# Supplementary material for: Unlocking Selenium Chemical Space via a Programmable Synthesis Platform Bearing Cannabinoid Receptor Recognition Motifs
Source: J Am Chem Soc. 2026 Apr 28;148(18):18649–59. doi: 10.1021/jacs.5c16359 (PMC13185125; doi:10.1021/jacs.5c16359)
Supplement: Supplementary file 3 [file ja5c16359_si_001.zip]

Archive with 70 entries (67 files):
- Feb2426simulations_and_analysis_package/
- __MACOSX/._Feb2426simulations_and_analysis_package
- Feb2426simulations_and_analysis_package/.DS_Store
- __MACOSX/Feb2426simulations_and_analysis_package/._.DS_Store
- Feb2426simulations_and_analysis_package/ibip-simu-1/
- __MACOSX/Feb2426simulations_and_analysis_package/._ibip-simu-1
- Feb2426simulations_and_analysis_package/README
- __MACOSX/Feb2426simulations_and_analysis_package/._README
- Feb2426simulations_and_analysis_package/sele-simu-1/
- __MACOSX/Feb2426simulations_and_analysis_package/._sele-simu-1
- Feb2426simulations_and_analysis_package/ibip-simu-1/top_all22_ligands_lipids.inp
- __MACOSX/Feb2426simulations_and_analysis_package/ibip-simu-1/._top_all22_ligands_lipids.inp
- Feb2426simulations_and_analysis_package/ibip-simu-1/namd_submit_gpu.sh
- __MACOSX/Feb2426simulations_and_analysis_package/ibip-simu-1/._namd_submit_gpu.sh
- Feb2426simulations_and_analysis_package/ibip-simu-1/input_small.psf
- __MACOSX/Feb2426simulations_and_analysis_package/ibip-simu-1/._input_small.psf
- Feb2426simulations_and_analysis_package/ibip-simu-1/ibip-acceptor_cb1r-donor.data
- __MACOSX/Feb2426simulations_and_analysis_package/ibip-simu-1/._ibip-acceptor_cb1r-donor.data
- Feb2426simulations_and_analysis_package/ibip-simu-1/input_small.pdb
- __MACOSX/Feb2426simulations_and_analysis_package/ibip-simu-1/._input_small.pdb
- Feb2426simulations_and_analysis_package/ibip-simu-1/protein-hydpho-network_namd.inp
- __MACOSX/Feb2426simulations_and_analysis_package/ibip-simu-1/._protein-hydpho-network_namd.inp
- Feb2426simulations_and_analysis_package/ibip-simu-1/ibip-donor_water-acceptor.data
- __MACOSX/Feb2426simulations_and_analysis_package/ibip-simu-1/._ibip-donor_water-acceptor.data
- Feb2426simulations_and_analysis_package/ibip-simu-1/namd.sub_gpu
- __MACOSX/Feb2426simulations_and_analysis_package/ibip-simu-1/._namd.sub_gpu
- Feb2426simulations_and_analysis_package/ibip-simu-1/par_all22_ligands_lipids.inp
- __MACOSX/Feb2426simulations_and_analysis_package/ibip-simu-1/._par_all22_ligands_lipids.inp
- Feb2426simulations_and_analysis_package/ibip-simu-1/dynamics_small.inp
- __MACOSX/Feb2426simulations_and_analysis_package/ibip-simu-1/._dynamics_small.inp
- Feb2426simulations_and_analysis_package/ibip-simu-1/protein-hb-extended-network_namd.inp
- __MACOSX/Feb2426simulations_and_analysis_package/ibip-simu-1/._protein-hb-extended-network_namd.inp
- Feb2426simulations_and_analysis_package/ibip-simu-1/ibip-donor_cb1r-acceptor.data
- __MACOSX/Feb2426simulations_and_analysis_package/ibip-simu-1/._ibip-donor_cb1r-acceptor.data
- Feb2426simulations_and_analysis_package/ibip-simu-1/equilibration_small.inp
- __MACOSX/Feb2426simulations_and_analysis_package/ibip-simu-1/._equilibration_small.inp
- Feb2426simulations_and_analysis_package/ibip-simu-1/ibip-acceptor_water-donor.data
- __MACOSX/Feb2426simulations_and_analysis_package/ibip-simu-1/._ibip-acceptor_water-donor.data
- Feb2426simulations_and_analysis_package/ibip-simu-1/ibip-cb1r-hydpho.data
- __MACOSX/Feb2426simulations_and_analysis_package/ibip-simu-1/._ibip-cb1r-hydpho.data
- Feb2426simulations_and_analysis_package/ibip-simu-1/ligand-water-hb-network.inp
- __MACOSX/Feb2426simulations_and_analysis_package/ibip-simu-1/._ligand-water-hb-network.inp
- Feb2426simulations_and_analysis_package/sele-simu-1/sele-acceptor_water-donor.data
- __MACOSX/Feb2426simulations_and_analysis_package/sele-simu-1/._sele-acceptor_water-donor.data
- Feb2426simulations_and_analysis_package/sele-simu-1/namd_submit_gpu.sh
- __MACOSX/Feb2426simulations_and_analysis_package/sele-simu-1/._namd_submit_gpu.sh
- Feb2426simulations_and_analysis_package/sele-simu-1/par_all22_ligands_lipids2.inp
- __MACOSX/Feb2426simulations_and_analysis_package/sele-simu-1/._par_all22_ligands_lipids2.inp
- Feb2426simulations_and_analysis_package/sele-simu-1/input_small.psf
- __MACOSX/Feb2426simulations_and_analysis_package/sele-simu-1/._input_small.psf
- Feb2426simulations_and_analysis_package/sele-simu-1/sele-cb1r-hydpho.data
- __MACOSX/Feb2426simulations_and_analysis_package/sele-simu-1/._sele-cb1r-hydpho.data
- Feb2426simulations_and_analysis_package/sele-simu-1/input_small.pdb
- __MACOSX/Feb2426simulations_and_analysis_package/sele-simu-1/._input_small.pdb
- Feb2426simulations_and_analysis_package/sele-simu-1/protein-hydpho-network_namd.inp
- __MACOSX/Feb2426simulations_and_analysis_package/sele-simu-1/._protein-hydpho-network_namd.inp
- Feb2426simulations_and_analysis_package/sele-simu-1/top_all22_ligands_lipids2.inp
- __MACOSX/Feb2426simulations_and_analysis_package/sele-simu-1/._top_all22_ligands_lipids2.inp
- Feb2426simulations_and_analysis_package/sele-simu-1/namd.sub_gpu
- __MACOSX/Feb2426simulations_and_analysis_package/sele-simu-1/._namd.sub_gpu
- Feb2426simulations_and_analysis_package/sele-simu-1/dynamics_small.inp
- __MACOSX/Feb2426simulations_and_analysis_package/sele-simu-1/._dynamics_small.inp
- Feb2426simulations_and_analysis_package/sele-simu-1/protein-hb-extended-network_namd.inp
- __MACOSX/Feb2426simulations_and_analysis_package/sele-simu-1/._protein-hb-extended-network_namd.inp
- Feb2426simulations_and_analysis_package/sele-simu-1/sele-acceptor_cb1r-donor.data
- __MACOSX/Feb2426simulations_and_analysis_package/sele-simu-1/._sele-acceptor_cb1r-donor.data
- Feb2426simulations_and_analysis_package/sele-simu-1/equilibration_small.inp
- __MACOSX/Feb2426simulations_and_analysis_package/sele-simu-1/._equilibration_small.inp
- Feb2426simulations_and_analysis_package/sele-simu-1/ligand-water-hb-network.inp
- __MACOSX/Feb2426simulations_and_analysis_package/sele-simu-1/._ligand-water-hb-network.inp
