# Supplementary material for: Unlocking Selenium Chemical Space via a Programmable Synthesis Platform Bearing Cannabinoid Receptor Recognition Motifs
Source: J Am Chem Soc. 2026 Apr 28;148(18):18649–59. doi: 10.1021/jacs.5c16359 (PMC13185125; doi:10.1021/jacs.5c16359)
Supplement: Supplementary file 3 [file ja5c16359_si_001.zip › Feb2426simulations_and_analysis_package/ibip-simu-1/ibip-acceptor_cb1r-donor.data]

 5183 SLV3     SLV3     1        CL1     - 376 A        SER      24       HG1           2.5215
 5183 SLV3     SLV3     1        CL1     - 376 A        SER      24       HG1           2.8564
 5171 SLV3     SLV3     1        O       - 376 A        SER      24       HG1           2.9468
 5171 SLV3     SLV3     1        O       - 376 A        SER      24       HG1           2.9146
 5171 SLV3     SLV3     1        O       - 376 A        SER      24       HG1           2.7818
 5171 SLV3     SLV3     1        O       - 376 A        SER      24       HG1           2.5030
 5171 SLV3     SLV3     1        O       - 376 A        SER      24       HG1           2.1313
 5171 SLV3     SLV3     1        O       - 376 A        SER      24       HG1           2.3828
 5171 SLV3     SLV3     1        O       - 376 A        SER      24       HG1           2.6224
 5171 SLV3     SLV3     1        O       - 376 A        SER      24       HG1           2.7422
 5171 SLV3     SLV3     1        O       - 376 A        SER      24       HG1           2.8867
 5171 SLV3     SLV3     1        O       - 376 A        SER      24       HG1           2.2562
 5171 SLV3     SLV3     1        O       - 376 A        SER      24       HG1           2.8293
 5171 SLV3     SLV3     1        O       - 376 A        SER      24       HG1           2.2519
 5183 SLV3     SLV3     1        CL1     - 376 A        SER      24       HG1           2.9016
 5171 SLV3     SLV3     1        O       - 376 A        SER      24       HG1           2.9743
 5171 SLV3     SLV3     1        O       - 376 A        SER      24       HG1           2.8163
 5171 SLV3     SLV3     1        O       - 376 A        SER      24       HG1           2.1397
 5171 SLV3     SLV3     1        O       - 376 A        SER      24       HG1           2.4290
 5171 SLV3     SLV3     1        O       - 376 A        SER      24       HG1           2.8727
 5171 SLV3     SLV3     1        O       - 376 A        SER      24       HG1           2.6339
 5171 SLV3     SLV3     1        O       - 376 A        SER      24       HG1           2.8833
 5171 SLV3     SLV3     1        O       - 376 A        SER      24       HG1           2.9102
 5171 SLV3     SLV3     1        O       - 376 A        SER      24       HG1           2.8477
 5171 SLV3     SLV3     1        O       - 376 A        SER      24       HG1           2.8662
 5171 SLV3     SLV3     1        O       - 376 A        SER      24       HG1           2.0615
 5171 SLV3     SLV3     1        O       - 376 A        SER      24       HG1           2.9811
 5171 SLV3     SLV3     1        O       - 376 A        SER      24       HG1           2.8375
 5132 SLV3     SLV3     1        CL      -1576 A        THR      98       HG1           2.8103
 5183 SLV3     SLV3     1        CL1     - 376 A        SER      24       HG1           2.9030
 5172 SLV3     SLV3     1        O1      - 127 A        CYS      8        HG1           2.9988
 5134 SLV3     SLV3     1        N       - 127 A        CYS      8        HG1           2.9936
 5172 SLV3     SLV3     1        O1      - 127 A        CYS      8        HG1           2.9334
 5172 SLV3     SLV3     1        O1      - 127 A        CYS      8        HG1           2.9480
 5172 SLV3     SLV3     1        O1      - 127 A        CYS      8        HG1           2.8465
 5172 SLV3     SLV3     1        O1      - 127 A        CYS      8        HG1           2.9531
 5134 SLV3     SLV3     1        N       - 127 A        CYS      8        HG1           2.9103
 5172 SLV3     SLV3     1        O1      - 127 A        CYS      8        HG1           2.6563
 5172 SLV3     SLV3     1        O1      - 127 A        CYS      8        HG1           2.9898
 5134 SLV3     SLV3     1        N       - 127 A        CYS      8        HG1           2.7508
 5172 SLV3     SLV3     1        O1      - 127 A        CYS      8        HG1           2.4908
 5172 SLV3     SLV3     1        O1      - 127 A        CYS      8        HG1           2.9304
 5134 SLV3     SLV3     1        N       - 127 A        CYS      8        HG1           2.8311
 5172 SLV3     SLV3     1        O1      - 127 A        CYS      8        HG1           2.7117
 5172 SLV3     SLV3     1        O1      - 127 A        CYS      8        HG1           2.8575
 5172 SLV3     SLV3     1        O1      - 127 A        CYS      8        HG1           2.9567
 5134 SLV3     SLV3     1        N       - 127 A        CYS      8        HG1           2.8790
 5183 SLV3     SLV3     1        CL1     - 376 A        SER      24       HG1           2.9380
 5183 SLV3     SLV3     1        CL1     - 376 A        SER      24       HG1           2.9749
 5134 SLV3     SLV3     1        N       - 127 A        CYS      8        HG1           2.9233
 5134 SLV3     SLV3     1        N       - 127 A        CYS      8        HG1           2.7122
 5172 SLV3     SLV3     1        O1      - 127 A        CYS      8        HG1           2.8713
 5134 SLV3     SLV3     1        N       - 127 A        CYS      8        HG1           2.2717
 5134 SLV3     SLV3     1        N       - 127 A        CYS      8        HG1           2.4888
 5134 SLV3     SLV3     1        N       - 127 A        CYS      8        HG1           2.8220
 5172 SLV3     SLV3     1        O1      - 127 A        CYS      8        HG1           2.7081
 5134 SLV3     SLV3     1        N       - 127 A        CYS      8        HG1           2.9563
 5172 SLV3     SLV3     1        O1      - 127 A        CYS      8        HG1           2.8458
 5183 SLV3     SLV3     1        CL1     - 376 A        SER      24       HG1           2.9562
 5172 SLV3     SLV3     1        O1      - 127 A        CYS      8        HG1           2.5947
 5172 SLV3     SLV3     1        O1      - 127 A        CYS      8        HG1           2.6781
 5172 SLV3     SLV3     1        O1      - 127 A        CYS      8        HG1           2.8581
 5172 SLV3     SLV3     1        O1      - 127 A        CYS      8        HG1           2.8954
 5172 SLV3     SLV3     1        O1      - 127 A        CYS      8        HG1           2.9794
 5183 SLV3     SLV3     1        CL1     - 376 A        SER      24       HG1           1.9546
 5183 SLV3     SLV3     1        CL1     - 376 A        SER      24       HG1           2.7975
 5183 SLV3     SLV3     1        CL1     - 376 A        SER      24       HG1           2.5954
 5183 SLV3     SLV3     1        CL1     - 376 A        SER      24       HG1           2.9755
 5183 SLV3     SLV3     1        CL1     - 376 A        SER      24       HG1           2.9936
 5183 SLV3     SLV3     1        CL1     - 376 A        SER      24       HG1           2.9164
 5171 SLV3     SLV3     1        O       - 376 A        SER      24       HG1           2.7932
 5183 SLV3     SLV3     1        CL1     - 376 A        SER      24       HG1           2.8699
 5183 SLV3     SLV3     1        CL1     - 376 A        SER      24       HG1           2.9242
 5171 SLV3     SLV3     1        O       - 376 A        SER      24       HG1           2.6105
 5171 SLV3     SLV3     1        O       - 376 A        SER      24       HG1           2.9530
 5171 SLV3     SLV3     1        O       - 376 A        SER      24       HG1           2.9570
 5171 SLV3     SLV3     1        O       - 376 A        SER      24       HG1           2.4149
 5171 SLV3     SLV3     1        O       - 376 A        SER      24       HG1           2.4248
 5171 SLV3     SLV3     1        O       - 376 A        SER      24       HG1           2.2734
 5171 SLV3     SLV3     1        O       - 376 A        SER      24       HG1           2.8629
 5171 SLV3     SLV3     1        O       - 376 A        SER      24       HG1           2.7439
 5171 SLV3     SLV3     1        O       - 376 A        SER      24       HG1           2.8872
 5171 SLV3     SLV3     1        O       - 376 A        SER      24       HG1           2.8698
 5171 SLV3     SLV3     1        O       - 376 A        SER      24       HG1           2.7510
 5171 SLV3     SLV3     1        O       - 376 A        SER      24       HG1           1.9440
 5171 SLV3     SLV3     1        O       - 376 A        SER      24       HG1           2.9202
 5171 SLV3     SLV3     1        O       - 376 A        SER      24       HG1           2.4435
 5171 SLV3     SLV3     1        O       - 376 A        SER      24       HG1           2.9307
 5171 SLV3     SLV3     1        O       - 376 A        SER      24       HG1           2.8736
 5171 SLV3     SLV3     1        O       - 376 A        SER      24       HG1           2.9880
 5171 SLV3     SLV3     1        O       - 376 A        SER      24       HG1           2.7731
 5171 SLV3     SLV3     1        O       - 376 A        SER      24       HG1           2.9620
 5171 SLV3     SLV3     1        O       - 376 A        SER      24       HG1           2.6174
 5171 SLV3     SLV3     1        O       - 376 A        SER      24       HG1           2.7763
 5171 SLV3     SLV3     1        O       - 376 A        SER      24       HG1           2.9850
 5171 SLV3     SLV3     1        O       - 376 A        SER      24       HG1           2.1615
 5171 SLV3     SLV3     1        O       - 376 A        SER      24       HG1           1.9927
 5171 SLV3     SLV3     1        O       - 376 A        SER      24       HG1           2.7305
 5171 SLV3     SLV3     1        O       - 376 A        SER      24       HG1           2.2569
 5171 SLV3     SLV3     1        O       - 376 A        SER      24       HG1           2.0522
 5171 SLV3     SLV3     1        O       - 376 A        SER      24       HG1           1.9489
 5171 SLV3     SLV3     1        O       - 376 A        SER      24       HG1           2.2213
 5171 SLV3     SLV3     1        O       - 376 A        SER      24       HG1           2.4316
 5171 SLV3     SLV3     1        O       - 376 A        SER      24       HG1           2.7128
 5171 SLV3     SLV3     1        O       - 376 A        SER      24       HG1           1.8691
 5171 SLV3     SLV3     1        O       - 376 A        SER      24       HG1           2.3922
 5171 SLV3     SLV3     1        O       - 376 A        SER      24       HG1           1.9005
 5171 SLV3     SLV3     1        O       - 376 A        SER      24       HG1           1.9729
 5171 SLV3     SLV3     1        O       - 376 A        SER      24       HG1           2.5740
 5171 SLV3     SLV3     1        O       - 376 A        SER      24       HG1           2.8162
 5171 SLV3     SLV3     1        O       - 376 A        SER      24       HG1           1.8047
 5171 SLV3     SLV3     1        O       - 376 A        SER      24       HG1           1.9719
 5171 SLV3     SLV3     1        O       - 376 A        SER      24       HG1           2.4534
 5171 SLV3     SLV3     1        O       - 376 A        SER      24       HG1           2.2389
 5171 SLV3     SLV3     1        O       - 376 A        SER      24       HG1           2.0894
 5171 SLV3     SLV3     1        O       - 376 A        SER      24       HG1           2.0623
 5171 SLV3     SLV3     1        O       - 376 A        SER      24       HG1           2.9082
 5171 SLV3     SLV3     1        O       - 376 A        SER      24       HG1           2.6291
 5171 SLV3     SLV3     1        O       - 376 A        SER      24       HG1           1.9533
 5171 SLV3     SLV3     1        O       - 376 A        SER      24       HG1           2.1751
 5171 SLV3     SLV3     1        O       - 376 A        SER      24       HG1           2.7810
 5171 SLV3     SLV3     1        O       - 376 A        SER      24       HG1           2.3721
 5171 SLV3     SLV3     1        O       - 376 A        SER      24       HG1           2.7696
 5171 SLV3     SLV3     1        O       - 376 A        SER      24       HG1           1.9163
 5171 SLV3     SLV3     1        O       - 376 A        SER      24       HG1           2.0114
 5171 SLV3     SLV3     1        O       - 376 A        SER      24       HG1           1.9375
 5171 SLV3     SLV3     1        O       - 376 A        SER      24       HG1           1.9893
 5171 SLV3     SLV3     1        O       - 376 A        SER      24       HG1           2.0573
 5171 SLV3     SLV3     1        O       - 376 A        SER      24       HG1           1.8495
 5171 SLV3     SLV3     1        O       - 376 A        SER      24       HG1           2.3531
 5171 SLV3     SLV3     1        O       - 376 A        SER      24       HG1           2.0604
 5171 SLV3     SLV3     1        O       - 376 A        SER      24       HG1           1.8554
 5171 SLV3     SLV3     1        O       - 376 A        SER      24       HG1           1.9057
 5171 SLV3     SLV3     1        O       - 376 A        SER      24       HG1           2.2066
 5171 SLV3     SLV3     1        O       - 376 A        SER      24       HG1           1.9724
 5171 SLV3     SLV3     1        O       - 376 A        SER      24       HG1           1.9034
 5171 SLV3     SLV3     1        O       - 376 A        SER      24       HG1           2.2210
 5171 SLV3     SLV3     1        O       - 376 A        SER      24       HG1           2.3009
 5171 SLV3     SLV3     1        O       - 376 A        SER      24       HG1           1.8633
 5171 SLV3     SLV3     1        O       - 376 A        SER      24       HG1           2.3364
 5171 SLV3     SLV3     1        O       - 376 A        SER      24       HG1           2.7621
 5171 SLV3     SLV3     1        O       - 376 A        SER      24       HG1           2.6116
 5171 SLV3     SLV3     1        O       - 376 A        SER      24       HG1           2.0950
 5171 SLV3     SLV3     1        O       - 376 A        SER      24       HG1           1.9175
 5171 SLV3     SLV3     1        O       - 376 A        SER      24       HG1           1.7322
 5171 SLV3     SLV3     1        O       - 376 A        SER      24       HG1           2.3934
 5171 SLV3     SLV3     1        O       - 376 A        SER      24       HG1           1.9948
 5183 SLV3     SLV3     1        CL1     - 376 A        SER      24       HG1           2.8747
 5183 SLV3     SLV3     1        CL1     - 376 A        SER      24       HG1           2.9367
 5183 SLV3     SLV3     1        CL1     - 376 A        SER      24       HG1           2.2023
 5183 SLV3     SLV3     1        CL1     - 376 A        SER      24       HG1           2.8722
 5183 SLV3     SLV3     1        CL1     - 376 A        SER      24       HG1           2.2908
 5183 SLV3     SLV3     1        CL1     - 376 A        SER      24       HG1           2.8580
 5183 SLV3     SLV3     1        CL1     - 376 A        SER      24       HG1           2.7432
 5183 SLV3     SLV3     1        CL1     - 376 A        SER      24       HG1           2.4261
 5183 SLV3     SLV3     1        CL1     - 376 A        SER      24       HG1           2.9876
 5183 SLV3     SLV3     1        CL1     - 376 A        SER      24       HG1           2.7972
 5183 SLV3     SLV3     1        CL1     - 376 A        SER      24       HG1           2.7213
 5183 SLV3     SLV3     1        CL1     - 376 A        SER      24       HG1           2.9137
 5183 SLV3     SLV3     1        CL1     - 376 A        SER      24       HG1           2.7719
 5183 SLV3     SLV3     1        CL1     - 376 A        SER      24       HG1           2.9170
 5183 SLV3     SLV3     1        CL1     - 376 A        SER      24       HG1           2.9293
 5183 SLV3     SLV3     1        CL1     - 376 A        SER      24       HG1           2.9858
 5183 SLV3     SLV3     1        CL1     - 376 A        SER      24       HG1           2.7226
 5183 SLV3     SLV3     1        CL1     - 376 A        SER      24       HG1           2.9823
 5134 SLV3     SLV3     1        N       - 127 A        CYS      8        HG1           2.8242
 5183 SLV3     SLV3     1        CL1     - 376 A        SER      24       HG1           2.4357
 5183 SLV3     SLV3     1        CL1     - 376 A        SER      24       HG1           2.8641
 5183 SLV3     SLV3     1        CL1     - 376 A        SER      24       HG1           2.9613
 5183 SLV3     SLV3     1        CL1     - 376 A        SER      24       HG1           2.9658
 5183 SLV3     SLV3     1        CL1     - 376 A        SER      24       HG1           2.6422
 5183 SLV3     SLV3     1        CL1     - 376 A        SER      24       HG1           2.5711
 5183 SLV3     SLV3     1        CL1     - 376 A        SER      24       HG1           2.5800
 5183 SLV3     SLV3     1        CL1     - 376 A        SER      24       HG1           2.9136
 5183 SLV3     SLV3     1        CL1     - 376 A        SER      24       HG1           2.8182
 5183 SLV3     SLV3     1        CL1     - 376 A        SER      24       HG1           2.9698
 5183 SLV3     SLV3     1        CL1     - 376 A        SER      24       HG1           2.8575
 5183 SLV3     SLV3     1        CL1     - 376 A        SER      24       HG1           2.9317
 5183 SLV3     SLV3     1        CL1     - 376 A        SER      24       HG1           2.9690
 5183 SLV3     SLV3     1        CL1     - 376 A        SER      24       HG1           2.6069
 5183 SLV3     SLV3     1        CL1     - 376 A        SER      24       HG1           2.5256
 5183 SLV3     SLV3     1        CL1     - 376 A        SER      24       HG1           2.6711
 5183 SLV3     SLV3     1        CL1     - 376 A        SER      24       HG1           2.5092
 5183 SLV3     SLV3     1        CL1     - 376 A        SER      24       HG1           2.8968
 5183 SLV3     SLV3     1        CL1     - 376 A        SER      24       HG1           1.9664
 5183 SLV3     SLV3     1        CL1     - 376 A        SER      24       HG1           2.9792
 5183 SLV3     SLV3     1        CL1     - 376 A        SER      24       HG1           2.9576
 5183 SLV3     SLV3     1        CL1     - 376 A        SER      24       HG1           2.4565
 5183 SLV3     SLV3     1        CL1     - 376 A        SER      24       HG1           2.8034
 5183 SLV3     SLV3     1        CL1     - 376 A        SER      24       HG1           2.8068
 5183 SLV3     SLV3     1        CL1     - 376 A        SER      24       HG1           2.9068
 5183 SLV3     SLV3     1        CL1     - 376 A        SER      24       HG1           2.7583
 5183 SLV3     SLV3     1        CL1     - 376 A        SER      24       HG1           2.5780
 5183 SLV3     SLV3     1        CL1     - 376 A        SER      24       HG1           2.7389
 5183 SLV3     SLV3     1        CL1     - 376 A        SER      24       HG1           2.1738
 5183 SLV3     SLV3     1        CL1     - 376 A        SER      24       HG1           2.6766
 5183 SLV3     SLV3     1        CL1     - 376 A        SER      24       HG1           2.9087
 5183 SLV3     SLV3     1        CL1     - 376 A        SER      24       HG1           2.8143
 5183 SLV3     SLV3     1        CL1     - 376 A        SER      24       HG1           2.7712
 5183 SLV3     SLV3     1        CL1     - 376 A        SER      24       HG1           1.8805
 5183 SLV3     SLV3     1        CL1     - 376 A        SER      24       HG1           2.6060
 5183 SLV3     SLV3     1        CL1     - 376 A        SER      24       HG1           2.9867
 5183 SLV3     SLV3     1        CL1     - 376 A        SER      24       HG1           2.2461
 5183 SLV3     SLV3     1        CL1     - 376 A        SER      24       HG1           2.3644
 5183 SLV3     SLV3     1        CL1     - 376 A        SER      24       HG1           2.6404
 5183 SLV3     SLV3     1        CL1     - 376 A        SER      24       HG1           2.3603
 5183 SLV3     SLV3     1        CL1     - 376 A        SER      24       HG1           2.6572
 5183 SLV3     SLV3     1        CL1     - 376 A        SER      24       HG1           2.1052
 5183 SLV3     SLV3     1        CL1     - 376 A        SER      24       HG1           2.2928
 5183 SLV3     SLV3     1        CL1     - 376 A        SER      24       HG1           2.7836
 5183 SLV3     SLV3     1        CL1     - 376 A        SER      24       HG1           2.1652
 5183 SLV3     SLV3     1        CL1     - 376 A        SER      24       HG1           1.8682
 5183 SLV3     SLV3     1        CL1     - 376 A        SER      24       HG1           1.9295
 5183 SLV3     SLV3     1        CL1     - 376 A        SER      24       HG1           2.2687
 5183 SLV3     SLV3     1        CL1     - 376 A        SER      24       HG1           2.5936
 5183 SLV3     SLV3     1        CL1     - 376 A        SER      24       HG1           2.1250
 5183 SLV3     SLV3     1        CL1     - 376 A        SER      24       HG1           1.9485
 5183 SLV3     SLV3     1        CL1     - 376 A        SER      24       HG1           2.9374
 5183 SLV3     SLV3     1        CL1     - 376 A        SER      24       HG1           2.7437
 5183 SLV3     SLV3     1        CL1     - 376 A        SER      24       HG1           2.7381
 5183 SLV3     SLV3     1        CL1     - 376 A        SER      24       HG1           1.8855
 5183 SLV3     SLV3     1        CL1     - 376 A        SER      24       HG1           2.3103
 5183 SLV3     SLV3     1        CL1     - 376 A        SER      24       HG1           2.5622
 5183 SLV3     SLV3     1        CL1     - 376 A        SER      24       HG1           2.8269
 5139 SLV3     SLV3     1        N3      -4639 A        SER      284      HG1           2.8701
 5183 SLV3     SLV3     1        CL1     - 376 A        SER      24       HG1           2.2750
 5183 SLV3     SLV3     1        CL1     - 376 A        SER      24       HG1           2.6801
 5183 SLV3     SLV3     1        CL1     - 376 A        SER      24       HG1           2.7888
 5183 SLV3     SLV3     1        CL1     - 376 A        SER      24       HG1           2.7219
 5183 SLV3     SLV3     1        CL1     - 376 A        SER      24       HG1           2.4554
 5183 SLV3     SLV3     1        CL1     - 376 A        SER      24       HG1           2.9691
 5183 SLV3     SLV3     1        CL1     - 376 A        SER      24       HG1           2.7899
 5183 SLV3     SLV3     1        CL1     - 376 A        SER      24       HG1           2.9577
 5183 SLV3     SLV3     1        CL1     - 376 A        SER      24       HG1           2.8642
 5183 SLV3     SLV3     1        CL1     - 376 A        SER      24       HG1           2.9048
 5183 SLV3     SLV3     1        CL1     - 376 A        SER      24       HG1           2.9226
 5183 SLV3     SLV3     1        CL1     - 376 A        SER      24       HG1           2.6489
 5136 SLV3     SLV3     1        N2      -4639 A        SER      284      HG1           2.7073
 5139 SLV3     SLV3     1        N3      -4639 A        SER      284      HG1           2.7309
 5183 SLV3     SLV3     1        CL1     - 376 A        SER      24       HG1           2.7609
 5183 SLV3     SLV3     1        CL1     - 376 A        SER      24       HG1           2.9832
 5139 SLV3     SLV3     1        N3      -4639 A        SER      284      HG1           2.9896
 5139 SLV3     SLV3     1        N3      -4639 A        SER      284      HG1           2.8557
 5135 SLV3     SLV3     1        N1      -4639 A        SER      284      HG1           2.9537
 5139 SLV3     SLV3     1        N3      -4639 A        SER      284      HG1           2.6759
 5183 SLV3     SLV3     1        CL1     - 376 A        SER      24       HG1           2.9916
 5183 SLV3     SLV3     1        CL1     - 376 A        SER      24       HG1           2.6775
 5183 SLV3     SLV3     1        CL1     - 376 A        SER      24       HG1           2.9535
 5183 SLV3     SLV3     1        CL1     - 376 A        SER      24       HG1           1.9856
 5183 SLV3     SLV3     1        CL1     - 376 A        SER      24       HG1           2.7109
 5183 SLV3     SLV3     1        CL1     - 376 A        SER      24       HG1           2.2199
 5183 SLV3     SLV3     1        CL1     - 376 A        SER      24       HG1           2.8481
 5183 SLV3     SLV3     1        CL1     - 376 A        SER      24       HG1           2.9556
 5183 SLV3     SLV3     1        CL1     - 376 A        SER      24       HG1           2.6424
 5183 SLV3     SLV3     1        CL1     - 376 A        SER      24       HG1           1.9634
 5183 SLV3     SLV3     1        CL1     - 376 A        SER      24       HG1           2.9221
 5183 SLV3     SLV3     1        CL1     - 376 A        SER      24       HG1           2.1984
 5183 SLV3     SLV3     1        CL1     - 376 A        SER      24       HG1           2.1231
 5183 SLV3     SLV3     1        CL1     - 376 A        SER      24       HG1           2.0146
 5183 SLV3     SLV3     1        CL1     - 376 A        SER      24       HG1           1.9553
 5183 SLV3     SLV3     1        CL1     - 376 A        SER      24       HG1           2.4513
 5183 SLV3     SLV3     1        CL1     - 376 A        SER      24       HG1           2.4313
 5183 SLV3     SLV3     1        CL1     - 376 A        SER      24       HG1           2.6427
 5183 SLV3     SLV3     1        CL1     - 376 A        SER      24       HG1           2.2955
 5183 SLV3     SLV3     1        CL1     - 376 A        SER      24       HG1           1.7667
 5183 SLV3     SLV3     1        CL1     - 376 A        SER      24       HG1           1.8056
 5183 SLV3     SLV3     1        CL1     - 376 A        SER      24       HG1           2.2460
 5183 SLV3     SLV3     1        CL1     - 376 A        SER      24       HG1           2.9850
 5183 SLV3     SLV3     1        CL1     - 376 A        SER      24       HG1           2.1269
 5183 SLV3     SLV3     1        CL1     - 376 A        SER      24       HG1           1.7940
 5183 SLV3     SLV3     1        CL1     - 376 A        SER      24       HG1           1.8929
 5183 SLV3     SLV3     1        CL1     - 376 A        SER      24       HG1           2.2195
 5183 SLV3     SLV3     1        CL1     - 376 A        SER      24       HG1           2.1161
 5183 SLV3     SLV3     1        CL1     - 376 A        SER      24       HG1           2.0082
 5183 SLV3     SLV3     1        CL1     - 376 A        SER      24       HG1           2.6307
 5183 SLV3     SLV3     1        CL1     - 376 A        SER      24       HG1           2.7388
 5183 SLV3     SLV3     1        CL1     - 376 A        SER      24       HG1           2.5478
 5183 SLV3     SLV3     1        CL1     - 376 A        SER      24       HG1           2.9962
 5183 SLV3     SLV3     1        CL1     - 376 A        SER      24       HG1           2.0654
 5183 SLV3     SLV3     1        CL1     - 376 A        SER      24       HG1           2.8698
 5183 SLV3     SLV3     1        CL1     - 376 A        SER      24       HG1           2.7522
 5183 SLV3     SLV3     1        CL1     - 376 A        SER      24       HG1           2.6106
 5183 SLV3     SLV3     1        CL1     - 376 A        SER      24       HG1           2.8150
 5183 SLV3     SLV3     1        CL1     - 376 A        SER      24       HG1           2.2493
 5183 SLV3     SLV3     1        CL1     - 376 A        SER      24       HG1           2.9446
 5183 SLV3     SLV3     1        CL1     - 376 A        SER      24       HG1           2.6058
 5183 SLV3     SLV3     1        CL1     - 376 A        SER      24       HG1           2.9004
 5183 SLV3     SLV3     1        CL1     - 376 A        SER      24       HG1           2.9331
 5183 SLV3     SLV3     1        CL1     - 376 A        SER      24       HG1           2.8534
 5183 SLV3     SLV3     1        CL1     - 376 A        SER      24       HG1           2.6466
 5183 SLV3     SLV3     1        CL1     - 376 A        SER      24       HG1           2.9496
 5183 SLV3     SLV3     1        CL1     - 376 A        SER      24       HG1           2.7228
 5183 SLV3     SLV3     1        CL1     - 376 A        SER      24       HG1           2.5555
 5183 SLV3     SLV3     1        CL1     - 376 A        SER      24       HG1           2.4303
 5183 SLV3     SLV3     1        CL1     - 376 A        SER      24       HG1           2.4884
 5183 SLV3     SLV3     1        CL1     - 376 A        SER      24       HG1           2.9995
 5183 SLV3     SLV3     1        CL1     - 376 A        SER      24       HG1           2.8490
 5183 SLV3     SLV3     1        CL1     - 376 A        SER      24       HG1           2.8566
 5183 SLV3     SLV3     1        CL1     - 376 A        SER      24       HG1           2.9948
 5183 SLV3     SLV3     1        CL1     - 376 A        SER      24       HG1           2.4362
 5183 SLV3     SLV3     1        CL1     - 376 A        SER      24       HG1           2.1866
 5183 SLV3     SLV3     1        CL1     - 376 A        SER      24       HG1           2.1833
 5183 SLV3     SLV3     1        CL1     - 376 A        SER      24       HG1           2.7364
 5132 SLV3     SLV3     1        CL      -1576 A        THR      98       HG1           1.9549
 5132 SLV3     SLV3     1        CL      -1576 A        THR      98       HG1           1.9938
 5132 SLV3     SLV3     1        CL      -1576 A        THR      98       HG1           2.0588
 5132 SLV3     SLV3     1        CL      -1576 A        THR      98       HG1           2.0178
 5132 SLV3     SLV3     1        CL      -1576 A        THR      98       HG1           1.8979
 5132 SLV3     SLV3     1        CL      -1576 A        THR      98       HG1           1.6985
 5132 SLV3     SLV3     1        CL      -1576 A        THR      98       HG1           2.0491
 5132 SLV3     SLV3     1        CL      -1576 A        THR      98       HG1           1.9088
 5132 SLV3     SLV3     1        CL      -1576 A        THR      98       HG1           1.9182
 5132 SLV3     SLV3     1        CL      -1576 A        THR      98       HG1           2.1758
 5132 SLV3     SLV3     1        CL      -1576 A        THR      98       HG1           2.1256
 5132 SLV3     SLV3     1        CL      -1576 A        THR      98       HG1           2.1296
 5132 SLV3     SLV3     1        CL      -1576 A        THR      98       HG1           2.0277
 5132 SLV3     SLV3     1        CL      -1576 A        THR      98       HG1           2.2766
 5132 SLV3     SLV3     1        CL      -1576 A        THR      98       HG1           2.0789
 5132 SLV3     SLV3     1        CL      -1576 A        THR      98       HG1           2.0884
 5132 SLV3     SLV3     1        CL      -1576 A        THR      98       HG1           2.3206
 5132 SLV3     SLV3     1        CL      -1576 A        THR      98       HG1           1.8991
 5132 SLV3     SLV3     1        CL      -1576 A        THR      98       HG1           2.8248
 5132 SLV3     SLV3     1        CL      -1576 A        THR      98       HG1           2.3920
 5132 SLV3     SLV3     1        CL      -1576 A        THR      98       HG1           1.8907
 5132 SLV3     SLV3     1        CL      -1576 A        THR      98       HG1           2.3009
 5132 SLV3     SLV3     1        CL      -1576 A        THR      98       HG1           1.9304
 5132 SLV3     SLV3     1        CL      -1576 A        THR      98       HG1           2.2437
 5132 SLV3     SLV3     1        CL      -1576 A        THR      98       HG1           2.0073
 5132 SLV3     SLV3     1        CL      -1576 A        THR      98       HG1           2.1282
 5132 SLV3     SLV3     1        CL      -1576 A        THR      98       HG1           1.9751
 5132 SLV3     SLV3     1        CL      -1576 A        THR      98       HG1           2.0860
 5132 SLV3     SLV3     1        CL      -1576 A        THR      98       HG1           1.8620
 5132 SLV3     SLV3     1        CL      -1576 A        THR      98       HG1           2.1096
 5132 SLV3     SLV3     1        CL      -1576 A        THR      98       HG1           2.1744
 5132 SLV3     SLV3     1        CL      -1576 A        THR      98       HG1           2.6039
 5132 SLV3     SLV3     1        CL      -1576 A        THR      98       HG1           1.9231
 5132 SLV3     SLV3     1        CL      -1576 A        THR      98       HG1           1.9812
 5132 SLV3     SLV3     1        CL      -1576 A        THR      98       HG1           1.8734
 5132 SLV3     SLV3     1        CL      -1576 A        THR      98       HG1           2.5956
 5132 SLV3     SLV3     1        CL      -1576 A        THR      98       HG1           1.8231
 5132 SLV3     SLV3     1        CL      -1576 A        THR      98       HG1           1.7690
 5132 SLV3     SLV3     1        CL      -1576 A        THR      98       HG1           1.9137
 5132 SLV3     SLV3     1        CL      -1576 A        THR      98       HG1           2.2513
 5132 SLV3     SLV3     1        CL      -1576 A        THR      98       HG1           1.8374
 5132 SLV3     SLV3     1        CL      -1576 A        THR      98       HG1           1.8596
 5132 SLV3     SLV3     1        CL      -1576 A        THR      98       HG1           2.1295
 5132 SLV3     SLV3     1        CL      -1576 A        THR      98       HG1           1.7515
 5132 SLV3     SLV3     1        CL      -1576 A        THR      98       HG1           2.1426
 5132 SLV3     SLV3     1        CL      -1576 A        THR      98       HG1           1.9727
 5183 SLV3     SLV3     1        CL1     - 376 A        SER      24       HG1           2.2818
 5132 SLV3     SLV3     1        CL      -1576 A        THR      98       HG1           2.5913
 5132 SLV3     SLV3     1        CL      -1576 A        THR      98       HG1           1.9897
 5132 SLV3     SLV3     1        CL      -1576 A        THR      98       HG1           1.6837
 5132 SLV3     SLV3     1        CL      -1576 A        THR      98       HG1           1.8229
 5132 SLV3     SLV3     1        CL      -1576 A        THR      98       HG1           2.7860
 5132 SLV3     SLV3     1        CL      -1576 A        THR      98       HG1           1.9522
 5132 SLV3     SLV3     1        CL      -1576 A        THR      98       HG1           1.8237
 5132 SLV3     SLV3     1        CL      -1576 A        THR      98       HG1           1.7313
 5132 SLV3     SLV3     1        CL      -1576 A        THR      98       HG1           1.7674
 5132 SLV3     SLV3     1        CL      -1576 A        THR      98       HG1           2.1976
 5132 SLV3     SLV3     1        CL      -1576 A        THR      98       HG1           1.9681
 5132 SLV3     SLV3     1        CL      -1576 A        THR      98       HG1           1.7575
 5132 SLV3     SLV3     1        CL      -1576 A        THR      98       HG1           1.7535
 5132 SLV3     SLV3     1        CL      -1576 A        THR      98       HG1           1.9342
 5132 SLV3     SLV3     1        CL      -1576 A        THR      98       HG1           1.9970
 5132 SLV3     SLV3     1        CL      -1576 A        THR      98       HG1           1.9840
 5132 SLV3     SLV3     1        CL      -1576 A        THR      98       HG1           1.9015
 5132 SLV3     SLV3     1        CL      -1576 A        THR      98       HG1           2.0826
 5132 SLV3     SLV3     1        CL      -1576 A        THR      98       HG1           1.8609
 5132 SLV3     SLV3     1        CL      -1576 A        THR      98       HG1           2.6229
 5183 SLV3     SLV3     1        CL1     - 376 A        SER      24       HG1           2.8959
 5132 SLV3     SLV3     1        CL      -1576 A        THR      98       HG1           1.8022
 5132 SLV3     SLV3     1        CL      -1576 A        THR      98       HG1           2.1207
 5132 SLV3     SLV3     1        CL      -1576 A        THR      98       HG1           2.0544
 5132 SLV3     SLV3     1        CL      -1576 A        THR      98       HG1           2.1152
 5132 SLV3     SLV3     1        CL      -1576 A        THR      98       HG1           1.9592
 5132 SLV3     SLV3     1        CL      -1576 A        THR      98       HG1           1.7749
 5132 SLV3     SLV3     1        CL      -1576 A        THR      98       HG1           1.8067
 5132 SLV3     SLV3     1        CL      -1576 A        THR      98       HG1           1.7167
 5132 SLV3     SLV3     1        CL      -1576 A        THR      98       HG1           1.9327
 5132 SLV3     SLV3     1        CL      -1576 A        THR      98       HG1           1.9458
 5132 SLV3     SLV3     1        CL      -1576 A        THR      98       HG1           2.0512
 5132 SLV3     SLV3     1        CL      -1576 A        THR      98       HG1           2.1234
 5183 SLV3     SLV3     1        CL1     - 376 A        SER      24       HG1           2.9808
 5132 SLV3     SLV3     1        CL      -1576 A        THR      98       HG1           1.9658
 5132 SLV3     SLV3     1        CL      -1576 A        THR      98       HG1           2.1926
 5132 SLV3     SLV3     1        CL      -1576 A        THR      98       HG1           2.0361
 5132 SLV3     SLV3     1        CL      -1576 A        THR      98       HG1           2.1070
 5132 SLV3     SLV3     1        CL      -1576 A        THR      98       HG1           2.0059
 5132 SLV3     SLV3     1        CL      -1576 A        THR      98       HG1           2.1412
 5132 SLV3     SLV3     1        CL      -1576 A        THR      98       HG1           1.8454
 5132 SLV3     SLV3     1        CL      -1576 A        THR      98       HG1           1.8750
 5132 SLV3     SLV3     1        CL      -1576 A        THR      98       HG1           1.7903
 5132 SLV3     SLV3     1        CL      -1576 A        THR      98       HG1           1.7135
 5132 SLV3     SLV3     1        CL      -1576 A        THR      98       HG1           1.8247
 5132 SLV3     SLV3     1        CL      -1576 A        THR      98       HG1           1.8758
 5132 SLV3     SLV3     1        CL      -1576 A        THR      98       HG1           2.1856
 5132 SLV3     SLV3     1        CL      -1576 A        THR      98       HG1           2.1804
 5132 SLV3     SLV3     1        CL      -1576 A        THR      98       HG1           1.9734
 5132 SLV3     SLV3     1        CL      -1576 A        THR      98       HG1           1.9754
 5132 SLV3     SLV3     1        CL      -1576 A        THR      98       HG1           1.7549
 5132 SLV3     SLV3     1        CL      -1576 A        THR      98       HG1           2.0931
 5183 SLV3     SLV3     1        CL1     - 376 A        SER      24       HG1           2.8583
 5132 SLV3     SLV3     1        CL      -1576 A        THR      98       HG1           1.9904
 5132 SLV3     SLV3     1        CL      -1576 A        THR      98       HG1           2.0431
 5132 SLV3     SLV3     1        CL      -1576 A        THR      98       HG1           2.8950
 5132 SLV3     SLV3     1        CL      -1576 A        THR      98       HG1           2.1608
 5132 SLV3     SLV3     1        CL      -1576 A        THR      98       HG1           1.9487
 5183 SLV3     SLV3     1        CL1     - 376 A        SER      24       HG1           2.7475
 5132 SLV3     SLV3     1        CL      -1576 A        THR      98       HG1           2.0461
 5132 SLV3     SLV3     1        CL      -1576 A        THR      98       HG1           1.9123
 5183 SLV3     SLV3     1        CL1     - 376 A        SER      24       HG1           2.7957
 5132 SLV3     SLV3     1        CL      -1576 A        THR      98       HG1           2.6578
 5132 SLV3     SLV3     1        CL      -1576 A        THR      98       HG1           2.9450
 5132 SLV3     SLV3     1        CL      -1576 A        THR      98       HG1           2.1268
 5132 SLV3     SLV3     1        CL      -1576 A        THR      98       HG1           2.4813
 5132 SLV3     SLV3     1        CL      -1576 A        THR      98       HG1           1.7919
 5132 SLV3     SLV3     1        CL      -1576 A        THR      98       HG1           2.1150
 5132 SLV3     SLV3     1        CL      -1576 A        THR      98       HG1           1.7574
 5132 SLV3     SLV3     1        CL      -1576 A        THR      98       HG1           1.8269
 5132 SLV3     SLV3     1        CL      -1576 A        THR      98       HG1           1.9169
 5132 SLV3     SLV3     1        CL      -1576 A        THR      98       HG1           1.9895
 5132 SLV3     SLV3     1        CL      -1576 A        THR      98       HG1           1.8943
 5132 SLV3     SLV3     1        CL      -1576 A        THR      98       HG1           1.9148
 5132 SLV3     SLV3     1        CL      -1576 A        THR      98       HG1           2.3831
 5132 SLV3     SLV3     1        CL      -1576 A        THR      98       HG1           2.2120
 5132 SLV3     SLV3     1        CL      -1576 A        THR      98       HG1           2.1030
 5132 SLV3     SLV3     1        CL      -1576 A        THR      98       HG1           2.0893
 5132 SLV3     SLV3     1        CL      -1576 A        THR      98       HG1           1.7135
 5132 SLV3     SLV3     1        CL      -1576 A        THR      98       HG1           2.4458
 5132 SLV3     SLV3     1        CL      -1576 A        THR      98       HG1           2.4028
 5132 SLV3     SLV3     1        CL      -1576 A        THR      98       HG1           1.9295
 5132 SLV3     SLV3     1        CL      -1576 A        THR      98       HG1           2.0667
 5132 SLV3     SLV3     1        CL      -1576 A        THR      98       HG1           2.7113
 5132 SLV3     SLV3     1        CL      -1576 A        THR      98       HG1           1.8506
 5183 SLV3     SLV3     1        CL1     - 376 A        SER      24       HG1           2.9440
 5132 SLV3     SLV3     1        CL      -1576 A        THR      98       HG1           2.0198
 5132 SLV3     SLV3     1        CL      -1576 A        THR      98       HG1           2.0076
 5132 SLV3     SLV3     1        CL      -1576 A        THR      98       HG1           2.2531
 5132 SLV3     SLV3     1        CL      -1576 A        THR      98       HG1           2.2455
 5132 SLV3     SLV3     1        CL      -1576 A        THR      98       HG1           1.7333
 5132 SLV3     SLV3     1        CL      -1576 A        THR      98       HG1           1.8642
 5132 SLV3     SLV3     1        CL      -1576 A        THR      98       HG1           1.9785
 5132 SLV3     SLV3     1        CL      -1576 A        THR      98       HG1           1.7048
 5132 SLV3     SLV3     1        CL      -1576 A        THR      98       HG1           2.1232
 5132 SLV3     SLV3     1        CL      -1576 A        THR      98       HG1           2.2714
 5132 SLV3     SLV3     1        CL      -1576 A        THR      98       HG1           2.2401
 5132 SLV3     SLV3     1        CL      -1576 A        THR      98       HG1           1.8242
 5132 SLV3     SLV3     1        CL      -1576 A        THR      98       HG1           2.4092
 5132 SLV3     SLV3     1        CL      -1576 A        THR      98       HG1           1.8988
 5132 SLV3     SLV3     1        CL      -1576 A        THR      98       HG1           1.8196
 5132 SLV3     SLV3     1        CL      -1576 A        THR      98       HG1           2.4274
 5132 SLV3     SLV3     1        CL      -1576 A        THR      98       HG1           1.9384
 5132 SLV3     SLV3     1        CL      -1576 A        THR      98       HG1           2.1258
 5132 SLV3     SLV3     1        CL      -1576 A        THR      98       HG1           2.8430
 5132 SLV3     SLV3     1        CL      -1576 A        THR      98       HG1           2.2345
 5132 SLV3     SLV3     1        CL      -1576 A        THR      98       HG1           1.9837
 5132 SLV3     SLV3     1        CL      -1576 A        THR      98       HG1           2.2039
 5132 SLV3     SLV3     1        CL      -1576 A        THR      98       HG1           1.8802
 5132 SLV3     SLV3     1        CL      -1576 A        THR      98       HG1           1.7883
 5132 SLV3     SLV3     1        CL      -1576 A        THR      98       HG1           2.0636
 5132 SLV3     SLV3     1        CL      -1576 A        THR      98       HG1           2.1331
 5132 SLV3     SLV3     1        CL      -1576 A        THR      98       HG1           2.2078
 5132 SLV3     SLV3     1        CL      -1576 A        THR      98       HG1           2.0846
 5132 SLV3     SLV3     1        CL      -1576 A        THR      98       HG1           2.6227
 5132 SLV3     SLV3     1        CL      -1576 A        THR      98       HG1           2.2498
 5132 SLV3     SLV3     1        CL      -1576 A        THR      98       HG1           2.8241
 5132 SLV3     SLV3     1        CL      -1576 A        THR      98       HG1           2.4376
 5132 SLV3     SLV3     1        CL      -1576 A        THR      98       HG1           1.8670
 5132 SLV3     SLV3     1        CL      -1576 A        THR      98       HG1           2.0232
 5132 SLV3     SLV3     1        CL      -1576 A        THR      98       HG1           1.9389
 5132 SLV3     SLV3     1        CL      -1576 A        THR      98       HG1           2.4741
 5132 SLV3     SLV3     1        CL      -1576 A        THR      98       HG1           2.0794
 5183 SLV3     SLV3     1        CL1     - 376 A        SER      24       HG1           2.5947
 5132 SLV3     SLV3     1        CL      -1576 A        THR      98       HG1           1.8517
 5132 SLV3     SLV3     1        CL      -1576 A        THR      98       HG1           1.8834
 5132 SLV3     SLV3     1        CL      -1576 A        THR      98       HG1           2.3502
 5132 SLV3     SLV3     1        CL      -1576 A        THR      98       HG1           2.2238
 5132 SLV3     SLV3     1        CL      -1576 A        THR      98       HG1           2.2785
 5183 SLV3     SLV3     1        CL1     - 376 A        SER      24       HG1           2.9560
 5132 SLV3     SLV3     1        CL      -1576 A        THR      98       HG1           1.7888
 5132 SLV3     SLV3     1        CL      -1576 A        THR      98       HG1           2.1547
 5132 SLV3     SLV3     1        CL      -1576 A        THR      98       HG1           1.7977
 5132 SLV3     SLV3     1        CL      -1576 A        THR      98       HG1           1.8598
 5132 SLV3     SLV3     1        CL      -1576 A        THR      98       HG1           2.6721
 5132 SLV3     SLV3     1        CL      -1576 A        THR      98       HG1           2.1021
 5132 SLV3     SLV3     1        CL      -1576 A        THR      98       HG1           2.0135
 5132 SLV3     SLV3     1        CL      -1576 A        THR      98       HG1           2.3989
 5132 SLV3     SLV3     1        CL      -1576 A        THR      98       HG1           2.0115
 5132 SLV3     SLV3     1        CL      -1576 A        THR      98       HG1           2.1340
 5132 SLV3     SLV3     1        CL      -1576 A        THR      98       HG1           2.0071
 5183 SLV3     SLV3     1        CL1     - 376 A        SER      24       HG1           2.9069
 5132 SLV3     SLV3     1        CL      -1576 A        THR      98       HG1           2.2905
 5132 SLV3     SLV3     1        CL      -1576 A        THR      98       HG1           2.3012
 5132 SLV3     SLV3     1        CL      -1576 A        THR      98       HG1           2.0040
 5132 SLV3     SLV3     1        CL      -1576 A        THR      98       HG1           2.1977
 5132 SLV3     SLV3     1        CL      -1576 A        THR      98       HG1           1.7339
 5132 SLV3     SLV3     1        CL      -1576 A        THR      98       HG1           1.9083
 5132 SLV3     SLV3     1        CL      -1576 A        THR      98       HG1           2.0609
 5132 SLV3     SLV3     1        CL      -1576 A        THR      98       HG1           1.8799
 5132 SLV3     SLV3     1        CL      -1576 A        THR      98       HG1           2.0605
 5132 SLV3     SLV3     1        CL      -1576 A        THR      98       HG1           1.9742
 5132 SLV3     SLV3     1        CL      -1576 A        THR      98       HG1           2.1457
 5132 SLV3     SLV3     1        CL      -1576 A        THR      98       HG1           2.0857
 5132 SLV3     SLV3     1        CL      -1576 A        THR      98       HG1           2.0793
 5132 SLV3     SLV3     1        CL      -1576 A        THR      98       HG1           2.0688
 5132 SLV3     SLV3     1        CL      -1576 A        THR      98       HG1           1.9050
 5132 SLV3     SLV3     1        CL      -1576 A        THR      98       HG1           2.3653
 5132 SLV3     SLV3     1        CL      -1576 A        THR      98       HG1           1.9450
 5132 SLV3     SLV3     1        CL      -1576 A        THR      98       HG1           2.3147
 5132 SLV3     SLV3     1        CL      -1576 A        THR      98       HG1           1.9602
 5132 SLV3     SLV3     1        CL      -1576 A        THR      98       HG1           2.0261
 5132 SLV3     SLV3     1        CL      -1576 A        THR      98       HG1           2.1186
 5132 SLV3     SLV3     1        CL      -1576 A        THR      98       HG1           1.8766
 5132 SLV3     SLV3     1        CL      -1576 A        THR      98       HG1           2.2509
 5132 SLV3     SLV3     1        CL      -1576 A        THR      98       HG1           1.9796
 5132 SLV3     SLV3     1        CL      -1576 A        THR      98       HG1           2.2031
 5132 SLV3     SLV3     1        CL      -1576 A        THR      98       HG1           1.8795
 5132 SLV3     SLV3     1        CL      -1576 A        THR      98       HG1           2.0366
 5132 SLV3     SLV3     1        CL      -1576 A        THR      98       HG1           1.8007
 5132 SLV3     SLV3     1        CL      -1576 A        THR      98       HG1           1.9401
 5132 SLV3     SLV3     1        CL      -1576 A        THR      98       HG1           1.9377
 5132 SLV3     SLV3     1        CL      -1576 A        THR      98       HG1           2.9749
 5132 SLV3     SLV3     1        CL      -1576 A        THR      98       HG1           1.7950
 5132 SLV3     SLV3     1        CL      -1576 A        THR      98       HG1           2.0321
 5132 SLV3     SLV3     1        CL      -1576 A        THR      98       HG1           1.9153
 5132 SLV3     SLV3     1        CL      -1576 A        THR      98       HG1           2.1162
 5132 SLV3     SLV3     1        CL      -1576 A        THR      98       HG1           1.8167
 5132 SLV3     SLV3     1        CL      -1576 A        THR      98       HG1           2.3340
 5132 SLV3     SLV3     1        CL      -1576 A        THR      98       HG1           2.1248
 5132 SLV3     SLV3     1        CL      -1576 A        THR      98       HG1           2.0249
 5132 SLV3     SLV3     1        CL      -1576 A        THR      98       HG1           2.1643
 5132 SLV3     SLV3     1        CL      -1576 A        THR      98       HG1           1.7038
 5132 SLV3     SLV3     1        CL      -1576 A        THR      98       HG1           1.8594
 5132 SLV3     SLV3     1        CL      -1576 A        THR      98       HG1           2.4504
 5132 SLV3     SLV3     1        CL      -1576 A        THR      98       HG1           2.0081
 5132 SLV3     SLV3     1        CL      -1576 A        THR      98       HG1           1.6902
 5132 SLV3     SLV3     1        CL      -1576 A        THR      98       HG1           2.3036
 5132 SLV3     SLV3     1        CL      -1576 A        THR      98       HG1           2.2544
 5132 SLV3     SLV3     1        CL      -1576 A        THR      98       HG1           2.4734
 5132 SLV3     SLV3     1        CL      -1576 A        THR      98       HG1           1.7861
 5132 SLV3     SLV3     1        CL      -1576 A        THR      98       HG1           1.7648
 5132 SLV3     SLV3     1        CL      -1576 A        THR      98       HG1           2.4357
 5132 SLV3     SLV3     1        CL      -1576 A        THR      98       HG1           2.3917
 5132 SLV3     SLV3     1        CL      -1576 A        THR      98       HG1           1.8348
 5132 SLV3     SLV3     1        CL      -1576 A        THR      98       HG1           1.8805
 5132 SLV3     SLV3     1        CL      -1576 A        THR      98       HG1           1.9907
 5132 SLV3     SLV3     1        CL      -1576 A        THR      98       HG1           1.8664
 5132 SLV3     SLV3     1        CL      -1576 A        THR      98       HG1           1.9092
 5132 SLV3     SLV3     1        CL      -1576 A        THR      98       HG1           1.8071
 5132 SLV3     SLV3     1        CL      -1576 A        THR      98       HG1           1.8738
 5132 SLV3     SLV3     1        CL      -1576 A        THR      98       HG1           1.8828
 5132 SLV3     SLV3     1        CL      -1576 A        THR      98       HG1           1.7316
 5132 SLV3     SLV3     1        CL      -1576 A        THR      98       HG1           2.3229
 5132 SLV3     SLV3     1        CL      -1576 A        THR      98       HG1           2.4444
 5132 SLV3     SLV3     1        CL      -1576 A        THR      98       HG1           1.9026
 5132 SLV3     SLV3     1        CL      -1576 A        THR      98       HG1           1.9684
 5132 SLV3     SLV3     1        CL      -1576 A        THR      98       HG1           1.6950
 5132 SLV3     SLV3     1        CL      -1576 A        THR      98       HG1           1.9539
 5132 SLV3     SLV3     1        CL      -1576 A        THR      98       HG1           2.6103
 5132 SLV3     SLV3     1        CL      -1576 A        THR      98       HG1           2.4045
 5132 SLV3     SLV3     1        CL      -1576 A        THR      98       HG1           2.0572
 5132 SLV3     SLV3     1        CL      -1576 A        THR      98       HG1           1.6760
 5132 SLV3     SLV3     1        CL      -1576 A        THR      98       HG1           1.7549
 5132 SLV3     SLV3     1        CL      -1576 A        THR      98       HG1           2.4837
 5132 SLV3     SLV3     1        CL      -1576 A        THR      98       HG1           1.9006
 5132 SLV3     SLV3     1        CL      -1576 A        THR      98       HG1           2.1239
 5132 SLV3     SLV3     1        CL      -1576 A        THR      98       HG1           1.9262
 5132 SLV3     SLV3     1        CL      -1576 A        THR      98       HG1           1.7311
 5132 SLV3     SLV3     1        CL      -1576 A        THR      98       HG1           1.8322
 5132 SLV3     SLV3     1        CL      -1576 A        THR      98       HG1           2.5142
 5132 SLV3     SLV3     1        CL      -1576 A        THR      98       HG1           1.9519
 5132 SLV3     SLV3     1        CL      -1576 A        THR      98       HG1           1.8252
 5132 SLV3     SLV3     1        CL      -1576 A        THR      98       HG1           1.9539
 5132 SLV3     SLV3     1        CL      -1576 A        THR      98       HG1           2.3626
 5132 SLV3     SLV3     1        CL      -1576 A        THR      98       HG1           2.1198
 5132 SLV3     SLV3     1        CL      -1576 A        THR      98       HG1           1.8086
 5132 SLV3     SLV3     1        CL      -1576 A        THR      98       HG1           2.1497
 5132 SLV3     SLV3     1        CL      -1576 A        THR      98       HG1           2.3977
 5132 SLV3     SLV3     1        CL      -1576 A        THR      98       HG1           1.9872
 5132 SLV3     SLV3     1        CL      -1576 A        THR      98       HG1           2.2015
 5132 SLV3     SLV3     1        CL      -1576 A        THR      98       HG1           2.2995
 5132 SLV3     SLV3     1        CL      -1576 A        THR      98       HG1           1.9296
 5132 SLV3     SLV3     1        CL      -1576 A        THR      98       HG1           2.1328
 5132 SLV3     SLV3     1        CL      -1576 A        THR      98       HG1           2.0512
 5132 SLV3     SLV3     1        CL      -1576 A        THR      98       HG1           1.8103
 5132 SLV3     SLV3     1        CL      -1576 A        THR      98       HG1           1.9972
 5132 SLV3     SLV3     1        CL      -1576 A        THR      98       HG1           2.1917
 5132 SLV3     SLV3     1        CL      -1576 A        THR      98       HG1           2.2068
 5132 SLV3     SLV3     1        CL      -1576 A        THR      98       HG1           2.2858
 5132 SLV3     SLV3     1        CL      -1576 A        THR      98       HG1           2.3264
 5132 SLV3     SLV3     1        CL      -1576 A        THR      98       HG1           2.2680
 5132 SLV3     SLV3     1        CL      -1576 A        THR      98       HG1           2.0985
 5132 SLV3     SLV3     1        CL      -1576 A        THR      98       HG1           2.0868
 5132 SLV3     SLV3     1        CL      -1576 A        THR      98       HG1           2.2138
 5132 SLV3     SLV3     1        CL      -1576 A        THR      98       HG1           1.8563
 5132 SLV3     SLV3     1        CL      -1576 A        THR      98       HG1           2.4360
 5132 SLV3     SLV3     1        CL      -1576 A        THR      98       HG1           1.9923
 5132 SLV3     SLV3     1        CL      -1576 A        THR      98       HG1           2.1211
 5132 SLV3     SLV3     1        CL      -1576 A        THR      98       HG1           2.3266
 5132 SLV3     SLV3     1        CL      -1576 A        THR      98       HG1           1.8052
 5132 SLV3     SLV3     1        CL      -1576 A        THR      98       HG1           2.2407
 5132 SLV3     SLV3     1        CL      -1576 A        THR      98       HG1           1.9471
 5132 SLV3     SLV3     1        CL      -1576 A        THR      98       HG1           2.0567
 5132 SLV3     SLV3     1        CL      -1576 A        THR      98       HG1           2.1384
 5132 SLV3     SLV3     1        CL      -1576 A        THR      98       HG1           1.9255
 5132 SLV3     SLV3     1        CL      -1576 A        THR      98       HG1           1.9732
 5132 SLV3     SLV3     1        CL      -1576 A        THR      98       HG1           2.2774
 5132 SLV3     SLV3     1        CL      -1576 A        THR      98       HG1           1.8721
 5132 SLV3     SLV3     1        CL      -1576 A        THR      98       HG1           1.8133
 5132 SLV3     SLV3     1        CL      -1576 A        THR      98       HG1           1.8649
 5132 SLV3     SLV3     1        CL      -1576 A        THR      98       HG1           1.9122
 5132 SLV3     SLV3     1        CL      -1576 A        THR      98       HG1           1.8207
 5132 SLV3     SLV3     1        CL      -1576 A        THR      98       HG1           2.2069
 5132 SLV3     SLV3     1        CL      -1576 A        THR      98       HG1           1.8050
 5132 SLV3     SLV3     1        CL      -1576 A        THR      98       HG1           2.1689
 5132 SLV3     SLV3     1        CL      -1576 A        THR      98       HG1           1.9283
 5132 SLV3     SLV3     1        CL      -1576 A        THR      98       HG1           1.8801
 5132 SLV3     SLV3     1        CL      -1576 A        THR      98       HG1           2.4128
 5132 SLV3     SLV3     1        CL      -1576 A        THR      98       HG1           2.7380
 5132 SLV3     SLV3     1        CL      -1576 A        THR      98       HG1           1.7929
 5132 SLV3     SLV3     1        CL      -1576 A        THR      98       HG1           1.9263
 5132 SLV3     SLV3     1        CL      -1576 A        THR      98       HG1           2.0635
 5132 SLV3     SLV3     1        CL      -1576 A        THR      98       HG1           1.8837
 5132 SLV3     SLV3     1        CL      -1576 A        THR      98       HG1           2.4015
 5132 SLV3     SLV3     1        CL      -1576 A        THR      98       HG1           1.7020
 5132 SLV3     SLV3     1        CL      -1576 A        THR      98       HG1           1.8910
 5132 SLV3     SLV3     1        CL      -1576 A        THR      98       HG1           1.7488
 5132 SLV3     SLV3     1        CL      -1576 A        THR      98       HG1           2.1574
 5132 SLV3     SLV3     1        CL      -1576 A        THR      98       HG1           1.8948
 5132 SLV3     SLV3     1        CL      -1576 A        THR      98       HG1           1.9374
 5132 SLV3     SLV3     1        CL      -1576 A        THR      98       HG1           1.7674
 5132 SLV3     SLV3     1        CL      -1576 A        THR      98       HG1           2.9283
 5132 SLV3     SLV3     1        CL      -1576 A        THR      98       HG1           2.4143
 5132 SLV3     SLV3     1        CL      -1576 A        THR      98       HG1           1.9024
 5132 SLV3     SLV3     1        CL      -1576 A        THR      98       HG1           2.1448
 5132 SLV3     SLV3     1        CL      -1576 A        THR      98       HG1           2.1015
 5132 SLV3     SLV3     1        CL      -1576 A        THR      98       HG1           2.4957
 5132 SLV3     SLV3     1        CL      -1576 A        THR      98       HG1           1.7837
 5132 SLV3     SLV3     1        CL      -1576 A        THR      98       HG1           2.0681
 5132 SLV3     SLV3     1        CL      -1576 A        THR      98       HG1           2.0767
 5132 SLV3     SLV3     1        CL      -1576 A        THR      98       HG1           1.8512
 5132 SLV3     SLV3     1        CL      -1576 A        THR      98       HG1           1.8728
 5132 SLV3     SLV3     1        CL      -1576 A        THR      98       HG1           2.1469
 5132 SLV3     SLV3     1        CL      -1576 A        THR      98       HG1           2.0688
 5132 SLV3     SLV3     1        CL      -1576 A        THR      98       HG1           2.0858
 5132 SLV3     SLV3     1        CL      -1576 A        THR      98       HG1           2.3107
 5132 SLV3     SLV3     1        CL      -1576 A        THR      98       HG1           2.3507
 5132 SLV3     SLV3     1        CL      -1576 A        THR      98       HG1           2.1446
 5132 SLV3     SLV3     1        CL      -1576 A        THR      98       HG1           1.6656
 5132 SLV3     SLV3     1        CL      -1576 A        THR      98       HG1           1.8625
 5132 SLV3     SLV3     1        CL      -1576 A        THR      98       HG1           2.1155
 5132 SLV3     SLV3     1        CL      -1576 A        THR      98       HG1           1.9904
 5132 SLV3     SLV3     1        CL      -1576 A        THR      98       HG1           2.1670
 5132 SLV3     SLV3     1        CL      -1576 A        THR      98       HG1           1.9320
 5132 SLV3     SLV3     1        CL      -1576 A        THR      98       HG1           1.8326
 5132 SLV3     SLV3     1        CL      -1576 A        THR      98       HG1           2.0505
 5132 SLV3     SLV3     1        CL      -1576 A        THR      98       HG1           2.3143
 5132 SLV3     SLV3     1        CL      -1576 A        THR      98       HG1           2.1439
 5132 SLV3     SLV3     1        CL      -1576 A        THR      98       HG1           2.3539
 5132 SLV3     SLV3     1        CL      -1576 A        THR      98       HG1           2.1883
 5132 SLV3     SLV3     1        CL      -1576 A        THR      98       HG1           2.2284
 5132 SLV3     SLV3     1        CL      -1576 A        THR      98       HG1           1.8200
 5132 SLV3     SLV3     1        CL      -1576 A        THR      98       HG1           2.0405
 5132 SLV3     SLV3     1        CL      -1576 A        THR      98       HG1           2.0067
 5132 SLV3     SLV3     1        CL      -1576 A        THR      98       HG1           2.0768
 5132 SLV3     SLV3     1        CL      -1576 A        THR      98       HG1           1.8348
 5132 SLV3     SLV3     1        CL      -1576 A        THR      98       HG1           1.9748
 5132 SLV3     SLV3     1        CL      -1576 A        THR      98       HG1           2.4064
 5132 SLV3     SLV3     1        CL      -1576 A        THR      98       HG1           2.3567
 5132 SLV3     SLV3     1        CL      -1576 A        THR      98       HG1           1.8336
 5132 SLV3     SLV3     1        CL      -1576 A        THR      98       HG1           1.8598
 5132 SLV3     SLV3     1        CL      -1576 A        THR      98       HG1           1.9612
 5132 SLV3     SLV3     1        CL      -1576 A        THR      98       HG1           1.8947
 5132 SLV3     SLV3     1        CL      -1576 A        THR      98       HG1           2.0405
 5132 SLV3     SLV3     1        CL      -1576 A        THR      98       HG1           2.2743
 5132 SLV3     SLV3     1        CL      -1576 A        THR      98       HG1           2.4850
 5132 SLV3     SLV3     1        CL      -1576 A        THR      98       HG1           2.0216
 5132 SLV3     SLV3     1        CL      -1576 A        THR      98       HG1           2.2954
 5132 SLV3     SLV3     1        CL      -1576 A        THR      98       HG1           2.3486
 5132 SLV3     SLV3     1        CL      -1576 A        THR      98       HG1           1.9019
 5132 SLV3     SLV3     1        CL      -1576 A        THR      98       HG1           2.0738
 5132 SLV3     SLV3     1        CL      -1576 A        THR      98       HG1           1.8423
 5132 SLV3     SLV3     1        CL      -1576 A        THR      98       HG1           2.7573
 5132 SLV3     SLV3     1        CL      -1576 A        THR      98       HG1           2.8307
 5132 SLV3     SLV3     1        CL      -1576 A        THR      98       HG1           2.7543
 5183 SLV3     SLV3     1        CL1     - 376 A        SER      24       HG1           2.8647
 5183 SLV3     SLV3     1        CL1     - 376 A        SER      24       HG1           2.5681
 5132 SLV3     SLV3     1        CL      -1576 A        THR      98       HG1           2.1358
 5132 SLV3     SLV3     1        CL      -1576 A        THR      98       HG1           2.2211
 5132 SLV3     SLV3     1        CL      -1576 A        THR      98       HG1           2.5480
 5132 SLV3     SLV3     1        CL      -1576 A        THR      98       HG1           2.0248
 5132 SLV3     SLV3     1        CL      -1576 A        THR      98       HG1           1.9918
 5132 SLV3     SLV3     1        CL      -1576 A        THR      98       HG1           2.0692
 5132 SLV3     SLV3     1        CL      -1576 A        THR      98       HG1           1.8283
 5132 SLV3     SLV3     1        CL      -1576 A        THR      98       HG1           2.2606
 5132 SLV3     SLV3     1        CL      -1576 A        THR      98       HG1           2.0642
 5132 SLV3     SLV3     1        CL      -1576 A        THR      98       HG1           2.1771
 5132 SLV3     SLV3     1        CL      -1576 A        THR      98       HG1           1.9295
 5132 SLV3     SLV3     1        CL      -1576 A        THR      98       HG1           2.9179
 5132 SLV3     SLV3     1        CL      -1576 A        THR      98       HG1           1.9753
 5132 SLV3     SLV3     1        CL      -1576 A        THR      98       HG1           1.9585
 5132 SLV3     SLV3     1        CL      -1576 A        THR      98       HG1           2.7241
 5132 SLV3     SLV3     1        CL      -1576 A        THR      98       HG1           1.8084
 5132 SLV3     SLV3     1        CL      -1576 A        THR      98       HG1           1.8776
 5132 SLV3     SLV3     1        CL      -1576 A        THR      98       HG1           2.2147
 5132 SLV3     SLV3     1        CL      -1576 A        THR      98       HG1           1.9219
 5132 SLV3     SLV3     1        CL      -1576 A        THR      98       HG1           1.7438
 5132 SLV3     SLV3     1        CL      -1576 A        THR      98       HG1           2.0776
 5132 SLV3     SLV3     1        CL      -1576 A        THR      98       HG1           1.8622
 5132 SLV3     SLV3     1        CL      -1576 A        THR      98       HG1           2.1406
 5132 SLV3     SLV3     1        CL      -1576 A        THR      98       HG1           2.3167
 5132 SLV3     SLV3     1        CL      -1576 A        THR      98       HG1           2.9895
 5132 SLV3     SLV3     1        CL      -1576 A        THR      98       HG1           1.9420
 5132 SLV3     SLV3     1        CL      -1576 A        THR      98       HG1           2.4013
 5132 SLV3     SLV3     1        CL      -1576 A        THR      98       HG1           2.5116
 5132 SLV3     SLV3     1        CL      -1576 A        THR      98       HG1           2.0555
 5132 SLV3     SLV3     1        CL      -1576 A        THR      98       HG1           2.6507
 5132 SLV3     SLV3     1        CL      -1576 A        THR      98       HG1           2.0961
 5132 SLV3     SLV3     1        CL      -1576 A        THR      98       HG1           2.4587
 5132 SLV3     SLV3     1        CL      -1576 A        THR      98       HG1           1.9311
 5132 SLV3     SLV3     1        CL      -1576 A        THR      98       HG1           1.9026
 5132 SLV3     SLV3     1        CL      -1576 A        THR      98       HG1           2.0733
 5132 SLV3     SLV3     1        CL      -1576 A        THR      98       HG1           1.9073
 5132 SLV3     SLV3     1        CL      -1576 A        THR      98       HG1           1.8936
 5132 SLV3     SLV3     1        CL      -1576 A        THR      98       HG1           2.0297
 5132 SLV3     SLV3     1        CL      -1576 A        THR      98       HG1           1.8698
 5132 SLV3     SLV3     1        CL      -1576 A        THR      98       HG1           1.8111
 5132 SLV3     SLV3     1        CL      -1576 A        THR      98       HG1           1.9584
 5132 SLV3     SLV3     1        CL      -1576 A        THR      98       HG1           2.2384
 5132 SLV3     SLV3     1        CL      -1576 A        THR      98       HG1           2.0097
 5132 SLV3     SLV3     1        CL      -1576 A        THR      98       HG1           2.1529
 5132 SLV3     SLV3     1        CL      -1576 A        THR      98       HG1           1.8951
 5132 SLV3     SLV3     1        CL      -1576 A        THR      98       HG1           1.9895
 5183 SLV3     SLV3     1        CL1     - 376 A        SER      24       HG1           2.9376
 5132 SLV3     SLV3     1        CL      -1576 A        THR      98       HG1           1.9609
 5132 SLV3     SLV3     1        CL      -1576 A        THR      98       HG1           2.1084
 5132 SLV3     SLV3     1        CL      -1576 A        THR      98       HG1           1.9190
 5132 SLV3     SLV3     1        CL      -1576 A        THR      98       HG1           2.4810
 5132 SLV3     SLV3     1        CL      -1576 A        THR      98       HG1           1.9002
 5132 SLV3     SLV3     1        CL      -1576 A        THR      98       HG1           2.2089
 5132 SLV3     SLV3     1        CL      -1576 A        THR      98       HG1           2.0684
 5132 SLV3     SLV3     1        CL      -1576 A        THR      98       HG1           2.0587
 5132 SLV3     SLV3     1        CL      -1576 A        THR      98       HG1           2.5266
 5132 SLV3     SLV3     1        CL      -1576 A        THR      98       HG1           2.3275
 5132 SLV3     SLV3     1        CL      -1576 A        THR      98       HG1           2.0136
 5132 SLV3     SLV3     1        CL      -1576 A        THR      98       HG1           2.4838
 5132 SLV3     SLV3     1        CL      -1576 A        THR      98       HG1           2.2462
 5132 SLV3     SLV3     1        CL      -1576 A        THR      98       HG1           2.7779
 5132 SLV3     SLV3     1        CL      -1576 A        THR      98       HG1           2.0795
 5132 SLV3     SLV3     1        CL      -1576 A        THR      98       HG1           1.7294
 5132 SLV3     SLV3     1        CL      -1576 A        THR      98       HG1           2.4379
 5132 SLV3     SLV3     1        CL      -1576 A        THR      98       HG1           2.1652
 5132 SLV3     SLV3     1        CL      -1576 A        THR      98       HG1           2.0370
 5132 SLV3     SLV3     1        CL      -1576 A        THR      98       HG1           1.6701
 5132 SLV3     SLV3     1        CL      -1576 A        THR      98       HG1           2.1209
 5132 SLV3     SLV3     1        CL      -1576 A        THR      98       HG1           2.3767
 5132 SLV3     SLV3     1        CL      -1576 A        THR      98       HG1           2.7256
 5132 SLV3     SLV3     1        CL      -1576 A        THR      98       HG1           1.9409
 5132 SLV3     SLV3     1        CL      -1576 A        THR      98       HG1           2.4100
 5132 SLV3     SLV3     1        CL      -1576 A        THR      98       HG1           2.0871
 5183 SLV3     SLV3     1        CL1     - 376 A        SER      24       HG1           2.1010
 5132 SLV3     SLV3     1        CL      -1576 A        THR      98       HG1           1.9555
 5183 SLV3     SLV3     1        CL1     - 376 A        SER      24       HG1           1.8788
 5132 SLV3     SLV3     1        CL      -1576 A        THR      98       HG1           1.8492
 5132 SLV3     SLV3     1        CL      -1576 A        THR      98       HG1           1.7797
 5132 SLV3     SLV3     1        CL      -1576 A        THR      98       HG1           2.2215
 5132 SLV3     SLV3     1        CL      -1576 A        THR      98       HG1           2.0011
 5132 SLV3     SLV3     1        CL      -1576 A        THR      98       HG1           1.8062
 5132 SLV3     SLV3     1        CL      -1576 A        THR      98       HG1           1.9441
 5132 SLV3     SLV3     1        CL      -1576 A        THR      98       HG1           1.8320
 5132 SLV3     SLV3     1        CL      -1576 A        THR      98       HG1           1.7611
 5132 SLV3     SLV3     1        CL      -1576 A        THR      98       HG1           1.8263
 5132 SLV3     SLV3     1        CL      -1576 A        THR      98       HG1           1.6827
 5132 SLV3     SLV3     1        CL      -1576 A        THR      98       HG1           1.9797
 5132 SLV3     SLV3     1        CL      -1576 A        THR      98       HG1           1.9180
 5132 SLV3     SLV3     1        CL      -1576 A        THR      98       HG1           1.9394
 5132 SLV3     SLV3     1        CL      -1576 A        THR      98       HG1           2.1906
 5132 SLV3     SLV3     1        CL      -1576 A        THR      98       HG1           1.8752
 5132 SLV3     SLV3     1        CL      -1576 A        THR      98       HG1           2.9059
 5132 SLV3     SLV3     1        CL      -1576 A        THR      98       HG1           2.1384
 5132 SLV3     SLV3     1        CL      -1576 A        THR      98       HG1           2.0490
 5132 SLV3     SLV3     1        CL      -1576 A        THR      98       HG1           1.9811
 5132 SLV3     SLV3     1        CL      -1576 A        THR      98       HG1           2.0317
 5132 SLV3     SLV3     1        CL      -1576 A        THR      98       HG1           2.0702
 5183 SLV3     SLV3     1        CL1     - 376 A        SER      24       HG1           2.1211
 5132 SLV3     SLV3     1        CL      -1576 A        THR      98       HG1           2.2717
 5132 SLV3     SLV3     1        CL      -1576 A        THR      98       HG1           2.4395
 5132 SLV3     SLV3     1        CL      -1576 A        THR      98       HG1           1.8714
 5132 SLV3     SLV3     1        CL      -1576 A        THR      98       HG1           1.8105
 5183 SLV3     SLV3     1        CL1     - 376 A        SER      24       HG1           2.8536
 5132 SLV3     SLV3     1        CL      -1576 A        THR      98       HG1           1.9834
 5132 SLV3     SLV3     1        CL      -1576 A        THR      98       HG1           2.5488
 5132 SLV3     SLV3     1        CL      -1576 A        THR      98       HG1           1.9945
 5132 SLV3     SLV3     1        CL      -1576 A        THR      98       HG1           1.9232
 5132 SLV3     SLV3     1        CL      -1576 A        THR      98       HG1           1.8545
 5132 SLV3     SLV3     1        CL      -1576 A        THR      98       HG1           1.8283
 5132 SLV3     SLV3     1        CL      -1576 A        THR      98       HG1           2.5588
 5132 SLV3     SLV3     1        CL      -1576 A        THR      98       HG1           2.6822
 5132 SLV3     SLV3     1        CL      -1576 A        THR      98       HG1           1.8506
 5132 SLV3     SLV3     1        CL      -1576 A        THR      98       HG1           2.1437
 5132 SLV3     SLV3     1        CL      -1576 A        THR      98       HG1           1.8129
 5132 SLV3     SLV3     1        CL      -1576 A        THR      98       HG1           1.8810
 5132 SLV3     SLV3     1        CL      -1576 A        THR      98       HG1           1.8790
 5132 SLV3     SLV3     1        CL      -1576 A        THR      98       HG1           1.8282
 5132 SLV3     SLV3     1        CL      -1576 A        THR      98       HG1           2.6835
 5132 SLV3     SLV3     1        CL      -1576 A        THR      98       HG1           1.9830
 5132 SLV3     SLV3     1        CL      -1576 A        THR      98       HG1           2.0114
 5132 SLV3     SLV3     1        CL      -1576 A        THR      98       HG1           1.8137
 5132 SLV3     SLV3     1        CL      -1576 A        THR      98       HG1           1.8942
 5132 SLV3     SLV3     1        CL      -1576 A        THR      98       HG1           1.7591
 5132 SLV3     SLV3     1        CL      -1576 A        THR      98       HG1           1.7653
 5132 SLV3     SLV3     1        CL      -1576 A        THR      98       HG1           1.9576
 5132 SLV3     SLV3     1        CL      -1576 A        THR      98       HG1           1.9380
 5132 SLV3     SLV3     1        CL      -1576 A        THR      98       HG1           2.0400
 5132 SLV3     SLV3     1        CL      -1576 A        THR      98       HG1           2.2036
 5132 SLV3     SLV3     1        CL      -1576 A        THR      98       HG1           1.9896
 5132 SLV3     SLV3     1        CL      -1576 A        THR      98       HG1           1.9718
 5132 SLV3     SLV3     1        CL      -1576 A        THR      98       HG1           1.9256
 5132 SLV3     SLV3     1        CL      -1576 A        THR      98       HG1           1.9182
 5132 SLV3     SLV3     1        CL      -1576 A        THR      98       HG1           1.8599
 5132 SLV3     SLV3     1        CL      -1576 A        THR      98       HG1           2.0633
 5132 SLV3     SLV3     1        CL      -1576 A        THR      98       HG1           1.9102
 5132 SLV3     SLV3     1        CL      -1576 A        THR      98       HG1           1.8593
 5132 SLV3     SLV3     1        CL      -1576 A        THR      98       HG1           2.0835
 5132 SLV3     SLV3     1        CL      -1576 A        THR      98       HG1           2.2258
 5132 SLV3     SLV3     1        CL      -1576 A        THR      98       HG1           1.9551
 5132 SLV3     SLV3     1        CL      -1576 A        THR      98       HG1           1.9578
 5132 SLV3     SLV3     1        CL      -1576 A        THR      98       HG1           2.0051
 5132 SLV3     SLV3     1        CL      -1576 A        THR      98       HG1           2.1128
 5132 SLV3     SLV3     1        CL      -1576 A        THR      98       HG1           2.0210
 5132 SLV3     SLV3     1        CL      -1576 A        THR      98       HG1           2.3129
 5132 SLV3     SLV3     1        CL      -1576 A        THR      98       HG1           2.9583
 5132 SLV3     SLV3     1        CL      -1576 A        THR      98       HG1           1.9687
 5132 SLV3     SLV3     1        CL      -1576 A        THR      98       HG1           2.3131
 5132 SLV3     SLV3     1        CL      -1576 A        THR      98       HG1           1.7698
 5132 SLV3     SLV3     1        CL      -1576 A        THR      98       HG1           2.3808
 5132 SLV3     SLV3     1        CL      -1576 A        THR      98       HG1           1.9994
 5132 SLV3     SLV3     1        CL      -1576 A        THR      98       HG1           1.7876
 5132 SLV3     SLV3     1        CL      -1576 A        THR      98       HG1           2.0334
 5132 SLV3     SLV3     1        CL      -1576 A        THR      98       HG1           2.4131
 5132 SLV3     SLV3     1        CL      -1576 A        THR      98       HG1           1.9027
 5132 SLV3     SLV3     1        CL      -1576 A        THR      98       HG1           2.0762
 5132 SLV3     SLV3     1        CL      -1576 A        THR      98       HG1           1.8881
 5132 SLV3     SLV3     1        CL      -1576 A        THR      98       HG1           2.9710
 5132 SLV3     SLV3     1        CL      -1576 A        THR      98       HG1           2.3460
 5132 SLV3     SLV3     1        CL      -1576 A        THR      98       HG1           2.6722
 5132 SLV3     SLV3     1        CL      -1576 A        THR      98       HG1           2.0379
 5132 SLV3     SLV3     1        CL      -1576 A        THR      98       HG1           2.0345
 5183 SLV3     SLV3     1        CL1     - 376 A        SER      24       HG1           2.9320
 5132 SLV3     SLV3     1        CL      -1576 A        THR      98       HG1           2.2959
 5132 SLV3     SLV3     1        CL      -1576 A        THR      98       HG1           1.8851
 5132 SLV3     SLV3     1        CL      -1576 A        THR      98       HG1           1.8750
 5132 SLV3     SLV3     1        CL      -1576 A        THR      98       HG1           1.8121
 5132 SLV3     SLV3     1        CL      -1576 A        THR      98       HG1           1.7805
 5132 SLV3     SLV3     1        CL      -1576 A        THR      98       HG1           2.1992
 5132 SLV3     SLV3     1        CL      -1576 A        THR      98       HG1           2.3224
 5132 SLV3     SLV3     1        CL      -1576 A        THR      98       HG1           1.8249
 5132 SLV3     SLV3     1        CL      -1576 A        THR      98       HG1           1.8093
 5132 SLV3     SLV3     1        CL      -1576 A        THR      98       HG1           2.2331
 5183 SLV3     SLV3     1        CL1     - 376 A        SER      24       HG1           2.0386
 5132 SLV3     SLV3     1        CL      -1576 A        THR      98       HG1           1.9231
 5132 SLV3     SLV3     1        CL      -1576 A        THR      98       HG1           1.9601
 5183 SLV3     SLV3     1        CL1     - 376 A        SER      24       HG1           2.5905
 5132 SLV3     SLV3     1        CL      -1576 A        THR      98       HG1           2.0608
 5132 SLV3     SLV3     1        CL      -1576 A        THR      98       HG1           2.6797
 5132 SLV3     SLV3     1        CL      -1576 A        THR      98       HG1           2.1401
 5132 SLV3     SLV3     1        CL      -1576 A        THR      98       HG1           1.9650
 5132 SLV3     SLV3     1        CL      -1576 A        THR      98       HG1           2.2076
 5132 SLV3     SLV3     1        CL      -1576 A        THR      98       HG1           2.1954
 5132 SLV3     SLV3     1        CL      -1576 A        THR      98       HG1           1.7720
 5132 SLV3     SLV3     1        CL      -1576 A        THR      98       HG1           2.4740
 5132 SLV3     SLV3     1        CL      -1576 A        THR      98       HG1           2.0611
 5132 SLV3     SLV3     1        CL      -1576 A        THR      98       HG1           2.2777
 5132 SLV3     SLV3     1        CL      -1576 A        THR      98       HG1           2.0623
 5132 SLV3     SLV3     1        CL      -1576 A        THR      98       HG1           2.0383
 5132 SLV3     SLV3     1        CL      -1576 A        THR      98       HG1           1.8681
 5132 SLV3     SLV3     1        CL      -1576 A        THR      98       HG1           2.5658
 5132 SLV3     SLV3     1        CL      -1576 A        THR      98       HG1           2.1942
 5132 SLV3     SLV3     1        CL      -1576 A        THR      98       HG1           2.0992
 5132 SLV3     SLV3     1        CL      -1576 A        THR      98       HG1           2.1175
 5132 SLV3     SLV3     1        CL      -1576 A        THR      98       HG1           1.7995
 5132 SLV3     SLV3     1        CL      -1576 A        THR      98       HG1           2.0847
 5132 SLV3     SLV3     1        CL      -1576 A        THR      98       HG1           1.9073
 5132 SLV3     SLV3     1        CL      -1576 A        THR      98       HG1           2.1282
 5132 SLV3     SLV3     1        CL      -1576 A        THR      98       HG1           1.8980
 5132 SLV3     SLV3     1        CL      -1576 A        THR      98       HG1           2.0071
 5132 SLV3     SLV3     1        CL      -1576 A        THR      98       HG1           2.0280
 5132 SLV3     SLV3     1        CL      -1576 A        THR      98       HG1           2.2346
 5132 SLV3     SLV3     1        CL      -1576 A        THR      98       HG1           1.7610
 5132 SLV3     SLV3     1        CL      -1576 A        THR      98       HG1           1.8394
 5132 SLV3     SLV3     1        CL      -1576 A        THR      98       HG1           2.4687
 5132 SLV3     SLV3     1        CL      -1576 A        THR      98       HG1           2.4818
 5132 SLV3     SLV3     1        CL      -1576 A        THR      98       HG1           2.1861
 5132 SLV3     SLV3     1        CL      -1576 A        THR      98       HG1           2.1802
 5132 SLV3     SLV3     1        CL      -1576 A        THR      98       HG1           1.9866
 5132 SLV3     SLV3     1        CL      -1576 A        THR      98       HG1           1.9280
 5132 SLV3     SLV3     1        CL      -1576 A        THR      98       HG1           2.2094
 5183 SLV3     SLV3     1        CL1     - 376 A        SER      24       HG1           2.9675
 5132 SLV3     SLV3     1        CL      -1576 A        THR      98       HG1           1.8460
 5183 SLV3     SLV3     1        CL1     - 376 A        SER      24       HG1           2.2722
 5132 SLV3     SLV3     1        CL      -1576 A        THR      98       HG1           2.9188
 5183 SLV3     SLV3     1        CL1     - 376 A        SER      24       HG1           2.8106
 5132 SLV3     SLV3     1        CL      -1576 A        THR      98       HG1           1.9731
 5132 SLV3     SLV3     1        CL      -1576 A        THR      98       HG1           2.2603
 5132 SLV3     SLV3     1        CL      -1576 A        THR      98       HG1           2.5527
 5132 SLV3     SLV3     1        CL      -1576 A        THR      98       HG1           2.6961
 5132 SLV3     SLV3     1        CL      -1576 A        THR      98       HG1           1.9949
 5132 SLV3     SLV3     1        CL      -1576 A        THR      98       HG1           2.1437
 5132 SLV3     SLV3     1        CL      -1576 A        THR      98       HG1           1.8997
 5132 SLV3     SLV3     1        CL      -1576 A        THR      98       HG1           2.2439
 5132 SLV3     SLV3     1        CL      -1576 A        THR      98       HG1           2.6749
 5132 SLV3     SLV3     1        CL      -1576 A        THR      98       HG1           1.8362
 5132 SLV3     SLV3     1        CL      -1576 A        THR      98       HG1           2.7193
 5132 SLV3     SLV3     1        CL      -1576 A        THR      98       HG1           1.7723
 5132 SLV3     SLV3     1        CL      -1576 A        THR      98       HG1           2.2088
 5132 SLV3     SLV3     1        CL      -1576 A        THR      98       HG1           2.6094
 5132 SLV3     SLV3     1        CL      -1576 A        THR      98       HG1           1.9171
 5132 SLV3     SLV3     1        CL      -1576 A        THR      98       HG1           2.4825
 5132 SLV3     SLV3     1        CL      -1576 A        THR      98       HG1           1.9494
 5132 SLV3     SLV3     1        CL      -1576 A        THR      98       HG1           2.7307
 5132 SLV3     SLV3     1        CL      -1576 A        THR      98       HG1           2.6436
 5132 SLV3     SLV3     1        CL      -1576 A        THR      98       HG1           1.9305
 5132 SLV3     SLV3     1        CL      -1576 A        THR      98       HG1           1.9519
 5132 SLV3     SLV3     1        CL      -1576 A        THR      98       HG1           2.3931
 5132 SLV3     SLV3     1        CL      -1576 A        THR      98       HG1           2.0407
 5132 SLV3     SLV3     1        CL      -1576 A        THR      98       HG1           2.2110
 5132 SLV3     SLV3     1        CL      -1576 A        THR      98       HG1           1.7690
 5132 SLV3     SLV3     1        CL      -1576 A        THR      98       HG1           1.9444
 5132 SLV3     SLV3     1        CL      -1576 A        THR      98       HG1           2.8434
 5132 SLV3     SLV3     1        CL      -1576 A        THR      98       HG1           2.3637
 5132 SLV3     SLV3     1        CL      -1576 A        THR      98       HG1           2.0806
 5132 SLV3     SLV3     1        CL      -1576 A        THR      98       HG1           2.0385
 5132 SLV3     SLV3     1        CL      -1576 A        THR      98       HG1           1.9296
 5132 SLV3     SLV3     1        CL      -1576 A        THR      98       HG1           2.1775
 5132 SLV3     SLV3     1        CL      -1576 A        THR      98       HG1           1.7876
 5132 SLV3     SLV3     1        CL      -1576 A        THR      98       HG1           2.1906
 5132 SLV3     SLV3     1        CL      -1576 A        THR      98       HG1           2.0848
 5132 SLV3     SLV3     1        CL      -1576 A        THR      98       HG1           2.1120
 5132 SLV3     SLV3     1        CL      -1576 A        THR      98       HG1           1.9859
 5132 SLV3     SLV3     1        CL      -1576 A        THR      98       HG1           2.0272
 5132 SLV3     SLV3     1        CL      -1576 A        THR      98       HG1           2.0816
 5132 SLV3     SLV3     1        CL      -1576 A        THR      98       HG1           1.6940
 5132 SLV3     SLV3     1        CL      -1576 A        THR      98       HG1           2.9668
 5132 SLV3     SLV3     1        CL      -1576 A        THR      98       HG1           2.3344
 5132 SLV3     SLV3     1        CL      -1576 A        THR      98       HG1           2.0728
 5132 SLV3     SLV3     1        CL      -1576 A        THR      98       HG1           1.9258
 5132 SLV3     SLV3     1        CL      -1576 A        THR      98       HG1           1.9964
 5132 SLV3     SLV3     1        CL      -1576 A        THR      98       HG1           2.1678
 5132 SLV3     SLV3     1        CL      -1576 A        THR      98       HG1           2.2575
 5132 SLV3     SLV3     1        CL      -1576 A        THR      98       HG1           2.2214
 5132 SLV3     SLV3     1        CL      -1576 A        THR      98       HG1           2.1414
 5132 SLV3     SLV3     1        CL      -1576 A        THR      98       HG1           1.8839
 5132 SLV3     SLV3     1        CL      -1576 A        THR      98       HG1           1.9344
 5132 SLV3     SLV3     1        CL      -1576 A        THR      98       HG1           2.3961
 5132 SLV3     SLV3     1        CL      -1576 A        THR      98       HG1           1.9437
 5132 SLV3     SLV3     1        CL      -1576 A        THR      98       HG1           1.8599
 5132 SLV3     SLV3     1        CL      -1576 A        THR      98       HG1           2.0682
 5132 SLV3     SLV3     1        CL      -1576 A        THR      98       HG1           2.2631
 5132 SLV3     SLV3     1        CL      -1576 A        THR      98       HG1           2.1148
 5132 SLV3     SLV3     1        CL      -1576 A        THR      98       HG1           2.0149
 5132 SLV3     SLV3     1        CL      -1576 A        THR      98       HG1           2.2603
 5132 SLV3     SLV3     1        CL      -1576 A        THR      98       HG1           2.1362
 5132 SLV3     SLV3     1        CL      -1576 A        THR      98       HG1           1.9192
 5132 SLV3     SLV3     1        CL      -1576 A        THR      98       HG1           1.8960
 5132 SLV3     SLV3     1        CL      -1576 A        THR      98       HG1           2.3162
 5132 SLV3     SLV3     1        CL      -1576 A        THR      98       HG1           1.8573
 5132 SLV3     SLV3     1        CL      -1576 A        THR      98       HG1           2.1915
 5132 SLV3     SLV3     1        CL      -1576 A        THR      98       HG1           2.3866
 5132 SLV3     SLV3     1        CL      -1576 A        THR      98       HG1           2.9020
 5132 SLV3     SLV3     1        CL      -1576 A        THR      98       HG1           1.9657
 5132 SLV3     SLV3     1        CL      -1576 A        THR      98       HG1           2.3804
 5132 SLV3     SLV3     1        CL      -1576 A        THR      98       HG1           1.9024
 5132 SLV3     SLV3     1        CL      -1576 A        THR      98       HG1           2.5171
 5132 SLV3     SLV3     1        CL      -1576 A        THR      98       HG1           2.5045
 5132 SLV3     SLV3     1        CL      -1576 A        THR      98       HG1           2.2793
 5132 SLV3     SLV3     1        CL      -1576 A        THR      98       HG1           2.2871
 5132 SLV3     SLV3     1        CL      -1576 A        THR      98       HG1           1.9602
 5132 SLV3     SLV3     1        CL      -1576 A        THR      98       HG1           2.2497
 5132 SLV3     SLV3     1        CL      -1576 A        THR      98       HG1           2.3208
 5132 SLV3     SLV3     1        CL      -1576 A        THR      98       HG1           2.2527
 5132 SLV3     SLV3     1        CL      -1576 A        THR      98       HG1           2.2319
 5132 SLV3     SLV3     1        CL      -1576 A        THR      98       HG1           1.9275
 5132 SLV3     SLV3     1        CL      -1576 A        THR      98       HG1           2.1002
 5132 SLV3     SLV3     1        CL      -1576 A        THR      98       HG1           2.7945
 5132 SLV3     SLV3     1        CL      -1576 A        THR      98       HG1           2.5836
 5132 SLV3     SLV3     1        CL      -1576 A        THR      98       HG1           1.6440
 5132 SLV3     SLV3     1        CL      -1576 A        THR      98       HG1           2.0668
 5132 SLV3     SLV3     1        CL      -1576 A        THR      98       HG1           1.8909
 5132 SLV3     SLV3     1        CL      -1576 A        THR      98       HG1           2.1636
 5132 SLV3     SLV3     1        CL      -1576 A        THR      98       HG1           1.7135
 5132 SLV3     SLV3     1        CL      -1576 A        THR      98       HG1           1.7335
 5132 SLV3     SLV3     1        CL      -1576 A        THR      98       HG1           2.2940
 5132 SLV3     SLV3     1        CL      -1576 A        THR      98       HG1           2.0177
 5132 SLV3     SLV3     1        CL      -1576 A        THR      98       HG1           1.9508
 5132 SLV3     SLV3     1        CL      -1576 A        THR      98       HG1           2.2521
 5132 SLV3     SLV3     1        CL      -1576 A        THR      98       HG1           2.4321
 5132 SLV3     SLV3     1        CL      -1576 A        THR      98       HG1           2.7177
 5132 SLV3     SLV3     1        CL      -1576 A        THR      98       HG1           2.0138
 5132 SLV3     SLV3     1        CL      -1576 A        THR      98       HG1           2.2897
 5132 SLV3     SLV3     1        CL      -1576 A        THR      98       HG1           1.8118
 5132 SLV3     SLV3     1        CL      -1576 A        THR      98       HG1           2.6965
 5132 SLV3     SLV3     1        CL      -1576 A        THR      98       HG1           1.9779
 5132 SLV3     SLV3     1        CL      -1576 A        THR      98       HG1           2.1141
 5132 SLV3     SLV3     1        CL      -1576 A        THR      98       HG1           2.1464
 5132 SLV3     SLV3     1        CL      -1576 A        THR      98       HG1           1.9585
 5132 SLV3     SLV3     1        CL      -1576 A        THR      98       HG1           1.7619
 5132 SLV3     SLV3     1        CL      -1576 A        THR      98       HG1           2.5211
 5132 SLV3     SLV3     1        CL      -1576 A        THR      98       HG1           1.8493
 5132 SLV3     SLV3     1        CL      -1576 A        THR      98       HG1           2.4561
 5132 SLV3     SLV3     1        CL      -1576 A        THR      98       HG1           2.2740
 5132 SLV3     SLV3     1        CL      -1576 A        THR      98       HG1           2.3521
 5132 SLV3     SLV3     1        CL      -1576 A        THR      98       HG1           1.8663
 5132 SLV3     SLV3     1        CL      -1576 A        THR      98       HG1           2.5753
 5132 SLV3     SLV3     1        CL      -1576 A        THR      98       HG1           1.9889
 5132 SLV3     SLV3     1        CL      -1576 A        THR      98       HG1           2.0466
 5132 SLV3     SLV3     1        CL      -1576 A        THR      98       HG1           2.2680
 5132 SLV3     SLV3     1        CL      -1576 A        THR      98       HG1           2.8974
 5132 SLV3     SLV3     1        CL      -1576 A        THR      98       HG1           2.1080
 5132 SLV3     SLV3     1        CL      -1576 A        THR      98       HG1           2.3481
 5132 SLV3     SLV3     1        CL      -1576 A        THR      98       HG1           2.5100
 5132 SLV3     SLV3     1        CL      -1576 A        THR      98       HG1           2.1821
 5132 SLV3     SLV3     1        CL      -1576 A        THR      98       HG1           1.7894
 5132 SLV3     SLV3     1        CL      -1576 A        THR      98       HG1           1.7352
 5132 SLV3     SLV3     1        CL      -1576 A        THR      98       HG1           2.1949
 5132 SLV3     SLV3     1        CL      -1576 A        THR      98       HG1           2.5563
 5132 SLV3     SLV3     1        CL      -1576 A        THR      98       HG1           1.8192
 5132 SLV3     SLV3     1        CL      -1576 A        THR      98       HG1           1.8095
 5132 SLV3     SLV3     1        CL      -1576 A        THR      98       HG1           1.8057
 5132 SLV3     SLV3     1        CL      -1576 A        THR      98       HG1           1.7633
 5132 SLV3     SLV3     1        CL      -1576 A        THR      98       HG1           2.1579
 5132 SLV3     SLV3     1        CL      -1576 A        THR      98       HG1           1.8868
 5132 SLV3     SLV3     1        CL      -1576 A        THR      98       HG1           1.7859
 5132 SLV3     SLV3     1        CL      -1576 A        THR      98       HG1           2.2498
 5132 SLV3     SLV3     1        CL      -1576 A        THR      98       HG1           1.8649
 5132 SLV3     SLV3     1        CL      -1576 A        THR      98       HG1           2.1358
 5132 SLV3     SLV3     1        CL      -1576 A        THR      98       HG1           1.9568
 5132 SLV3     SLV3     1        CL      -1576 A        THR      98       HG1           2.0086
 5132 SLV3     SLV3     1        CL      -1576 A        THR      98       HG1           1.8266
 5132 SLV3     SLV3     1        CL      -1576 A        THR      98       HG1           1.9783
 5183 SLV3     SLV3     1        CL1     - 376 A        SER      24       HG1           2.9742
 5183 SLV3     SLV3     1        CL1     - 376 A        SER      24       HG1           2.9137
 5132 SLV3     SLV3     1        CL      -1576 A        THR      98       HG1           2.0955
 5132 SLV3     SLV3     1        CL      -1576 A        THR      98       HG1           1.8881
 5132 SLV3     SLV3     1        CL      -1576 A        THR      98       HG1           1.9027
 5132 SLV3     SLV3     1        CL      -1576 A        THR      98       HG1           2.6209
 5132 SLV3     SLV3     1        CL      -1576 A        THR      98       HG1           2.2444
 5132 SLV3     SLV3     1        CL      -1576 A        THR      98       HG1           2.4105
 5132 SLV3     SLV3     1        CL      -1576 A        THR      98       HG1           2.2766
 5132 SLV3     SLV3     1        CL      -1576 A        THR      98       HG1           1.9551
 5132 SLV3     SLV3     1        CL      -1576 A        THR      98       HG1           2.2287
 5132 SLV3     SLV3     1        CL      -1576 A        THR      98       HG1           2.2334
 5132 SLV3     SLV3     1        CL      -1576 A        THR      98       HG1           1.7032
 5132 SLV3     SLV3     1        CL      -1576 A        THR      98       HG1           2.8927
 5132 SLV3     SLV3     1        CL      -1576 A        THR      98       HG1           1.9895
 5132 SLV3     SLV3     1        CL      -1576 A        THR      98       HG1           2.2418
 5132 SLV3     SLV3     1        CL      -1576 A        THR      98       HG1           2.1703
 5183 SLV3     SLV3     1        CL1     - 376 A        SER      24       HG1           2.9153
 5132 SLV3     SLV3     1        CL      -1576 A        THR      98       HG1           2.3127
 5132 SLV3     SLV3     1        CL      -1576 A        THR      98       HG1           1.9256
 5132 SLV3     SLV3     1        CL      -1576 A        THR      98       HG1           1.6807
 5183 SLV3     SLV3     1        CL1     - 376 A        SER      24       HG1           2.8352
 5132 SLV3     SLV3     1        CL      -1576 A        THR      98       HG1           2.7263
 5132 SLV3     SLV3     1        CL      -1576 A        THR      98       HG1           2.9387
 5132 SLV3     SLV3     1        CL      -1576 A        THR      98       HG1           2.1957
 5132 SLV3     SLV3     1        CL      -1576 A        THR      98       HG1           2.3854
 5132 SLV3     SLV3     1        CL      -1576 A        THR      98       HG1           2.0653
 5132 SLV3     SLV3     1        CL      -1576 A        THR      98       HG1           2.9680
 5183 SLV3     SLV3     1        CL1     - 376 A        SER      24       HG1           2.9232
 5132 SLV3     SLV3     1        CL      -2901 A        TRP      180      HE1           2.0741
 5132 SLV3     SLV3     1        CL      -2901 A        TRP      180      HE1           2.6701
 5132 SLV3     SLV3     1        CL      -2901 A        TRP      180      HE1           2.9265
 5132 SLV3     SLV3     1        CL      -2901 A        TRP      180      HE1           2.3838
 5183 SLV3     SLV3     1        CL1     - 376 A        SER      24       HG1           2.9559
 5132 SLV3     SLV3     1        CL      -2901 A        TRP      180      HE1           2.9990
 5132 SLV3     SLV3     1        CL      -2901 A        TRP      180      HE1           2.8926
 5183 SLV3     SLV3     1        CL1     - 376 A        SER      24       HG1           2.7811
 5132 SLV3     SLV3     1        CL      -2901 A        TRP      180      HE1           2.9478
 5132 SLV3     SLV3     1        CL      -2901 A        TRP      180      HE1           2.9563
 5132 SLV3     SLV3     1        CL      -2901 A        TRP      180      HE1           2.7124
 5132 SLV3     SLV3     1        CL      -2901 A        TRP      180      HE1           2.9695
 5132 SLV3     SLV3     1        CL      -2901 A        TRP      180      HE1           2.9638
 5132 SLV3     SLV3     1        CL      -2901 A        TRP      180      HE1           2.1551
 5132 SLV3     SLV3     1        CL      -2901 A        TRP      180      HE1           2.5763
 5183 SLV3     SLV3     1        CL1     - 376 A        SER      24       HG1           2.7823
 5132 SLV3     SLV3     1        CL      -2901 A        TRP      180      HE1           2.5840
 5183 SLV3     SLV3     1        CL1     - 376 A        SER      24       HG1           2.9606
 5183 SLV3     SLV3     1        CL1     - 376 A        SER      24       HG1           2.9216
 5132 SLV3     SLV3     1        CL      -2901 A        TRP      180      HE1           2.5928
 5132 SLV3     SLV3     1        CL      -2901 A        TRP      180      HE1           2.9088
 5183 SLV3     SLV3     1        CL1     - 376 A        SER      24       HG1           2.7607
 5183 SLV3     SLV3     1        CL1     - 376 A        SER      24       HG1           2.8126
 5183 SLV3     SLV3     1        CL1     - 376 A        SER      24       HG1           2.7809
 5183 SLV3     SLV3     1        CL1     - 376 A        SER      24       HG1           2.8425
 5183 SLV3     SLV3     1        CL1     - 376 A        SER      24       HG1           2.8573
 5183 SLV3     SLV3     1        CL1     - 376 A        SER      24       HG1           2.9458
 5183 SLV3     SLV3     1        CL1     - 376 A        SER      24       HG1           2.0223
 5183 SLV3     SLV3     1        CL1     - 376 A        SER      24       HG1           2.9423
 5183 SLV3     SLV3     1        CL1     - 376 A        SER      24       HG1           2.9725
 5183 SLV3     SLV3     1        CL1     - 376 A        SER      24       HG1           2.7739
 5183 SLV3     SLV3     1        CL1     - 376 A        SER      24       HG1           2.9014
 5183 SLV3     SLV3     1        CL1     - 376 A        SER      24       HG1           1.8283
 5183 SLV3     SLV3     1        CL1     - 376 A        SER      24       HG1           2.9879
 5183 SLV3     SLV3     1        CL1     - 376 A        SER      24       HG1           2.7941
 5183 SLV3     SLV3     1        CL1     - 376 A        SER      24       HG1           2.3811
 5183 SLV3     SLV3     1        CL1     - 376 A        SER      24       HG1           2.9973
 5183 SLV3     SLV3     1        CL1     - 376 A        SER      24       HG1           2.9293
 5183 SLV3     SLV3     1        CL1     - 376 A        SER      24       HG1           2.7550
 5183 SLV3     SLV3     1        CL1     - 376 A        SER      24       HG1           2.8057
 5183 SLV3     SLV3     1        CL1     - 376 A        SER      24       HG1           1.9309
 5183 SLV3     SLV3     1        CL1     - 376 A        SER      24       HG1           2.1512
 5183 SLV3     SLV3     1        CL1     - 376 A        SER      24       HG1           2.7445
 5183 SLV3     SLV3     1        CL1     - 376 A        SER      24       HG1           2.3923
 5183 SLV3     SLV3     1        CL1     - 376 A        SER      24       HG1           2.1269
 5183 SLV3     SLV3     1        CL1     - 376 A        SER      24       HG1           1.9014
 5183 SLV3     SLV3     1        CL1     - 376 A        SER      24       HG1           1.9084
 5183 SLV3     SLV3     1        CL1     - 376 A        SER      24       HG1           2.8770
 5183 SLV3     SLV3     1        CL1     - 376 A        SER      24       HG1           2.9041
 5183 SLV3     SLV3     1        CL1     - 376 A        SER      24       HG1           2.4093
 5183 SLV3     SLV3     1        CL1     - 376 A        SER      24       HG1           1.8187
 5183 SLV3     SLV3     1        CL1     - 376 A        SER      24       HG1           2.4046
 5183 SLV3     SLV3     1        CL1     - 376 A        SER      24       HG1           2.9534
 5183 SLV3     SLV3     1        CL1     - 376 A        SER      24       HG1           2.9639
 5183 SLV3     SLV3     1        CL1     - 376 A        SER      24       HG1           2.7808
 5183 SLV3     SLV3     1        CL1     - 376 A        SER      24       HG1           2.8735
 5183 SLV3     SLV3     1        CL1     - 376 A        SER      24       HG1           2.1686
 5183 SLV3     SLV3     1        CL1     - 376 A        SER      24       HG1           2.9290
 5183 SLV3     SLV3     1        CL1     - 376 A        SER      24       HG1           2.8813
 5183 SLV3     SLV3     1        CL1     - 376 A        SER      24       HG1           2.2493
 5183 SLV3     SLV3     1        CL1     - 376 A        SER      24       HG1           2.2585
 5183 SLV3     SLV3     1        CL1     - 376 A        SER      24       HG1           2.2674
 5183 SLV3     SLV3     1        CL1     - 376 A        SER      24       HG1           2.2284
 5183 SLV3     SLV3     1        CL1     - 376 A        SER      24       HG1           2.2524
 5183 SLV3     SLV3     1        CL1     - 376 A        SER      24       HG1           2.0881
 5183 SLV3     SLV3     1        CL1     - 376 A        SER      24       HG1           2.7834
 5183 SLV3     SLV3     1        CL1     - 376 A        SER      24       HG1           2.8699
 5183 SLV3     SLV3     1        CL1     - 376 A        SER      24       HG1           2.4731
 5183 SLV3     SLV3     1        CL1     - 376 A        SER      24       HG1           2.6913
 5183 SLV3     SLV3     1        CL1     - 376 A        SER      24       HG1           1.8343
 5183 SLV3     SLV3     1        CL1     - 376 A        SER      24       HG1           1.8079
 5183 SLV3     SLV3     1        CL1     - 376 A        SER      24       HG1           2.9707
 5183 SLV3     SLV3     1        CL1     - 376 A        SER      24       HG1           2.9176
 5183 SLV3     SLV3     1        CL1     - 376 A        SER      24       HG1           2.4328
 5183 SLV3     SLV3     1        CL1     - 376 A        SER      24       HG1           2.2094
 5183 SLV3     SLV3     1        CL1     - 376 A        SER      24       HG1           2.6092
 5183 SLV3     SLV3     1        CL1     - 376 A        SER      24       HG1           2.1335
 5183 SLV3     SLV3     1        CL1     - 376 A        SER      24       HG1           2.2815
 5183 SLV3     SLV3     1        CL1     - 376 A        SER      24       HG1           1.9287
 5183 SLV3     SLV3     1        CL1     - 376 A        SER      24       HG1           2.2501
 5183 SLV3     SLV3     1        CL1     - 376 A        SER      24       HG1           2.9259
 5183 SLV3     SLV3     1        CL1     - 376 A        SER      24       HG1           2.6368
 5183 SLV3     SLV3     1        CL1     - 376 A        SER      24       HG1           2.0355
 5183 SLV3     SLV3     1        CL1     - 376 A        SER      24       HG1           1.9211
 5183 SLV3     SLV3     1        CL1     - 376 A        SER      24       HG1           2.4394
 5183 SLV3     SLV3     1        CL1     - 376 A        SER      24       HG1           2.5195
 5183 SLV3     SLV3     1        CL1     - 376 A        SER      24       HG1           2.5872
 5183 SLV3     SLV3     1        CL1     - 376 A        SER      24       HG1           2.4918
 5183 SLV3     SLV3     1        CL1     - 376 A        SER      24       HG1           2.3022
 5183 SLV3     SLV3     1        CL1     - 376 A        SER      24       HG1           1.9569
 5183 SLV3     SLV3     1        CL1     - 376 A        SER      24       HG1           2.9121
 5183 SLV3     SLV3     1        CL1     - 376 A        SER      24       HG1           2.0543
 5132 SLV3     SLV3     1        CL      -1576 A        THR      98       HG1           1.9232
 5132 SLV3     SLV3     1        CL      -1576 A        THR      98       HG1           2.2613
 5132 SLV3     SLV3     1        CL      -1576 A        THR      98       HG1           1.9269
 5132 SLV3     SLV3     1        CL      -1576 A        THR      98       HG1           2.2756
 5132 SLV3     SLV3     1        CL      -1576 A        THR      98       HG1           2.0184
 5132 SLV3     SLV3     1        CL      -1576 A        THR      98       HG1           1.9698
 5132 SLV3     SLV3     1        CL      -1576 A        THR      98       HG1           2.1534
 5132 SLV3     SLV3     1        CL      -1576 A        THR      98       HG1           1.9772
 5132 SLV3     SLV3     1        CL      -1576 A        THR      98       HG1           1.7674
 5132 SLV3     SLV3     1        CL      -1576 A        THR      98       HG1           2.5548
 5132 SLV3     SLV3     1        CL      -1576 A        THR      98       HG1           2.1677
 5132 SLV3     SLV3     1        CL      -1576 A        THR      98       HG1           2.1631
 5183 SLV3     SLV3     1        CL1     - 376 A        SER      24       HG1           1.8725
 5132 SLV3     SLV3     1        CL      -1576 A        THR      98       HG1           2.4114
 5183 SLV3     SLV3     1        CL1     - 376 A        SER      24       HG1           2.2573
 5132 SLV3     SLV3     1        CL      -1576 A        THR      98       HG1           1.8337
 5132 SLV3     SLV3     1        CL      -1576 A        THR      98       HG1           1.8523
 5132 SLV3     SLV3     1        CL      -1576 A        THR      98       HG1           2.0591
 5132 SLV3     SLV3     1        CL      -1576 A        THR      98       HG1           1.8828
 5132 SLV3     SLV3     1        CL      -1576 A        THR      98       HG1           2.1592
 5132 SLV3     SLV3     1        CL      -1576 A        THR      98       HG1           2.7912
 5132 SLV3     SLV3     1        CL      -1576 A        THR      98       HG1           2.2156
 5132 SLV3     SLV3     1        CL      -1576 A        THR      98       HG1           2.2438
 5132 SLV3     SLV3     1        CL      -1576 A        THR      98       HG1           1.9723
 5132 SLV3     SLV3     1        CL      -1576 A        THR      98       HG1           2.2173
 5132 SLV3     SLV3     1        CL      -1576 A        THR      98       HG1           2.3124
 5132 SLV3     SLV3     1        CL      -1576 A        THR      98       HG1           1.7962
 5183 SLV3     SLV3     1        CL1     - 376 A        SER      24       HG1           2.4795
 5132 SLV3     SLV3     1        CL      -1576 A        THR      98       HG1           1.8892
 5132 SLV3     SLV3     1        CL      -1576 A        THR      98       HG1           2.0832
 5132 SLV3     SLV3     1        CL      -1576 A        THR      98       HG1           1.9833
 5132 SLV3     SLV3     1        CL      -1576 A        THR      98       HG1           1.8084
 5132 SLV3     SLV3     1        CL      -1576 A        THR      98       HG1           2.0772
 5132 SLV3     SLV3     1        CL      -1576 A        THR      98       HG1           2.1317
 5132 SLV3     SLV3     1        CL      -1576 A        THR      98       HG1           2.6861
 5132 SLV3     SLV3     1        CL      -1576 A        THR      98       HG1           2.5070
 5132 SLV3     SLV3     1        CL      -1576 A        THR      98       HG1           2.1978
 5132 SLV3     SLV3     1        CL      -1576 A        THR      98       HG1           2.7471
 5132 SLV3     SLV3     1        CL      -1576 A        THR      98       HG1           1.7578
 5132 SLV3     SLV3     1        CL      -1576 A        THR      98       HG1           2.2466
 5132 SLV3     SLV3     1        CL      -1576 A        THR      98       HG1           1.9754
 5132 SLV3     SLV3     1        CL      -1576 A        THR      98       HG1           2.1230
 5132 SLV3     SLV3     1        CL      -1576 A        THR      98       HG1           2.1173
 5132 SLV3     SLV3     1        CL      -1576 A        THR      98       HG1           2.8012
 5132 SLV3     SLV3     1        CL      -1576 A        THR      98       HG1           1.8866
 5132 SLV3     SLV3     1        CL      -1576 A        THR      98       HG1           2.0598
 5132 SLV3     SLV3     1        CL      -1576 A        THR      98       HG1           2.7623
 5132 SLV3     SLV3     1        CL      -1576 A        THR      98       HG1           1.8915
 5132 SLV3     SLV3     1        CL      -1576 A        THR      98       HG1           1.8449
 5183 SLV3     SLV3     1        CL1     - 376 A        SER      24       HG1           2.9579
 5132 SLV3     SLV3     1        CL      -1576 A        THR      98       HG1           2.3120
 5132 SLV3     SLV3     1        CL      -1576 A        THR      98       HG1           2.1324
 5132 SLV3     SLV3     1        CL      -1576 A        THR      98       HG1           2.4473
 5183 SLV3     SLV3     1        CL1     - 376 A        SER      24       HG1           2.3758
 5132 SLV3     SLV3     1        CL      -1576 A        THR      98       HG1           2.7586
 5132 SLV3     SLV3     1        CL      -1576 A        THR      98       HG1           1.8621
 5132 SLV3     SLV3     1        CL      -1576 A        THR      98       HG1           2.8114
 5132 SLV3     SLV3     1        CL      -1576 A        THR      98       HG1           2.5936
 5132 SLV3     SLV3     1        CL      -1576 A        THR      98       HG1           2.4245
 5132 SLV3     SLV3     1        CL      -1576 A        THR      98       HG1           2.3801
 5132 SLV3     SLV3     1        CL      -1576 A        THR      98       HG1           2.1747
 5132 SLV3     SLV3     1        CL      -1576 A        THR      98       HG1           2.0655
 5183 SLV3     SLV3     1        CL1     - 376 A        SER      24       HG1           2.3011
 5132 SLV3     SLV3     1        CL      -1576 A        THR      98       HG1           2.9875
 5183 SLV3     SLV3     1        CL1     - 376 A        SER      24       HG1           2.2923
 5132 SLV3     SLV3     1        CL      -1576 A        THR      98       HG1           2.3567
 5132 SLV3     SLV3     1        CL      -1576 A        THR      98       HG1           2.5055
 5132 SLV3     SLV3     1        CL      -1576 A        THR      98       HG1           2.5525
 5132 SLV3     SLV3     1        CL      -1576 A        THR      98       HG1           2.0134
 5132 SLV3     SLV3     1        CL      -1576 A        THR      98       HG1           1.9129
 5172 SLV3     SLV3     1        O1      -4639 A        SER      284      HG1           1.8306
 5132 SLV3     SLV3     1        CL      -1576 A        THR      98       HG1           1.9438
 5132 SLV3     SLV3     1        CL      -1576 A        THR      98       HG1           1.9321
 5132 SLV3     SLV3     1        CL      -1576 A        THR      98       HG1           2.3354
 5172 SLV3     SLV3     1        O1      -4639 A        SER      284      HG1           2.7673
 5132 SLV3     SLV3     1        CL      -1576 A        THR      98       HG1           2.7975
 5132 SLV3     SLV3     1        CL      -1576 A        THR      98       HG1           2.4076
 5132 SLV3     SLV3     1        CL      -1576 A        THR      98       HG1           1.9696
 5172 SLV3     SLV3     1        O1      -4639 A        SER      284      HG1           2.9786
 5132 SLV3     SLV3     1        CL      -1576 A        THR      98       HG1           2.0231
 5132 SLV3     SLV3     1        CL      -1576 A        THR      98       HG1           1.8137
 5132 SLV3     SLV3     1        CL      -1576 A        THR      98       HG1           2.3139
 5132 SLV3     SLV3     1        CL      -1576 A        THR      98       HG1           2.0971
 5132 SLV3     SLV3     1        CL      -1576 A        THR      98       HG1           2.0345
 5132 SLV3     SLV3     1        CL      -1576 A        THR      98       HG1           1.8744
 5132 SLV3     SLV3     1        CL      -1576 A        THR      98       HG1           1.8050
 5132 SLV3     SLV3     1        CL      -1576 A        THR      98       HG1           1.9057
 5132 SLV3     SLV3     1        CL      -1576 A        THR      98       HG1           2.5009
 5132 SLV3     SLV3     1        CL      -1576 A        THR      98       HG1           2.4613
 5132 SLV3     SLV3     1        CL      -1576 A        THR      98       HG1           2.9266
 5132 SLV3     SLV3     1        CL      -1576 A        THR      98       HG1           2.2132
 5132 SLV3     SLV3     1        CL      -1576 A        THR      98       HG1           1.8205
 5132 SLV3     SLV3     1        CL      -1576 A        THR      98       HG1           2.6581
 5132 SLV3     SLV3     1        CL      -1576 A        THR      98       HG1           2.5401
 5132 SLV3     SLV3     1        CL      -1576 A        THR      98       HG1           2.4522
 5132 SLV3     SLV3     1        CL      -1576 A        THR      98       HG1           2.3135
 5132 SLV3     SLV3     1        CL      -1576 A        THR      98       HG1           1.9504
 5132 SLV3     SLV3     1        CL      -1576 A        THR      98       HG1           2.4467
 5132 SLV3     SLV3     1        CL      -1576 A        THR      98       HG1           2.3356
 5132 SLV3     SLV3     1        CL      -1576 A        THR      98       HG1           2.5241
 5132 SLV3     SLV3     1        CL      -1576 A        THR      98       HG1           2.7165
 5132 SLV3     SLV3     1        CL      -1576 A        THR      98       HG1           2.9665
 5132 SLV3     SLV3     1        CL      -1576 A        THR      98       HG1           2.0033
 5132 SLV3     SLV3     1        CL      -1576 A        THR      98       HG1           1.9341
 5172 SLV3     SLV3     1        O1      -4639 A        SER      284      HG1           2.9650
 5132 SLV3     SLV3     1        CL      -1576 A        THR      98       HG1           2.2950
 5132 SLV3     SLV3     1        CL      -1576 A        THR      98       HG1           1.9959
 5132 SLV3     SLV3     1        CL      -1576 A        THR      98       HG1           1.8172
 5132 SLV3     SLV3     1        CL      -1576 A        THR      98       HG1           2.2872
 5132 SLV3     SLV3     1        CL      -1576 A        THR      98       HG1           2.1829
 5132 SLV3     SLV3     1        CL      -1576 A        THR      98       HG1           1.9966
 5132 SLV3     SLV3     1        CL      -1576 A        THR      98       HG1           2.5526
 5132 SLV3     SLV3     1        CL      -1576 A        THR      98       HG1           2.4394
 5132 SLV3     SLV3     1        CL      -1576 A        THR      98       HG1           2.3808
 5183 SLV3     SLV3     1        CL1     - 376 A        SER      24       HG1           2.8969
 5132 SLV3     SLV3     1        CL      -1576 A        THR      98       HG1           2.7646
 5132 SLV3     SLV3     1        CL      -1576 A        THR      98       HG1           1.7005
 5132 SLV3     SLV3     1        CL      -1576 A        THR      98       HG1           2.6163
 5132 SLV3     SLV3     1        CL      -1576 A        THR      98       HG1           2.7139
 5132 SLV3     SLV3     1        CL      -1576 A        THR      98       HG1           2.1591
 5132 SLV3     SLV3     1        CL      -1576 A        THR      98       HG1           2.1880
 5183 SLV3     SLV3     1        CL1     - 376 A        SER      24       HG1           2.5173
 5132 SLV3     SLV3     1        CL      -1576 A        THR      98       HG1           2.1275
 5132 SLV3     SLV3     1        CL      -1576 A        THR      98       HG1           2.5357
 5183 SLV3     SLV3     1        CL1     - 376 A        SER      24       HG1           2.2270
 5132 SLV3     SLV3     1        CL      -1576 A        THR      98       HG1           1.8924
 5132 SLV3     SLV3     1        CL      -1576 A        THR      98       HG1           1.9930
 5183 SLV3     SLV3     1        CL1     - 376 A        SER      24       HG1           2.4529
 5132 SLV3     SLV3     1        CL      -1576 A        THR      98       HG1           2.6492
 5132 SLV3     SLV3     1        CL      -1576 A        THR      98       HG1           2.6148
 5132 SLV3     SLV3     1        CL      -1576 A        THR      98       HG1           2.5947
 5183 SLV3     SLV3     1        CL1     - 376 A        SER      24       HG1           2.9803
 5132 SLV3     SLV3     1        CL      -1576 A        THR      98       HG1           2.4123
 5132 SLV3     SLV3     1        CL      -1576 A        THR      98       HG1           2.4848
 5132 SLV3     SLV3     1        CL      -1576 A        THR      98       HG1           2.0713
 5132 SLV3     SLV3     1        CL      -1576 A        THR      98       HG1           2.0839
 5132 SLV3     SLV3     1        CL      -1576 A        THR      98       HG1           2.6073
 5132 SLV3     SLV3     1        CL      -1576 A        THR      98       HG1           2.1178
 5132 SLV3     SLV3     1        CL      -1576 A        THR      98       HG1           2.6878
 5132 SLV3     SLV3     1        CL      -1576 A        THR      98       HG1           2.3820
 5132 SLV3     SLV3     1        CL      -1576 A        THR      98       HG1           2.4171
 5183 SLV3     SLV3     1        CL1     - 376 A        SER      24       HG1           2.5414
 5132 SLV3     SLV3     1        CL      -1576 A        THR      98       HG1           1.9552
 5183 SLV3     SLV3     1        CL1     - 376 A        SER      24       HG1           2.2745
 5132 SLV3     SLV3     1        CL      -1576 A        THR      98       HG1           2.1692
 5132 SLV3     SLV3     1        CL      -1576 A        THR      98       HG1           2.9994
 5183 SLV3     SLV3     1        CL1     - 376 A        SER      24       HG1           2.9141
 5132 SLV3     SLV3     1        CL      -1576 A        THR      98       HG1           2.3066
 5132 SLV3     SLV3     1        CL      -1576 A        THR      98       HG1           2.1738
 5132 SLV3     SLV3     1        CL      -1576 A        THR      98       HG1           2.2010
 5132 SLV3     SLV3     1        CL      -1576 A        THR      98       HG1           2.8925
 5132 SLV3     SLV3     1        CL      -1576 A        THR      98       HG1           2.6629
 5132 SLV3     SLV3     1        CL      -1576 A        THR      98       HG1           2.2158
 5183 SLV3     SLV3     1        CL1     - 376 A        SER      24       HG1           2.4060
 5132 SLV3     SLV3     1        CL      -1576 A        THR      98       HG1           2.6508
 5183 SLV3     SLV3     1        CL1     - 376 A        SER      24       HG1           2.9519
 5132 SLV3     SLV3     1        CL      -1576 A        THR      98       HG1           2.4974
 5132 SLV3     SLV3     1        CL      -1576 A        THR      98       HG1           2.3248
 5183 SLV3     SLV3     1        CL1     - 376 A        SER      24       HG1           2.8540
 5132 SLV3     SLV3     1        CL      -1576 A        THR      98       HG1           2.0340
 5183 SLV3     SLV3     1        CL1     - 376 A        SER      24       HG1           2.6808
 5132 SLV3     SLV3     1        CL      -1576 A        THR      98       HG1           2.9120
 5132 SLV3     SLV3     1        CL      -1576 A        THR      98       HG1           1.8125
 5132 SLV3     SLV3     1        CL      -1576 A        THR      98       HG1           1.9527
 5132 SLV3     SLV3     1        CL      -1576 A        THR      98       HG1           2.4206
 5183 SLV3     SLV3     1        CL1     - 376 A        SER      24       HG1           2.8941
 5132 SLV3     SLV3     1        CL      -1576 A        THR      98       HG1           1.8870
 5132 SLV3     SLV3     1        CL      -1576 A        THR      98       HG1           2.8223
 5183 SLV3     SLV3     1        CL1     - 376 A        SER      24       HG1           2.8957
 5132 SLV3     SLV3     1        CL      -1576 A        THR      98       HG1           2.6018
 5132 SLV3     SLV3     1        CL      -1576 A        THR      98       HG1           2.2371
 5132 SLV3     SLV3     1        CL      -1576 A        THR      98       HG1           1.8285
 5183 SLV3     SLV3     1        CL1     - 376 A        SER      24       HG1           2.5194
 5132 SLV3     SLV3     1        CL      -1576 A        THR      98       HG1           2.0018
 5183 SLV3     SLV3     1        CL1     - 376 A        SER      24       HG1           2.3821
 5132 SLV3     SLV3     1        CL      -1576 A        THR      98       HG1           2.3734
 5132 SLV3     SLV3     1        CL      -1576 A        THR      98       HG1           1.6757
 5183 SLV3     SLV3     1        CL1     - 376 A        SER      24       HG1           2.6898
 5132 SLV3     SLV3     1        CL      -1576 A        THR      98       HG1           2.1989
 5132 SLV3     SLV3     1        CL      -1576 A        THR      98       HG1           2.4469
 5183 SLV3     SLV3     1        CL1     - 376 A        SER      24       HG1           2.1579
 5132 SLV3     SLV3     1        CL      -1576 A        THR      98       HG1           1.9798
 5183 SLV3     SLV3     1        CL1     - 376 A        SER      24       HG1           2.8417
 5132 SLV3     SLV3     1        CL      -1576 A        THR      98       HG1           2.1016
 5132 SLV3     SLV3     1        CL      -1576 A        THR      98       HG1           2.2157
 5132 SLV3     SLV3     1        CL      -1576 A        THR      98       HG1           2.1061
 5183 SLV3     SLV3     1        CL1     - 376 A        SER      24       HG1           2.9089
 5132 SLV3     SLV3     1        CL      -1576 A        THR      98       HG1           2.0959
 5132 SLV3     SLV3     1        CL      -1576 A        THR      98       HG1           2.9257
 5183 SLV3     SLV3     1        CL1     - 376 A        SER      24       HG1           2.9587
 5132 SLV3     SLV3     1        CL      -1576 A        THR      98       HG1           2.2417
 5132 SLV3     SLV3     1        CL      -1576 A        THR      98       HG1           2.3340
 5132 SLV3     SLV3     1        CL      -1576 A        THR      98       HG1           1.9967
 5132 SLV3     SLV3     1        CL      -1576 A        THR      98       HG1           2.4248
 5132 SLV3     SLV3     1        CL      -1576 A        THR      98       HG1           1.8714
 5183 SLV3     SLV3     1        CL1     - 376 A        SER      24       HG1           2.6514
 5132 SLV3     SLV3     1        CL      -1576 A        THR      98       HG1           2.4736
 5132 SLV3     SLV3     1        CL      -1576 A        THR      98       HG1           2.4603
 5132 SLV3     SLV3     1        CL      -1576 A        THR      98       HG1           2.7866
 5132 SLV3     SLV3     1        CL      -1576 A        THR      98       HG1           2.3022
 5132 SLV3     SLV3     1        CL      -1576 A        THR      98       HG1           2.3831
 5132 SLV3     SLV3     1        CL      -1576 A        THR      98       HG1           2.8998
 5183 SLV3     SLV3     1        CL1     - 376 A        SER      24       HG1           2.8573
 5132 SLV3     SLV3     1        CL      -1576 A        THR      98       HG1           1.9124
 5132 SLV3     SLV3     1        CL      -1576 A        THR      98       HG1           2.7759
 5132 SLV3     SLV3     1        CL      -1576 A        THR      98       HG1           2.0394
 5132 SLV3     SLV3     1        CL      -1576 A        THR      98       HG1           1.9764
 5132 SLV3     SLV3     1        CL      -1576 A        THR      98       HG1           2.4338
 5132 SLV3     SLV3     1        CL      -1576 A        THR      98       HG1           2.6574
 5132 SLV3     SLV3     1        CL      -1576 A        THR      98       HG1           2.2480
 5183 SLV3     SLV3     1        CL1     - 376 A        SER      24       HG1           2.7274
 5132 SLV3     SLV3     1        CL      -1576 A        THR      98       HG1           2.6965
 5132 SLV3     SLV3     1        CL      -1576 A        THR      98       HG1           1.9526
 5132 SLV3     SLV3     1        CL      -1576 A        THR      98       HG1           2.2714
 5183 SLV3     SLV3     1        CL1     - 376 A        SER      24       HG1           2.8479
 5132 SLV3     SLV3     1        CL      -1576 A        THR      98       HG1           1.9158
 5132 SLV3     SLV3     1        CL      -1576 A        THR      98       HG1           2.2014
 5132 SLV3     SLV3     1        CL      -1576 A        THR      98       HG1           2.6664
 5183 SLV3     SLV3     1        CL1     - 376 A        SER      24       HG1           2.1908
 5132 SLV3     SLV3     1        CL      -1576 A        THR      98       HG1           2.0689
 5172 SLV3     SLV3     1        O1      -4639 A        SER      284      HG1           2.8884
 5132 SLV3     SLV3     1        CL      -1576 A        THR      98       HG1           2.0325
 5183 SLV3     SLV3     1        CL1     - 376 A        SER      24       HG1           2.9884
 5132 SLV3     SLV3     1        CL      -1576 A        THR      98       HG1           2.1692
 5132 SLV3     SLV3     1        CL      -1576 A        THR      98       HG1           2.1737
 5132 SLV3     SLV3     1        CL      -1576 A        THR      98       HG1           2.1377
 5183 SLV3     SLV3     1        CL1     - 376 A        SER      24       HG1           2.8964
 5132 SLV3     SLV3     1        CL      -1576 A        THR      98       HG1           2.6115
 5132 SLV3     SLV3     1        CL      -1576 A        THR      98       HG1           1.8007
 5132 SLV3     SLV3     1        CL      -1576 A        THR      98       HG1           2.9244
 5132 SLV3     SLV3     1        CL      -1576 A        THR      98       HG1           2.0067
 5132 SLV3     SLV3     1        CL      -1576 A        THR      98       HG1           2.0030
 5132 SLV3     SLV3     1        CL      -1576 A        THR      98       HG1           2.2772
 5132 SLV3     SLV3     1        CL      -1576 A        THR      98       HG1           2.4193
 5183 SLV3     SLV3     1        CL1     - 376 A        SER      24       HG1           2.1463
 5183 SLV3     SLV3     1        CL1     - 376 A        SER      24       HG1           2.2426
 5132 SLV3     SLV3     1        CL      -1576 A        THR      98       HG1           2.2266
 5183 SLV3     SLV3     1        CL1     - 376 A        SER      24       HG1           2.3538
 5132 SLV3     SLV3     1        CL      -1576 A        THR      98       HG1           2.0627
 5132 SLV3     SLV3     1        CL      -1576 A        THR      98       HG1           1.9852
 5183 SLV3     SLV3     1        CL1     - 376 A        SER      24       HG1           1.9304
 5132 SLV3     SLV3     1        CL      -1576 A        THR      98       HG1           2.1401
 5183 SLV3     SLV3     1        CL1     - 376 A        SER      24       HG1           2.0859
 5132 SLV3     SLV3     1        CL      -1576 A        THR      98       HG1           1.9082
 5183 SLV3     SLV3     1        CL1     - 376 A        SER      24       HG1           2.4544
 5132 SLV3     SLV3     1        CL      -1576 A        THR      98       HG1           1.9056
 5183 SLV3     SLV3     1        CL1     - 376 A        SER      24       HG1           2.2956
 5132 SLV3     SLV3     1        CL      -1576 A        THR      98       HG1           2.0745
 5132 SLV3     SLV3     1        CL      -1576 A        THR      98       HG1           2.0761
 5183 SLV3     SLV3     1        CL1     - 376 A        SER      24       HG1           2.6006
 5132 SLV3     SLV3     1        CL      -1576 A        THR      98       HG1           2.1639
 5132 SLV3     SLV3     1        CL      -1576 A        THR      98       HG1           2.1050
 5132 SLV3     SLV3     1        CL      -1576 A        THR      98       HG1           2.2149
 5132 SLV3     SLV3     1        CL      -1576 A        THR      98       HG1           2.4077
 5132 SLV3     SLV3     1        CL      -1576 A        THR      98       HG1           2.9419
 5132 SLV3     SLV3     1        CL      -1576 A        THR      98       HG1           2.3905
 5183 SLV3     SLV3     1        CL1     - 376 A        SER      24       HG1           2.6824
 5132 SLV3     SLV3     1        CL      -1576 A        THR      98       HG1           2.5654
 5132 SLV3     SLV3     1        CL      -1576 A        THR      98       HG1           1.9331
 5132 SLV3     SLV3     1        CL      -1576 A        THR      98       HG1           2.4851
 5132 SLV3     SLV3     1        CL      -1576 A        THR      98       HG1           2.1506
 5132 SLV3     SLV3     1        CL      -1576 A        THR      98       HG1           2.3892
 5132 SLV3     SLV3     1        CL      -1576 A        THR      98       HG1           1.8647
 5183 SLV3     SLV3     1        CL1     - 376 A        SER      24       HG1           2.4644
 5132 SLV3     SLV3     1        CL      -1576 A        THR      98       HG1           1.9759
 5132 SLV3     SLV3     1        CL      -1576 A        THR      98       HG1           2.1753
 5132 SLV3     SLV3     1        CL      -1576 A        THR      98       HG1           2.1786
 5183 SLV3     SLV3     1        CL1     - 376 A        SER      24       HG1           1.9858
 5132 SLV3     SLV3     1        CL      -1576 A        THR      98       HG1           2.6123
 5183 SLV3     SLV3     1        CL1     - 376 A        SER      24       HG1           2.3594
 5132 SLV3     SLV3     1        CL      -1576 A        THR      98       HG1           2.0881
 5183 SLV3     SLV3     1        CL1     - 376 A        SER      24       HG1           2.5764
 5132 SLV3     SLV3     1        CL      -1576 A        THR      98       HG1           2.4925
 5183 SLV3     SLV3     1        CL1     - 376 A        SER      24       HG1           1.9364
 5132 SLV3     SLV3     1        CL      -1576 A        THR      98       HG1           2.1305
 5132 SLV3     SLV3     1        CL      -1576 A        THR      98       HG1           2.2461
 5132 SLV3     SLV3     1        CL      -1576 A        THR      98       HG1           2.5767
 5132 SLV3     SLV3     1        CL      -1576 A        THR      98       HG1           2.4789
 5183 SLV3     SLV3     1        CL1     - 376 A        SER      24       HG1           2.4076
 5132 SLV3     SLV3     1        CL      -1576 A        THR      98       HG1           2.3397
 5132 SLV3     SLV3     1        CL      -1576 A        THR      98       HG1           2.0021
 5132 SLV3     SLV3     1        CL      -1576 A        THR      98       HG1           2.7016
 5132 SLV3     SLV3     1        CL      -1576 A        THR      98       HG1           2.4846
 5132 SLV3     SLV3     1        CL      -1576 A        THR      98       HG1           1.8516
 5132 SLV3     SLV3     1        CL      -1576 A        THR      98       HG1           2.2342
 5132 SLV3     SLV3     1        CL      -1576 A        THR      98       HG1           2.0192
 5132 SLV3     SLV3     1        CL      -1576 A        THR      98       HG1           2.3558
 5132 SLV3     SLV3     1        CL      -1576 A        THR      98       HG1           2.4689
 5132 SLV3     SLV3     1        CL      -1576 A        THR      98       HG1           2.5619
 5132 SLV3     SLV3     1        CL      -1576 A        THR      98       HG1           2.1289
 5132 SLV3     SLV3     1        CL      -1576 A        THR      98       HG1           2.2946
 5132 SLV3     SLV3     1        CL      -1576 A        THR      98       HG1           2.3101
 5132 SLV3     SLV3     1        CL      -1576 A        THR      98       HG1           1.9065
 5132 SLV3     SLV3     1        CL      -1576 A        THR      98       HG1           2.2561
 5132 SLV3     SLV3     1        CL      -1576 A        THR      98       HG1           2.3548
 5132 SLV3     SLV3     1        CL      -1576 A        THR      98       HG1           2.5130
 5132 SLV3     SLV3     1        CL      -1576 A        THR      98       HG1           2.2451
 5132 SLV3     SLV3     1        CL      -1576 A        THR      98       HG1           2.3173
 5132 SLV3     SLV3     1        CL      -1576 A        THR      98       HG1           2.3995
 5132 SLV3     SLV3     1        CL      -1576 A        THR      98       HG1           2.0074
 5132 SLV3     SLV3     1        CL      -1576 A        THR      98       HG1           2.0057
 5132 SLV3     SLV3     1        CL      -1576 A        THR      98       HG1           2.3370
 5132 SLV3     SLV3     1        CL      -1576 A        THR      98       HG1           2.4475
 5132 SLV3     SLV3     1        CL      -1576 A        THR      98       HG1           2.5545
 5132 SLV3     SLV3     1        CL      -1576 A        THR      98       HG1           2.2612
 5132 SLV3     SLV3     1        CL      -1576 A        THR      98       HG1           1.9522
 5132 SLV3     SLV3     1        CL      -1576 A        THR      98       HG1           1.7554
 5132 SLV3     SLV3     1        CL      -1576 A        THR      98       HG1           2.1262
 5132 SLV3     SLV3     1        CL      -1576 A        THR      98       HG1           2.1399
 5132 SLV3     SLV3     1        CL      -1576 A        THR      98       HG1           2.1411
 5132 SLV3     SLV3     1        CL      -1576 A        THR      98       HG1           2.9143
 5183 SLV3     SLV3     1        CL1     - 271 A        GLN      17       HE21          2.6246
 5132 SLV3     SLV3     1        CL      -1576 A        THR      98       HG1           1.9489
 5183 SLV3     SLV3     1        CL1     - 271 A        GLN      17       HE21          2.1033
 5183 SLV3     SLV3     1        CL1     - 271 A        GLN      17       HE21          2.4696
 5132 SLV3     SLV3     1        CL      -1576 A        THR      98       HG1           2.1515
 5183 SLV3     SLV3     1        CL1     - 271 A        GLN      17       HE21          2.1472
 5132 SLV3     SLV3     1        CL      -1576 A        THR      98       HG1           2.7795
 5183 SLV3     SLV3     1        CL1     - 271 A        GLN      17       HE21          2.1722
 5132 SLV3     SLV3     1        CL      -1576 A        THR      98       HG1           2.4349
 5183 SLV3     SLV3     1        CL1     - 271 A        GLN      17       HE21          2.1246
 5132 SLV3     SLV3     1        CL      -1576 A        THR      98       HG1           1.7276
 5183 SLV3     SLV3     1        CL1     - 271 A        GLN      17       HE21          2.6337
 5132 SLV3     SLV3     1        CL      -1576 A        THR      98       HG1           1.7311
 5183 SLV3     SLV3     1        CL1     - 271 A        GLN      17       HE21          2.7821
 5132 SLV3     SLV3     1        CL      -1576 A        THR      98       HG1           2.3653
 5132 SLV3     SLV3     1        CL      -1576 A        THR      98       HG1           2.2003
 5132 SLV3     SLV3     1        CL      -1576 A        THR      98       HG1           2.1330
 5183 SLV3     SLV3     1        CL1     - 271 A        GLN      17       HE21          2.6161
 5132 SLV3     SLV3     1        CL      -1576 A        THR      98       HG1           1.9847
 5183 SLV3     SLV3     1        CL1     - 271 A        GLN      17       HE21          2.5806
 5132 SLV3     SLV3     1        CL      -1576 A        THR      98       HG1           2.5744
 5183 SLV3     SLV3     1        CL1     - 271 A        GLN      17       HE21          2.0791
 5132 SLV3     SLV3     1        CL      -1576 A        THR      98       HG1           2.2830
 5183 SLV3     SLV3     1        CL1     - 271 A        GLN      17       HE21          2.5287
 5132 SLV3     SLV3     1        CL      -1576 A        THR      98       HG1           1.9530
 5183 SLV3     SLV3     1        CL1     - 271 A        GLN      17       HE21          1.8856
 5132 SLV3     SLV3     1        CL      -1576 A        THR      98       HG1           2.3621
 5183 SLV3     SLV3     1        CL1     - 271 A        GLN      17       HE21          2.0307
 5132 SLV3     SLV3     1        CL      -1576 A        THR      98       HG1           1.9412
 5183 SLV3     SLV3     1        CL1     - 271 A        GLN      17       HE21          1.9424
 5132 SLV3     SLV3     1        CL      -1576 A        THR      98       HG1           2.7886
 5183 SLV3     SLV3     1        CL1     - 271 A        GLN      17       HE21          2.4564
 5132 SLV3     SLV3     1        CL      -1576 A        THR      98       HG1           2.3796
 5183 SLV3     SLV3     1        CL1     - 271 A        GLN      17       HE21          2.3251
 5132 SLV3     SLV3     1        CL      -1576 A        THR      98       HG1           1.9545
 5183 SLV3     SLV3     1        CL1     - 271 A        GLN      17       HE21          2.3328
 5132 SLV3     SLV3     1        CL      -1576 A        THR      98       HG1           2.1715
 5183 SLV3     SLV3     1        CL1     - 271 A        GLN      17       HE21          2.1009
 5132 SLV3     SLV3     1        CL      -1576 A        THR      98       HG1           1.8176
 5183 SLV3     SLV3     1        CL1     - 271 A        GLN      17       HE21          2.2711
 5132 SLV3     SLV3     1        CL      -1576 A        THR      98       HG1           1.9763
 5183 SLV3     SLV3     1        CL1     - 271 A        GLN      17       HE21          2.0769
 5132 SLV3     SLV3     1        CL      -1576 A        THR      98       HG1           1.8321
 5183 SLV3     SLV3     1        CL1     - 271 A        GLN      17       HE21          2.1201
 5132 SLV3     SLV3     1        CL      -1576 A        THR      98       HG1           2.0144
 5183 SLV3     SLV3     1        CL1     - 271 A        GLN      17       HE21          2.7108
 5132 SLV3     SLV3     1        CL      -1576 A        THR      98       HG1           1.8426
 5183 SLV3     SLV3     1        CL1     - 271 A        GLN      17       HE21          2.3179
 5132 SLV3     SLV3     1        CL      -1576 A        THR      98       HG1           2.0544
 5183 SLV3     SLV3     1        CL1     - 271 A        GLN      17       HE21          2.7302
 5132 SLV3     SLV3     1        CL      -1576 A        THR      98       HG1           2.3552
 5132 SLV3     SLV3     1        CL      -1576 A        THR      98       HG1           2.0346
 5183 SLV3     SLV3     1        CL1     - 271 A        GLN      17       HE21          2.4355
 5132 SLV3     SLV3     1        CL      -1576 A        THR      98       HG1           2.3784
 5183 SLV3     SLV3     1        CL1     - 271 A        GLN      17       HE21          2.5150
 5132 SLV3     SLV3     1        CL      -1576 A        THR      98       HG1           1.7825
 5132 SLV3     SLV3     1        CL      -1576 A        THR      98       HG1           2.0760
 5183 SLV3     SLV3     1        CL1     - 271 A        GLN      17       HE21          2.2104
 5132 SLV3     SLV3     1        CL      -1576 A        THR      98       HG1           2.0792
 5183 SLV3     SLV3     1        CL1     - 271 A        GLN      17       HE21          2.1303
 5132 SLV3     SLV3     1        CL      -1576 A        THR      98       HG1           2.3314
 5183 SLV3     SLV3     1        CL1     - 271 A        GLN      17       HE21          2.0048
 5132 SLV3     SLV3     1        CL      -1576 A        THR      98       HG1           2.2842
 5132 SLV3     SLV3     1        CL      -1576 A        THR      98       HG1           1.9755
 5183 SLV3     SLV3     1        CL1     - 271 A        GLN      17       HE21          2.2560
 5132 SLV3     SLV3     1        CL      -1576 A        THR      98       HG1           2.2498
 5183 SLV3     SLV3     1        CL1     - 271 A        GLN      17       HE21          2.9983
 5132 SLV3     SLV3     1        CL      -1576 A        THR      98       HG1           2.1309
 5183 SLV3     SLV3     1        CL1     - 376 A        SER      24       HG1           2.9761
 5132 SLV3     SLV3     1        CL      -1576 A        THR      98       HG1           1.9234
 5132 SLV3     SLV3     1        CL      -1576 A        THR      98       HG1           2.1299
 5132 SLV3     SLV3     1        CL      -1576 A        THR      98       HG1           1.8734
 5183 SLV3     SLV3     1        CL1     - 271 A        GLN      17       HE21          2.2724
 5132 SLV3     SLV3     1        CL      -1576 A        THR      98       HG1           1.9575
 5183 SLV3     SLV3     1        CL1     - 271 A        GLN      17       HE21          2.8091
 5132 SLV3     SLV3     1        CL      -1576 A        THR      98       HG1           1.8381
 5132 SLV3     SLV3     1        CL      -1576 A        THR      98       HG1           2.1176
 5183 SLV3     SLV3     1        CL1     - 271 A        GLN      17       HE21          2.1903
 5132 SLV3     SLV3     1        CL      -1576 A        THR      98       HG1           1.9832
 5132 SLV3     SLV3     1        CL      -1576 A        THR      98       HG1           1.9973
 5132 SLV3     SLV3     1        CL      -1576 A        THR      98       HG1           2.1758
 5132 SLV3     SLV3     1        CL      -1576 A        THR      98       HG1           2.5407
 5132 SLV3     SLV3     1        CL      -1576 A        THR      98       HG1           2.0826
 5183 SLV3     SLV3     1        CL1     - 271 A        GLN      17       HE21          2.9513
 5132 SLV3     SLV3     1        CL      -1576 A        THR      98       HG1           2.2249
 5183 SLV3     SLV3     1        CL1     - 271 A        GLN      17       HE21          2.6470
 5132 SLV3     SLV3     1        CL      -1576 A        THR      98       HG1           1.7595
 5132 SLV3     SLV3     1        CL      -1576 A        THR      98       HG1           1.9097
 5183 SLV3     SLV3     1        CL1     - 271 A        GLN      17       HE21          2.9411
 5132 SLV3     SLV3     1        CL      -1576 A        THR      98       HG1           1.9176
 5183 SLV3     SLV3     1        CL1     - 271 A        GLN      17       HE21          2.1730
 5183 SLV3     SLV3     1        CL1     - 271 A        GLN      17       HE21          1.7992
 5132 SLV3     SLV3     1        CL      -1576 A        THR      98       HG1           2.7337
 5183 SLV3     SLV3     1        CL1     - 271 A        GLN      17       HE21          2.0476
 5132 SLV3     SLV3     1        CL      -1576 A        THR      98       HG1           2.1988
 5183 SLV3     SLV3     1        CL1     - 271 A        GLN      17       HE21          2.1316
 5132 SLV3     SLV3     1        CL      -1576 A        THR      98       HG1           1.9598
 5132 SLV3     SLV3     1        CL      -1576 A        THR      98       HG1           1.7818
 5132 SLV3     SLV3     1        CL      -1576 A        THR      98       HG1           1.9761
 5183 SLV3     SLV3     1        CL1     - 271 A        GLN      17       HE21          2.0576
 5183 SLV3     SLV3     1        CL1     - 271 A        GLN      17       HE21          1.7607
 5132 SLV3     SLV3     1        CL      -1576 A        THR      98       HG1           1.9722
 5183 SLV3     SLV3     1        CL1     - 271 A        GLN      17       HE21          2.3892
 5132 SLV3     SLV3     1        CL      -1576 A        THR      98       HG1           2.1954
 5183 SLV3     SLV3     1        CL1     - 271 A        GLN      17       HE21          2.2373
 5132 SLV3     SLV3     1        CL      -1576 A        THR      98       HG1           2.6501
 5183 SLV3     SLV3     1        CL1     - 271 A        GLN      17       HE21          2.0223
 5132 SLV3     SLV3     1        CL      -1576 A        THR      98       HG1           2.5257
 5183 SLV3     SLV3     1        CL1     - 271 A        GLN      17       HE21          2.7227
 5132 SLV3     SLV3     1        CL      -1576 A        THR      98       HG1           1.9211
 5183 SLV3     SLV3     1        CL1     - 271 A        GLN      17       HE21          2.9055
 5183 SLV3     SLV3     1        CL1     - 271 A        GLN      17       HE21          2.6498
 5183 SLV3     SLV3     1        CL1     - 271 A        GLN      17       HE21          1.8221
 5183 SLV3     SLV3     1        CL1     - 271 A        GLN      17       HE21          2.0551
 5132 SLV3     SLV3     1        CL      -1576 A        THR      98       HG1           2.6703
 5183 SLV3     SLV3     1        CL1     - 271 A        GLN      17       HE21          2.7565
 5132 SLV3     SLV3     1        CL      -1576 A        THR      98       HG1           2.0945
 5132 SLV3     SLV3     1        CL      -1576 A        THR      98       HG1           2.3455
 5183 SLV3     SLV3     1        CL1     - 271 A        GLN      17       HE21          2.1924
 5132 SLV3     SLV3     1        CL      -1576 A        THR      98       HG1           2.1824
 5183 SLV3     SLV3     1        CL1     - 271 A        GLN      17       HE21          1.8829
 5132 SLV3     SLV3     1        CL      -1576 A        THR      98       HG1           1.9547
 5183 SLV3     SLV3     1        CL1     - 271 A        GLN      17       HE21          2.2897
 5132 SLV3     SLV3     1        CL      -1576 A        THR      98       HG1           2.0802
 5183 SLV3     SLV3     1        CL1     - 271 A        GLN      17       HE21          2.1343
 5132 SLV3     SLV3     1        CL      -1576 A        THR      98       HG1           2.3543
 5132 SLV3     SLV3     1        CL      -1576 A        THR      98       HG1           1.7845
 5183 SLV3     SLV3     1        CL1     - 271 A        GLN      17       HE21          2.7273
 5132 SLV3     SLV3     1        CL      -1576 A        THR      98       HG1           2.5073
 5183 SLV3     SLV3     1        CL1     - 271 A        GLN      17       HE21          2.0159
 5132 SLV3     SLV3     1        CL      -1576 A        THR      98       HG1           1.9138
 5183 SLV3     SLV3     1        CL1     - 271 A        GLN      17       HE21          2.0657
 5132 SLV3     SLV3     1        CL      -1576 A        THR      98       HG1           2.1839
 5172 SLV3     SLV3     1        O1      -4639 A        SER      284      HG1           2.4481
 5183 SLV3     SLV3     1        CL1     - 271 A        GLN      17       HE21          2.5071
 5132 SLV3     SLV3     1        CL      -1576 A        THR      98       HG1           2.2350
 5183 SLV3     SLV3     1        CL1     - 271 A        GLN      17       HE21          2.2630
 5183 SLV3     SLV3     1        CL1     - 272 A        GLN      17       HE22          2.9650
 5132 SLV3     SLV3     1        CL      -1576 A        THR      98       HG1           2.2610
 5183 SLV3     SLV3     1        CL1     - 376 A        SER      24       HG1           2.2937
 5132 SLV3     SLV3     1        CL      -1576 A        THR      98       HG1           2.3644
 5183 SLV3     SLV3     1        CL1     - 271 A        GLN      17       HE21          2.1613
 5132 SLV3     SLV3     1        CL      -1576 A        THR      98       HG1           2.1201
 5183 SLV3     SLV3     1        CL1     - 271 A        GLN      17       HE21          2.1545
 5132 SLV3     SLV3     1        CL      -1576 A        THR      98       HG1           2.1939
 5183 SLV3     SLV3     1        CL1     - 271 A        GLN      17       HE21          2.3170
 5132 SLV3     SLV3     1        CL      -1576 A        THR      98       HG1           2.2085
 5183 SLV3     SLV3     1        CL1     - 271 A        GLN      17       HE21          2.2501
 5132 SLV3     SLV3     1        CL      -1576 A        THR      98       HG1           1.9766
 5183 SLV3     SLV3     1        CL1     - 271 A        GLN      17       HE21          2.0422
 5132 SLV3     SLV3     1        CL      -1576 A        THR      98       HG1           2.0473
 5183 SLV3     SLV3     1        CL1     - 271 A        GLN      17       HE21          2.4780
 5132 SLV3     SLV3     1        CL      -1576 A        THR      98       HG1           2.3169
 5183 SLV3     SLV3     1        CL1     - 271 A        GLN      17       HE21          2.1518
 5132 SLV3     SLV3     1        CL      -1576 A        THR      98       HG1           2.1742
 5183 SLV3     SLV3     1        CL1     - 271 A        GLN      17       HE21          1.9333
 5132 SLV3     SLV3     1        CL      -1576 A        THR      98       HG1           2.1380
 5183 SLV3     SLV3     1        CL1     - 271 A        GLN      17       HE21          1.9137
 5183 SLV3     SLV3     1        CL1     - 271 A        GLN      17       HE21          2.2667
 5183 SLV3     SLV3     1        CL1     - 271 A        GLN      17       HE21          2.5981
 5132 SLV3     SLV3     1        CL      -1576 A        THR      98       HG1           2.9378
 5183 SLV3     SLV3     1        CL1     - 271 A        GLN      17       HE21          1.8982
 5183 SLV3     SLV3     1        CL1     - 271 A        GLN      17       HE21          2.9915
 5132 SLV3     SLV3     1        CL      -1576 A        THR      98       HG1           2.7090
 5183 SLV3     SLV3     1        CL1     - 271 A        GLN      17       HE21          2.7569
 5183 SLV3     SLV3     1        CL1     - 272 A        GLN      17       HE22          2.8984
 5183 SLV3     SLV3     1        CL1     - 271 A        GLN      17       HE21          2.7455
 5183 SLV3     SLV3     1        CL1     - 271 A        GLN      17       HE21          2.3831
 5183 SLV3     SLV3     1        CL1     - 271 A        GLN      17       HE21          2.7884
 5183 SLV3     SLV3     1        CL1     - 271 A        GLN      17       HE21          1.9384
 5183 SLV3     SLV3     1        CL1     - 271 A        GLN      17       HE21          1.8927
 5132 SLV3     SLV3     1        CL      -1576 A        THR      98       HG1           2.8004
 5183 SLV3     SLV3     1        CL1     - 271 A        GLN      17       HE21          2.3633
 5183 SLV3     SLV3     1        CL1     - 271 A        GLN      17       HE21          1.8403
 5132 SLV3     SLV3     1        CL      -1576 A        THR      98       HG1           2.0193
 5183 SLV3     SLV3     1        CL1     - 271 A        GLN      17       HE21          2.4031
 5183 SLV3     SLV3     1        CL1     - 271 A        GLN      17       HE21          2.1618
 5183 SLV3     SLV3     1        CL1     - 271 A        GLN      17       HE21          2.2960
 5132 SLV3     SLV3     1        CL      -1576 A        THR      98       HG1           2.8569
 5183 SLV3     SLV3     1        CL1     - 376 A        SER      24       HG1           2.8396
 5132 SLV3     SLV3     1        CL      -1576 A        THR      98       HG1           2.0367
 5132 SLV3     SLV3     1        CL      -1576 A        THR      98       HG1           2.5025
 5183 SLV3     SLV3     1        CL1     - 271 A        GLN      17       HE21          2.1267
 5132 SLV3     SLV3     1        CL      -1576 A        THR      98       HG1           2.2979
 5132 SLV3     SLV3     1        CL      -1576 A        THR      98       HG1           1.9052
 5132 SLV3     SLV3     1        CL      -1576 A        THR      98       HG1           2.2498
 5132 SLV3     SLV3     1        CL      -1576 A        THR      98       HG1           2.4705
 5132 SLV3     SLV3     1        CL      -1576 A        THR      98       HG1           1.8213
 5183 SLV3     SLV3     1        CL1     - 376 A        SER      24       HG1           2.7076
 5132 SLV3     SLV3     1        CL      -1576 A        THR      98       HG1           1.8975
 5132 SLV3     SLV3     1        CL      -1576 A        THR      98       HG1           2.0132
 5132 SLV3     SLV3     1        CL      -1576 A        THR      98       HG1           2.3727
 5132 SLV3     SLV3     1        CL      -1576 A        THR      98       HG1           2.1686
 5132 SLV3     SLV3     1        CL      -1576 A        THR      98       HG1           1.9981
 5183 SLV3     SLV3     1        CL1     - 271 A        GLN      17       HE21          2.3086
 5132 SLV3     SLV3     1        CL      -1576 A        THR      98       HG1           1.9889
 5132 SLV3     SLV3     1        CL      -1576 A        THR      98       HG1           1.8826
 5183 SLV3     SLV3     1        CL1     - 376 A        SER      24       HG1           2.5592
 5132 SLV3     SLV3     1        CL      -1576 A        THR      98       HG1           1.8220
 5132 SLV3     SLV3     1        CL      -1576 A        THR      98       HG1           2.2103
 5132 SLV3     SLV3     1        CL      -1576 A        THR      98       HG1           2.1320
 5183 SLV3     SLV3     1        CL1     - 271 A        GLN      17       HE21          2.1948
 5132 SLV3     SLV3     1        CL      -1576 A        THR      98       HG1           2.2102
 5132 SLV3     SLV3     1        CL      -1576 A        THR      98       HG1           2.1283
 5136 SLV3     SLV3     1        N2      -4639 A        SER      284      HG1           2.6533
 5172 SLV3     SLV3     1        O1      -4639 A        SER      284      HG1           1.8332
 5132 SLV3     SLV3     1        CL      -1576 A        THR      98       HG1           2.1186
 5183 SLV3     SLV3     1        CL1     - 271 A        GLN      17       HE21          2.4596
 5132 SLV3     SLV3     1        CL      -1576 A        THR      98       HG1           2.0263
 5132 SLV3     SLV3     1        CL      -1576 A        THR      98       HG1           2.0039
 5132 SLV3     SLV3     1        CL      -1576 A        THR      98       HG1           1.9364
 5183 SLV3     SLV3     1        CL1     - 271 A        GLN      17       HE21          2.9675
 5132 SLV3     SLV3     1        CL      -1576 A        THR      98       HG1           2.6181
 5132 SLV3     SLV3     1        CL      -1576 A        THR      98       HG1           1.9205
 5132 SLV3     SLV3     1        CL      -1576 A        THR      98       HG1           2.0851
 5183 SLV3     SLV3     1        CL1     - 271 A        GLN      17       HE21          2.1771
 5132 SLV3     SLV3     1        CL      -1576 A        THR      98       HG1           2.1296
 5183 SLV3     SLV3     1        CL1     - 271 A        GLN      17       HE21          2.6687
 5132 SLV3     SLV3     1        CL      -1576 A        THR      98       HG1           2.3223
 5132 SLV3     SLV3     1        CL      -1576 A        THR      98       HG1           2.0238
 5132 SLV3     SLV3     1        CL      -1576 A        THR      98       HG1           1.9731
 5132 SLV3     SLV3     1        CL      -1576 A        THR      98       HG1           1.9336
 5132 SLV3     SLV3     1        CL      -1576 A        THR      98       HG1           1.8493
 5132 SLV3     SLV3     1        CL      -1576 A        THR      98       HG1           1.8777
 5132 SLV3     SLV3     1        CL      -1576 A        THR      98       HG1           1.8728
 5132 SLV3     SLV3     1        CL      -1576 A        THR      98       HG1           2.7732
 5132 SLV3     SLV3     1        CL      -1576 A        THR      98       HG1           2.2171
 5132 SLV3     SLV3     1        CL      -1576 A        THR      98       HG1           1.8702
 5132 SLV3     SLV3     1        CL      -1576 A        THR      98       HG1           2.6539
 5132 SLV3     SLV3     1        CL      -1576 A        THR      98       HG1           2.3299
 5183 SLV3     SLV3     1        CL1     - 376 A        SER      24       HG1           2.4190
 5132 SLV3     SLV3     1        CL      -1576 A        THR      98       HG1           1.7976
 5183 SLV3     SLV3     1        CL1     - 271 A        GLN      17       HE21          2.1364
 5132 SLV3     SLV3     1        CL      -1576 A        THR      98       HG1           2.1515
 5132 SLV3     SLV3     1        CL      -1576 A        THR      98       HG1           2.1498
 5183 SLV3     SLV3     1        CL1     - 271 A        GLN      17       HE21          2.7641
 5183 SLV3     SLV3     1        CL1     - 272 A        GLN      17       HE22          2.6247
 5132 SLV3     SLV3     1        CL      -1576 A        THR      98       HG1           2.4639
 5183 SLV3     SLV3     1        CL1     - 271 A        GLN      17       HE21          2.0503
 5132 SLV3     SLV3     1        CL      -1576 A        THR      98       HG1           1.8207
 5183 SLV3     SLV3     1        CL1     - 271 A        GLN      17       HE21          2.7861
 5132 SLV3     SLV3     1        CL      -1576 A        THR      98       HG1           1.9381
 5132 SLV3     SLV3     1        CL      -1576 A        THR      98       HG1           2.4837
 5183 SLV3     SLV3     1        CL1     - 271 A        GLN      17       HE21          2.6403
 5132 SLV3     SLV3     1        CL      -1576 A        THR      98       HG1           1.9310
 5183 SLV3     SLV3     1        CL1     - 271 A        GLN      17       HE21          2.0651
 5132 SLV3     SLV3     1        CL      -1576 A        THR      98       HG1           2.1992
 5132 SLV3     SLV3     1        CL      -1576 A        THR      98       HG1           2.3465
 5183 SLV3     SLV3     1        CL1     - 271 A        GLN      17       HE21          2.1187
 5132 SLV3     SLV3     1        CL      -1576 A        THR      98       HG1           1.6702
 5183 SLV3     SLV3     1        CL1     - 271 A        GLN      17       HE21          2.2039
 5132 SLV3     SLV3     1        CL      -1576 A        THR      98       HG1           1.8667
 5132 SLV3     SLV3     1        CL      -1576 A        THR      98       HG1           1.7724
 5183 SLV3     SLV3     1        CL1     - 271 A        GLN      17       HE21          2.4581
 5132 SLV3     SLV3     1        CL      -1576 A        THR      98       HG1           2.6041
 5183 SLV3     SLV3     1        CL1     - 271 A        GLN      17       HE21          2.4489
 5132 SLV3     SLV3     1        CL      -1576 A        THR      98       HG1           2.0662
 5183 SLV3     SLV3     1        CL1     - 271 A        GLN      17       HE21          2.5764
 5132 SLV3     SLV3     1        CL      -1576 A        THR      98       HG1           2.0645
 5183 SLV3     SLV3     1        CL1     - 271 A        GLN      17       HE21          2.2654
 5132 SLV3     SLV3     1        CL      -1576 A        THR      98       HG1           1.8361
 5183 SLV3     SLV3     1        CL1     - 271 A        GLN      17       HE21          2.1008
 5132 SLV3     SLV3     1        CL      -1576 A        THR      98       HG1           2.0457
 5183 SLV3     SLV3     1        CL1     - 271 A        GLN      17       HE21          1.7969
 5132 SLV3     SLV3     1        CL      -1576 A        THR      98       HG1           2.1381
 5183 SLV3     SLV3     1        CL1     - 271 A        GLN      17       HE21          1.9779
 5132 SLV3     SLV3     1        CL      -1576 A        THR      98       HG1           2.0768
 5183 SLV3     SLV3     1        CL1     - 271 A        GLN      17       HE21          2.2006
 5132 SLV3     SLV3     1        CL      -1576 A        THR      98       HG1           2.3755
 5183 SLV3     SLV3     1        CL1     - 271 A        GLN      17       HE21          2.7159
 5132 SLV3     SLV3     1        CL      -1576 A        THR      98       HG1           1.7808
 5183 SLV3     SLV3     1        CL1     - 271 A        GLN      17       HE21          2.7942
 5132 SLV3     SLV3     1        CL      -1576 A        THR      98       HG1           2.2025
 5183 SLV3     SLV3     1        CL1     - 271 A        GLN      17       HE21          2.2090
 5132 SLV3     SLV3     1        CL      -1576 A        THR      98       HG1           2.1624
 5183 SLV3     SLV3     1        CL1     - 271 A        GLN      17       HE21          2.3461
 5132 SLV3     SLV3     1        CL      -1576 A        THR      98       HG1           2.6150
 5183 SLV3     SLV3     1        CL1     - 271 A        GLN      17       HE21          2.1978
 5132 SLV3     SLV3     1        CL      -1576 A        THR      98       HG1           2.2634
 5183 SLV3     SLV3     1        CL1     - 271 A        GLN      17       HE21          2.6946
 5132 SLV3     SLV3     1        CL      -1576 A        THR      98       HG1           2.7913
 5183 SLV3     SLV3     1        CL1     - 271 A        GLN      17       HE21          2.0320
 5132 SLV3     SLV3     1        CL      -1576 A        THR      98       HG1           2.1361
 5183 SLV3     SLV3     1        CL1     - 271 A        GLN      17       HE21          2.1864
 5132 SLV3     SLV3     1        CL      -1576 A        THR      98       HG1           2.3010
 5132 SLV3     SLV3     1        CL      -1576 A        THR      98       HG1           1.9308
 5132 SLV3     SLV3     1        CL      -1576 A        THR      98       HG1           2.3092
 5183 SLV3     SLV3     1        CL1     - 271 A        GLN      17       HE21          2.7426
 5132 SLV3     SLV3     1        CL      -1576 A        THR      98       HG1           2.4589
 5132 SLV3     SLV3     1        CL      -1576 A        THR      98       HG1           2.2883
 5132 SLV3     SLV3     1        CL      -1576 A        THR      98       HG1           2.0441
 5183 SLV3     SLV3     1        CL1     - 271 A        GLN      17       HE21          1.8498
 5132 SLV3     SLV3     1        CL      -1576 A        THR      98       HG1           2.0837
 5183 SLV3     SLV3     1        CL1     - 271 A        GLN      17       HE21          2.3327
 5132 SLV3     SLV3     1        CL      -1576 A        THR      98       HG1           2.6210
 5132 SLV3     SLV3     1        CL      -1576 A        THR      98       HG1           2.2297
 5132 SLV3     SLV3     1        CL      -1576 A        THR      98       HG1           2.0462
 5183 SLV3     SLV3     1        CL1     - 271 A        GLN      17       HE21          2.2086
 5132 SLV3     SLV3     1        CL      -1576 A        THR      98       HG1           2.1774
 5132 SLV3     SLV3     1        CL      -1576 A        THR      98       HG1           2.9740
 5183 SLV3     SLV3     1        CL1     - 376 A        SER      24       HG1           2.9260
 5132 SLV3     SLV3     1        CL      -1576 A        THR      98       HG1           1.9203
 5183 SLV3     SLV3     1        CL1     - 271 A        GLN      17       HE21          2.0228
 5183 SLV3     SLV3     1        CL1     - 271 A        GLN      17       HE21          2.4411
 5132 SLV3     SLV3     1        CL      -1576 A        THR      98       HG1           2.4961
 5132 SLV3     SLV3     1        CL      -1576 A        THR      98       HG1           2.1489
 5132 SLV3     SLV3     1        CL      -1576 A        THR      98       HG1           2.2296
 5183 SLV3     SLV3     1        CL1     - 376 A        SER      24       HG1           1.9252
 5132 SLV3     SLV3     1        CL      -1576 A        THR      98       HG1           2.4819
 5183 SLV3     SLV3     1        CL1     - 376 A        SER      24       HG1           2.8829
 5132 SLV3     SLV3     1        CL      -1576 A        THR      98       HG1           1.9399
 5132 SLV3     SLV3     1        CL      -1576 A        THR      98       HG1           2.1678
 5132 SLV3     SLV3     1        CL      -1576 A        THR      98       HG1           2.6817
 5183 SLV3     SLV3     1        CL1     - 271 A        GLN      17       HE21          2.2210
 5183 SLV3     SLV3     1        CL1     - 272 A        GLN      17       HE22          2.9886
 5132 SLV3     SLV3     1        CL      -1576 A        THR      98       HG1           2.1161
 5132 SLV3     SLV3     1        CL      -1576 A        THR      98       HG1           2.1326
 5132 SLV3     SLV3     1        CL      -1576 A        THR      98       HG1           2.6343
 5132 SLV3     SLV3     1        CL      -1576 A        THR      98       HG1           1.7639
 5172 SLV3     SLV3     1        O1      -4639 A        SER      284      HG1           2.8607
 5132 SLV3     SLV3     1        CL      -1576 A        THR      98       HG1           2.8161
 5183 SLV3     SLV3     1        CL1     - 271 A        GLN      17       HE21          2.0747
 5132 SLV3     SLV3     1        CL      -1576 A        THR      98       HG1           1.6327
 5183 SLV3     SLV3     1        CL1     - 271 A        GLN      17       HE21          2.3377
 5132 SLV3     SLV3     1        CL      -1576 A        THR      98       HG1           1.8523
 5132 SLV3     SLV3     1        CL      -1576 A        THR      98       HG1           2.5747
 5183 SLV3     SLV3     1        CL1     - 271 A        GLN      17       HE21          2.8546
 5132 SLV3     SLV3     1        CL      -1576 A        THR      98       HG1           2.3412
 5132 SLV3     SLV3     1        CL      -1576 A        THR      98       HG1           2.1526
 5132 SLV3     SLV3     1        CL      -1576 A        THR      98       HG1           2.9702
 5183 SLV3     SLV3     1        CL1     - 271 A        GLN      17       HE21          2.1445
 5183 SLV3     SLV3     1        CL1     - 271 A        GLN      17       HE21          2.3836
 5132 SLV3     SLV3     1        CL      -1576 A        THR      98       HG1           2.0410
 5183 SLV3     SLV3     1        CL1     - 271 A        GLN      17       HE21          2.7630
 5132 SLV3     SLV3     1        CL      -1576 A        THR      98       HG1           2.1206
 5183 SLV3     SLV3     1        CL1     - 271 A        GLN      17       HE21          2.8845
 5132 SLV3     SLV3     1        CL      -1576 A        THR      98       HG1           2.3920
 5183 SLV3     SLV3     1        CL1     - 271 A        GLN      17       HE21          2.7737
 5132 SLV3     SLV3     1        CL      -1576 A        THR      98       HG1           2.0154
 5183 SLV3     SLV3     1        CL1     - 271 A        GLN      17       HE21          2.4721
 5132 SLV3     SLV3     1        CL      -1576 A        THR      98       HG1           2.4211
 5132 SLV3     SLV3     1        CL      -1576 A        THR      98       HG1           1.8905
 5183 SLV3     SLV3     1        CL1     - 271 A        GLN      17       HE21          2.2473
 5132 SLV3     SLV3     1        CL      -1576 A        THR      98       HG1           1.8708
 5183 SLV3     SLV3     1        CL1     - 271 A        GLN      17       HE21          2.7246
 5132 SLV3     SLV3     1        CL      -1576 A        THR      98       HG1           1.8666
 5132 SLV3     SLV3     1        CL      -1576 A        THR      98       HG1           2.1309
 5183 SLV3     SLV3     1        CL1     - 376 A        SER      24       HG1           2.8434
 5132 SLV3     SLV3     1        CL      -1576 A        THR      98       HG1           1.9336
 5132 SLV3     SLV3     1        CL      -1576 A        THR      98       HG1           2.2162
 5132 SLV3     SLV3     1        CL      -1576 A        THR      98       HG1           2.2295
 5132 SLV3     SLV3     1        CL      -1576 A        THR      98       HG1           1.6796
 5183 SLV3     SLV3     1        CL1     - 271 A        GLN      17       HE21          2.9585
 5132 SLV3     SLV3     1        CL      -1576 A        THR      98       HG1           2.2986
 5183 SLV3     SLV3     1        CL1     - 271 A        GLN      17       HE21          2.7294
 5132 SLV3     SLV3     1        CL      -1576 A        THR      98       HG1           2.6353
 5132 SLV3     SLV3     1        CL      -1576 A        THR      98       HG1           2.3219
 5132 SLV3     SLV3     1        CL      -1576 A        THR      98       HG1           1.9472
 5132 SLV3     SLV3     1        CL      -1576 A        THR      98       HG1           2.3445
 5183 SLV3     SLV3     1        CL1     - 271 A        GLN      17       HE21          2.9110
 5132 SLV3     SLV3     1        CL      -1576 A        THR      98       HG1           2.6609
 5183 SLV3     SLV3     1        CL1     - 271 A        GLN      17       HE21          2.4280
 5132 SLV3     SLV3     1        CL      -1576 A        THR      98       HG1           2.3165
 5132 SLV3     SLV3     1        CL      -1576 A        THR      98       HG1           1.7176
 5183 SLV3     SLV3     1        CL1     - 271 A        GLN      17       HE21          2.2345
 5183 SLV3     SLV3     1        CL1     - 272 A        GLN      17       HE22          2.7967
 5132 SLV3     SLV3     1        CL      -1576 A        THR      98       HG1           2.5163
 5132 SLV3     SLV3     1        CL      -1576 A        THR      98       HG1           1.9962
 5183 SLV3     SLV3     1        CL1     - 271 A        GLN      17       HE21          2.3896
 5132 SLV3     SLV3     1        CL      -1576 A        THR      98       HG1           2.3321
 5132 SLV3     SLV3     1        CL      -1576 A        THR      98       HG1           1.8649
 5132 SLV3     SLV3     1        CL      -1576 A        THR      98       HG1           1.7933
 5183 SLV3     SLV3     1        CL1     - 376 A        SER      24       HG1           2.9819
 5132 SLV3     SLV3     1        CL      -1576 A        THR      98       HG1           2.7480
 5183 SLV3     SLV3     1        CL1     - 271 A        GLN      17       HE21          2.2385
 5132 SLV3     SLV3     1        CL      -1576 A        THR      98       HG1           2.6085
 5183 SLV3     SLV3     1        CL1     - 271 A        GLN      17       HE21          1.7781
 5183 SLV3     SLV3     1        CL1     - 272 A        GLN      17       HE22          2.8524
 5183 SLV3     SLV3     1        CL1     - 271 A        GLN      17       HE21          2.3936
 5132 SLV3     SLV3     1        CL      -1576 A        THR      98       HG1           2.5707
 5132 SLV3     SLV3     1        CL      -1576 A        THR      98       HG1           2.8208
 5183 SLV3     SLV3     1        CL1     - 271 A        GLN      17       HE21          2.6668
 5183 SLV3     SLV3     1        CL1     - 271 A        GLN      17       HE21          2.8912
 5183 SLV3     SLV3     1        CL1     - 271 A        GLN      17       HE21          2.6618
 5183 SLV3     SLV3     1        CL1     - 271 A        GLN      17       HE21          2.3872
 5135 SLV3     SLV3     1        N1      -4639 A        SER      284      HG1           2.1984
 5139 SLV3     SLV3     1        N3      -4639 A        SER      284      HG1           2.3409
 5136 SLV3     SLV3     1        N2      -4639 A        SER      284      HG1           2.6456
 5139 SLV3     SLV3     1        N3      -4639 A        SER      284      HG1           2.4362
 5183 SLV3     SLV3     1        CL1     - 271 A        GLN      17       HE21          2.8997
 5183 SLV3     SLV3     1        CL1     - 376 A        SER      24       HG1           2.9178
 5132 SLV3     SLV3     1        CL      -1576 A        THR      98       HG1           2.2765
 5183 SLV3     SLV3     1        CL1     - 271 A        GLN      17       HE21          2.4958
 5183 SLV3     SLV3     1        CL1     - 271 A        GLN      17       HE21          2.7837
 5132 SLV3     SLV3     1        CL      -1576 A        THR      98       HG1           2.0982
 5172 SLV3     SLV3     1        O1      -4639 A        SER      284      HG1           2.4078
 5183 SLV3     SLV3     1        CL1     - 271 A        GLN      17       HE21          2.9749
 5183 SLV3     SLV3     1        CL1     - 271 A        GLN      17       HE21          2.8469
 5183 SLV3     SLV3     1        CL1     - 271 A        GLN      17       HE21          2.6584
 5183 SLV3     SLV3     1        CL1     - 271 A        GLN      17       HE21          2.7528
 5183 SLV3     SLV3     1        CL1     - 271 A        GLN      17       HE21          2.7094
 5183 SLV3     SLV3     1        CL1     - 271 A        GLN      17       HE21          1.9572
 5183 SLV3     SLV3     1        CL1     - 271 A        GLN      17       HE21          2.8572
 5183 SLV3     SLV3     1        CL1     - 271 A        GLN      17       HE21          2.5827
 5183 SLV3     SLV3     1        CL1     - 271 A        GLN      17       HE21          2.9605
 5132 SLV3     SLV3     1        CL      -1576 A        THR      98       HG1           2.4137
 5183 SLV3     SLV3     1        CL1     - 271 A        GLN      17       HE21          2.8895
 5183 SLV3     SLV3     1        CL1     - 271 A        GLN      17       HE21          2.8706
 5183 SLV3     SLV3     1        CL1     - 271 A        GLN      17       HE21          2.9055
 5132 SLV3     SLV3     1        CL      -1576 A        THR      98       HG1           2.7701
 5183 SLV3     SLV3     1        CL1     - 271 A        GLN      17       HE21          2.1827
 5183 SLV3     SLV3     1        CL1     - 271 A        GLN      17       HE21          2.5525
 5132 SLV3     SLV3     1        CL      -1576 A        THR      98       HG1           1.9870
 5183 SLV3     SLV3     1        CL1     - 271 A        GLN      17       HE21          2.7933
 5132 SLV3     SLV3     1        CL      -1576 A        THR      98       HG1           1.7572
 5183 SLV3     SLV3     1        CL1     - 376 A        SER      24       HG1           2.1987
 5183 SLV3     SLV3     1        CL1     - 376 A        SER      24       HG1           2.8802
 5132 SLV3     SLV3     1        CL      -1576 A        THR      98       HG1           2.7083
 5183 SLV3     SLV3     1        CL1     - 271 A        GLN      17       HE21          2.6038
 5183 SLV3     SLV3     1        CL1     - 271 A        GLN      17       HE21          2.7235
 5132 SLV3     SLV3     1        CL      -1576 A        THR      98       HG1           2.3372
 5183 SLV3     SLV3     1        CL1     - 271 A        GLN      17       HE21          2.9346
 5132 SLV3     SLV3     1        CL      -1576 A        THR      98       HG1           2.8846
 5183 SLV3     SLV3     1        CL1     - 271 A        GLN      17       HE21          2.6517
 5183 SLV3     SLV3     1        CL1     - 272 A        GLN      17       HE22          2.7806
 5183 SLV3     SLV3     1        CL1     - 271 A        GLN      17       HE21          2.4054
 5183 SLV3     SLV3     1        CL1     - 271 A        GLN      17       HE21          2.4619
 5132 SLV3     SLV3     1        CL      -1576 A        THR      98       HG1           2.4685
 5183 SLV3     SLV3     1        CL1     - 271 A        GLN      17       HE21          2.2742
 5183 SLV3     SLV3     1        CL1     - 271 A        GLN      17       HE21          2.4914
 5183 SLV3     SLV3     1        CL1     - 271 A        GLN      17       HE21          2.1431
 5132 SLV3     SLV3     1        CL      -1576 A        THR      98       HG1           2.7849
 5183 SLV3     SLV3     1        CL1     - 376 A        SER      24       HG1           2.9883
 5183 SLV3     SLV3     1        CL1     - 376 A        SER      24       HG1           2.7112
 5183 SLV3     SLV3     1        CL1     - 376 A        SER      24       HG1           2.9628
 5183 SLV3     SLV3     1        CL1     - 376 A        SER      24       HG1           2.9978
 5132 SLV3     SLV3     1        CL      -1576 A        THR      98       HG1           2.7036
 5183 SLV3     SLV3     1        CL1     - 376 A        SER      24       HG1           2.6099
 5132 SLV3     SLV3     1        CL      -1576 A        THR      98       HG1           2.9076
 5132 SLV3     SLV3     1        CL      -1576 A        THR      98       HG1           2.9488
 5183 SLV3     SLV3     1        CL1     - 376 A        SER      24       HG1           2.7751
 5183 SLV3     SLV3     1        CL1     - 376 A        SER      24       HG1           2.7169
 5183 SLV3     SLV3     1        CL1     - 376 A        SER      24       HG1           2.0566
 5183 SLV3     SLV3     1        CL1     - 376 A        SER      24       HG1           1.9389
 5183 SLV3     SLV3     1        CL1     - 376 A        SER      24       HG1           1.7814
 5183 SLV3     SLV3     1        CL1     - 376 A        SER      24       HG1           2.1879
 5183 SLV3     SLV3     1        CL1     - 376 A        SER      24       HG1           2.1647
 5183 SLV3     SLV3     1        CL1     - 376 A        SER      24       HG1           2.5901
 5132 SLV3     SLV3     1        CL      -1576 A        THR      98       HG1           2.8216
 5132 SLV3     SLV3     1        CL      -1576 A        THR      98       HG1           2.6342
 5132 SLV3     SLV3     1        CL      -1576 A        THR      98       HG1           2.5034
 5132 SLV3     SLV3     1        CL      -1576 A        THR      98       HG1           2.7264
 5183 SLV3     SLV3     1        CL1     - 376 A        SER      24       HG1           2.6498
 5183 SLV3     SLV3     1        CL1     - 376 A        SER      24       HG1           2.5802
 5132 SLV3     SLV3     1        CL      -1576 A        THR      98       HG1           2.7302
 5183 SLV3     SLV3     1        CL1     - 376 A        SER      24       HG1           2.6484
 5183 SLV3     SLV3     1        CL1     - 376 A        SER      24       HG1           2.4979
 5183 SLV3     SLV3     1        CL1     - 376 A        SER      24       HG1           2.7680
 5183 SLV3     SLV3     1        CL1     - 376 A        SER      24       HG1           1.9398
 5183 SLV3     SLV3     1        CL1     - 376 A        SER      24       HG1           2.4001
 5183 SLV3     SLV3     1        CL1     - 376 A        SER      24       HG1           2.6326
 5183 SLV3     SLV3     1        CL1     - 376 A        SER      24       HG1           2.3512
 5183 SLV3     SLV3     1        CL1     - 376 A        SER      24       HG1           1.8157
 5183 SLV3     SLV3     1        CL1     - 376 A        SER      24       HG1           1.7795
 5183 SLV3     SLV3     1        CL1     - 376 A        SER      24       HG1           2.2864
 5132 SLV3     SLV3     1        CL      -1576 A        THR      98       HG1           2.9727
 5183 SLV3     SLV3     1        CL1     - 376 A        SER      24       HG1           2.7885
 5132 SLV3     SLV3     1        CL      -1576 A        THR      98       HG1           2.8594
 5183 SLV3     SLV3     1        CL1     - 376 A        SER      24       HG1           2.0055
 5132 SLV3     SLV3     1        CL      -1576 A        THR      98       HG1           2.8938
 5183 SLV3     SLV3     1        CL1     - 376 A        SER      24       HG1           2.0521
 5183 SLV3     SLV3     1        CL1     - 376 A        SER      24       HG1           2.4463
 5183 SLV3     SLV3     1        CL1     - 376 A        SER      24       HG1           2.1798
 5183 SLV3     SLV3     1        CL1     - 376 A        SER      24       HG1           2.0580
 5183 SLV3     SLV3     1        CL1     - 376 A        SER      24       HG1           2.5699
 5183 SLV3     SLV3     1        CL1     - 376 A        SER      24       HG1           2.4311
 5183 SLV3     SLV3     1        CL1     - 376 A        SER      24       HG1           2.5487
 5183 SLV3     SLV3     1        CL1     - 376 A        SER      24       HG1           2.0199
 5183 SLV3     SLV3     1        CL1     - 376 A        SER      24       HG1           2.2261
 5132 SLV3     SLV3     1        CL      -1576 A        THR      98       HG1           2.6073
 5183 SLV3     SLV3     1        CL1     - 376 A        SER      24       HG1           1.9807
 5183 SLV3     SLV3     1        CL1     - 376 A        SER      24       HG1           1.8732
 5183 SLV3     SLV3     1        CL1     - 376 A        SER      24       HG1           2.3707
 5183 SLV3     SLV3     1        CL1     - 376 A        SER      24       HG1           2.0472
 5183 SLV3     SLV3     1        CL1     - 376 A        SER      24       HG1           1.8038
 5183 SLV3     SLV3     1        CL1     - 376 A        SER      24       HG1           2.3230
 5183 SLV3     SLV3     1        CL1     - 376 A        SER      24       HG1           2.1051
 5183 SLV3     SLV3     1        CL1     - 376 A        SER      24       HG1           1.9615
 5183 SLV3     SLV3     1        CL1     - 376 A        SER      24       HG1           1.9548
 5183 SLV3     SLV3     1        CL1     - 376 A        SER      24       HG1           2.5196
 5183 SLV3     SLV3     1        CL1     - 376 A        SER      24       HG1           1.9807
 5183 SLV3     SLV3     1        CL1     - 376 A        SER      24       HG1           2.8558
 5183 SLV3     SLV3     1        CL1     - 376 A        SER      24       HG1           2.1854
 5183 SLV3     SLV3     1        CL1     - 376 A        SER      24       HG1           2.4179
 5183 SLV3     SLV3     1        CL1     - 376 A        SER      24       HG1           2.1581
 5183 SLV3     SLV3     1        CL1     - 376 A        SER      24       HG1           1.8020
 5183 SLV3     SLV3     1        CL1     - 376 A        SER      24       HG1           1.8566
 5183 SLV3     SLV3     1        CL1     - 376 A        SER      24       HG1           1.9246
 5183 SLV3     SLV3     1        CL1     - 376 A        SER      24       HG1           2.0605
 5183 SLV3     SLV3     1        CL1     - 376 A        SER      24       HG1           2.1522
 5183 SLV3     SLV3     1        CL1     - 376 A        SER      24       HG1           1.7448
 5183 SLV3     SLV3     1        CL1     - 376 A        SER      24       HG1           1.9136
 5183 SLV3     SLV3     1        CL1     - 376 A        SER      24       HG1           2.5931
 5132 SLV3     SLV3     1        CL      -1576 A        THR      98       HG1           2.5183
 5132 SLV3     SLV3     1        CL      -1576 A        THR      98       HG1           2.9202
 5183 SLV3     SLV3     1        CL1     - 376 A        SER      24       HG1           2.1894
 5132 SLV3     SLV3     1        CL      -1576 A        THR      98       HG1           2.9637
 5183 SLV3     SLV3     1        CL1     - 376 A        SER      24       HG1           2.8627
 5183 SLV3     SLV3     1        CL1     - 376 A        SER      24       HG1           2.3697
 5183 SLV3     SLV3     1        CL1     - 376 A        SER      24       HG1           2.3656
 5183 SLV3     SLV3     1        CL1     - 376 A        SER      24       HG1           1.9932
 5183 SLV3     SLV3     1        CL1     - 376 A        SER      24       HG1           2.3626
 5183 SLV3     SLV3     1        CL1     - 376 A        SER      24       HG1           2.3266
 5183 SLV3     SLV3     1        CL1     - 376 A        SER      24       HG1           1.9745
 5183 SLV3     SLV3     1        CL1     - 376 A        SER      24       HG1           1.9059
 5183 SLV3     SLV3     1        CL1     - 376 A        SER      24       HG1           2.1330
 5183 SLV3     SLV3     1        CL1     - 376 A        SER      24       HG1           2.2418
 5183 SLV3     SLV3     1        CL1     - 376 A        SER      24       HG1           1.8599
 5183 SLV3     SLV3     1        CL1     - 376 A        SER      24       HG1           2.3475
 5183 SLV3     SLV3     1        CL1     - 376 A        SER      24       HG1           2.5284
 5183 SLV3     SLV3     1        CL1     - 376 A        SER      24       HG1           2.9184
 5172 SLV3     SLV3     1        O1      -4639 A        SER      284      HG1           2.8773
 5183 SLV3     SLV3     1        CL1     - 376 A        SER      24       HG1           2.2812
 5183 SLV3     SLV3     1        CL1     - 376 A        SER      24       HG1           2.4746
 5132 SLV3     SLV3     1        CL      -1576 A        THR      98       HG1           2.9056
 5183 SLV3     SLV3     1        CL1     - 376 A        SER      24       HG1           2.0713
 5183 SLV3     SLV3     1        CL1     - 376 A        SER      24       HG1           2.7492
 5183 SLV3     SLV3     1        CL1     - 376 A        SER      24       HG1           1.8320
 5183 SLV3     SLV3     1        CL1     - 376 A        SER      24       HG1           2.8305
 5132 SLV3     SLV3     1        CL      -1576 A        THR      98       HG1           2.9720
 5183 SLV3     SLV3     1        CL1     - 376 A        SER      24       HG1           2.0159
 5183 SLV3     SLV3     1        CL1     - 376 A        SER      24       HG1           1.8631
 5132 SLV3     SLV3     1        CL      -1576 A        THR      98       HG1           2.9642
 5183 SLV3     SLV3     1        CL1     - 376 A        SER      24       HG1           2.8247
 5132 SLV3     SLV3     1        CL      -1576 A        THR      98       HG1           2.2175
 5132 SLV3     SLV3     1        CL      -1576 A        THR      98       HG1           2.6517
 5132 SLV3     SLV3     1        CL      -1576 A        THR      98       HG1           2.9531
 5132 SLV3     SLV3     1        CL      -1576 A        THR      98       HG1           2.1470
 5132 SLV3     SLV3     1        CL      -1576 A        THR      98       HG1           2.1779
 5132 SLV3     SLV3     1        CL      -1576 A        THR      98       HG1           2.7292
 5132 SLV3     SLV3     1        CL      -1576 A        THR      98       HG1           2.6236
 5132 SLV3     SLV3     1        CL      -1576 A        THR      98       HG1           2.5102
 5132 SLV3     SLV3     1        CL      -1576 A        THR      98       HG1           2.4653
 5132 SLV3     SLV3     1        CL      -1576 A        THR      98       HG1           1.9175
 5132 SLV3     SLV3     1        CL      -1576 A        THR      98       HG1           2.0597
 5183 SLV3     SLV3     1        CL1     - 376 A        SER      24       HG1           2.6287
 5132 SLV3     SLV3     1        CL      -1576 A        THR      98       HG1           2.5497
 5132 SLV3     SLV3     1        CL      -1576 A        THR      98       HG1           2.7523
 5132 SLV3     SLV3     1        CL      -1576 A        THR      98       HG1           2.1811
 5132 SLV3     SLV3     1        CL      -1576 A        THR      98       HG1           2.9369
 5132 SLV3     SLV3     1        CL      -1576 A        THR      98       HG1           2.8403
 5132 SLV3     SLV3     1        CL      -1576 A        THR      98       HG1           2.7717
 5132 SLV3     SLV3     1        CL      -1576 A        THR      98       HG1           1.9875
 5132 SLV3     SLV3     1        CL      -1576 A        THR      98       HG1           2.3648
 5132 SLV3     SLV3     1        CL      -1576 A        THR      98       HG1           2.6189
 5132 SLV3     SLV3     1        CL      -1576 A        THR      98       HG1           2.5997
 5132 SLV3     SLV3     1        CL      -1576 A        THR      98       HG1           2.2276
 5132 SLV3     SLV3     1        CL      -1576 A        THR      98       HG1           2.4673
 5132 SLV3     SLV3     1        CL      -1576 A        THR      98       HG1           2.7894
 5132 SLV3     SLV3     1        CL      -1576 A        THR      98       HG1           2.3378
 5132 SLV3     SLV3     1        CL      -1576 A        THR      98       HG1           2.0068
 5132 SLV3     SLV3     1        CL      -1576 A        THR      98       HG1           2.7751
 5132 SLV3     SLV3     1        CL      -1576 A        THR      98       HG1           2.7393
 5132 SLV3     SLV3     1        CL      -1576 A        THR      98       HG1           2.3674
 5132 SLV3     SLV3     1        CL      -1576 A        THR      98       HG1           2.7828
 5132 SLV3     SLV3     1        CL      -1576 A        THR      98       HG1           2.2512
 5132 SLV3     SLV3     1        CL      -1576 A        THR      98       HG1           2.4658
 5132 SLV3     SLV3     1        CL      -1576 A        THR      98       HG1           2.6490
 5132 SLV3     SLV3     1        CL      -1576 A        THR      98       HG1           2.6309
 5132 SLV3     SLV3     1        CL      -1576 A        THR      98       HG1           2.4279
 5132 SLV3     SLV3     1        CL      -1576 A        THR      98       HG1           2.9271
 5132 SLV3     SLV3     1        CL      -1576 A        THR      98       HG1           2.7559
 5132 SLV3     SLV3     1        CL      -1576 A        THR      98       HG1           2.4483
 5183 SLV3     SLV3     1        CL1     - 376 A        SER      24       HG1           2.6475
 5132 SLV3     SLV3     1        CL      -1576 A        THR      98       HG1           2.7361
 5132 SLV3     SLV3     1        CL      -1576 A        THR      98       HG1           2.9498
 5132 SLV3     SLV3     1        CL      -1576 A        THR      98       HG1           2.7391
 5132 SLV3     SLV3     1        CL      -1576 A        THR      98       HG1           1.9626
 5132 SLV3     SLV3     1        CL      -1576 A        THR      98       HG1           2.4503
 5183 SLV3     SLV3     1        CL1     - 376 A        SER      24       HG1           2.3091
 5132 SLV3     SLV3     1        CL      -1576 A        THR      98       HG1           2.6021
 5132 SLV3     SLV3     1        CL      -1576 A        THR      98       HG1           2.4818
 5132 SLV3     SLV3     1        CL      -1576 A        THR      98       HG1           2.3265
 5132 SLV3     SLV3     1        CL      -1576 A        THR      98       HG1           2.0852
 5132 SLV3     SLV3     1        CL      -1576 A        THR      98       HG1           1.8919
 5132 SLV3     SLV3     1        CL      -1576 A        THR      98       HG1           2.4602
 5183 SLV3     SLV3     1        CL1     - 376 A        SER      24       HG1           2.9707
 5132 SLV3     SLV3     1        CL      -1576 A        THR      98       HG1           2.8586
 5132 SLV3     SLV3     1        CL      -1576 A        THR      98       HG1           2.8240
 5132 SLV3     SLV3     1        CL      -1576 A        THR      98       HG1           2.9405
 5132 SLV3     SLV3     1        CL      -1576 A        THR      98       HG1           2.3887
 5132 SLV3     SLV3     1        CL      -1576 A        THR      98       HG1           2.0399
 5132 SLV3     SLV3     1        CL      -1576 A        THR      98       HG1           2.5539
 5132 SLV3     SLV3     1        CL      -1576 A        THR      98       HG1           1.9991
 5132 SLV3     SLV3     1        CL      -1576 A        THR      98       HG1           2.0882
 5132 SLV3     SLV3     1        CL      -1576 A        THR      98       HG1           2.5321
 5132 SLV3     SLV3     1        CL      -1576 A        THR      98       HG1           2.1946
 5132 SLV3     SLV3     1        CL      -1576 A        THR      98       HG1           2.6224
 5183 SLV3     SLV3     1        CL1     - 376 A        SER      24       HG1           2.9955
 5183 SLV3     SLV3     1        CL1     - 376 A        SER      24       HG1           2.8383
 5183 SLV3     SLV3     1        CL1     - 376 A        SER      24       HG1           2.8149
 5183 SLV3     SLV3     1        CL1     - 272 A        GLN      17       HE22          2.9953
 5183 SLV3     SLV3     1        CL1     - 272 A        GLN      17       HE22          2.7529
 5183 SLV3     SLV3     1        CL1     - 376 A        SER      24       HG1           2.8176
 5183 SLV3     SLV3     1        CL1     - 376 A        SER      24       HG1           2.4091
 5183 SLV3     SLV3     1        CL1     - 376 A        SER      24       HG1           2.7778
 5183 SLV3     SLV3     1        CL1     - 376 A        SER      24       HG1           2.8420
 5183 SLV3     SLV3     1        CL1     - 376 A        SER      24       HG1           2.2092
 5183 SLV3     SLV3     1        CL1     - 376 A        SER      24       HG1           2.0436
 5183 SLV3     SLV3     1        CL1     - 376 A        SER      24       HG1           1.8910
 5183 SLV3     SLV3     1        CL1     - 376 A        SER      24       HG1           1.9324
 5183 SLV3     SLV3     1        CL1     - 376 A        SER      24       HG1           1.7148
 5183 SLV3     SLV3     1        CL1     - 376 A        SER      24       HG1           1.9641
 5183 SLV3     SLV3     1        CL1     - 376 A        SER      24       HG1           2.4936
 5183 SLV3     SLV3     1        CL1     - 376 A        SER      24       HG1           2.3623
 5183 SLV3     SLV3     1        CL1     - 376 A        SER      24       HG1           2.8064
 5183 SLV3     SLV3     1        CL1     - 376 A        SER      24       HG1           1.8151
 5183 SLV3     SLV3     1        CL1     - 376 A        SER      24       HG1           2.7630
 5183 SLV3     SLV3     1        CL1     - 272 A        GLN      17       HE22          2.5453
 5183 SLV3     SLV3     1        CL1     - 272 A        GLN      17       HE22          2.8448
 5183 SLV3     SLV3     1        CL1     - 272 A        GLN      17       HE22          2.4286
 5183 SLV3     SLV3     1        CL1     - 376 A        SER      24       HG1           2.3701
 5183 SLV3     SLV3     1        CL1     - 376 A        SER      24       HG1           2.1649
 5183 SLV3     SLV3     1        CL1     - 376 A        SER      24       HG1           2.1079
 5183 SLV3     SLV3     1        CL1     - 272 A        GLN      17       HE22          2.1830
 5183 SLV3     SLV3     1        CL1     - 272 A        GLN      17       HE22          2.2229
 5183 SLV3     SLV3     1        CL1     - 376 A        SER      24       HG1           1.9831
 5183 SLV3     SLV3     1        CL1     - 272 A        GLN      17       HE22          2.4034
 5183 SLV3     SLV3     1        CL1     - 376 A        SER      24       HG1           2.9878
 5183 SLV3     SLV3     1        CL1     - 376 A        SER      24       HG1           2.3514
 5183 SLV3     SLV3     1        CL1     - 376 A        SER      24       HG1           2.1769
 5183 SLV3     SLV3     1        CL1     - 376 A        SER      24       HG1           2.1253
 5183 SLV3     SLV3     1        CL1     - 376 A        SER      24       HG1           2.2088
 5183 SLV3     SLV3     1        CL1     - 376 A        SER      24       HG1           2.6795
 5183 SLV3     SLV3     1        CL1     - 376 A        SER      24       HG1           1.8509
 5183 SLV3     SLV3     1        CL1     - 376 A        SER      24       HG1           2.3873
 5183 SLV3     SLV3     1        CL1     - 376 A        SER      24       HG1           2.8320
 5183 SLV3     SLV3     1        CL1     - 376 A        SER      24       HG1           1.9431
 5183 SLV3     SLV3     1        CL1     - 376 A        SER      24       HG1           2.2360
 5183 SLV3     SLV3     1        CL1     - 376 A        SER      24       HG1           2.3967
 5183 SLV3     SLV3     1        CL1     - 376 A        SER      24       HG1           2.9172
 5183 SLV3     SLV3     1        CL1     - 376 A        SER      24       HG1           2.5786
 5183 SLV3     SLV3     1        CL1     - 376 A        SER      24       HG1           2.0216
 5183 SLV3     SLV3     1        CL1     - 376 A        SER      24       HG1           2.2185
 5183 SLV3     SLV3     1        CL1     - 376 A        SER      24       HG1           1.9677
 5183 SLV3     SLV3     1        CL1     - 376 A        SER      24       HG1           2.4441
 5183 SLV3     SLV3     1        CL1     - 376 A        SER      24       HG1           2.4119
 5183 SLV3     SLV3     1        CL1     - 376 A        SER      24       HG1           1.8757
 5183 SLV3     SLV3     1        CL1     - 376 A        SER      24       HG1           2.7839
 5183 SLV3     SLV3     1        CL1     - 376 A        SER      24       HG1           1.8591
 5183 SLV3     SLV3     1        CL1     - 376 A        SER      24       HG1           2.2273
 5183 SLV3     SLV3     1        CL1     - 376 A        SER      24       HG1           2.4975
 5183 SLV3     SLV3     1        CL1     - 376 A        SER      24       HG1           2.8736
 5183 SLV3     SLV3     1        CL1     - 376 A        SER      24       HG1           1.9434
 5183 SLV3     SLV3     1        CL1     - 376 A        SER      24       HG1           1.9530
 5183 SLV3     SLV3     1        CL1     - 376 A        SER      24       HG1           2.0693
 5183 SLV3     SLV3     1        CL1     - 376 A        SER      24       HG1           2.1197
 5183 SLV3     SLV3     1        CL1     - 376 A        SER      24       HG1           2.0290
 5183 SLV3     SLV3     1        CL1     - 376 A        SER      24       HG1           2.6201
 5183 SLV3     SLV3     1        CL1     - 376 A        SER      24       HG1           2.0554
 5183 SLV3     SLV3     1        CL1     - 376 A        SER      24       HG1           2.1087
 5183 SLV3     SLV3     1        CL1     - 376 A        SER      24       HG1           2.1653
 5183 SLV3     SLV3     1        CL1     - 376 A        SER      24       HG1           2.6971
 5183 SLV3     SLV3     1        CL1     - 376 A        SER      24       HG1           1.7747
 5183 SLV3     SLV3     1        CL1     - 376 A        SER      24       HG1           1.9465
 5183 SLV3     SLV3     1        CL1     - 376 A        SER      24       HG1           2.2481
 5183 SLV3     SLV3     1        CL1     - 376 A        SER      24       HG1           2.6870
 5183 SLV3     SLV3     1        CL1     - 376 A        SER      24       HG1           1.9977
 5183 SLV3     SLV3     1        CL1     - 376 A        SER      24       HG1           2.3664
 5183 SLV3     SLV3     1        CL1     - 376 A        SER      24       HG1           2.4663
 5183 SLV3     SLV3     1        CL1     - 376 A        SER      24       HG1           2.8217
 5183 SLV3     SLV3     1        CL1     - 376 A        SER      24       HG1           2.3979
 5183 SLV3     SLV3     1        CL1     - 376 A        SER      24       HG1           1.8803
 5183 SLV3     SLV3     1        CL1     - 376 A        SER      24       HG1           2.1532
 5183 SLV3     SLV3     1        CL1     - 376 A        SER      24       HG1           2.8156
 5183 SLV3     SLV3     1        CL1     - 376 A        SER      24       HG1           2.7671
 5183 SLV3     SLV3     1        CL1     - 376 A        SER      24       HG1           2.8210
 5183 SLV3     SLV3     1        CL1     - 376 A        SER      24       HG1           2.6014
 5183 SLV3     SLV3     1        CL1     - 376 A        SER      24       HG1           2.4835
 5183 SLV3     SLV3     1        CL1     - 376 A        SER      24       HG1           2.9885
 5183 SLV3     SLV3     1        CL1     - 376 A        SER      24       HG1           2.9328
 5183 SLV3     SLV3     1        CL1     - 376 A        SER      24       HG1           2.4054
 5183 SLV3     SLV3     1        CL1     - 376 A        SER      24       HG1           2.2136
 5183 SLV3     SLV3     1        CL1     - 376 A        SER      24       HG1           2.5301
 5183 SLV3     SLV3     1        CL1     - 376 A        SER      24       HG1           2.0961
 5183 SLV3     SLV3     1        CL1     - 376 A        SER      24       HG1           2.2316
 5183 SLV3     SLV3     1        CL1     - 376 A        SER      24       HG1           2.0744
 5183 SLV3     SLV3     1        CL1     - 376 A        SER      24       HG1           2.3067
 5183 SLV3     SLV3     1        CL1     - 376 A        SER      24       HG1           2.2069
 5183 SLV3     SLV3     1        CL1     - 376 A        SER      24       HG1           1.9304
 5183 SLV3     SLV3     1        CL1     - 376 A        SER      24       HG1           2.0245
 5183 SLV3     SLV3     1        CL1     - 376 A        SER      24       HG1           2.7683
 5183 SLV3     SLV3     1        CL1     - 376 A        SER      24       HG1           2.1209
 5183 SLV3     SLV3     1        CL1     - 376 A        SER      24       HG1           2.3321
 5183 SLV3     SLV3     1        CL1     - 376 A        SER      24       HG1           2.7718
 5183 SLV3     SLV3     1        CL1     - 376 A        SER      24       HG1           2.6479
 5183 SLV3     SLV3     1        CL1     - 376 A        SER      24       HG1           2.9252
 5183 SLV3     SLV3     1        CL1     - 376 A        SER      24       HG1           2.3241
 5183 SLV3     SLV3     1        CL1     - 376 A        SER      24       HG1           2.1071
 5183 SLV3     SLV3     1        CL1     - 376 A        SER      24       HG1           2.1212
 5183 SLV3     SLV3     1        CL1     - 376 A        SER      24       HG1           2.0708
 5183 SLV3     SLV3     1        CL1     - 376 A        SER      24       HG1           2.2560
 5183 SLV3     SLV3     1        CL1     - 376 A        SER      24       HG1           2.5021
 5183 SLV3     SLV3     1        CL1     - 376 A        SER      24       HG1           2.5111
 5183 SLV3     SLV3     1        CL1     - 376 A        SER      24       HG1           2.3794
 5183 SLV3     SLV3     1        CL1     - 376 A        SER      24       HG1           2.3340
 5183 SLV3     SLV3     1        CL1     - 376 A        SER      24       HG1           2.4684
 5183 SLV3     SLV3     1        CL1     - 376 A        SER      24       HG1           2.5932
 5183 SLV3     SLV3     1        CL1     - 376 A        SER      24       HG1           2.0911
 5183 SLV3     SLV3     1        CL1     - 376 A        SER      24       HG1           2.6004
 5183 SLV3     SLV3     1        CL1     - 376 A        SER      24       HG1           2.7917
 5183 SLV3     SLV3     1        CL1     - 376 A        SER      24       HG1           2.3937
 5183 SLV3     SLV3     1        CL1     - 376 A        SER      24       HG1           2.1382
 5183 SLV3     SLV3     1        CL1     - 376 A        SER      24       HG1           2.9219
 5183 SLV3     SLV3     1        CL1     - 376 A        SER      24       HG1           2.5660
 5183 SLV3     SLV3     1        CL1     - 376 A        SER      24       HG1           2.5588
 5183 SLV3     SLV3     1        CL1     - 376 A        SER      24       HG1           2.6760
 5183 SLV3     SLV3     1        CL1     - 376 A        SER      24       HG1           2.5304
 5183 SLV3     SLV3     1        CL1     - 376 A        SER      24       HG1           2.4541
 5183 SLV3     SLV3     1        CL1     - 376 A        SER      24       HG1           1.7976
 5183 SLV3     SLV3     1        CL1     - 376 A        SER      24       HG1           2.7207
 5183 SLV3     SLV3     1        CL1     - 376 A        SER      24       HG1           2.9131
 5183 SLV3     SLV3     1        CL1     - 376 A        SER      24       HG1           2.4702
 5183 SLV3     SLV3     1        CL1     - 376 A        SER      24       HG1           1.8822
 5183 SLV3     SLV3     1        CL1     - 376 A        SER      24       HG1           1.9340
 5183 SLV3     SLV3     1        CL1     - 376 A        SER      24       HG1           1.9630
 5183 SLV3     SLV3     1        CL1     - 376 A        SER      24       HG1           1.8313
 5183 SLV3     SLV3     1        CL1     - 376 A        SER      24       HG1           1.9114
 5183 SLV3     SLV3     1        CL1     - 376 A        SER      24       HG1           1.9875
 5183 SLV3     SLV3     1        CL1     - 376 A        SER      24       HG1           1.9624
 5183 SLV3     SLV3     1        CL1     - 376 A        SER      24       HG1           2.1365
 5183 SLV3     SLV3     1        CL1     - 376 A        SER      24       HG1           1.9610
 5183 SLV3     SLV3     1        CL1     - 376 A        SER      24       HG1           1.7896
 5183 SLV3     SLV3     1        CL1     - 376 A        SER      24       HG1           1.7131
 5183 SLV3     SLV3     1        CL1     - 376 A        SER      24       HG1           1.8350
 5183 SLV3     SLV3     1        CL1     - 376 A        SER      24       HG1           1.9857
 5183 SLV3     SLV3     1        CL1     - 376 A        SER      24       HG1           2.4218
 5183 SLV3     SLV3     1        CL1     - 376 A        SER      24       HG1           2.2353
 5183 SLV3     SLV3     1        CL1     - 376 A        SER      24       HG1           2.4291
 5183 SLV3     SLV3     1        CL1     - 376 A        SER      24       HG1           2.5021
 5183 SLV3     SLV3     1        CL1     - 376 A        SER      24       HG1           2.0484
 5183 SLV3     SLV3     1        CL1     - 376 A        SER      24       HG1           2.0958
 5183 SLV3     SLV3     1        CL1     - 376 A        SER      24       HG1           2.0918
 5183 SLV3     SLV3     1        CL1     - 376 A        SER      24       HG1           2.3010
 5183 SLV3     SLV3     1        CL1     - 376 A        SER      24       HG1           2.7642
 5183 SLV3     SLV3     1        CL1     - 376 A        SER      24       HG1           2.5071
 5183 SLV3     SLV3     1        CL1     - 376 A        SER      24       HG1           2.5833
 5183 SLV3     SLV3     1        CL1     - 376 A        SER      24       HG1           1.9567
 5183 SLV3     SLV3     1        CL1     - 376 A        SER      24       HG1           1.9390
 5183 SLV3     SLV3     1        CL1     - 376 A        SER      24       HG1           1.8265
 5183 SLV3     SLV3     1        CL1     - 376 A        SER      24       HG1           2.1281
 5183 SLV3     SLV3     1        CL1     - 376 A        SER      24       HG1           2.8020
 5183 SLV3     SLV3     1        CL1     - 376 A        SER      24       HG1           1.9937
 5183 SLV3     SLV3     1        CL1     - 376 A        SER      24       HG1           2.0639
 5183 SLV3     SLV3     1        CL1     - 376 A        SER      24       HG1           2.2831
 5183 SLV3     SLV3     1        CL1     - 376 A        SER      24       HG1           2.8991
 5183 SLV3     SLV3     1        CL1     - 376 A        SER      24       HG1           2.3510
 5183 SLV3     SLV3     1        CL1     - 376 A        SER      24       HG1           1.8790
 5183 SLV3     SLV3     1        CL1     - 376 A        SER      24       HG1           2.3853
 5183 SLV3     SLV3     1        CL1     - 376 A        SER      24       HG1           2.4010
 5183 SLV3     SLV3     1        CL1     - 376 A        SER      24       HG1           2.6937
 5183 SLV3     SLV3     1        CL1     - 376 A        SER      24       HG1           2.6780
 5183 SLV3     SLV3     1        CL1     - 376 A        SER      24       HG1           1.9026
 5183 SLV3     SLV3     1        CL1     - 376 A        SER      24       HG1           2.5045
 5183 SLV3     SLV3     1        CL1     - 376 A        SER      24       HG1           2.3968
 5183 SLV3     SLV3     1        CL1     - 376 A        SER      24       HG1           2.1675
 5183 SLV3     SLV3     1        CL1     - 376 A        SER      24       HG1           2.2208
 5183 SLV3     SLV3     1        CL1     - 376 A        SER      24       HG1           2.6157
 5183 SLV3     SLV3     1        CL1     - 376 A        SER      24       HG1           2.6365
 5183 SLV3     SLV3     1        CL1     - 376 A        SER      24       HG1           2.4815
 5183 SLV3     SLV3     1        CL1     - 376 A        SER      24       HG1           2.2614
 5183 SLV3     SLV3     1        CL1     - 376 A        SER      24       HG1           1.7620
 5183 SLV3     SLV3     1        CL1     - 376 A        SER      24       HG1           2.1634
 5183 SLV3     SLV3     1        CL1     - 376 A        SER      24       HG1           2.2895
 5183 SLV3     SLV3     1        CL1     - 376 A        SER      24       HG1           2.7481
 5183 SLV3     SLV3     1        CL1     - 376 A        SER      24       HG1           2.5998
 5183 SLV3     SLV3     1        CL1     - 376 A        SER      24       HG1           2.3460
 5183 SLV3     SLV3     1        CL1     - 376 A        SER      24       HG1           2.9383
 5183 SLV3     SLV3     1        CL1     - 376 A        SER      24       HG1           1.8449
 5183 SLV3     SLV3     1        CL1     - 376 A        SER      24       HG1           2.2946
 5183 SLV3     SLV3     1        CL1     - 376 A        SER      24       HG1           1.9709
 5183 SLV3     SLV3     1        CL1     - 376 A        SER      24       HG1           2.3492
 5183 SLV3     SLV3     1        CL1     - 376 A        SER      24       HG1           2.2416
 5183 SLV3     SLV3     1        CL1     - 376 A        SER      24       HG1           1.9794
 5183 SLV3     SLV3     1        CL1     - 376 A        SER      24       HG1           2.2682
 5183 SLV3     SLV3     1        CL1     - 376 A        SER      24       HG1           2.7217
 5183 SLV3     SLV3     1        CL1     - 376 A        SER      24       HG1           2.3214
 5183 SLV3     SLV3     1        CL1     - 376 A        SER      24       HG1           2.1194
 5183 SLV3     SLV3     1        CL1     - 376 A        SER      24       HG1           1.8791
 5183 SLV3     SLV3     1        CL1     - 376 A        SER      24       HG1           2.2412
 5183 SLV3     SLV3     1        CL1     - 376 A        SER      24       HG1           2.5167
 5183 SLV3     SLV3     1        CL1     - 376 A        SER      24       HG1           2.2572
 5183 SLV3     SLV3     1        CL1     - 376 A        SER      24       HG1           2.8049
 5183 SLV3     SLV3     1        CL1     - 376 A        SER      24       HG1           2.4405
 5183 SLV3     SLV3     1        CL1     - 376 A        SER      24       HG1           2.3143
 5183 SLV3     SLV3     1        CL1     - 376 A        SER      24       HG1           2.0475
 5183 SLV3     SLV3     1        CL1     - 376 A        SER      24       HG1           2.0156
 5183 SLV3     SLV3     1        CL1     - 376 A        SER      24       HG1           1.7721
 5183 SLV3     SLV3     1        CL1     - 376 A        SER      24       HG1           1.7537
 5183 SLV3     SLV3     1        CL1     - 376 A        SER      24       HG1           2.9294
 5183 SLV3     SLV3     1        CL1     - 376 A        SER      24       HG1           1.8972
 5183 SLV3     SLV3     1        CL1     - 376 A        SER      24       HG1           2.1238
 5183 SLV3     SLV3     1        CL1     - 376 A        SER      24       HG1           2.0346
 5183 SLV3     SLV3     1        CL1     - 376 A        SER      24       HG1           1.6329
 5183 SLV3     SLV3     1        CL1     - 376 A        SER      24       HG1           2.8937
 5183 SLV3     SLV3     1        CL1     - 376 A        SER      24       HG1           1.9192
 5183 SLV3     SLV3     1        CL1     - 376 A        SER      24       HG1           1.9050
 5183 SLV3     SLV3     1        CL1     - 376 A        SER      24       HG1           2.2752
 5183 SLV3     SLV3     1        CL1     - 376 A        SER      24       HG1           2.0738
 5183 SLV3     SLV3     1        CL1     - 376 A        SER      24       HG1           2.9622
 5183 SLV3     SLV3     1        CL1     - 376 A        SER      24       HG1           1.8375
 5183 SLV3     SLV3     1        CL1     - 376 A        SER      24       HG1           2.5815
 5183 SLV3     SLV3     1        CL1     - 376 A        SER      24       HG1           2.0037
 5183 SLV3     SLV3     1        CL1     - 376 A        SER      24       HG1           1.7336
 5183 SLV3     SLV3     1        CL1     - 376 A        SER      24       HG1           1.9178
 5183 SLV3     SLV3     1        CL1     - 376 A        SER      24       HG1           2.1553
 5183 SLV3     SLV3     1        CL1     - 376 A        SER      24       HG1           1.7831
 5183 SLV3     SLV3     1        CL1     - 376 A        SER      24       HG1           1.8616
 5183 SLV3     SLV3     1        CL1     - 376 A        SER      24       HG1           1.8522
 5183 SLV3     SLV3     1        CL1     - 376 A        SER      24       HG1           2.4349
 5183 SLV3     SLV3     1        CL1     - 376 A        SER      24       HG1           2.1953
 5183 SLV3     SLV3     1        CL1     - 376 A        SER      24       HG1           2.6136
 5183 SLV3     SLV3     1        CL1     - 376 A        SER      24       HG1           1.8200
 5183 SLV3     SLV3     1        CL1     - 376 A        SER      24       HG1           2.2865
 5183 SLV3     SLV3     1        CL1     - 376 A        SER      24       HG1           1.8646
 5183 SLV3     SLV3     1        CL1     - 376 A        SER      24       HG1           1.8652
 5183 SLV3     SLV3     1        CL1     - 376 A        SER      24       HG1           1.9020
 5183 SLV3     SLV3     1        CL1     - 376 A        SER      24       HG1           2.0986
 5183 SLV3     SLV3     1        CL1     - 376 A        SER      24       HG1           2.5752
 5183 SLV3     SLV3     1        CL1     - 376 A        SER      24       HG1           2.8913
 5183 SLV3     SLV3     1        CL1     - 376 A        SER      24       HG1           2.0090
 5183 SLV3     SLV3     1        CL1     - 376 A        SER      24       HG1           2.0943
 5183 SLV3     SLV3     1        CL1     - 376 A        SER      24       HG1           2.8559
 5183 SLV3     SLV3     1        CL1     - 376 A        SER      24       HG1           1.8748
 5183 SLV3     SLV3     1        CL1     - 376 A        SER      24       HG1           2.7418
 5183 SLV3     SLV3     1        CL1     - 376 A        SER      24       HG1           2.3693
 5183 SLV3     SLV3     1        CL1     - 376 A        SER      24       HG1           2.3693
 5183 SLV3     SLV3     1        CL1     - 376 A        SER      24       HG1           2.4116
 5183 SLV3     SLV3     1        CL1     - 376 A        SER      24       HG1           2.6242
 5183 SLV3     SLV3     1        CL1     - 376 A        SER      24       HG1           2.4890
 5183 SLV3     SLV3     1        CL1     - 376 A        SER      24       HG1           2.0241
 5183 SLV3     SLV3     1        CL1     - 376 A        SER      24       HG1           2.8885
 5183 SLV3     SLV3     1        CL1     - 376 A        SER      24       HG1           2.6064
 5183 SLV3     SLV3     1        CL1     - 376 A        SER      24       HG1           1.8928
 5183 SLV3     SLV3     1        CL1     - 376 A        SER      24       HG1           2.2674
 5183 SLV3     SLV3     1        CL1     - 376 A        SER      24       HG1           2.5724
 5183 SLV3     SLV3     1        CL1     - 376 A        SER      24       HG1           2.7291
 5183 SLV3     SLV3     1        CL1     - 376 A        SER      24       HG1           2.2891
 5183 SLV3     SLV3     1        CL1     - 376 A        SER      24       HG1           1.9228
 5183 SLV3     SLV3     1        CL1     - 376 A        SER      24       HG1           2.3042
 5183 SLV3     SLV3     1        CL1     - 376 A        SER      24       HG1           2.7519
 5183 SLV3     SLV3     1        CL1     - 376 A        SER      24       HG1           1.7485
 5183 SLV3     SLV3     1        CL1     - 376 A        SER      24       HG1           2.5152
 5183 SLV3     SLV3     1        CL1     - 376 A        SER      24       HG1           2.0108
 5183 SLV3     SLV3     1        CL1     - 376 A        SER      24       HG1           2.9999
 5183 SLV3     SLV3     1        CL1     - 376 A        SER      24       HG1           2.1686
 5183 SLV3     SLV3     1        CL1     - 376 A        SER      24       HG1           2.6450
 5183 SLV3     SLV3     1        CL1     - 376 A        SER      24       HG1           2.1220
 5183 SLV3     SLV3     1        CL1     - 376 A        SER      24       HG1           1.9607
 5183 SLV3     SLV3     1        CL1     - 376 A        SER      24       HG1           1.9045
 5183 SLV3     SLV3     1        CL1     - 376 A        SER      24       HG1           2.6528
 5183 SLV3     SLV3     1        CL1     - 376 A        SER      24       HG1           2.6287
 5183 SLV3     SLV3     1        CL1     - 376 A        SER      24       HG1           2.0787
 5183 SLV3     SLV3     1        CL1     - 376 A        SER      24       HG1           1.9404
 5183 SLV3     SLV3     1        CL1     - 376 A        SER      24       HG1           1.7970
 5183 SLV3     SLV3     1        CL1     - 376 A        SER      24       HG1           2.1233
 5183 SLV3     SLV3     1        CL1     - 376 A        SER      24       HG1           1.8666
 5183 SLV3     SLV3     1        CL1     - 376 A        SER      24       HG1           2.0928
 5183 SLV3     SLV3     1        CL1     - 376 A        SER      24       HG1           2.3129
 5183 SLV3     SLV3     1        CL1     - 376 A        SER      24       HG1           1.9213
 5183 SLV3     SLV3     1        CL1     - 376 A        SER      24       HG1           2.6201
 5183 SLV3     SLV3     1        CL1     - 376 A        SER      24       HG1           2.4794
 5183 SLV3     SLV3     1        CL1     - 376 A        SER      24       HG1           2.3314
 5183 SLV3     SLV3     1        CL1     - 376 A        SER      24       HG1           2.3656
 5183 SLV3     SLV3     1        CL1     - 376 A        SER      24       HG1           2.1805
 5183 SLV3     SLV3     1        CL1     - 376 A        SER      24       HG1           2.2676
 5183 SLV3     SLV3     1        CL1     - 376 A        SER      24       HG1           1.7348
 5183 SLV3     SLV3     1        CL1     - 376 A        SER      24       HG1           2.2004
 5183 SLV3     SLV3     1        CL1     - 376 A        SER      24       HG1           2.5471
 5183 SLV3     SLV3     1        CL1     - 376 A        SER      24       HG1           2.4759
 5183 SLV3     SLV3     1        CL1     - 376 A        SER      24       HG1           1.9649
 5183 SLV3     SLV3     1        CL1     - 376 A        SER      24       HG1           2.2147
 5183 SLV3     SLV3     1        CL1     - 376 A        SER      24       HG1           2.5272
 5183 SLV3     SLV3     1        CL1     - 376 A        SER      24       HG1           2.2333
 5183 SLV3     SLV3     1        CL1     - 376 A        SER      24       HG1           2.2004
 5183 SLV3     SLV3     1        CL1     - 376 A        SER      24       HG1           1.8924
 5183 SLV3     SLV3     1        CL1     - 376 A        SER      24       HG1           1.9402
 5183 SLV3     SLV3     1        CL1     - 376 A        SER      24       HG1           1.9582
 5183 SLV3     SLV3     1        CL1     - 376 A        SER      24       HG1           1.8258
 5183 SLV3     SLV3     1        CL1     - 376 A        SER      24       HG1           1.9403
 5183 SLV3     SLV3     1        CL1     - 376 A        SER      24       HG1           2.4887
 5183 SLV3     SLV3     1        CL1     - 376 A        SER      24       HG1           2.6617
 5183 SLV3     SLV3     1        CL1     - 376 A        SER      24       HG1           2.7349
 5183 SLV3     SLV3     1        CL1     - 376 A        SER      24       HG1           1.9164
 5172 SLV3     SLV3     1        O1      -4639 A        SER      284      HG1           2.1490
 5183 SLV3     SLV3     1        CL1     - 376 A        SER      24       HG1           2.9287
 5183 SLV3     SLV3     1        CL1     - 376 A        SER      24       HG1           2.1406
 5183 SLV3     SLV3     1        CL1     - 376 A        SER      24       HG1           2.6471
 5183 SLV3     SLV3     1        CL1     - 376 A        SER      24       HG1           2.4417
 5183 SLV3     SLV3     1        CL1     - 376 A        SER      24       HG1           2.5122
 5183 SLV3     SLV3     1        CL1     - 376 A        SER      24       HG1           2.7177
 5183 SLV3     SLV3     1        CL1     - 376 A        SER      24       HG1           2.0422
 5183 SLV3     SLV3     1        CL1     - 376 A        SER      24       HG1           2.4753
 5183 SLV3     SLV3     1        CL1     - 376 A        SER      24       HG1           2.1040
 5183 SLV3     SLV3     1        CL1     - 376 A        SER      24       HG1           2.0473
 5183 SLV3     SLV3     1        CL1     - 376 A        SER      24       HG1           2.1243
 5183 SLV3     SLV3     1        CL1     - 376 A        SER      24       HG1           2.0721
 5183 SLV3     SLV3     1        CL1     - 376 A        SER      24       HG1           1.9457
 5183 SLV3     SLV3     1        CL1     - 376 A        SER      24       HG1           2.3302
 5183 SLV3     SLV3     1        CL1     - 376 A        SER      24       HG1           1.7832
 5183 SLV3     SLV3     1        CL1     - 376 A        SER      24       HG1           1.9774
 5183 SLV3     SLV3     1        CL1     - 376 A        SER      24       HG1           2.1581
 5183 SLV3     SLV3     1        CL1     - 376 A        SER      24       HG1           2.4395
 5183 SLV3     SLV3     1        CL1     - 376 A        SER      24       HG1           2.3274
 5183 SLV3     SLV3     1        CL1     - 376 A        SER      24       HG1           2.0679
 5183 SLV3     SLV3     1        CL1     - 376 A        SER      24       HG1           1.9987
 5183 SLV3     SLV3     1        CL1     - 376 A        SER      24       HG1           2.1937
 5183 SLV3     SLV3     1        CL1     - 376 A        SER      24       HG1           1.8896
 5183 SLV3     SLV3     1        CL1     - 376 A        SER      24       HG1           2.6270
 5183 SLV3     SLV3     1        CL1     - 376 A        SER      24       HG1           1.9177
 5183 SLV3     SLV3     1        CL1     - 376 A        SER      24       HG1           2.3939
 5183 SLV3     SLV3     1        CL1     - 376 A        SER      24       HG1           2.2546
 5183 SLV3     SLV3     1        CL1     - 376 A        SER      24       HG1           2.3573
 5183 SLV3     SLV3     1        CL1     - 376 A        SER      24       HG1           2.2493
 5183 SLV3     SLV3     1        CL1     - 376 A        SER      24       HG1           2.2747
 5183 SLV3     SLV3     1        CL1     - 376 A        SER      24       HG1           2.4625
 5183 SLV3     SLV3     1        CL1     - 376 A        SER      24       HG1           2.7419
 5183 SLV3     SLV3     1        CL1     - 376 A        SER      24       HG1           2.2149
 5183 SLV3     SLV3     1        CL1     - 376 A        SER      24       HG1           2.5625
 5183 SLV3     SLV3     1        CL1     - 376 A        SER      24       HG1           2.6922
 5183 SLV3     SLV3     1        CL1     - 376 A        SER      24       HG1           2.7985
 5183 SLV3     SLV3     1        CL1     - 376 A        SER      24       HG1           1.7374
 5183 SLV3     SLV3     1        CL1     - 376 A        SER      24       HG1           2.4866
 5183 SLV3     SLV3     1        CL1     - 376 A        SER      24       HG1           2.3250
 5183 SLV3     SLV3     1        CL1     - 376 A        SER      24       HG1           2.5221
 5183 SLV3     SLV3     1        CL1     - 376 A        SER      24       HG1           1.9558
 5183 SLV3     SLV3     1        CL1     - 376 A        SER      24       HG1           2.3321
 5183 SLV3     SLV3     1        CL1     - 376 A        SER      24       HG1           2.4172
 5183 SLV3     SLV3     1        CL1     - 376 A        SER      24       HG1           2.2246
 5183 SLV3     SLV3     1        CL1     - 376 A        SER      24       HG1           2.2283
 5183 SLV3     SLV3     1        CL1     - 376 A        SER      24       HG1           2.7056
 5183 SLV3     SLV3     1        CL1     - 376 A        SER      24       HG1           2.9156
 5183 SLV3     SLV3     1        CL1     - 376 A        SER      24       HG1           2.7596
 5183 SLV3     SLV3     1        CL1     - 376 A        SER      24       HG1           2.5702
 5183 SLV3     SLV3     1        CL1     - 376 A        SER      24       HG1           2.5557
 5183 SLV3     SLV3     1        CL1     - 376 A        SER      24       HG1           2.7654
 5183 SLV3     SLV3     1        CL1     - 376 A        SER      24       HG1           2.8162
 5183 SLV3     SLV3     1        CL1     - 376 A        SER      24       HG1           2.6244
 5172 SLV3     SLV3     1        O1      -4639 A        SER      284      HG1           2.6954
 5183 SLV3     SLV3     1        CL1     - 376 A        SER      24       HG1           2.4314
 5183 SLV3     SLV3     1        CL1     - 376 A        SER      24       HG1           2.9424
 5136 SLV3     SLV3     1        N2      -4639 A        SER      284      HG1           2.1972
 5139 SLV3     SLV3     1        N3      -4639 A        SER      284      HG1           2.7002
 5183 SLV3     SLV3     1        CL1     - 376 A        SER      24       HG1           2.8051
 5183 SLV3     SLV3     1        CL1     - 376 A        SER      24       HG1           2.9085
 5183 SLV3     SLV3     1        CL1     - 376 A        SER      24       HG1           2.0695
 5183 SLV3     SLV3     1        CL1     - 376 A        SER      24       HG1           2.6494
 5183 SLV3     SLV3     1        CL1     - 376 A        SER      24       HG1           2.7478
 5183 SLV3     SLV3     1        CL1     - 376 A        SER      24       HG1           2.7106
 5183 SLV3     SLV3     1        CL1     - 376 A        SER      24       HG1           2.0006
 5183 SLV3     SLV3     1        CL1     - 376 A        SER      24       HG1           2.4558
 5183 SLV3     SLV3     1        CL1     - 376 A        SER      24       HG1           1.9369
 5183 SLV3     SLV3     1        CL1     - 376 A        SER      24       HG1           1.9647
 5183 SLV3     SLV3     1        CL1     - 376 A        SER      24       HG1           2.3629
 5183 SLV3     SLV3     1        CL1     - 376 A        SER      24       HG1           1.8575
 5183 SLV3     SLV3     1        CL1     - 376 A        SER      24       HG1           1.8794
 5183 SLV3     SLV3     1        CL1     - 376 A        SER      24       HG1           1.7268
 5183 SLV3     SLV3     1        CL1     - 376 A        SER      24       HG1           1.9210
 5183 SLV3     SLV3     1        CL1     - 376 A        SER      24       HG1           1.9080
 5183 SLV3     SLV3     1        CL1     - 376 A        SER      24       HG1           2.5105
 5183 SLV3     SLV3     1        CL1     - 376 A        SER      24       HG1           2.7689
 5183 SLV3     SLV3     1        CL1     - 376 A        SER      24       HG1           1.9728
 5183 SLV3     SLV3     1        CL1     - 376 A        SER      24       HG1           2.1236
 5183 SLV3     SLV3     1        CL1     - 376 A        SER      24       HG1           1.9417
 5183 SLV3     SLV3     1        CL1     - 376 A        SER      24       HG1           2.6742
 5183 SLV3     SLV3     1        CL1     - 376 A        SER      24       HG1           2.8721
 5183 SLV3     SLV3     1        CL1     - 376 A        SER      24       HG1           2.9663
 5172 SLV3     SLV3     1        O1      -4639 A        SER      284      HG1           2.7980
 5183 SLV3     SLV3     1        CL1     - 376 A        SER      24       HG1           2.9541
 5183 SLV3     SLV3     1        CL1     - 376 A        SER      24       HG1           2.5426
 5183 SLV3     SLV3     1        CL1     - 376 A        SER      24       HG1           2.7851
 5183 SLV3     SLV3     1        CL1     - 376 A        SER      24       HG1           2.7872
 5183 SLV3     SLV3     1        CL1     - 376 A        SER      24       HG1           2.6885
 5183 SLV3     SLV3     1        CL1     - 376 A        SER      24       HG1           2.7727
 5183 SLV3     SLV3     1        CL1     - 376 A        SER      24       HG1           2.8170
 5183 SLV3     SLV3     1        CL1     - 376 A        SER      24       HG1           2.8899
 5183 SLV3     SLV3     1        CL1     - 376 A        SER      24       HG1           2.7831
 5183 SLV3     SLV3     1        CL1     - 376 A        SER      24       HG1           2.8517
 5136 SLV3     SLV3     1        N2      -4639 A        SER      284      HG1           1.9912
 5139 SLV3     SLV3     1        N3      -4639 A        SER      284      HG1           2.8792
 5135 SLV3     SLV3     1        N1      -4639 A        SER      284      HG1           2.7558
 5136 SLV3     SLV3     1        N2      -4639 A        SER      284      HG1           2.5238
 5139 SLV3     SLV3     1        N3      -4639 A        SER      284      HG1           2.1866
 5136 SLV3     SLV3     1        N2      -4639 A        SER      284      HG1           2.4938
 5139 SLV3     SLV3     1        N3      -4639 A        SER      284      HG1           2.4375
 5136 SLV3     SLV3     1        N2      -4639 A        SER      284      HG1           1.8705
 5172 SLV3     SLV3     1        O1      -4639 A        SER      284      HG1           2.7984
 5136 SLV3     SLV3     1        N2      -4639 A        SER      284      HG1           2.0738
 5139 SLV3     SLV3     1        N3      -4639 A        SER      284      HG1           2.9713
 5136 SLV3     SLV3     1        N2      -4639 A        SER      284      HG1           1.9144
 5139 SLV3     SLV3     1        N3      -4639 A        SER      284      HG1           2.8189
 5183 SLV3     SLV3     1        CL1     - 376 A        SER      24       HG1           2.9416
 5183 SLV3     SLV3     1        CL1     - 376 A        SER      24       HG1           2.5473
 5136 SLV3     SLV3     1        N2      -4639 A        SER      284      HG1           2.0535
 5139 SLV3     SLV3     1        N3      -4639 A        SER      284      HG1           2.7571
 5136 SLV3     SLV3     1        N2      -4639 A        SER      284      HG1           2.5204
 5139 SLV3     SLV3     1        N3      -4639 A        SER      284      HG1           2.8427
 5136 SLV3     SLV3     1        N2      -4639 A        SER      284      HG1           2.0039
 5139 SLV3     SLV3     1        N3      -4639 A        SER      284      HG1           2.8679
 5136 SLV3     SLV3     1        N2      -4639 A        SER      284      HG1           1.9954
 5139 SLV3     SLV3     1        N3      -4639 A        SER      284      HG1           2.7175
 5136 SLV3     SLV3     1        N2      -4639 A        SER      284      HG1           2.1721
 5139 SLV3     SLV3     1        N3      -4639 A        SER      284      HG1           2.7859
 5172 SLV3     SLV3     1        O1      -4639 A        SER      284      HG1           2.7770
 5136 SLV3     SLV3     1        N2      -4639 A        SER      284      HG1           2.9770
 5139 SLV3     SLV3     1        N3      -4639 A        SER      284      HG1           2.6719
 5183 SLV3     SLV3     1        CL1     - 376 A        SER      24       HG1           2.6603
 5136 SLV3     SLV3     1        N2      -4639 A        SER      284      HG1           1.8376
 5139 SLV3     SLV3     1        N3      -4639 A        SER      284      HG1           2.7665
 5139 SLV3     SLV3     1        N3      -4639 A        SER      284      HG1           2.8312
 5136 SLV3     SLV3     1        N2      -4639 A        SER      284      HG1           1.9127
 5139 SLV3     SLV3     1        N3      -4639 A        SER      284      HG1           2.4300
 5136 SLV3     SLV3     1        N2      -4639 A        SER      284      HG1           2.0659
 5139 SLV3     SLV3     1        N3      -4639 A        SER      284      HG1           2.7578
 5136 SLV3     SLV3     1        N2      -4639 A        SER      284      HG1           1.9253
 5139 SLV3     SLV3     1        N3      -4639 A        SER      284      HG1           2.3927
 5136 SLV3     SLV3     1        N2      -4639 A        SER      284      HG1           2.1760
 5139 SLV3     SLV3     1        N3      -4639 A        SER      284      HG1           2.6255
 5136 SLV3     SLV3     1        N2      -4639 A        SER      284      HG1           2.1122
 5139 SLV3     SLV3     1        N3      -4639 A        SER      284      HG1           2.6973
 5139 SLV3     SLV3     1        N3      -4639 A        SER      284      HG1           2.8697
 5172 SLV3     SLV3     1        O1      -4639 A        SER      284      HG1           2.7845
 5136 SLV3     SLV3     1        N2      -4639 A        SER      284      HG1           2.5384
 5136 SLV3     SLV3     1        N2      -4639 A        SER      284      HG1           2.1700
 5139 SLV3     SLV3     1        N3      -4639 A        SER      284      HG1           2.8195
 5136 SLV3     SLV3     1        N2      -4639 A        SER      284      HG1           1.9813
 5139 SLV3     SLV3     1        N3      -4639 A        SER      284      HG1           2.7540
 5136 SLV3     SLV3     1        N2      -4639 A        SER      284      HG1           2.0495
 5139 SLV3     SLV3     1        N3      -4639 A        SER      284      HG1           2.8371
 5136 SLV3     SLV3     1        N2      -4639 A        SER      284      HG1           2.0498
 5172 SLV3     SLV3     1        O1      -4639 A        SER      284      HG1           2.8707
 5136 SLV3     SLV3     1        N2      -4639 A        SER      284      HG1           1.9130
 5139 SLV3     SLV3     1        N3      -4639 A        SER      284      HG1           2.8695
 5136 SLV3     SLV3     1        N2      -4639 A        SER      284      HG1           2.0777
 5139 SLV3     SLV3     1        N3      -4639 A        SER      284      HG1           2.7171
 5136 SLV3     SLV3     1        N2      -4639 A        SER      284      HG1           2.1047
 5139 SLV3     SLV3     1        N3      -4639 A        SER      284      HG1           2.7173
 5136 SLV3     SLV3     1        N2      -4639 A        SER      284      HG1           2.4305
 5136 SLV3     SLV3     1        N2      -4639 A        SER      284      HG1           1.9495
 5139 SLV3     SLV3     1        N3      -4639 A        SER      284      HG1           2.8777
 5136 SLV3     SLV3     1        N2      -4639 A        SER      284      HG1           1.7742
 5139 SLV3     SLV3     1        N3      -4639 A        SER      284      HG1           2.8053
 5136 SLV3     SLV3     1        N2      -4639 A        SER      284      HG1           1.8214
 5139 SLV3     SLV3     1        N3      -4639 A        SER      284      HG1           2.5219
 5136 SLV3     SLV3     1        N2      -4639 A        SER      284      HG1           2.5745
 5139 SLV3     SLV3     1        N3      -4639 A        SER      284      HG1           2.2705
 5136 SLV3     SLV3     1        N2      -4639 A        SER      284      HG1           2.2551
 5139 SLV3     SLV3     1        N3      -4639 A        SER      284      HG1           2.8133
 5136 SLV3     SLV3     1        N2      -4639 A        SER      284      HG1           2.0856
 5139 SLV3     SLV3     1        N3      -4639 A        SER      284      HG1           2.9869
 5136 SLV3     SLV3     1        N2      -4639 A        SER      284      HG1           1.9489
 5139 SLV3     SLV3     1        N3      -4639 A        SER      284      HG1           2.5548
 5136 SLV3     SLV3     1        N2      -4639 A        SER      284      HG1           2.0877
 5136 SLV3     SLV3     1        N2      -4639 A        SER      284      HG1           2.2784
 5139 SLV3     SLV3     1        N3      -4639 A        SER      284      HG1           2.9339
 5136 SLV3     SLV3     1        N2      -4639 A        SER      284      HG1           2.9528
 5139 SLV3     SLV3     1        N3      -4639 A        SER      284      HG1           2.9788
 5136 SLV3     SLV3     1        N2      -4639 A        SER      284      HG1           2.2071
 5139 SLV3     SLV3     1        N3      -4639 A        SER      284      HG1           2.8719
 5136 SLV3     SLV3     1        N2      -4639 A        SER      284      HG1           2.0010
 5139 SLV3     SLV3     1        N3      -4639 A        SER      284      HG1           2.8817
 5136 SLV3     SLV3     1        N2      -4639 A        SER      284      HG1           2.2354
 5139 SLV3     SLV3     1        N3      -4639 A        SER      284      HG1           2.8207
 5136 SLV3     SLV3     1        N2      -4639 A        SER      284      HG1           2.3233
 5139 SLV3     SLV3     1        N3      -4639 A        SER      284      HG1           2.8059
 5136 SLV3     SLV3     1        N2      -4639 A        SER      284      HG1           1.9734
 5139 SLV3     SLV3     1        N3      -4639 A        SER      284      HG1           2.8726
 5136 SLV3     SLV3     1        N2      -4639 A        SER      284      HG1           1.9176
 5183 SLV3     SLV3     1        CL1     - 376 A        SER      24       HG1           2.7337
 5136 SLV3     SLV3     1        N2      -4639 A        SER      284      HG1           2.0414
 5139 SLV3     SLV3     1        N3      -4639 A        SER      284      HG1           2.6380
 5136 SLV3     SLV3     1        N2      -4639 A        SER      284      HG1           2.1737
 5139 SLV3     SLV3     1        N3      -4639 A        SER      284      HG1           2.9748
 5136 SLV3     SLV3     1        N2      -4639 A        SER      284      HG1           1.9482
 5139 SLV3     SLV3     1        N3      -4639 A        SER      284      HG1           2.9045
 5136 SLV3     SLV3     1        N2      -4639 A        SER      284      HG1           2.6257
 5139 SLV3     SLV3     1        N3      -4639 A        SER      284      HG1           2.8055
 5136 SLV3     SLV3     1        N2      -4639 A        SER      284      HG1           2.5479
 5183 SLV3     SLV3     1        CL1     - 376 A        SER      24       HG1           2.8720
 5136 SLV3     SLV3     1        N2      -4639 A        SER      284      HG1           2.5805
 5139 SLV3     SLV3     1        N3      -4639 A        SER      284      HG1           2.6577
 5136 SLV3     SLV3     1        N2      -4639 A        SER      284      HG1           2.0492
 5139 SLV3     SLV3     1        N3      -4639 A        SER      284      HG1           2.5326
 5136 SLV3     SLV3     1        N2      -4639 A        SER      284      HG1           1.9153
 5136 SLV3     SLV3     1        N2      -4639 A        SER      284      HG1           2.3256
 5139 SLV3     SLV3     1        N3      -4639 A        SER      284      HG1           2.9416
 5139 SLV3     SLV3     1        N3      -4639 A        SER      284      HG1           2.7432
 5136 SLV3     SLV3     1        N2      -4639 A        SER      284      HG1           2.1289
 5183 SLV3     SLV3     1        CL1     - 376 A        SER      24       HG1           2.8388
 5183 SLV3     SLV3     1        CL1     - 376 A        SER      24       HG1           2.5658
 5136 SLV3     SLV3     1        N2      -4639 A        SER      284      HG1           2.1122
 5139 SLV3     SLV3     1        N3      -4639 A        SER      284      HG1           2.7450
 5136 SLV3     SLV3     1        N2      -4639 A        SER      284      HG1           1.9295
 5139 SLV3     SLV3     1        N3      -4639 A        SER      284      HG1           2.6832
 5136 SLV3     SLV3     1        N2      -4639 A        SER      284      HG1           1.9228
 5139 SLV3     SLV3     1        N3      -4639 A        SER      284      HG1           2.8522
 5136 SLV3     SLV3     1        N2      -4639 A        SER      284      HG1           2.3299
 5139 SLV3     SLV3     1        N3      -4639 A        SER      284      HG1           2.1716
 5136 SLV3     SLV3     1        N2      -4639 A        SER      284      HG1           2.0202
 5139 SLV3     SLV3     1        N3      -4639 A        SER      284      HG1           2.6645
 5136 SLV3     SLV3     1        N2      -4639 A        SER      284      HG1           2.6500
 5136 SLV3     SLV3     1        N2      -4639 A        SER      284      HG1           2.1406
 5139 SLV3     SLV3     1        N3      -4639 A        SER      284      HG1           2.7964
 5136 SLV3     SLV3     1        N2      -4639 A        SER      284      HG1           2.1229
 5139 SLV3     SLV3     1        N3      -4639 A        SER      284      HG1           2.5091
 5183 SLV3     SLV3     1        CL1     - 376 A        SER      24       HG1           2.7894
 5136 SLV3     SLV3     1        N2      -4639 A        SER      284      HG1           1.9577
 5139 SLV3     SLV3     1        N3      -4639 A        SER      284      HG1           2.9837
 5136 SLV3     SLV3     1        N2      -4639 A        SER      284      HG1           2.1440
 5139 SLV3     SLV3     1        N3      -4639 A        SER      284      HG1           2.9300
 5139 SLV3     SLV3     1        N3      -4639 A        SER      284      HG1           2.8025
 5136 SLV3     SLV3     1        N2      -4639 A        SER      284      HG1           1.7922
 5139 SLV3     SLV3     1        N3      -4639 A        SER      284      HG1           2.8073
 5172 SLV3     SLV3     1        O1      -4639 A        SER      284      HG1           2.7817
 5136 SLV3     SLV3     1        N2      -4639 A        SER      284      HG1           1.8635
 5139 SLV3     SLV3     1        N3      -4639 A        SER      284      HG1           2.8099
 5172 SLV3     SLV3     1        O1      -4639 A        SER      284      HG1           2.9421
 5136 SLV3     SLV3     1        N2      -4639 A        SER      284      HG1           2.0315
 5139 SLV3     SLV3     1        N3      -4639 A        SER      284      HG1           2.6567
 5136 SLV3     SLV3     1        N2      -4639 A        SER      284      HG1           1.9113
 5139 SLV3     SLV3     1        N3      -4639 A        SER      284      HG1           2.7108
 5136 SLV3     SLV3     1        N2      -4639 A        SER      284      HG1           1.9246
 5139 SLV3     SLV3     1        N3      -4639 A        SER      284      HG1           2.7444
 5136 SLV3     SLV3     1        N2      -4639 A        SER      284      HG1           1.9670
 5139 SLV3     SLV3     1        N3      -4639 A        SER      284      HG1           2.7635
 5136 SLV3     SLV3     1        N2      -4639 A        SER      284      HG1           2.1287
 5139 SLV3     SLV3     1        N3      -4639 A        SER      284      HG1           2.7282
 5136 SLV3     SLV3     1        N2      -4639 A        SER      284      HG1           1.9074
 5139 SLV3     SLV3     1        N3      -4639 A        SER      284      HG1           2.9433
 5136 SLV3     SLV3     1        N2      -4639 A        SER      284      HG1           2.1555
 5139 SLV3     SLV3     1        N3      -4639 A        SER      284      HG1           2.7246
 5136 SLV3     SLV3     1        N2      -4639 A        SER      284      HG1           2.0686
 5139 SLV3     SLV3     1        N3      -4639 A        SER      284      HG1           2.8614
 5136 SLV3     SLV3     1        N2      -4639 A        SER      284      HG1           2.2374
 5139 SLV3     SLV3     1        N3      -4639 A        SER      284      HG1           2.5082
 5136 SLV3     SLV3     1        N2      -4639 A        SER      284      HG1           2.0617
 5139 SLV3     SLV3     1        N3      -4639 A        SER      284      HG1           2.6572
 5136 SLV3     SLV3     1        N2      -4639 A        SER      284      HG1           1.8810
 5139 SLV3     SLV3     1        N3      -4639 A        SER      284      HG1           2.8468
 5172 SLV3     SLV3     1        O1      -4639 A        SER      284      HG1           2.7635
 5136 SLV3     SLV3     1        N2      -4639 A        SER      284      HG1           1.9605
 5139 SLV3     SLV3     1        N3      -4639 A        SER      284      HG1           2.6754
 5136 SLV3     SLV3     1        N2      -4639 A        SER      284      HG1           1.9042
 5139 SLV3     SLV3     1        N3      -4639 A        SER      284      HG1           2.5493
 5136 SLV3     SLV3     1        N2      -4639 A        SER      284      HG1           2.7937
 5139 SLV3     SLV3     1        N3      -4639 A        SER      284      HG1           2.9047
 5136 SLV3     SLV3     1        N2      -4639 A        SER      284      HG1           2.4511
 5139 SLV3     SLV3     1        N3      -4639 A        SER      284      HG1           2.8619
 5136 SLV3     SLV3     1        N2      -4639 A        SER      284      HG1           2.0166
 5139 SLV3     SLV3     1        N3      -4639 A        SER      284      HG1           2.8853
 5136 SLV3     SLV3     1        N2      -4639 A        SER      284      HG1           2.8212
 5139 SLV3     SLV3     1        N3      -4639 A        SER      284      HG1           2.7221
 5136 SLV3     SLV3     1        N2      -4639 A        SER      284      HG1           2.2656
 5139 SLV3     SLV3     1        N3      -4639 A        SER      284      HG1           2.8053
 5136 SLV3     SLV3     1        N2      -4639 A        SER      284      HG1           2.3521
 5136 SLV3     SLV3     1        N2      -4639 A        SER      284      HG1           2.0477
 5139 SLV3     SLV3     1        N3      -4639 A        SER      284      HG1           2.6124
 5136 SLV3     SLV3     1        N2      -4639 A        SER      284      HG1           2.0417
 5172 SLV3     SLV3     1        O1      -4639 A        SER      284      HG1           2.9381
 5136 SLV3     SLV3     1        N2      -4639 A        SER      284      HG1           1.9437
 5172 SLV3     SLV3     1        O1      -4639 A        SER      284      HG1           2.8556
 5136 SLV3     SLV3     1        N2      -4639 A        SER      284      HG1           1.9266
 5139 SLV3     SLV3     1        N3      -4639 A        SER      284      HG1           2.5905
 5136 SLV3     SLV3     1        N2      -4639 A        SER      284      HG1           2.2340
 5139 SLV3     SLV3     1        N3      -4639 A        SER      284      HG1           2.5967
 5136 SLV3     SLV3     1        N2      -4639 A        SER      284      HG1           2.0624
 5139 SLV3     SLV3     1        N3      -4639 A        SER      284      HG1           2.9136
 5136 SLV3     SLV3     1        N2      -4639 A        SER      284      HG1           2.3619
 5139 SLV3     SLV3     1        N3      -4639 A        SER      284      HG1           2.8066
 5136 SLV3     SLV3     1        N2      -4639 A        SER      284      HG1           2.0737
 5139 SLV3     SLV3     1        N3      -4639 A        SER      284      HG1           2.6144
 5136 SLV3     SLV3     1        N2      -4639 A        SER      284      HG1           2.1843
 5139 SLV3     SLV3     1        N3      -4639 A        SER      284      HG1           2.6810
 5136 SLV3     SLV3     1        N2      -4639 A        SER      284      HG1           1.9661
 5139 SLV3     SLV3     1        N3      -4639 A        SER      284      HG1           2.8231
 5136 SLV3     SLV3     1        N2      -4639 A        SER      284      HG1           1.8785
 5139 SLV3     SLV3     1        N3      -4639 A        SER      284      HG1           2.6737
 5136 SLV3     SLV3     1        N2      -4639 A        SER      284      HG1           2.3611
 5139 SLV3     SLV3     1        N3      -4639 A        SER      284      HG1           2.7772
 5136 SLV3     SLV3     1        N2      -4639 A        SER      284      HG1           2.1548
 5139 SLV3     SLV3     1        N3      -4639 A        SER      284      HG1           2.9224
 5136 SLV3     SLV3     1        N2      -4639 A        SER      284      HG1           2.6151
 5139 SLV3     SLV3     1        N3      -4639 A        SER      284      HG1           2.6637
 5136 SLV3     SLV3     1        N2      -4639 A        SER      284      HG1           2.0316
 5139 SLV3     SLV3     1        N3      -4639 A        SER      284      HG1           2.8931
 5136 SLV3     SLV3     1        N2      -4639 A        SER      284      HG1           1.9587
 5139 SLV3     SLV3     1        N3      -4639 A        SER      284      HG1           2.9217
 5136 SLV3     SLV3     1        N2      -4639 A        SER      284      HG1           2.2971
 5139 SLV3     SLV3     1        N3      -4639 A        SER      284      HG1           2.2536
 5136 SLV3     SLV3     1        N2      -4639 A        SER      284      HG1           1.9783
 5139 SLV3     SLV3     1        N3      -4639 A        SER      284      HG1           2.9820
 5136 SLV3     SLV3     1        N2      -4639 A        SER      284      HG1           2.5794
 5139 SLV3     SLV3     1        N3      -4639 A        SER      284      HG1           2.4795
 5183 SLV3     SLV3     1        CL1     - 376 A        SER      24       HG1           1.8077
 5183 SLV3     SLV3     1        CL1     - 376 A        SER      24       HG1           2.0111
 5183 SLV3     SLV3     1        CL1     - 376 A        SER      24       HG1           2.5036
 5183 SLV3     SLV3     1        CL1     - 376 A        SER      24       HG1           2.1404
 5183 SLV3     SLV3     1        CL1     - 376 A        SER      24       HG1           2.6236
 5183 SLV3     SLV3     1        CL1     - 376 A        SER      24       HG1           2.1804
 5183 SLV3     SLV3     1        CL1     - 376 A        SER      24       HG1           1.9468
 5183 SLV3     SLV3     1        CL1     - 376 A        SER      24       HG1           2.0596
 5183 SLV3     SLV3     1        CL1     - 376 A        SER      24       HG1           1.7798
 5183 SLV3     SLV3     1        CL1     - 376 A        SER      24       HG1           1.9900
 5183 SLV3     SLV3     1        CL1     - 376 A        SER      24       HG1           2.1487
 5183 SLV3     SLV3     1        CL1     - 376 A        SER      24       HG1           2.7996
 5183 SLV3     SLV3     1        CL1     - 376 A        SER      24       HG1           2.0256
 5183 SLV3     SLV3     1        CL1     - 376 A        SER      24       HG1           2.0827
 5183 SLV3     SLV3     1        CL1     - 376 A        SER      24       HG1           2.0030
 5183 SLV3     SLV3     1        CL1     - 376 A        SER      24       HG1           2.6258
 5183 SLV3     SLV3     1        CL1     - 376 A        SER      24       HG1           2.2072
 5183 SLV3     SLV3     1        CL1     - 376 A        SER      24       HG1           2.3750
 5183 SLV3     SLV3     1        CL1     - 376 A        SER      24       HG1           1.9615
 5183 SLV3     SLV3     1        CL1     - 376 A        SER      24       HG1           1.7201
 5183 SLV3     SLV3     1        CL1     - 376 A        SER      24       HG1           2.4216
 5183 SLV3     SLV3     1        CL1     - 376 A        SER      24       HG1           2.5010
 5183 SLV3     SLV3     1        CL1     - 376 A        SER      24       HG1           1.9220
 5183 SLV3     SLV3     1        CL1     - 376 A        SER      24       HG1           2.1109
 5183 SLV3     SLV3     1        CL1     - 376 A        SER      24       HG1           1.9834
 5183 SLV3     SLV3     1        CL1     - 376 A        SER      24       HG1           2.6693
 5183 SLV3     SLV3     1        CL1     - 376 A        SER      24       HG1           2.6049
 5183 SLV3     SLV3     1        CL1     - 376 A        SER      24       HG1           2.3092
 5183 SLV3     SLV3     1        CL1     - 376 A        SER      24       HG1           1.8723
 5183 SLV3     SLV3     1        CL1     - 376 A        SER      24       HG1           1.8371
 5183 SLV3     SLV3     1        CL1     - 376 A        SER      24       HG1           2.0201
 5183 SLV3     SLV3     1        CL1     - 376 A        SER      24       HG1           2.1366
 5183 SLV3     SLV3     1        CL1     - 376 A        SER      24       HG1           1.9412
 5183 SLV3     SLV3     1        CL1     - 376 A        SER      24       HG1           2.2696
 5183 SLV3     SLV3     1        CL1     - 376 A        SER      24       HG1           2.3305
 5183 SLV3     SLV3     1        CL1     - 376 A        SER      24       HG1           1.9857
 5183 SLV3     SLV3     1        CL1     - 376 A        SER      24       HG1           1.8874
 5183 SLV3     SLV3     1        CL1     - 376 A        SER      24       HG1           2.4601
 5183 SLV3     SLV3     1        CL1     - 376 A        SER      24       HG1           1.9589
 5183 SLV3     SLV3     1        CL1     - 376 A        SER      24       HG1           1.9601
 5136 SLV3     SLV3     1        N2      -4639 A        SER      284      HG1           2.0367
 5139 SLV3     SLV3     1        N3      -4639 A        SER      284      HG1           2.9687
 5183 SLV3     SLV3     1        CL1     - 376 A        SER      24       HG1           2.7515
 5183 SLV3     SLV3     1        CL1     - 376 A        SER      24       HG1           2.8130
 5183 SLV3     SLV3     1        CL1     - 376 A        SER      24       HG1           2.0885
 5183 SLV3     SLV3     1        CL1     - 376 A        SER      24       HG1           2.0619
 5183 SLV3     SLV3     1        CL1     - 376 A        SER      24       HG1           1.9448
 5183 SLV3     SLV3     1        CL1     - 376 A        SER      24       HG1           1.8812
 5183 SLV3     SLV3     1        CL1     - 376 A        SER      24       HG1           1.7949
 5183 SLV3     SLV3     1        CL1     - 376 A        SER      24       HG1           2.1079
 5183 SLV3     SLV3     1        CL1     - 376 A        SER      24       HG1           1.9674
 5183 SLV3     SLV3     1        CL1     - 376 A        SER      24       HG1           2.5596
 5183 SLV3     SLV3     1        CL1     - 376 A        SER      24       HG1           2.0179
 5183 SLV3     SLV3     1        CL1     - 376 A        SER      24       HG1           2.0365
 5183 SLV3     SLV3     1        CL1     - 376 A        SER      24       HG1           2.5783
 5183 SLV3     SLV3     1        CL1     - 376 A        SER      24       HG1           2.7740
 5183 SLV3     SLV3     1        CL1     - 376 A        SER      24       HG1           2.6530
 5183 SLV3     SLV3     1        CL1     - 376 A        SER      24       HG1           2.3465
 5183 SLV3     SLV3     1        CL1     - 376 A        SER      24       HG1           2.1118
 5183 SLV3     SLV3     1        CL1     - 376 A        SER      24       HG1           2.0481
 5183 SLV3     SLV3     1        CL1     - 376 A        SER      24       HG1           1.9119
 5183 SLV3     SLV3     1        CL1     - 376 A        SER      24       HG1           1.6451
 5183 SLV3     SLV3     1        CL1     - 376 A        SER      24       HG1           2.2553
 5183 SLV3     SLV3     1        CL1     - 376 A        SER      24       HG1           1.9632
 5183 SLV3     SLV3     1        CL1     - 376 A        SER      24       HG1           2.3846
 5183 SLV3     SLV3     1        CL1     - 376 A        SER      24       HG1           1.7899
 5183 SLV3     SLV3     1        CL1     - 376 A        SER      24       HG1           1.7069
 5183 SLV3     SLV3     1        CL1     - 376 A        SER      24       HG1           2.2147
 5136 SLV3     SLV3     1        N2      -4639 A        SER      284      HG1           1.9997
 5139 SLV3     SLV3     1        N3      -4639 A        SER      284      HG1           2.6306
 5183 SLV3     SLV3     1        CL1     - 376 A        SER      24       HG1           2.0242
 5183 SLV3     SLV3     1        CL1     - 376 A        SER      24       HG1           2.1448
 5183 SLV3     SLV3     1        CL1     - 376 A        SER      24       HG1           2.1285
 5136 SLV3     SLV3     1        N2      -4639 A        SER      284      HG1           2.4821
 5139 SLV3     SLV3     1        N3      -4639 A        SER      284      HG1           2.8232
 5183 SLV3     SLV3     1        CL1     - 376 A        SER      24       HG1           2.2698
 5136 SLV3     SLV3     1        N2      -4639 A        SER      284      HG1           2.4740
 5139 SLV3     SLV3     1        N3      -4639 A        SER      284      HG1           2.5793
 5136 SLV3     SLV3     1        N2      -4639 A        SER      284      HG1           2.0636
 5139 SLV3     SLV3     1        N3      -4639 A        SER      284      HG1           2.8004
 5183 SLV3     SLV3     1        CL1     - 376 A        SER      24       HG1           1.9924
 5136 SLV3     SLV3     1        N2      -4639 A        SER      284      HG1           1.9692
 5139 SLV3     SLV3     1        N3      -4639 A        SER      284      HG1           2.9624
 5136 SLV3     SLV3     1        N2      -4639 A        SER      284      HG1           2.3314
 5139 SLV3     SLV3     1        N3      -4639 A        SER      284      HG1           2.9486
 5136 SLV3     SLV3     1        N2      -4639 A        SER      284      HG1           2.7423
 5139 SLV3     SLV3     1        N3      -4639 A        SER      284      HG1           2.9674
 5183 SLV3     SLV3     1        CL1     - 376 A        SER      24       HG1           1.9465
 5183 SLV3     SLV3     1        CL1     - 376 A        SER      24       HG1           1.9552
 5183 SLV3     SLV3     1        CL1     - 376 A        SER      24       HG1           2.0322
 5183 SLV3     SLV3     1        CL1     - 376 A        SER      24       HG1           2.1785
 5183 SLV3     SLV3     1        CL1     - 376 A        SER      24       HG1           1.7246
 5183 SLV3     SLV3     1        CL1     - 376 A        SER      24       HG1           1.7683
 5183 SLV3     SLV3     1        CL1     - 376 A        SER      24       HG1           1.8795
 5183 SLV3     SLV3     1        CL1     - 376 A        SER      24       HG1           2.0653
 5183 SLV3     SLV3     1        CL1     - 376 A        SER      24       HG1           2.0041
 5183 SLV3     SLV3     1        CL1     - 376 A        SER      24       HG1           1.6253
 5183 SLV3     SLV3     1        CL1     - 376 A        SER      24       HG1           2.1825
 5183 SLV3     SLV3     1        CL1     - 376 A        SER      24       HG1           2.0132
 5183 SLV3     SLV3     1        CL1     - 376 A        SER      24       HG1           2.0491
 5183 SLV3     SLV3     1        CL1     - 376 A        SER      24       HG1           2.9019
 5183 SLV3     SLV3     1        CL1     - 376 A        SER      24       HG1           2.9757
 5183 SLV3     SLV3     1        CL1     - 376 A        SER      24       HG1           2.4817
 5183 SLV3     SLV3     1        CL1     - 376 A        SER      24       HG1           2.0809
 5183 SLV3     SLV3     1        CL1     - 376 A        SER      24       HG1           2.3335
 5183 SLV3     SLV3     1        CL1     - 376 A        SER      24       HG1           2.0325
 5183 SLV3     SLV3     1        CL1     - 376 A        SER      24       HG1           1.8828
 5183 SLV3     SLV3     1        CL1     - 376 A        SER      24       HG1           2.7772
 5183 SLV3     SLV3     1        CL1     - 376 A        SER      24       HG1           2.1481
 5183 SLV3     SLV3     1        CL1     - 376 A        SER      24       HG1           2.0476
 5136 SLV3     SLV3     1        N2      -4639 A        SER      284      HG1           1.8908
 5139 SLV3     SLV3     1        N3      -4639 A        SER      284      HG1           2.8685
 5172 SLV3     SLV3     1        O1      -4639 A        SER      284      HG1           2.9504
 5136 SLV3     SLV3     1        N2      -4639 A        SER      284      HG1           2.1527
 5172 SLV3     SLV3     1        O1      -4639 A        SER      284      HG1           2.7302
 5136 SLV3     SLV3     1        N2      -4639 A        SER      284      HG1           2.0009
 5136 SLV3     SLV3     1        N2      -4639 A        SER      284      HG1           2.1246
 5139 SLV3     SLV3     1        N3      -4639 A        SER      284      HG1           2.9388
 5136 SLV3     SLV3     1        N2      -4639 A        SER      284      HG1           2.2473
 5139 SLV3     SLV3     1        N3      -4639 A        SER      284      HG1           2.5207
 5136 SLV3     SLV3     1        N2      -4639 A        SER      284      HG1           2.4965
 5183 SLV3     SLV3     1        CL1     - 376 A        SER      24       HG1           2.4839
 5183 SLV3     SLV3     1        CL1     - 376 A        SER      24       HG1           2.6706
 5183 SLV3     SLV3     1        CL1     - 376 A        SER      24       HG1           2.4926
 5183 SLV3     SLV3     1        CL1     - 376 A        SER      24       HG1           2.2241
 5183 SLV3     SLV3     1        CL1     - 376 A        SER      24       HG1           1.9338
 5183 SLV3     SLV3     1        CL1     - 376 A        SER      24       HG1           2.7666
 5183 SLV3     SLV3     1        CL1     - 376 A        SER      24       HG1           2.8859
 5183 SLV3     SLV3     1        CL1     - 376 A        SER      24       HG1           2.0149
 5183 SLV3     SLV3     1        CL1     - 376 A        SER      24       HG1           2.3158
 5183 SLV3     SLV3     1        CL1     - 376 A        SER      24       HG1           1.8245
 5183 SLV3     SLV3     1        CL1     - 376 A        SER      24       HG1           2.4236
 5183 SLV3     SLV3     1        CL1     - 376 A        SER      24       HG1           1.9295
 5183 SLV3     SLV3     1        CL1     - 376 A        SER      24       HG1           2.6049
 5183 SLV3     SLV3     1        CL1     - 376 A        SER      24       HG1           2.7727
 5183 SLV3     SLV3     1        CL1     - 376 A        SER      24       HG1           2.5390
 5183 SLV3     SLV3     1        CL1     - 376 A        SER      24       HG1           2.2776
 5183 SLV3     SLV3     1        CL1     - 376 A        SER      24       HG1           1.8257
 5183 SLV3     SLV3     1        CL1     - 376 A        SER      24       HG1           2.4417
 5183 SLV3     SLV3     1        CL1     - 376 A        SER      24       HG1           2.1003
 5183 SLV3     SLV3     1        CL1     - 376 A        SER      24       HG1           1.8673
 5183 SLV3     SLV3     1        CL1     - 376 A        SER      24       HG1           2.0331
 5183 SLV3     SLV3     1        CL1     - 376 A        SER      24       HG1           1.8432
 5183 SLV3     SLV3     1        CL1     - 376 A        SER      24       HG1           2.3768
 5183 SLV3     SLV3     1        CL1     - 376 A        SER      24       HG1           2.0939
 5183 SLV3     SLV3     1        CL1     - 376 A        SER      24       HG1           2.0167
 5183 SLV3     SLV3     1        CL1     - 376 A        SER      24       HG1           2.4396
 5183 SLV3     SLV3     1        CL1     - 376 A        SER      24       HG1           1.9149
 5183 SLV3     SLV3     1        CL1     - 376 A        SER      24       HG1           1.7139
 5183 SLV3     SLV3     1        CL1     - 376 A        SER      24       HG1           2.0057
 5183 SLV3     SLV3     1        CL1     - 376 A        SER      24       HG1           1.8754
 5183 SLV3     SLV3     1        CL1     - 376 A        SER      24       HG1           2.0024
 5183 SLV3     SLV3     1        CL1     - 376 A        SER      24       HG1           1.8251
 5183 SLV3     SLV3     1        CL1     - 376 A        SER      24       HG1           2.0400
 5183 SLV3     SLV3     1        CL1     - 376 A        SER      24       HG1           2.1766
 5183 SLV3     SLV3     1        CL1     - 376 A        SER      24       HG1           2.0851
 5183 SLV3     SLV3     1        CL1     - 376 A        SER      24       HG1           1.8337
 5183 SLV3     SLV3     1        CL1     - 376 A        SER      24       HG1           2.0208
 5183 SLV3     SLV3     1        CL1     - 376 A        SER      24       HG1           2.0985
 5183 SLV3     SLV3     1        CL1     - 376 A        SER      24       HG1           1.8055
 5183 SLV3     SLV3     1        CL1     - 376 A        SER      24       HG1           1.8944
 5183 SLV3     SLV3     1        CL1     - 376 A        SER      24       HG1           2.0624
 5183 SLV3     SLV3     1        CL1     - 376 A        SER      24       HG1           1.8528
 5183 SLV3     SLV3     1        CL1     - 376 A        SER      24       HG1           1.6186
 5183 SLV3     SLV3     1        CL1     - 376 A        SER      24       HG1           1.8431
 5183 SLV3     SLV3     1        CL1     - 376 A        SER      24       HG1           2.0719
 5183 SLV3     SLV3     1        CL1     - 376 A        SER      24       HG1           1.7946
 5183 SLV3     SLV3     1        CL1     - 376 A        SER      24       HG1           2.0773
 5183 SLV3     SLV3     1        CL1     - 376 A        SER      24       HG1           2.0274
 5183 SLV3     SLV3     1        CL1     - 376 A        SER      24       HG1           2.2299
 5183 SLV3     SLV3     1        CL1     - 376 A        SER      24       HG1           2.0397
 5136 SLV3     SLV3     1        N2      -4639 A        SER      284      HG1           1.9505
 5139 SLV3     SLV3     1        N3      -4639 A        SER      284      HG1           2.7093
 5183 SLV3     SLV3     1        CL1     - 376 A        SER      24       HG1           2.3440
 5183 SLV3     SLV3     1        CL1     - 376 A        SER      24       HG1           2.1287
 5183 SLV3     SLV3     1        CL1     - 376 A        SER      24       HG1           2.3288
 5183 SLV3     SLV3     1        CL1     - 376 A        SER      24       HG1           2.0148
 5183 SLV3     SLV3     1        CL1     - 376 A        SER      24       HG1           1.9664
 5183 SLV3     SLV3     1        CL1     - 376 A        SER      24       HG1           2.0565
 5183 SLV3     SLV3     1        CL1     - 376 A        SER      24       HG1           2.0472
 5183 SLV3     SLV3     1        CL1     - 376 A        SER      24       HG1           1.7959
 5183 SLV3     SLV3     1        CL1     - 376 A        SER      24       HG1           2.0389
 5183 SLV3     SLV3     1        CL1     - 376 A        SER      24       HG1           2.7342
 5183 SLV3     SLV3     1        CL1     - 376 A        SER      24       HG1           2.1154
 5183 SLV3     SLV3     1        CL1     - 376 A        SER      24       HG1           1.8135
 5183 SLV3     SLV3     1        CL1     - 376 A        SER      24       HG1           2.3490
 5183 SLV3     SLV3     1        CL1     - 376 A        SER      24       HG1           1.8958
 5183 SLV3     SLV3     1        CL1     - 376 A        SER      24       HG1           2.1146
 5183 SLV3     SLV3     1        CL1     - 376 A        SER      24       HG1           2.7366
 5183 SLV3     SLV3     1        CL1     - 376 A        SER      24       HG1           1.8199
 5183 SLV3     SLV3     1        CL1     - 376 A        SER      24       HG1           1.6865
 5183 SLV3     SLV3     1        CL1     - 376 A        SER      24       HG1           2.0159
 5183 SLV3     SLV3     1        CL1     - 376 A        SER      24       HG1           2.4428
 5183 SLV3     SLV3     1        CL1     - 376 A        SER      24       HG1           2.5400
 5183 SLV3     SLV3     1        CL1     - 376 A        SER      24       HG1           1.8231
 5183 SLV3     SLV3     1        CL1     - 376 A        SER      24       HG1           1.8430
 5183 SLV3     SLV3     1        CL1     - 376 A        SER      24       HG1           2.2261
 5183 SLV3     SLV3     1        CL1     - 376 A        SER      24       HG1           1.7971
 5183 SLV3     SLV3     1        CL1     - 376 A        SER      24       HG1           2.1768
 5183 SLV3     SLV3     1        CL1     - 376 A        SER      24       HG1           2.2253
 5183 SLV3     SLV3     1        CL1     - 376 A        SER      24       HG1           2.0608
 5183 SLV3     SLV3     1        CL1     - 376 A        SER      24       HG1           2.1073
 5183 SLV3     SLV3     1        CL1     - 376 A        SER      24       HG1           2.3837
 5183 SLV3     SLV3     1        CL1     - 376 A        SER      24       HG1           2.9928
 5183 SLV3     SLV3     1        CL1     - 376 A        SER      24       HG1           1.7854
 5183 SLV3     SLV3     1        CL1     - 376 A        SER      24       HG1           1.9301
 5183 SLV3     SLV3     1        CL1     - 376 A        SER      24       HG1           1.9574
 5183 SLV3     SLV3     1        CL1     - 376 A        SER      24       HG1           2.8141
 5183 SLV3     SLV3     1        CL1     - 376 A        SER      24       HG1           2.5914
 5183 SLV3     SLV3     1        CL1     - 376 A        SER      24       HG1           2.7963
 5183 SLV3     SLV3     1        CL1     - 376 A        SER      24       HG1           2.6226
 5183 SLV3     SLV3     1        CL1     - 376 A        SER      24       HG1           2.2291
 5183 SLV3     SLV3     1        CL1     - 376 A        SER      24       HG1           2.3782
 5183 SLV3     SLV3     1        CL1     - 376 A        SER      24       HG1           2.0648
 5183 SLV3     SLV3     1        CL1     - 376 A        SER      24       HG1           2.2407
 5183 SLV3     SLV3     1        CL1     - 376 A        SER      24       HG1           1.9656
 5183 SLV3     SLV3     1        CL1     - 376 A        SER      24       HG1           2.0008
 5183 SLV3     SLV3     1        CL1     - 376 A        SER      24       HG1           2.4508
 5183 SLV3     SLV3     1        CL1     - 376 A        SER      24       HG1           2.4995
 5183 SLV3     SLV3     1        CL1     - 376 A        SER      24       HG1           1.9385
 5183 SLV3     SLV3     1        CL1     - 376 A        SER      24       HG1           2.2706
 5183 SLV3     SLV3     1        CL1     - 376 A        SER      24       HG1           2.6776
 5135 SLV3     SLV3     1        N1      -4639 A        SER      284      HG1           2.6375
 5136 SLV3     SLV3     1        N2      -4639 A        SER      284      HG1           2.9602
 5139 SLV3     SLV3     1        N3      -4639 A        SER      284      HG1           2.1702
 5135 SLV3     SLV3     1        N1      -4639 A        SER      284      HG1           2.4560
 5139 SLV3     SLV3     1        N3      -4639 A        SER      284      HG1           2.1889
 5136 SLV3     SLV3     1        N2      -4639 A        SER      284      HG1           2.5189
 5139 SLV3     SLV3     1        N3      -4639 A        SER      284      HG1           2.4448
 5183 SLV3     SLV3     1        CL1     - 376 A        SER      24       HG1           2.5821
 5136 SLV3     SLV3     1        N2      -4639 A        SER      284      HG1           2.3096
 5139 SLV3     SLV3     1        N3      -4639 A        SER      284      HG1           2.7718
 5136 SLV3     SLV3     1        N2      -4639 A        SER      284      HG1           2.3879
 5183 SLV3     SLV3     1        CL1     - 376 A        SER      24       HG1           2.6607
 5139 SLV3     SLV3     1        N3      -4639 A        SER      284      HG1           2.9094
 5136 SLV3     SLV3     1        N2      -4639 A        SER      284      HG1           2.6504
 5139 SLV3     SLV3     1        N3      -4639 A        SER      284      HG1           2.4972
 5136 SLV3     SLV3     1        N2      -4639 A        SER      284      HG1           2.5614
 5139 SLV3     SLV3     1        N3      -4639 A        SER      284      HG1           2.6401
 5136 SLV3     SLV3     1        N2      -4639 A        SER      284      HG1           2.2942
 5139 SLV3     SLV3     1        N3      -4639 A        SER      284      HG1           2.6866
 5135 SLV3     SLV3     1        N1      -4639 A        SER      284      HG1           2.9089
 5136 SLV3     SLV3     1        N2      -4639 A        SER      284      HG1           2.8472
 5139 SLV3     SLV3     1        N3      -4639 A        SER      284      HG1           2.2148
 5183 SLV3     SLV3     1        CL1     - 376 A        SER      24       HG1           2.4714
 5136 SLV3     SLV3     1        N2      -4639 A        SER      284      HG1           2.4182
 5139 SLV3     SLV3     1        N3      -4639 A        SER      284      HG1           2.5776
 5136 SLV3     SLV3     1        N2      -4639 A        SER      284      HG1           1.9793
 5139 SLV3     SLV3     1        N3      -4639 A        SER      284      HG1           2.5932
 5183 SLV3     SLV3     1        CL1     - 376 A        SER      24       HG1           2.1443
 5183 SLV3     SLV3     1        CL1     - 376 A        SER      24       HG1           2.5290
 5183 SLV3     SLV3     1        CL1     - 376 A        SER      24       HG1           2.9518
 5183 SLV3     SLV3     1        CL1     - 376 A        SER      24       HG1           2.1122
 5183 SLV3     SLV3     1        CL1     - 376 A        SER      24       HG1           2.3206
 5139 SLV3     SLV3     1        N3      -4639 A        SER      284      HG1           2.8670
 5183 SLV3     SLV3     1        CL1     - 376 A        SER      24       HG1           2.8562
 5183 SLV3     SLV3     1        CL1     - 376 A        SER      24       HG1           2.9137
 5183 SLV3     SLV3     1        CL1     - 376 A        SER      24       HG1           2.5528
 5183 SLV3     SLV3     1        CL1     - 376 A        SER      24       HG1           2.7316
 5183 SLV3     SLV3     1        CL1     - 376 A        SER      24       HG1           2.2200
 5183 SLV3     SLV3     1        CL1     - 376 A        SER      24       HG1           2.8940
 5183 SLV3     SLV3     1        CL1     - 376 A        SER      24       HG1           2.6283
 5183 SLV3     SLV3     1        CL1     - 376 A        SER      24       HG1           2.8226
 5183 SLV3     SLV3     1        CL1     - 376 A        SER      24       HG1           2.8707
 5183 SLV3     SLV3     1        CL1     - 376 A        SER      24       HG1           2.7498
 5183 SLV3     SLV3     1        CL1     - 376 A        SER      24       HG1           2.7773
 5183 SLV3     SLV3     1        CL1     - 376 A        SER      24       HG1           2.5587
 5183 SLV3     SLV3     1        CL1     - 376 A        SER      24       HG1           2.8977
 5183 SLV3     SLV3     1        CL1     - 376 A        SER      24       HG1           2.7513
 5183 SLV3     SLV3     1        CL1     - 376 A        SER      24       HG1           2.6789
 5183 SLV3     SLV3     1        CL1     - 376 A        SER      24       HG1           2.6238
 5183 SLV3     SLV3     1        CL1     - 376 A        SER      24       HG1           2.7957
 5183 SLV3     SLV3     1        CL1     - 376 A        SER      24       HG1           2.7016
 5183 SLV3     SLV3     1        CL1     - 376 A        SER      24       HG1           2.4077
 5183 SLV3     SLV3     1        CL1     - 376 A        SER      24       HG1           2.6921
 5183 SLV3     SLV3     1        CL1     - 376 A        SER      24       HG1           2.2550
 5183 SLV3     SLV3     1        CL1     - 376 A        SER      24       HG1           2.1448
 5183 SLV3     SLV3     1        CL1     - 376 A        SER      24       HG1           2.5585
 5183 SLV3     SLV3     1        CL1     - 376 A        SER      24       HG1           2.7410
 5183 SLV3     SLV3     1        CL1     - 376 A        SER      24       HG1           2.6033
 5183 SLV3     SLV3     1        CL1     - 376 A        SER      24       HG1           2.9823
 5183 SLV3     SLV3     1        CL1     - 376 A        SER      24       HG1           2.8368
 5183 SLV3     SLV3     1        CL1     - 376 A        SER      24       HG1           2.6249
 5136 SLV3     SLV3     1        N2      -4639 A        SER      284      HG1           2.9927
 5139 SLV3     SLV3     1        N3      -4639 A        SER      284      HG1           2.8554
 5183 SLV3     SLV3     1        CL1     - 376 A        SER      24       HG1           2.7836
 5183 SLV3     SLV3     1        CL1     - 376 A        SER      24       HG1           1.8811
 5136 SLV3     SLV3     1        N2      -4639 A        SER      284      HG1           2.0542
 5139 SLV3     SLV3     1        N3      -4639 A        SER      284      HG1           2.7332
 5183 SLV3     SLV3     1        CL1     - 376 A        SER      24       HG1           2.2886
 5135 SLV3     SLV3     1        N1      -4639 A        SER      284      HG1           2.6504
 5136 SLV3     SLV3     1        N2      -4639 A        SER      284      HG1           2.5255
 5139 SLV3     SLV3     1        N3      -4639 A        SER      284      HG1           2.1139
 5183 SLV3     SLV3     1        CL1     - 376 A        SER      24       HG1           2.2344
 5136 SLV3     SLV3     1        N2      -4639 A        SER      284      HG1           1.8968
 5136 SLV3     SLV3     1        N2      -4639 A        SER      284      HG1           1.9932
 5139 SLV3     SLV3     1        N3      -4639 A        SER      284      HG1           2.9678
 5136 SLV3     SLV3     1        N2      -4639 A        SER      284      HG1           1.9969
 5136 SLV3     SLV3     1        N2      -4639 A        SER      284      HG1           2.2970
 5136 SLV3     SLV3     1        N2      -4639 A        SER      284      HG1           2.5229
 5183 SLV3     SLV3     1        CL1     - 376 A        SER      24       HG1           2.7677
 5136 SLV3     SLV3     1        N2      -4639 A        SER      284      HG1           2.1685
 5136 SLV3     SLV3     1        N2      -4639 A        SER      284      HG1           2.0672
 5136 SLV3     SLV3     1        N2      -4639 A        SER      284      HG1           1.9405
 5136 SLV3     SLV3     1        N2      -4639 A        SER      284      HG1           1.9381
 5183 SLV3     SLV3     1        CL1     - 376 A        SER      24       HG1           2.3418
 5136 SLV3     SLV3     1        N2      -4639 A        SER      284      HG1           2.2730
 5136 SLV3     SLV3     1        N2      -4639 A        SER      284      HG1           1.9259
 5183 SLV3     SLV3     1        CL1     - 376 A        SER      24       HG1           2.7498
 5136 SLV3     SLV3     1        N2      -4639 A        SER      284      HG1           2.0163
 5183 SLV3     SLV3     1        CL1     - 376 A        SER      24       HG1           2.3717
 5136 SLV3     SLV3     1        N2      -4639 A        SER      284      HG1           1.8786
 5136 SLV3     SLV3     1        N2      -4639 A        SER      284      HG1           1.8712
 5183 SLV3     SLV3     1        CL1     - 376 A        SER      24       HG1           2.9263
 5136 SLV3     SLV3     1        N2      -4639 A        SER      284      HG1           1.9574
 5183 SLV3     SLV3     1        CL1     - 376 A        SER      24       HG1           2.8403
 5136 SLV3     SLV3     1        N2      -4639 A        SER      284      HG1           2.3057
 5183 SLV3     SLV3     1        CL1     - 376 A        SER      24       HG1           1.8790
 5136 SLV3     SLV3     1        N2      -4639 A        SER      284      HG1           1.9906
 5183 SLV3     SLV3     1        CL1     - 376 A        SER      24       HG1           2.4937
 5136 SLV3     SLV3     1        N2      -4639 A        SER      284      HG1           2.0904
 5136 SLV3     SLV3     1        N2      -4639 A        SER      284      HG1           2.4648
 5136 SLV3     SLV3     1        N2      -4639 A        SER      284      HG1           1.7508
 5183 SLV3     SLV3     1        CL1     - 376 A        SER      24       HG1           2.5282
 5136 SLV3     SLV3     1        N2      -4639 A        SER      284      HG1           1.9795
 5183 SLV3     SLV3     1        CL1     - 376 A        SER      24       HG1           2.9918
 5136 SLV3     SLV3     1        N2      -4639 A        SER      284      HG1           1.8438
 5139 SLV3     SLV3     1        N3      -4639 A        SER      284      HG1           2.9943
 5183 SLV3     SLV3     1        CL1     - 376 A        SER      24       HG1           2.1246
 5136 SLV3     SLV3     1        N2      -4639 A        SER      284      HG1           1.8741
 5183 SLV3     SLV3     1        CL1     - 376 A        SER      24       HG1           2.3415
 5136 SLV3     SLV3     1        N2      -4639 A        SER      284      HG1           1.8929
 5183 SLV3     SLV3     1        CL1     - 376 A        SER      24       HG1           2.3702
 5136 SLV3     SLV3     1        N2      -4639 A        SER      284      HG1           2.4913
 5136 SLV3     SLV3     1        N2      -4639 A        SER      284      HG1           2.1342
 5183 SLV3     SLV3     1        CL1     - 376 A        SER      24       HG1           2.9869
 5136 SLV3     SLV3     1        N2      -4639 A        SER      284      HG1           1.9232
 5136 SLV3     SLV3     1        N2      -4639 A        SER      284      HG1           1.7808
 5136 SLV3     SLV3     1        N2      -4639 A        SER      284      HG1           2.1642
 5136 SLV3     SLV3     1        N2      -4639 A        SER      284      HG1           1.8938
 5183 SLV3     SLV3     1        CL1     - 376 A        SER      24       HG1           2.5502
 5136 SLV3     SLV3     1        N2      -4639 A        SER      284      HG1           2.0137
 5136 SLV3     SLV3     1        N2      -4639 A        SER      284      HG1           1.8236
 5183 SLV3     SLV3     1        CL1     - 376 A        SER      24       HG1           1.9369
 5136 SLV3     SLV3     1        N2      -4639 A        SER      284      HG1           1.9116
 5183 SLV3     SLV3     1        CL1     - 376 A        SER      24       HG1           1.9474
 5136 SLV3     SLV3     1        N2      -4639 A        SER      284      HG1           1.8951
 5183 SLV3     SLV3     1        CL1     - 376 A        SER      24       HG1           1.9530
 5136 SLV3     SLV3     1        N2      -4639 A        SER      284      HG1           1.8296
 5183 SLV3     SLV3     1        CL1     - 376 A        SER      24       HG1           1.8854
 5136 SLV3     SLV3     1        N2      -4639 A        SER      284      HG1           1.9408
 5183 SLV3     SLV3     1        CL1     - 376 A        SER      24       HG1           2.4478
 5136 SLV3     SLV3     1        N2      -4639 A        SER      284      HG1           1.9860
 5139 SLV3     SLV3     1        N3      -4639 A        SER      284      HG1           2.9012
 5183 SLV3     SLV3     1        CL1     - 376 A        SER      24       HG1           2.4629
 5136 SLV3     SLV3     1        N2      -4639 A        SER      284      HG1           2.7245
 5139 SLV3     SLV3     1        N3      -4639 A        SER      284      HG1           2.7292
 5183 SLV3     SLV3     1        CL1     - 376 A        SER      24       HG1           1.6958
 5183 SLV3     SLV3     1        CL1     - 376 A        SER      24       HG1           2.0402
 5183 SLV3     SLV3     1        CL1     - 376 A        SER      24       HG1           1.8010
 5183 SLV3     SLV3     1        CL1     - 376 A        SER      24       HG1           2.6108
 5183 SLV3     SLV3     1        CL1     - 376 A        SER      24       HG1           2.8012
 5183 SLV3     SLV3     1        CL1     - 376 A        SER      24       HG1           2.7126
 5183 SLV3     SLV3     1        CL1     - 376 A        SER      24       HG1           2.3429
 5183 SLV3     SLV3     1        CL1     - 376 A        SER      24       HG1           2.5938
 5136 SLV3     SLV3     1        N2      -4639 A        SER      284      HG1           1.9271
 5139 SLV3     SLV3     1        N3      -4639 A        SER      284      HG1           2.7231
 5183 SLV3     SLV3     1        CL1     - 376 A        SER      24       HG1           2.2460
 5183 SLV3     SLV3     1        CL1     - 376 A        SER      24       HG1           2.4071
 5183 SLV3     SLV3     1        CL1     - 376 A        SER      24       HG1           2.5369
 5183 SLV3     SLV3     1        CL1     - 376 A        SER      24       HG1           2.5130
 5183 SLV3     SLV3     1        CL1     - 376 A        SER      24       HG1           2.1975
 5183 SLV3     SLV3     1        CL1     - 376 A        SER      24       HG1           2.7263
 5183 SLV3     SLV3     1        CL1     - 376 A        SER      24       HG1           2.0979
 5183 SLV3     SLV3     1        CL1     - 376 A        SER      24       HG1           2.9669
 5183 SLV3     SLV3     1        CL1     - 376 A        SER      24       HG1           2.8554
 5183 SLV3     SLV3     1        CL1     - 376 A        SER      24       HG1           2.4363
 5183 SLV3     SLV3     1        CL1     - 376 A        SER      24       HG1           2.4986
 5183 SLV3     SLV3     1        CL1     - 376 A        SER      24       HG1           2.7488
 5183 SLV3     SLV3     1        CL1     - 376 A        SER      24       HG1           2.6125
 5172 SLV3     SLV3     1        O1      -4639 A        SER      284      HG1           2.4455
 5183 SLV3     SLV3     1        CL1     - 376 A        SER      24       HG1           2.5230
 5183 SLV3     SLV3     1        CL1     - 376 A        SER      24       HG1           2.4963
 5183 SLV3     SLV3     1        CL1     - 376 A        SER      24       HG1           2.4068
 5183 SLV3     SLV3     1        CL1     - 376 A        SER      24       HG1           2.5710
 5183 SLV3     SLV3     1        CL1     - 376 A        SER      24       HG1           2.4708
 5183 SLV3     SLV3     1        CL1     - 376 A        SER      24       HG1           2.7071
 5183 SLV3     SLV3     1        CL1     - 376 A        SER      24       HG1           2.7931
 5183 SLV3     SLV3     1        CL1     - 376 A        SER      24       HG1           2.3541
 5183 SLV3     SLV3     1        CL1     - 376 A        SER      24       HG1           1.9884
 5183 SLV3     SLV3     1        CL1     - 376 A        SER      24       HG1           2.6542
 5183 SLV3     SLV3     1        CL1     - 376 A        SER      24       HG1           1.9988
 5183 SLV3     SLV3     1        CL1     - 376 A        SER      24       HG1           2.3436
 5183 SLV3     SLV3     1        CL1     - 376 A        SER      24       HG1           2.1649
 5183 SLV3     SLV3     1        CL1     - 376 A        SER      24       HG1           2.8587
 5183 SLV3     SLV3     1        CL1     - 376 A        SER      24       HG1           1.8594
 5183 SLV3     SLV3     1        CL1     - 376 A        SER      24       HG1           2.7484
 5183 SLV3     SLV3     1        CL1     - 376 A        SER      24       HG1           2.4604
 5183 SLV3     SLV3     1        CL1     - 376 A        SER      24       HG1           2.9086
 5183 SLV3     SLV3     1        CL1     - 376 A        SER      24       HG1           2.5829
 5183 SLV3     SLV3     1        CL1     - 376 A        SER      24       HG1           2.7358
 5183 SLV3     SLV3     1        CL1     - 376 A        SER      24       HG1           2.5187
 5183 SLV3     SLV3     1        CL1     - 376 A        SER      24       HG1           2.7762
 5183 SLV3     SLV3     1        CL1     - 376 A        SER      24       HG1           2.0546
 5183 SLV3     SLV3     1        CL1     - 376 A        SER      24       HG1           2.3923
 5183 SLV3     SLV3     1        CL1     - 376 A        SER      24       HG1           2.0392
 5183 SLV3     SLV3     1        CL1     - 376 A        SER      24       HG1           2.2087
 5183 SLV3     SLV3     1        CL1     - 376 A        SER      24       HG1           2.3029
 5183 SLV3     SLV3     1        CL1     - 376 A        SER      24       HG1           2.4109
 5183 SLV3     SLV3     1        CL1     - 376 A        SER      24       HG1           2.7951
 5183 SLV3     SLV3     1        CL1     - 376 A        SER      24       HG1           2.9732
 5183 SLV3     SLV3     1        CL1     - 376 A        SER      24       HG1           2.8206
 5183 SLV3     SLV3     1        CL1     - 376 A        SER      24       HG1           2.5302
 5183 SLV3     SLV3     1        CL1     - 376 A        SER      24       HG1           2.0331
 5183 SLV3     SLV3     1        CL1     - 376 A        SER      24       HG1           2.4711
 5183 SLV3     SLV3     1        CL1     - 376 A        SER      24       HG1           2.2786
 5183 SLV3     SLV3     1        CL1     - 376 A        SER      24       HG1           2.9348
 5183 SLV3     SLV3     1        CL1     - 376 A        SER      24       HG1           2.7716
 5183 SLV3     SLV3     1        CL1     - 376 A        SER      24       HG1           2.6542
 5183 SLV3     SLV3     1        CL1     - 376 A        SER      24       HG1           2.0114
 5183 SLV3     SLV3     1        CL1     - 376 A        SER      24       HG1           2.9126
 5183 SLV3     SLV3     1        CL1     - 376 A        SER      24       HG1           2.5168
 5183 SLV3     SLV3     1        CL1     - 376 A        SER      24       HG1           1.8638
 5183 SLV3     SLV3     1        CL1     - 376 A        SER      24       HG1           2.2599
 5136 SLV3     SLV3     1        N2      -4639 A        SER      284      HG1           2.3770
 5172 SLV3     SLV3     1        O1      -4639 A        SER      284      HG1           2.9154
 5183 SLV3     SLV3     1        CL1     - 376 A        SER      24       HG1           2.7050
 5183 SLV3     SLV3     1        CL1     - 376 A        SER      24       HG1           2.8001
 5183 SLV3     SLV3     1        CL1     - 376 A        SER      24       HG1           1.8344
 5183 SLV3     SLV3     1        CL1     - 376 A        SER      24       HG1           2.3274
 5183 SLV3     SLV3     1        CL1     - 376 A        SER      24       HG1           2.3739
 5183 SLV3     SLV3     1        CL1     - 376 A        SER      24       HG1           2.4318
 5183 SLV3     SLV3     1        CL1     - 376 A        SER      24       HG1           1.8992
 5183 SLV3     SLV3     1        CL1     - 376 A        SER      24       HG1           2.4138
 5183 SLV3     SLV3     1        CL1     - 376 A        SER      24       HG1           2.7290
 5183 SLV3     SLV3     1        CL1     - 376 A        SER      24       HG1           1.8073
 5183 SLV3     SLV3     1        CL1     - 376 A        SER      24       HG1           2.5517
 5183 SLV3     SLV3     1        CL1     - 376 A        SER      24       HG1           2.8403
 5183 SLV3     SLV3     1        CL1     - 376 A        SER      24       HG1           2.7162
 5183 SLV3     SLV3     1        CL1     - 376 A        SER      24       HG1           2.3636
 5183 SLV3     SLV3     1        CL1     - 376 A        SER      24       HG1           2.3750
 5183 SLV3     SLV3     1        CL1     - 376 A        SER      24       HG1           1.7002
 5183 SLV3     SLV3     1        CL1     - 376 A        SER      24       HG1           2.2883
 5183 SLV3     SLV3     1        CL1     - 376 A        SER      24       HG1           1.8483
 5183 SLV3     SLV3     1        CL1     - 376 A        SER      24       HG1           2.2031
 5183 SLV3     SLV3     1        CL1     - 376 A        SER      24       HG1           2.8958
 5183 SLV3     SLV3     1        CL1     - 376 A        SER      24       HG1           2.7779
 5183 SLV3     SLV3     1        CL1     - 376 A        SER      24       HG1           2.4964
 5183 SLV3     SLV3     1        CL1     - 376 A        SER      24       HG1           2.5882
 5183 SLV3     SLV3     1        CL1     - 376 A        SER      24       HG1           2.0361
 5183 SLV3     SLV3     1        CL1     - 376 A        SER      24       HG1           2.8987
 5183 SLV3     SLV3     1        CL1     - 376 A        SER      24       HG1           2.5621
 5183 SLV3     SLV3     1        CL1     - 376 A        SER      24       HG1           2.4418
 5183 SLV3     SLV3     1        CL1     - 376 A        SER      24       HG1           1.9704
 5183 SLV3     SLV3     1        CL1     - 376 A        SER      24       HG1           2.7027
 5183 SLV3     SLV3     1        CL1     - 376 A        SER      24       HG1           1.9218
 5183 SLV3     SLV3     1        CL1     - 376 A        SER      24       HG1           1.9523
 5183 SLV3     SLV3     1        CL1     - 376 A        SER      24       HG1           2.6970
 5183 SLV3     SLV3     1        CL1     - 376 A        SER      24       HG1           2.9313
 5183 SLV3     SLV3     1        CL1     - 376 A        SER      24       HG1           2.1946
 5183 SLV3     SLV3     1        CL1     - 376 A        SER      24       HG1           2.7701
 5183 SLV3     SLV3     1        CL1     - 376 A        SER      24       HG1           1.8297
 5183 SLV3     SLV3     1        CL1     - 376 A        SER      24       HG1           2.8380
 5183 SLV3     SLV3     1        CL1     - 376 A        SER      24       HG1           1.9857
 5183 SLV3     SLV3     1        CL1     - 376 A        SER      24       HG1           2.2505
 5183 SLV3     SLV3     1        CL1     - 376 A        SER      24       HG1           2.6006
 5183 SLV3     SLV3     1        CL1     - 376 A        SER      24       HG1           2.2614
 5183 SLV3     SLV3     1        CL1     - 376 A        SER      24       HG1           2.5180
 5183 SLV3     SLV3     1        CL1     - 376 A        SER      24       HG1           2.0020
 5183 SLV3     SLV3     1        CL1     - 376 A        SER      24       HG1           1.8474
 5183 SLV3     SLV3     1        CL1     - 376 A        SER      24       HG1           2.4015
 5183 SLV3     SLV3     1        CL1     - 376 A        SER      24       HG1           2.3026
 5183 SLV3     SLV3     1        CL1     - 376 A        SER      24       HG1           2.9229
 5183 SLV3     SLV3     1        CL1     - 376 A        SER      24       HG1           1.8710
 5183 SLV3     SLV3     1        CL1     - 376 A        SER      24       HG1           2.7565
 5183 SLV3     SLV3     1        CL1     - 376 A        SER      24       HG1           2.3840
 5183 SLV3     SLV3     1        CL1     - 376 A        SER      24       HG1           1.9423
 5183 SLV3     SLV3     1        CL1     - 376 A        SER      24       HG1           2.0434
 5183 SLV3     SLV3     1        CL1     - 376 A        SER      24       HG1           2.2470
 5183 SLV3     SLV3     1        CL1     - 376 A        SER      24       HG1           2.2549
 5183 SLV3     SLV3     1        CL1     - 376 A        SER      24       HG1           2.0049
 5183 SLV3     SLV3     1        CL1     - 376 A        SER      24       HG1           2.4738
 5183 SLV3     SLV3     1        CL1     - 376 A        SER      24       HG1           2.1864
 5183 SLV3     SLV3     1        CL1     - 376 A        SER      24       HG1           1.8399
 5183 SLV3     SLV3     1        CL1     - 376 A        SER      24       HG1           2.0710
 5183 SLV3     SLV3     1        CL1     - 376 A        SER      24       HG1           2.6496
 5183 SLV3     SLV3     1        CL1     - 376 A        SER      24       HG1           2.1665
 5183 SLV3     SLV3     1        CL1     - 376 A        SER      24       HG1           2.2087
 5183 SLV3     SLV3     1        CL1     - 376 A        SER      24       HG1           2.1698
 5183 SLV3     SLV3     1        CL1     - 376 A        SER      24       HG1           2.5939
 5183 SLV3     SLV3     1        CL1     - 376 A        SER      24       HG1           2.3763
 5183 SLV3     SLV3     1        CL1     - 376 A        SER      24       HG1           2.3379
 5183 SLV3     SLV3     1        CL1     - 376 A        SER      24       HG1           2.6084
 5183 SLV3     SLV3     1        CL1     - 376 A        SER      24       HG1           2.5359
 5183 SLV3     SLV3     1        CL1     - 376 A        SER      24       HG1           2.6547
 5183 SLV3     SLV3     1        CL1     - 376 A        SER      24       HG1           2.1803
 5183 SLV3     SLV3     1        CL1     - 376 A        SER      24       HG1           1.8079
 5183 SLV3     SLV3     1        CL1     - 376 A        SER      24       HG1           1.8840
 5183 SLV3     SLV3     1        CL1     - 376 A        SER      24       HG1           1.7833
 5183 SLV3     SLV3     1        CL1     - 376 A        SER      24       HG1           2.3188
 5183 SLV3     SLV3     1        CL1     - 376 A        SER      24       HG1           2.1606
 5183 SLV3     SLV3     1        CL1     - 376 A        SER      24       HG1           2.2850
 5183 SLV3     SLV3     1        CL1     - 376 A        SER      24       HG1           2.4532
 5183 SLV3     SLV3     1        CL1     - 376 A        SER      24       HG1           2.5314
 5183 SLV3     SLV3     1        CL1     - 376 A        SER      24       HG1           2.7248
 5183 SLV3     SLV3     1        CL1     - 376 A        SER      24       HG1           1.7811
 5183 SLV3     SLV3     1        CL1     - 376 A        SER      24       HG1           2.0929
 5183 SLV3     SLV3     1        CL1     - 376 A        SER      24       HG1           2.3166
 5183 SLV3     SLV3     1        CL1     - 376 A        SER      24       HG1           2.1861
 5183 SLV3     SLV3     1        CL1     - 376 A        SER      24       HG1           2.2325
 5183 SLV3     SLV3     1        CL1     - 376 A        SER      24       HG1           1.9317
 5183 SLV3     SLV3     1        CL1     - 376 A        SER      24       HG1           2.4347
 5183 SLV3     SLV3     1        CL1     - 376 A        SER      24       HG1           1.9043
 5183 SLV3     SLV3     1        CL1     - 376 A        SER      24       HG1           2.1219
 5183 SLV3     SLV3     1        CL1     - 376 A        SER      24       HG1           2.0768
 5183 SLV3     SLV3     1        CL1     - 376 A        SER      24       HG1           2.1603
 5183 SLV3     SLV3     1        CL1     - 376 A        SER      24       HG1           1.7895
 5183 SLV3     SLV3     1        CL1     - 376 A        SER      24       HG1           2.1707
 5183 SLV3     SLV3     1        CL1     - 376 A        SER      24       HG1           2.2138
 5183 SLV3     SLV3     1        CL1     - 376 A        SER      24       HG1           2.4979
 5183 SLV3     SLV3     1        CL1     - 376 A        SER      24       HG1           2.0071
 5183 SLV3     SLV3     1        CL1     - 376 A        SER      24       HG1           2.2229
 5183 SLV3     SLV3     1        CL1     - 376 A        SER      24       HG1           2.1057
 5183 SLV3     SLV3     1        CL1     - 376 A        SER      24       HG1           2.0287
 5183 SLV3     SLV3     1        CL1     - 376 A        SER      24       HG1           1.9253
 5183 SLV3     SLV3     1        CL1     - 376 A        SER      24       HG1           1.8606
 5183 SLV3     SLV3     1        CL1     - 376 A        SER      24       HG1           2.4111
 5183 SLV3     SLV3     1        CL1     - 376 A        SER      24       HG1           2.0554
 5183 SLV3     SLV3     1        CL1     - 376 A        SER      24       HG1           2.1905
 5183 SLV3     SLV3     1        CL1     - 376 A        SER      24       HG1           2.2282
 5183 SLV3     SLV3     1        CL1     - 376 A        SER      24       HG1           1.8253
 5183 SLV3     SLV3     1        CL1     - 376 A        SER      24       HG1           1.9859
 5183 SLV3     SLV3     1        CL1     - 376 A        SER      24       HG1           2.6446
 5183 SLV3     SLV3     1        CL1     - 376 A        SER      24       HG1           2.4697
 5183 SLV3     SLV3     1        CL1     - 376 A        SER      24       HG1           2.2045
 5183 SLV3     SLV3     1        CL1     - 376 A        SER      24       HG1           2.6005
 5183 SLV3     SLV3     1        CL1     - 376 A        SER      24       HG1           1.9837
 5183 SLV3     SLV3     1        CL1     - 376 A        SER      24       HG1           2.3701
 5183 SLV3     SLV3     1        CL1     - 376 A        SER      24       HG1           2.0555
 5183 SLV3     SLV3     1        CL1     - 376 A        SER      24       HG1           2.0186
 5183 SLV3     SLV3     1        CL1     - 376 A        SER      24       HG1           2.1805
 5183 SLV3     SLV3     1        CL1     - 376 A        SER      24       HG1           2.0826
 5183 SLV3     SLV3     1        CL1     - 376 A        SER      24       HG1           2.9303
 5183 SLV3     SLV3     1        CL1     - 376 A        SER      24       HG1           2.2099
 5183 SLV3     SLV3     1        CL1     - 376 A        SER      24       HG1           1.7225
 5183 SLV3     SLV3     1        CL1     - 376 A        SER      24       HG1           2.4542
 5183 SLV3     SLV3     1        CL1     - 376 A        SER      24       HG1           1.9585
 5183 SLV3     SLV3     1        CL1     - 376 A        SER      24       HG1           2.6522
 5183 SLV3     SLV3     1        CL1     - 376 A        SER      24       HG1           2.6922
 5183 SLV3     SLV3     1        CL1     - 376 A        SER      24       HG1           2.8804
 5183 SLV3     SLV3     1        CL1     - 376 A        SER      24       HG1           2.4228
 5183 SLV3     SLV3     1        CL1     - 376 A        SER      24       HG1           2.2294
 5183 SLV3     SLV3     1        CL1     - 376 A        SER      24       HG1           2.1644
 5183 SLV3     SLV3     1        CL1     - 376 A        SER      24       HG1           2.7633
 5183 SLV3     SLV3     1        CL1     - 376 A        SER      24       HG1           2.4598
 5183 SLV3     SLV3     1        CL1     - 376 A        SER      24       HG1           2.6325
 5183 SLV3     SLV3     1        CL1     - 376 A        SER      24       HG1           2.2281
 5183 SLV3     SLV3     1        CL1     - 376 A        SER      24       HG1           2.0716
 5183 SLV3     SLV3     1        CL1     - 376 A        SER      24       HG1           2.0333
 5183 SLV3     SLV3     1        CL1     - 376 A        SER      24       HG1           2.1119
 5183 SLV3     SLV3     1        CL1     - 376 A        SER      24       HG1           1.9623
 5183 SLV3     SLV3     1        CL1     - 376 A        SER      24       HG1           2.2259
 5183 SLV3     SLV3     1        CL1     - 376 A        SER      24       HG1           2.7289
 5183 SLV3     SLV3     1        CL1     - 376 A        SER      24       HG1           2.7884
 5183 SLV3     SLV3     1        CL1     - 376 A        SER      24       HG1           1.7289
 5183 SLV3     SLV3     1        CL1     - 376 A        SER      24       HG1           2.6880
 5183 SLV3     SLV3     1        CL1     - 376 A        SER      24       HG1           2.6800
 5183 SLV3     SLV3     1        CL1     - 376 A        SER      24       HG1           2.2681
 5183 SLV3     SLV3     1        CL1     - 376 A        SER      24       HG1           2.5609
 5183 SLV3     SLV3     1        CL1     - 376 A        SER      24       HG1           2.0189
 5183 SLV3     SLV3     1        CL1     - 376 A        SER      24       HG1           1.9047
 5183 SLV3     SLV3     1        CL1     - 376 A        SER      24       HG1           2.1900
 5183 SLV3     SLV3     1        CL1     - 376 A        SER      24       HG1           2.0078
 5183 SLV3     SLV3     1        CL1     - 376 A        SER      24       HG1           1.9709
 5183 SLV3     SLV3     1        CL1     - 376 A        SER      24       HG1           2.1048
 5183 SLV3     SLV3     1        CL1     - 376 A        SER      24       HG1           2.3385
 5183 SLV3     SLV3     1        CL1     - 376 A        SER      24       HG1           2.2448
 5183 SLV3     SLV3     1        CL1     - 376 A        SER      24       HG1           2.4054
 5183 SLV3     SLV3     1        CL1     - 376 A        SER      24       HG1           1.9965
 5183 SLV3     SLV3     1        CL1     - 376 A        SER      24       HG1           2.3045
 5183 SLV3     SLV3     1        CL1     - 376 A        SER      24       HG1           2.1685
 5183 SLV3     SLV3     1        CL1     - 376 A        SER      24       HG1           2.2897
 5183 SLV3     SLV3     1        CL1     - 376 A        SER      24       HG1           2.2697
 5183 SLV3     SLV3     1        CL1     - 376 A        SER      24       HG1           2.1249
 5183 SLV3     SLV3     1        CL1     - 376 A        SER      24       HG1           2.4300
 5183 SLV3     SLV3     1        CL1     - 376 A        SER      24       HG1           2.6559
 5183 SLV3     SLV3     1        CL1     - 376 A        SER      24       HG1           2.0924
 5183 SLV3     SLV3     1        CL1     - 376 A        SER      24       HG1           2.2712
 5183 SLV3     SLV3     1        CL1     - 376 A        SER      24       HG1           2.3268
 5183 SLV3     SLV3     1        CL1     - 376 A        SER      24       HG1           2.4456
 5183 SLV3     SLV3     1        CL1     - 376 A        SER      24       HG1           2.8472
 5183 SLV3     SLV3     1        CL1     - 376 A        SER      24       HG1           2.3173
 5183 SLV3     SLV3     1        CL1     - 376 A        SER      24       HG1           2.4919
 5183 SLV3     SLV3     1        CL1     - 376 A        SER      24       HG1           2.2131
 5183 SLV3     SLV3     1        CL1     - 376 A        SER      24       HG1           2.4862
 5183 SLV3     SLV3     1        CL1     - 376 A        SER      24       HG1           2.8393
 5183 SLV3     SLV3     1        CL1     - 376 A        SER      24       HG1           1.8116
 5183 SLV3     SLV3     1        CL1     - 376 A        SER      24       HG1           2.4861
 5183 SLV3     SLV3     1        CL1     - 376 A        SER      24       HG1           2.0026
 5183 SLV3     SLV3     1        CL1     - 376 A        SER      24       HG1           2.2027
 5183 SLV3     SLV3     1        CL1     - 376 A        SER      24       HG1           2.4704
 5183 SLV3     SLV3     1        CL1     - 376 A        SER      24       HG1           2.5371
 5183 SLV3     SLV3     1        CL1     - 376 A        SER      24       HG1           2.0189
 5183 SLV3     SLV3     1        CL1     - 376 A        SER      24       HG1           2.3321
 5183 SLV3     SLV3     1        CL1     - 376 A        SER      24       HG1           1.6928
 5183 SLV3     SLV3     1        CL1     - 376 A        SER      24       HG1           2.3386
 5183 SLV3     SLV3     1        CL1     - 376 A        SER      24       HG1           1.9121
 5183 SLV3     SLV3     1        CL1     - 376 A        SER      24       HG1           2.6545
 5183 SLV3     SLV3     1        CL1     - 376 A        SER      24       HG1           2.2015
 5183 SLV3     SLV3     1        CL1     - 376 A        SER      24       HG1           1.9013
 5183 SLV3     SLV3     1        CL1     - 376 A        SER      24       HG1           2.3716
 5183 SLV3     SLV3     1        CL1     - 376 A        SER      24       HG1           1.9510
 5183 SLV3     SLV3     1        CL1     - 376 A        SER      24       HG1           2.8387
 5183 SLV3     SLV3     1        CL1     - 376 A        SER      24       HG1           2.2692
 5183 SLV3     SLV3     1        CL1     - 376 A        SER      24       HG1           2.1275
 5183 SLV3     SLV3     1        CL1     - 376 A        SER      24       HG1           2.1173
 5183 SLV3     SLV3     1        CL1     - 376 A        SER      24       HG1           2.4554
 5183 SLV3     SLV3     1        CL1     - 376 A        SER      24       HG1           2.5843
 5183 SLV3     SLV3     1        CL1     - 376 A        SER      24       HG1           2.3092
 5183 SLV3     SLV3     1        CL1     - 376 A        SER      24       HG1           2.3788
 5183 SLV3     SLV3     1        CL1     - 376 A        SER      24       HG1           2.3278
 5183 SLV3     SLV3     1        CL1     - 376 A        SER      24       HG1           2.0322
 5183 SLV3     SLV3     1        CL1     - 376 A        SER      24       HG1           2.0212
 5183 SLV3     SLV3     1        CL1     - 376 A        SER      24       HG1           2.4303
 5183 SLV3     SLV3     1        CL1     - 376 A        SER      24       HG1           2.1081
 5183 SLV3     SLV3     1        CL1     - 376 A        SER      24       HG1           2.6790
 5183 SLV3     SLV3     1        CL1     - 376 A        SER      24       HG1           2.0728
 5183 SLV3     SLV3     1        CL1     - 376 A        SER      24       HG1           2.0069
 5183 SLV3     SLV3     1        CL1     - 376 A        SER      24       HG1           2.3875
 5183 SLV3     SLV3     1        CL1     - 376 A        SER      24       HG1           2.2181
 5183 SLV3     SLV3     1        CL1     - 376 A        SER      24       HG1           2.0886
 5183 SLV3     SLV3     1        CL1     - 376 A        SER      24       HG1           2.2694
 5183 SLV3     SLV3     1        CL1     - 376 A        SER      24       HG1           2.0941
 5183 SLV3     SLV3     1        CL1     - 376 A        SER      24       HG1           2.1090
 5183 SLV3     SLV3     1        CL1     - 376 A        SER      24       HG1           2.1619
 5183 SLV3     SLV3     1        CL1     - 376 A        SER      24       HG1           2.4296
 5183 SLV3     SLV3     1        CL1     - 376 A        SER      24       HG1           1.9104
 5183 SLV3     SLV3     1        CL1     - 376 A        SER      24       HG1           1.9338
 5183 SLV3     SLV3     1        CL1     - 376 A        SER      24       HG1           2.0371
 5183 SLV3     SLV3     1        CL1     - 376 A        SER      24       HG1           2.2172
 5183 SLV3     SLV3     1        CL1     - 376 A        SER      24       HG1           2.3270
 5183 SLV3     SLV3     1        CL1     - 376 A        SER      24       HG1           2.6972
 5183 SLV3     SLV3     1        CL1     - 376 A        SER      24       HG1           1.9180
 5183 SLV3     SLV3     1        CL1     - 376 A        SER      24       HG1           1.9670
 5183 SLV3     SLV3     1        CL1     - 376 A        SER      24       HG1           2.5182
 5183 SLV3     SLV3     1        CL1     - 376 A        SER      24       HG1           2.3806
 5183 SLV3     SLV3     1        CL1     - 376 A        SER      24       HG1           1.7565
 5183 SLV3     SLV3     1        CL1     - 376 A        SER      24       HG1           1.8547
 5183 SLV3     SLV3     1        CL1     - 376 A        SER      24       HG1           2.6782
 5183 SLV3     SLV3     1        CL1     - 376 A        SER      24       HG1           2.0970
 5183 SLV3     SLV3     1        CL1     - 376 A        SER      24       HG1           2.3514
 5183 SLV3     SLV3     1        CL1     - 376 A        SER      24       HG1           1.9123
 5183 SLV3     SLV3     1        CL1     - 376 A        SER      24       HG1           2.2037
 5183 SLV3     SLV3     1        CL1     - 376 A        SER      24       HG1           1.8420
 5183 SLV3     SLV3     1        CL1     - 376 A        SER      24       HG1           2.0979
 5183 SLV3     SLV3     1        CL1     - 376 A        SER      24       HG1           2.1602
 5183 SLV3     SLV3     1        CL1     - 376 A        SER      24       HG1           2.3321
 5183 SLV3     SLV3     1        CL1     - 376 A        SER      24       HG1           2.6215
 5183 SLV3     SLV3     1        CL1     - 376 A        SER      24       HG1           2.8168
 5183 SLV3     SLV3     1        CL1     - 376 A        SER      24       HG1           1.9915
 5183 SLV3     SLV3     1        CL1     - 376 A        SER      24       HG1           1.9595
 5183 SLV3     SLV3     1        CL1     - 376 A        SER      24       HG1           2.1287
 5183 SLV3     SLV3     1        CL1     - 376 A        SER      24       HG1           2.2188
 5183 SLV3     SLV3     1        CL1     - 376 A        SER      24       HG1           1.9478
 5183 SLV3     SLV3     1        CL1     - 376 A        SER      24       HG1           1.6961
 5183 SLV3     SLV3     1        CL1     - 376 A        SER      24       HG1           1.8945
 5183 SLV3     SLV3     1        CL1     - 376 A        SER      24       HG1           2.5419
 5183 SLV3     SLV3     1        CL1     - 376 A        SER      24       HG1           2.4243
 5183 SLV3     SLV3     1        CL1     - 376 A        SER      24       HG1           2.5813
 5183 SLV3     SLV3     1        CL1     - 376 A        SER      24       HG1           2.4132
 5183 SLV3     SLV3     1        CL1     - 376 A        SER      24       HG1           2.7158
 5183 SLV3     SLV3     1        CL1     - 376 A        SER      24       HG1           2.3505
 5183 SLV3     SLV3     1        CL1     - 376 A        SER      24       HG1           2.8168
 5183 SLV3     SLV3     1        CL1     - 376 A        SER      24       HG1           2.9040
 5183 SLV3     SLV3     1        CL1     - 376 A        SER      24       HG1           2.4157
 5183 SLV3     SLV3     1        CL1     - 376 A        SER      24       HG1           2.3283
 5183 SLV3     SLV3     1        CL1     - 376 A        SER      24       HG1           1.7901
 5183 SLV3     SLV3     1        CL1     - 376 A        SER      24       HG1           1.8563
 5183 SLV3     SLV3     1        CL1     - 376 A        SER      24       HG1           2.2120
 5139 SLV3     SLV3     1        N3      -4639 A        SER      284      HG1           2.8752
 5183 SLV3     SLV3     1        CL1     - 376 A        SER      24       HG1           2.0041
 5139 SLV3     SLV3     1        N3      -4639 A        SER      284      HG1           2.8168
 5183 SLV3     SLV3     1        CL1     - 376 A        SER      24       HG1           2.0819
 5139 SLV3     SLV3     1        N3      -4639 A        SER      284      HG1           2.3737
 5183 SLV3     SLV3     1        CL1     - 376 A        SER      24       HG1           2.3337
 5139 SLV3     SLV3     1        N3      -4639 A        SER      284      HG1           2.3345
 5183 SLV3     SLV3     1        CL1     - 376 A        SER      24       HG1           2.3785
 5136 SLV3     SLV3     1        N2      -4639 A        SER      284      HG1           1.9635
 5172 SLV3     SLV3     1        O1      -4639 A        SER      284      HG1           2.6303
 5183 SLV3     SLV3     1        CL1     - 376 A        SER      24       HG1           2.4979
 5136 SLV3     SLV3     1        N2      -4639 A        SER      284      HG1           1.9214
 5139 SLV3     SLV3     1        N3      -4639 A        SER      284      HG1           2.7139
 5172 SLV3     SLV3     1        O1      -4639 A        SER      284      HG1           2.9179
 5183 SLV3     SLV3     1        CL1     - 376 A        SER      24       HG1           2.8380
 5183 SLV3     SLV3     1        CL1     - 376 A        SER      24       HG1           2.2991
 5183 SLV3     SLV3     1        CL1     - 376 A        SER      24       HG1           2.1147
 5183 SLV3     SLV3     1        CL1     - 376 A        SER      24       HG1           2.4446
 5183 SLV3     SLV3     1        CL1     - 376 A        SER      24       HG1           1.8122
 5183 SLV3     SLV3     1        CL1     - 376 A        SER      24       HG1           1.9924
 5183 SLV3     SLV3     1        CL1     - 376 A        SER      24       HG1           2.2766
 5183 SLV3     SLV3     1        CL1     - 376 A        SER      24       HG1           2.3995
 5183 SLV3     SLV3     1        CL1     - 376 A        SER      24       HG1           2.2053
 5183 SLV3     SLV3     1        CL1     - 376 A        SER      24       HG1           2.6991
 5183 SLV3     SLV3     1        CL1     - 376 A        SER      24       HG1           1.5928
 5183 SLV3     SLV3     1        CL1     - 376 A        SER      24       HG1           2.3046
 5183 SLV3     SLV3     1        CL1     - 376 A        SER      24       HG1           2.0915
 5183 SLV3     SLV3     1        CL1     - 376 A        SER      24       HG1           2.2462
 5183 SLV3     SLV3     1        CL1     - 376 A        SER      24       HG1           2.4262
 5183 SLV3     SLV3     1        CL1     - 376 A        SER      24       HG1           2.3163
 5183 SLV3     SLV3     1        CL1     - 376 A        SER      24       HG1           1.8878
 5183 SLV3     SLV3     1        CL1     - 376 A        SER      24       HG1           2.0363
 5183 SLV3     SLV3     1        CL1     - 376 A        SER      24       HG1           1.9216
 5183 SLV3     SLV3     1        CL1     - 376 A        SER      24       HG1           1.9086
 5183 SLV3     SLV3     1        CL1     - 376 A        SER      24       HG1           2.5213
 5183 SLV3     SLV3     1        CL1     - 376 A        SER      24       HG1           2.4989
 5183 SLV3     SLV3     1        CL1     - 376 A        SER      24       HG1           2.0753
 5183 SLV3     SLV3     1        CL1     - 376 A        SER      24       HG1           2.3767
 5183 SLV3     SLV3     1        CL1     - 376 A        SER      24       HG1           1.8854
 5183 SLV3     SLV3     1        CL1     - 376 A        SER      24       HG1           1.9652
 5183 SLV3     SLV3     1        CL1     - 376 A        SER      24       HG1           2.8299
 5183 SLV3     SLV3     1        CL1     - 376 A        SER      24       HG1           2.3867
 5183 SLV3     SLV3     1        CL1     - 376 A        SER      24       HG1           2.3812
 5183 SLV3     SLV3     1        CL1     - 376 A        SER      24       HG1           2.7405
 5183 SLV3     SLV3     1        CL1     - 376 A        SER      24       HG1           2.4064
 5183 SLV3     SLV3     1        CL1     - 376 A        SER      24       HG1           2.6743
 5183 SLV3     SLV3     1        CL1     - 376 A        SER      24       HG1           2.4539
 5183 SLV3     SLV3     1        CL1     - 376 A        SER      24       HG1           2.0866
 5183 SLV3     SLV3     1        CL1     - 376 A        SER      24       HG1           2.3036
 5183 SLV3     SLV3     1        CL1     - 376 A        SER      24       HG1           2.2267
 5183 SLV3     SLV3     1        CL1     - 376 A        SER      24       HG1           1.9686
 5183 SLV3     SLV3     1        CL1     - 376 A        SER      24       HG1           2.4101
 5183 SLV3     SLV3     1        CL1     - 376 A        SER      24       HG1           2.6307
 5183 SLV3     SLV3     1        CL1     - 376 A        SER      24       HG1           2.0840
 5183 SLV3     SLV3     1        CL1     - 376 A        SER      24       HG1           2.7412
 5183 SLV3     SLV3     1        CL1     - 376 A        SER      24       HG1           2.5899
 5183 SLV3     SLV3     1        CL1     - 376 A        SER      24       HG1           2.5806
 5183 SLV3     SLV3     1        CL1     - 376 A        SER      24       HG1           2.5016
 5183 SLV3     SLV3     1        CL1     - 376 A        SER      24       HG1           2.2722
 5183 SLV3     SLV3     1        CL1     - 376 A        SER      24       HG1           2.1616
 5183 SLV3     SLV3     1        CL1     - 376 A        SER      24       HG1           1.8352
 5183 SLV3     SLV3     1        CL1     - 376 A        SER      24       HG1           2.6698
 5183 SLV3     SLV3     1        CL1     - 376 A        SER      24       HG1           2.3578
 5183 SLV3     SLV3     1        CL1     - 376 A        SER      24       HG1           2.9997
 5183 SLV3     SLV3     1        CL1     - 376 A        SER      24       HG1           2.2407
 5183 SLV3     SLV3     1        CL1     - 376 A        SER      24       HG1           2.3915
 5183 SLV3     SLV3     1        CL1     - 376 A        SER      24       HG1           1.8409
 5183 SLV3     SLV3     1        CL1     - 376 A        SER      24       HG1           2.6500
 5183 SLV3     SLV3     1        CL1     - 376 A        SER      24       HG1           2.8556
 5183 SLV3     SLV3     1        CL1     - 376 A        SER      24       HG1           2.3131
 5135 SLV3     SLV3     1        N1      -4639 A        SER      284      HG1           2.7183
 5139 SLV3     SLV3     1        N3      -4639 A        SER      284      HG1           2.5127
 5183 SLV3     SLV3     1        CL1     - 376 A        SER      24       HG1           2.7803
 5183 SLV3     SLV3     1        CL1     - 376 A        SER      24       HG1           1.9329
 5183 SLV3     SLV3     1        CL1     - 376 A        SER      24       HG1           2.4747
 5183 SLV3     SLV3     1        CL1     - 376 A        SER      24       HG1           2.7800
 5135 SLV3     SLV3     1        N1      -4639 A        SER      284      HG1           2.9008
 5139 SLV3     SLV3     1        N3      -4639 A        SER      284      HG1           2.8894
 5183 SLV3     SLV3     1        CL1     - 376 A        SER      24       HG1           1.9487
 5183 SLV3     SLV3     1        CL1     - 376 A        SER      24       HG1           2.5843
 5183 SLV3     SLV3     1        CL1     - 376 A        SER      24       HG1           2.7663
 5183 SLV3     SLV3     1        CL1     - 376 A        SER      24       HG1           2.1219
 5183 SLV3     SLV3     1        CL1     - 376 A        SER      24       HG1           2.3489
 5183 SLV3     SLV3     1        CL1     - 376 A        SER      24       HG1           2.9781
 5183 SLV3     SLV3     1        CL1     - 376 A        SER      24       HG1           2.1079
 5139 SLV3     SLV3     1        N3      -4639 A        SER      284      HG1           2.9827
 5183 SLV3     SLV3     1        CL1     - 376 A        SER      24       HG1           2.1637
 5183 SLV3     SLV3     1        CL1     - 376 A        SER      24       HG1           2.8630
 5183 SLV3     SLV3     1        CL1     - 376 A        SER      24       HG1           2.4117
 5183 SLV3     SLV3     1        CL1     - 376 A        SER      24       HG1           2.3080
 5183 SLV3     SLV3     1        CL1     - 376 A        SER      24       HG1           2.0205
 5183 SLV3     SLV3     1        CL1     - 376 A        SER      24       HG1           2.4306
 5183 SLV3     SLV3     1        CL1     - 376 A        SER      24       HG1           1.8276
 5183 SLV3     SLV3     1        CL1     - 376 A        SER      24       HG1           2.4537
 5183 SLV3     SLV3     1        CL1     - 376 A        SER      24       HG1           2.6522
 5183 SLV3     SLV3     1        CL1     - 376 A        SER      24       HG1           2.0863
 5183 SLV3     SLV3     1        CL1     - 376 A        SER      24       HG1           2.3498
 5183 SLV3     SLV3     1        CL1     - 376 A        SER      24       HG1           2.0780
 5183 SLV3     SLV3     1        CL1     - 376 A        SER      24       HG1           2.2863
 5183 SLV3     SLV3     1        CL1     - 376 A        SER      24       HG1           2.2034
 5183 SLV3     SLV3     1        CL1     - 376 A        SER      24       HG1           2.1224
 5183 SLV3     SLV3     1        CL1     - 376 A        SER      24       HG1           2.7284
 5183 SLV3     SLV3     1        CL1     - 376 A        SER      24       HG1           2.0785
 5183 SLV3     SLV3     1        CL1     - 376 A        SER      24       HG1           2.6740
 5183 SLV3     SLV3     1        CL1     - 376 A        SER      24       HG1           2.3756
 5183 SLV3     SLV3     1        CL1     - 376 A        SER      24       HG1           2.7986
 5136 SLV3     SLV3     1        N2      -4639 A        SER      284      HG1           2.1903
 5139 SLV3     SLV3     1        N3      -4639 A        SER      284      HG1           2.7911
 5136 SLV3     SLV3     1        N2      -4639 A        SER      284      HG1           2.6974
 5139 SLV3     SLV3     1        N3      -4639 A        SER      284      HG1           2.6416
 5135 SLV3     SLV3     1        N1      -4639 A        SER      284      HG1           2.8426
 5139 SLV3     SLV3     1        N3      -4639 A        SER      284      HG1           2.9970
 5183 SLV3     SLV3     1        CL1     - 376 A        SER      24       HG1           2.2101
 5183 SLV3     SLV3     1        CL1     - 376 A        SER      24       HG1           2.1805
 5183 SLV3     SLV3     1        CL1     - 376 A        SER      24       HG1           2.0608
 5183 SLV3     SLV3     1        CL1     - 376 A        SER      24       HG1           2.7955
 5183 SLV3     SLV3     1        CL1     - 376 A        SER      24       HG1           2.2874
 5183 SLV3     SLV3     1        CL1     - 376 A        SER      24       HG1           2.6234
 5183 SLV3     SLV3     1        CL1     - 376 A        SER      24       HG1           2.1178
 5183 SLV3     SLV3     1        CL1     - 376 A        SER      24       HG1           2.6384
 5183 SLV3     SLV3     1        CL1     - 376 A        SER      24       HG1           2.3272
 5183 SLV3     SLV3     1        CL1     - 376 A        SER      24       HG1           2.7578
 5183 SLV3     SLV3     1        CL1     - 376 A        SER      24       HG1           2.9164
 5183 SLV3     SLV3     1        CL1     - 376 A        SER      24       HG1           2.9697
 5183 SLV3     SLV3     1        CL1     - 376 A        SER      24       HG1           1.9145
 5183 SLV3     SLV3     1        CL1     - 376 A        SER      24       HG1           2.8851
 5183 SLV3     SLV3     1        CL1     - 376 A        SER      24       HG1           2.3443
 5183 SLV3     SLV3     1        CL1     - 376 A        SER      24       HG1           2.4323
 5183 SLV3     SLV3     1        CL1     - 376 A        SER      24       HG1           2.7829
 5183 SLV3     SLV3     1        CL1     - 376 A        SER      24       HG1           2.7126
 5183 SLV3     SLV3     1        CL1     - 376 A        SER      24       HG1           2.2789
 5183 SLV3     SLV3     1        CL1     - 376 A        SER      24       HG1           2.6373
 5183 SLV3     SLV3     1        CL1     - 376 A        SER      24       HG1           2.6908
 5183 SLV3     SLV3     1        CL1     - 376 A        SER      24       HG1           2.7100
 5183 SLV3     SLV3     1        CL1     - 376 A        SER      24       HG1           2.1592
 5183 SLV3     SLV3     1        CL1     - 376 A        SER      24       HG1           2.3698
 5183 SLV3     SLV3     1        CL1     - 376 A        SER      24       HG1           2.3455
 5183 SLV3     SLV3     1        CL1     - 376 A        SER      24       HG1           1.8918
 5183 SLV3     SLV3     1        CL1     - 376 A        SER      24       HG1           2.2276
 5183 SLV3     SLV3     1        CL1     - 376 A        SER      24       HG1           2.7179
 5183 SLV3     SLV3     1        CL1     - 376 A        SER      24       HG1           1.8321
 5183 SLV3     SLV3     1        CL1     - 376 A        SER      24       HG1           2.5678
 5183 SLV3     SLV3     1        CL1     - 376 A        SER      24       HG1           2.2781
 5183 SLV3     SLV3     1        CL1     - 376 A        SER      24       HG1           1.8716
 5183 SLV3     SLV3     1        CL1     - 376 A        SER      24       HG1           1.8487
 5183 SLV3     SLV3     1        CL1     - 376 A        SER      24       HG1           2.1134
 5183 SLV3     SLV3     1        CL1     - 376 A        SER      24       HG1           1.9219
 5183 SLV3     SLV3     1        CL1     - 376 A        SER      24       HG1           1.8858
 5183 SLV3     SLV3     1        CL1     - 376 A        SER      24       HG1           2.7116
 5183 SLV3     SLV3     1        CL1     - 376 A        SER      24       HG1           2.4459
 5183 SLV3     SLV3     1        CL1     - 376 A        SER      24       HG1           1.8541
 5183 SLV3     SLV3     1        CL1     - 376 A        SER      24       HG1           1.8863
 5183 SLV3     SLV3     1        CL1     - 376 A        SER      24       HG1           1.8091
 5183 SLV3     SLV3     1        CL1     - 376 A        SER      24       HG1           2.0361
 5183 SLV3     SLV3     1        CL1     - 376 A        SER      24       HG1           2.2171
 5183 SLV3     SLV3     1        CL1     - 376 A        SER      24       HG1           2.0368
 5183 SLV3     SLV3     1        CL1     - 376 A        SER      24       HG1           2.4723
 5183 SLV3     SLV3     1        CL1     - 376 A        SER      24       HG1           1.9905
 5183 SLV3     SLV3     1        CL1     - 376 A        SER      24       HG1           2.2423
 5183 SLV3     SLV3     1        CL1     - 376 A        SER      24       HG1           1.9254
 5183 SLV3     SLV3     1        CL1     - 376 A        SER      24       HG1           2.4737
 5183 SLV3     SLV3     1        CL1     - 376 A        SER      24       HG1           2.9056
 5183 SLV3     SLV3     1        CL1     - 376 A        SER      24       HG1           2.5160
 5183 SLV3     SLV3     1        CL1     - 376 A        SER      24       HG1           2.1792
 5183 SLV3     SLV3     1        CL1     - 376 A        SER      24       HG1           2.7714
 5183 SLV3     SLV3     1        CL1     - 376 A        SER      24       HG1           2.1991
 5183 SLV3     SLV3     1        CL1     - 376 A        SER      24       HG1           2.9719
 5183 SLV3     SLV3     1        CL1     - 376 A        SER      24       HG1           2.1609
 5183 SLV3     SLV3     1        CL1     - 376 A        SER      24       HG1           2.3554
 5183 SLV3     SLV3     1        CL1     - 376 A        SER      24       HG1           2.6482
 5183 SLV3     SLV3     1        CL1     - 376 A        SER      24       HG1           2.0775
 5183 SLV3     SLV3     1        CL1     - 376 A        SER      24       HG1           2.8474
 5183 SLV3     SLV3     1        CL1     - 376 A        SER      24       HG1           2.7144
 5183 SLV3     SLV3     1        CL1     - 376 A        SER      24       HG1           2.1739
 5183 SLV3     SLV3     1        CL1     - 376 A        SER      24       HG1           2.8560
 5183 SLV3     SLV3     1        CL1     - 376 A        SER      24       HG1           2.1294
 5183 SLV3     SLV3     1        CL1     - 376 A        SER      24       HG1           2.8955
 5183 SLV3     SLV3     1        CL1     - 376 A        SER      24       HG1           2.8569
 5183 SLV3     SLV3     1        CL1     - 376 A        SER      24       HG1           2.7397
 5183 SLV3     SLV3     1        CL1     - 376 A        SER      24       HG1           2.2035
 5183 SLV3     SLV3     1        CL1     - 376 A        SER      24       HG1           2.6673
 5183 SLV3     SLV3     1        CL1     - 376 A        SER      24       HG1           2.8106
 5183 SLV3     SLV3     1        CL1     - 376 A        SER      24       HG1           2.2293
 5183 SLV3     SLV3     1        CL1     - 376 A        SER      24       HG1           2.8413
 5183 SLV3     SLV3     1        CL1     - 376 A        SER      24       HG1           1.8926
 5183 SLV3     SLV3     1        CL1     - 376 A        SER      24       HG1           2.4305
 5183 SLV3     SLV3     1        CL1     - 376 A        SER      24       HG1           2.1022
 5183 SLV3     SLV3     1        CL1     - 376 A        SER      24       HG1           1.9419
 5183 SLV3     SLV3     1        CL1     - 376 A        SER      24       HG1           2.8174
 5183 SLV3     SLV3     1        CL1     - 376 A        SER      24       HG1           2.9806
 5183 SLV3     SLV3     1        CL1     - 376 A        SER      24       HG1           2.7842
 5183 SLV3     SLV3     1        CL1     - 376 A        SER      24       HG1           2.1954
 5183 SLV3     SLV3     1        CL1     - 376 A        SER      24       HG1           2.9280
 5183 SLV3     SLV3     1        CL1     - 376 A        SER      24       HG1           2.0641
 5183 SLV3     SLV3     1        CL1     - 376 A        SER      24       HG1           1.9465
 5183 SLV3     SLV3     1        CL1     - 376 A        SER      24       HG1           2.7713
 5183 SLV3     SLV3     1        CL1     - 376 A        SER      24       HG1           2.5047
 5183 SLV3     SLV3     1        CL1     - 376 A        SER      24       HG1           2.4310
 5183 SLV3     SLV3     1        CL1     - 376 A        SER      24       HG1           2.8981
 5183 SLV3     SLV3     1        CL1     - 376 A        SER      24       HG1           1.8352
 5183 SLV3     SLV3     1        CL1     - 376 A        SER      24       HG1           1.7734
 5183 SLV3     SLV3     1        CL1     - 376 A        SER      24       HG1           2.1080
 5183 SLV3     SLV3     1        CL1     - 376 A        SER      24       HG1           1.9219
 5183 SLV3     SLV3     1        CL1     - 376 A        SER      24       HG1           2.4269
 5183 SLV3     SLV3     1        CL1     - 376 A        SER      24       HG1           1.8214
 5183 SLV3     SLV3     1        CL1     - 376 A        SER      24       HG1           2.2170
 5183 SLV3     SLV3     1        CL1     - 376 A        SER      24       HG1           1.7537
 5183 SLV3     SLV3     1        CL1     - 376 A        SER      24       HG1           1.9208
 5183 SLV3     SLV3     1        CL1     - 376 A        SER      24       HG1           1.7959
 5183 SLV3     SLV3     1        CL1     - 376 A        SER      24       HG1           1.8721
 5183 SLV3     SLV3     1        CL1     - 376 A        SER      24       HG1           1.9357
 5183 SLV3     SLV3     1        CL1     - 376 A        SER      24       HG1           2.1131
 5183 SLV3     SLV3     1        CL1     - 376 A        SER      24       HG1           2.1173
 5183 SLV3     SLV3     1        CL1     - 376 A        SER      24       HG1           1.8198
 5183 SLV3     SLV3     1        CL1     - 376 A        SER      24       HG1           2.0718
 5139 SLV3     SLV3     1        N3      -4639 A        SER      284      HG1           2.6288
 5183 SLV3     SLV3     1        CL1     - 376 A        SER      24       HG1           2.2563
 5183 SLV3     SLV3     1        CL1     - 376 A        SER      24       HG1           1.9848
 5183 SLV3     SLV3     1        CL1     - 376 A        SER      24       HG1           2.1922
 5183 SLV3     SLV3     1        CL1     - 376 A        SER      24       HG1           1.9358
 5183 SLV3     SLV3     1        CL1     - 376 A        SER      24       HG1           2.2907
 5183 SLV3     SLV3     1        CL1     - 376 A        SER      24       HG1           2.4898
 5183 SLV3     SLV3     1        CL1     - 376 A        SER      24       HG1           2.8958
 5183 SLV3     SLV3     1        CL1     - 376 A        SER      24       HG1           2.2035
 5183 SLV3     SLV3     1        CL1     - 376 A        SER      24       HG1           2.2552
 5183 SLV3     SLV3     1        CL1     - 376 A        SER      24       HG1           2.0402
 5183 SLV3     SLV3     1        CL1     - 376 A        SER      24       HG1           2.8093
 5183 SLV3     SLV3     1        CL1     - 376 A        SER      24       HG1           2.3102
 5183 SLV3     SLV3     1        CL1     - 376 A        SER      24       HG1           1.8631
 5183 SLV3     SLV3     1        CL1     - 376 A        SER      24       HG1           1.9503
 5183 SLV3     SLV3     1        CL1     - 376 A        SER      24       HG1           2.9154
 5183 SLV3     SLV3     1        CL1     - 376 A        SER      24       HG1           2.9669
 5183 SLV3     SLV3     1        CL1     - 376 A        SER      24       HG1           2.0670
 5183 SLV3     SLV3     1        CL1     - 376 A        SER      24       HG1           2.4919
 5183 SLV3     SLV3     1        CL1     - 376 A        SER      24       HG1           2.2079
 5183 SLV3     SLV3     1        CL1     - 376 A        SER      24       HG1           2.0094
 5183 SLV3     SLV3     1        CL1     - 376 A        SER      24       HG1           2.6196
 5183 SLV3     SLV3     1        CL1     - 376 A        SER      24       HG1           2.9747
 5183 SLV3     SLV3     1        CL1     - 376 A        SER      24       HG1           2.5112
 5183 SLV3     SLV3     1        CL1     - 376 A        SER      24       HG1           2.9314
 5183 SLV3     SLV3     1        CL1     - 376 A        SER      24       HG1           2.0021
 5183 SLV3     SLV3     1        CL1     - 376 A        SER      24       HG1           2.5727
 5183 SLV3     SLV3     1        CL1     - 376 A        SER      24       HG1           1.9533
 5183 SLV3     SLV3     1        CL1     - 376 A        SER      24       HG1           1.9964
 5183 SLV3     SLV3     1        CL1     - 376 A        SER      24       HG1           1.7116
 5183 SLV3     SLV3     1        CL1     - 376 A        SER      24       HG1           2.3334
 5183 SLV3     SLV3     1        CL1     - 376 A        SER      24       HG1           2.4313
 5183 SLV3     SLV3     1        CL1     - 376 A        SER      24       HG1           2.7676
 5183 SLV3     SLV3     1        CL1     - 376 A        SER      24       HG1           2.9789
 5183 SLV3     SLV3     1        CL1     - 376 A        SER      24       HG1           2.9457
 5183 SLV3     SLV3     1        CL1     - 376 A        SER      24       HG1           2.5209
 5183 SLV3     SLV3     1        CL1     - 376 A        SER      24       HG1           2.7690
 5183 SLV3     SLV3     1        CL1     - 376 A        SER      24       HG1           2.1667
 5183 SLV3     SLV3     1        CL1     - 376 A        SER      24       HG1           2.4326
 5183 SLV3     SLV3     1        CL1     - 376 A        SER      24       HG1           2.8497
 5183 SLV3     SLV3     1        CL1     - 376 A        SER      24       HG1           2.7170
 5183 SLV3     SLV3     1        CL1     - 376 A        SER      24       HG1           2.2160
 5183 SLV3     SLV3     1        CL1     - 376 A        SER      24       HG1           2.1289
 5183 SLV3     SLV3     1        CL1     - 376 A        SER      24       HG1           2.7662
 5183 SLV3     SLV3     1        CL1     - 376 A        SER      24       HG1           2.4048
 5183 SLV3     SLV3     1        CL1     - 376 A        SER      24       HG1           2.3635
 5183 SLV3     SLV3     1        CL1     - 376 A        SER      24       HG1           2.6766
 5183 SLV3     SLV3     1        CL1     - 376 A        SER      24       HG1           2.6873
 5183 SLV3     SLV3     1        CL1     - 376 A        SER      24       HG1           2.9031
 5183 SLV3     SLV3     1        CL1     - 376 A        SER      24       HG1           2.9937
 5183 SLV3     SLV3     1        CL1     - 376 A        SER      24       HG1           2.8538
 5183 SLV3     SLV3     1        CL1     - 376 A        SER      24       HG1           1.8000
 5183 SLV3     SLV3     1        CL1     - 376 A        SER      24       HG1           2.1376
 5183 SLV3     SLV3     1        CL1     - 376 A        SER      24       HG1           2.3082
 5183 SLV3     SLV3     1        CL1     - 376 A        SER      24       HG1           2.9951
 5183 SLV3     SLV3     1        CL1     - 376 A        SER      24       HG1           2.4591
 5183 SLV3     SLV3     1        CL1     - 376 A        SER      24       HG1           2.3233
 5183 SLV3     SLV3     1        CL1     - 376 A        SER      24       HG1           2.9220
 5183 SLV3     SLV3     1        CL1     - 376 A        SER      24       HG1           2.8346
 5183 SLV3     SLV3     1        CL1     - 376 A        SER      24       HG1           1.9624
 5183 SLV3     SLV3     1        CL1     - 376 A        SER      24       HG1           2.2893
 5183 SLV3     SLV3     1        CL1     - 376 A        SER      24       HG1           2.3257
 5183 SLV3     SLV3     1        CL1     - 376 A        SER      24       HG1           2.4680
 5183 SLV3     SLV3     1        CL1     - 376 A        SER      24       HG1           2.9237
 5183 SLV3     SLV3     1        CL1     - 376 A        SER      24       HG1           2.8870
 5183 SLV3     SLV3     1        CL1     - 376 A        SER      24       HG1           2.5864
 5183 SLV3     SLV3     1        CL1     - 376 A        SER      24       HG1           2.5049
 5183 SLV3     SLV3     1        CL1     - 376 A        SER      24       HG1           1.9509
 5183 SLV3     SLV3     1        CL1     - 376 A        SER      24       HG1           2.6490
 5183 SLV3     SLV3     1        CL1     - 376 A        SER      24       HG1           2.4094
 5183 SLV3     SLV3     1        CL1     - 376 A        SER      24       HG1           2.4398
 5183 SLV3     SLV3     1        CL1     - 376 A        SER      24       HG1           1.7955
 5183 SLV3     SLV3     1        CL1     - 376 A        SER      24       HG1           2.0895
 5183 SLV3     SLV3     1        CL1     - 376 A        SER      24       HG1           2.1262
 5183 SLV3     SLV3     1        CL1     - 376 A        SER      24       HG1           1.9426
 5183 SLV3     SLV3     1        CL1     - 376 A        SER      24       HG1           1.9297
 5183 SLV3     SLV3     1        CL1     - 376 A        SER      24       HG1           1.8391
 5183 SLV3     SLV3     1        CL1     - 376 A        SER      24       HG1           1.9902
 5183 SLV3     SLV3     1        CL1     - 376 A        SER      24       HG1           1.9470
 5183 SLV3     SLV3     1        CL1     - 376 A        SER      24       HG1           1.9270
 5183 SLV3     SLV3     1        CL1     - 376 A        SER      24       HG1           2.1806
 5183 SLV3     SLV3     1        CL1     - 376 A        SER      24       HG1           1.7976
 5183 SLV3     SLV3     1        CL1     - 376 A        SER      24       HG1           2.5215
 5183 SLV3     SLV3     1        CL1     - 376 A        SER      24       HG1           2.4431
 5135 SLV3     SLV3     1        N1      -4639 A        SER      284      HG1           2.7365
 5136 SLV3     SLV3     1        N2      -4639 A        SER      284      HG1           2.7419
 5139 SLV3     SLV3     1        N3      -4639 A        SER      284      HG1           2.1706
 5139 SLV3     SLV3     1        N3      -4639 A        SER      284      HG1           2.5511
 5135 SLV3     SLV3     1        N1      -4639 A        SER      284      HG1           2.2637
 5139 SLV3     SLV3     1        N3      -4639 A        SER      284      HG1           2.0701
 5183 SLV3     SLV3     1        CL1     - 376 A        SER      24       HG1           2.9531
 5136 SLV3     SLV3     1        N2      -4639 A        SER      284      HG1           2.7963
 5139 SLV3     SLV3     1        N3      -4639 A        SER      284      HG1           2.7528
 5139 SLV3     SLV3     1        N3      -4639 A        SER      284      HG1           2.7029
 5183 SLV3     SLV3     1        CL1     - 376 A        SER      24       HG1           2.8170
 5183 SLV3     SLV3     1        CL1     - 376 A        SER      24       HG1           2.2334
 5183 SLV3     SLV3     1        CL1     - 376 A        SER      24       HG1           2.1134
 5183 SLV3     SLV3     1        CL1     - 376 A        SER      24       HG1           1.9067
 5183 SLV3     SLV3     1        CL1     - 376 A        SER      24       HG1           2.2229
 5183 SLV3     SLV3     1        CL1     - 376 A        SER      24       HG1           1.7941
 5183 SLV3     SLV3     1        CL1     - 376 A        SER      24       HG1           2.2584
 5183 SLV3     SLV3     1        CL1     - 376 A        SER      24       HG1           2.0600
 5183 SLV3     SLV3     1        CL1     - 376 A        SER      24       HG1           2.0739
 5183 SLV3     SLV3     1        CL1     - 376 A        SER      24       HG1           1.9208
 5183 SLV3     SLV3     1        CL1     - 376 A        SER      24       HG1           2.4034
 5183 SLV3     SLV3     1        CL1     - 376 A        SER      24       HG1           2.0033
 5183 SLV3     SLV3     1        CL1     - 376 A        SER      24       HG1           1.8521
 5183 SLV3     SLV3     1        CL1     - 376 A        SER      24       HG1           2.4863
 5183 SLV3     SLV3     1        CL1     - 376 A        SER      24       HG1           1.8574
 5183 SLV3     SLV3     1        CL1     - 376 A        SER      24       HG1           2.1055
 5183 SLV3     SLV3     1        CL1     - 376 A        SER      24       HG1           2.3245
 5183 SLV3     SLV3     1        CL1     - 376 A        SER      24       HG1           1.8896
 5183 SLV3     SLV3     1        CL1     - 376 A        SER      24       HG1           2.5121
 5183 SLV3     SLV3     1        CL1     - 376 A        SER      24       HG1           2.0632
 5183 SLV3     SLV3     1        CL1     - 376 A        SER      24       HG1           2.1738
 5183 SLV3     SLV3     1        CL1     - 376 A        SER      24       HG1           2.4102
 5183 SLV3     SLV3     1        CL1     - 376 A        SER      24       HG1           1.7794
 5183 SLV3     SLV3     1        CL1     - 376 A        SER      24       HG1           2.3282
 5183 SLV3     SLV3     1        CL1     - 376 A        SER      24       HG1           2.5121
 5183 SLV3     SLV3     1        CL1     - 376 A        SER      24       HG1           2.3501
 5183 SLV3     SLV3     1        CL1     - 376 A        SER      24       HG1           1.7782
 5183 SLV3     SLV3     1        CL1     - 376 A        SER      24       HG1           1.8939
 5183 SLV3     SLV3     1        CL1     - 376 A        SER      24       HG1           1.9931
 5183 SLV3     SLV3     1        CL1     - 376 A        SER      24       HG1           2.1048
 5183 SLV3     SLV3     1        CL1     - 376 A        SER      24       HG1           2.0748
 5183 SLV3     SLV3     1        CL1     - 376 A        SER      24       HG1           1.7991
 5183 SLV3     SLV3     1        CL1     - 376 A        SER      24       HG1           1.8203
 5183 SLV3     SLV3     1        CL1     - 376 A        SER      24       HG1           2.0140
 5183 SLV3     SLV3     1        CL1     - 376 A        SER      24       HG1           2.0305
 5183 SLV3     SLV3     1        CL1     - 376 A        SER      24       HG1           1.8014
 5183 SLV3     SLV3     1        CL1     - 376 A        SER      24       HG1           2.0045
 5183 SLV3     SLV3     1        CL1     - 376 A        SER      24       HG1           2.2327
 5183 SLV3     SLV3     1        CL1     - 376 A        SER      24       HG1           2.0847
 5183 SLV3     SLV3     1        CL1     - 376 A        SER      24       HG1           2.1807
 5183 SLV3     SLV3     1        CL1     - 376 A        SER      24       HG1           2.0892
 5183 SLV3     SLV3     1        CL1     - 376 A        SER      24       HG1           2.7780
 5183 SLV3     SLV3     1        CL1     - 376 A        SER      24       HG1           1.7982
 5183 SLV3     SLV3     1        CL1     - 376 A        SER      24       HG1           1.8573
 5183 SLV3     SLV3     1        CL1     - 376 A        SER      24       HG1           2.2701
 5183 SLV3     SLV3     1        CL1     - 376 A        SER      24       HG1           2.0492
 5183 SLV3     SLV3     1        CL1     - 376 A        SER      24       HG1           2.3259
 5183 SLV3     SLV3     1        CL1     - 376 A        SER      24       HG1           2.8918
 5183 SLV3     SLV3     1        CL1     - 376 A        SER      24       HG1           2.1938
 5183 SLV3     SLV3     1        CL1     - 376 A        SER      24       HG1           2.0100
 5183 SLV3     SLV3     1        CL1     - 376 A        SER      24       HG1           2.1244
 5172 SLV3     SLV3     1        O1      -4639 A        SER      284      HG1           2.6644
 5183 SLV3     SLV3     1        CL1     - 376 A        SER      24       HG1           2.3476
 5183 SLV3     SLV3     1        CL1     - 376 A        SER      24       HG1           2.4446
 5183 SLV3     SLV3     1        CL1     - 376 A        SER      24       HG1           2.2383
 5183 SLV3     SLV3     1        CL1     - 376 A        SER      24       HG1           1.8985
 5183 SLV3     SLV3     1        CL1     - 376 A        SER      24       HG1           2.9947
 5183 SLV3     SLV3     1        CL1     - 376 A        SER      24       HG1           1.9357
 5183 SLV3     SLV3     1        CL1     - 376 A        SER      24       HG1           1.7909
 5183 SLV3     SLV3     1        CL1     - 376 A        SER      24       HG1           1.9839
 5183 SLV3     SLV3     1        CL1     - 376 A        SER      24       HG1           2.0001
 5183 SLV3     SLV3     1        CL1     - 376 A        SER      24       HG1           1.9130
 5183 SLV3     SLV3     1        CL1     - 376 A        SER      24       HG1           1.9047
 5183 SLV3     SLV3     1        CL1     - 376 A        SER      24       HG1           1.7547
 5183 SLV3     SLV3     1        CL1     - 376 A        SER      24       HG1           2.0308
 5183 SLV3     SLV3     1        CL1     - 376 A        SER      24       HG1           2.1183
 5183 SLV3     SLV3     1        CL1     - 376 A        SER      24       HG1           1.9129
 5183 SLV3     SLV3     1        CL1     - 376 A        SER      24       HG1           2.0922
 5183 SLV3     SLV3     1        CL1     - 376 A        SER      24       HG1           1.8065
 5183 SLV3     SLV3     1        CL1     - 376 A        SER      24       HG1           2.4976
 5183 SLV3     SLV3     1        CL1     - 376 A        SER      24       HG1           2.1530
 5183 SLV3     SLV3     1        CL1     - 376 A        SER      24       HG1           1.8317
 5183 SLV3     SLV3     1        CL1     - 376 A        SER      24       HG1           2.0432
 5183 SLV3     SLV3     1        CL1     - 376 A        SER      24       HG1           2.1069
 5183 SLV3     SLV3     1        CL1     - 376 A        SER      24       HG1           1.7765
 5183 SLV3     SLV3     1        CL1     - 376 A        SER      24       HG1           2.0588
 5183 SLV3     SLV3     1        CL1     - 376 A        SER      24       HG1           2.3806
 5183 SLV3     SLV3     1        CL1     - 376 A        SER      24       HG1           1.9510
 5183 SLV3     SLV3     1        CL1     - 376 A        SER      24       HG1           2.0286
 5183 SLV3     SLV3     1        CL1     - 376 A        SER      24       HG1           2.0558
 5183 SLV3     SLV3     1        CL1     - 376 A        SER      24       HG1           2.5105
 5183 SLV3     SLV3     1        CL1     - 376 A        SER      24       HG1           2.2112
 5183 SLV3     SLV3     1        CL1     - 376 A        SER      24       HG1           2.2495
 5183 SLV3     SLV3     1        CL1     - 376 A        SER      24       HG1           1.8257
 5183 SLV3     SLV3     1        CL1     - 376 A        SER      24       HG1           2.0223
 5183 SLV3     SLV3     1        CL1     - 376 A        SER      24       HG1           2.4838
 5183 SLV3     SLV3     1        CL1     - 376 A        SER      24       HG1           2.0820
 5183 SLV3     SLV3     1        CL1     - 376 A        SER      24       HG1           2.0819
 5183 SLV3     SLV3     1        CL1     - 376 A        SER      24       HG1           2.8402
 5183 SLV3     SLV3     1        CL1     - 376 A        SER      24       HG1           2.3599
 5183 SLV3     SLV3     1        CL1     - 376 A        SER      24       HG1           2.3888
 5183 SLV3     SLV3     1        CL1     - 376 A        SER      24       HG1           1.8190
 5183 SLV3     SLV3     1        CL1     - 376 A        SER      24       HG1           1.8938
 5183 SLV3     SLV3     1        CL1     - 376 A        SER      24       HG1           1.9176
 5183 SLV3     SLV3     1        CL1     - 376 A        SER      24       HG1           1.8235
 5183 SLV3     SLV3     1        CL1     - 376 A        SER      24       HG1           2.3771
 5183 SLV3     SLV3     1        CL1     - 376 A        SER      24       HG1           1.9666
 5183 SLV3     SLV3     1        CL1     - 376 A        SER      24       HG1           2.0273
 5183 SLV3     SLV3     1        CL1     - 376 A        SER      24       HG1           1.8263
 5183 SLV3     SLV3     1        CL1     - 376 A        SER      24       HG1           1.6676
 5183 SLV3     SLV3     1        CL1     - 376 A        SER      24       HG1           2.7202
 5183 SLV3     SLV3     1        CL1     - 376 A        SER      24       HG1           1.9967
 5183 SLV3     SLV3     1        CL1     - 376 A        SER      24       HG1           2.2791
 5183 SLV3     SLV3     1        CL1     - 376 A        SER      24       HG1           1.8352
 5183 SLV3     SLV3     1        CL1     - 376 A        SER      24       HG1           1.8870
 5183 SLV3     SLV3     1        CL1     - 376 A        SER      24       HG1           2.5925
 5183 SLV3     SLV3     1        CL1     - 376 A        SER      24       HG1           2.3099
 5183 SLV3     SLV3     1        CL1     - 376 A        SER      24       HG1           2.3642
 5183 SLV3     SLV3     1        CL1     - 376 A        SER      24       HG1           2.0893
 5183 SLV3     SLV3     1        CL1     - 376 A        SER      24       HG1           1.9407
 5183 SLV3     SLV3     1        CL1     - 376 A        SER      24       HG1           1.9550
 5183 SLV3     SLV3     1        CL1     - 376 A        SER      24       HG1           2.8089
 5183 SLV3     SLV3     1        CL1     - 376 A        SER      24       HG1           2.0750
 5183 SLV3     SLV3     1        CL1     - 376 A        SER      24       HG1           1.8357
 5183 SLV3     SLV3     1        CL1     - 376 A        SER      24       HG1           2.2760
 5183 SLV3     SLV3     1        CL1     - 376 A        SER      24       HG1           1.6363
 5183 SLV3     SLV3     1        CL1     - 376 A        SER      24       HG1           1.9848
 5183 SLV3     SLV3     1        CL1     - 376 A        SER      24       HG1           1.9354
 5183 SLV3     SLV3     1        CL1     - 376 A        SER      24       HG1           2.2539
 5183 SLV3     SLV3     1        CL1     - 376 A        SER      24       HG1           2.0514
 5183 SLV3     SLV3     1        CL1     - 376 A        SER      24       HG1           2.0071
 5183 SLV3     SLV3     1        CL1     - 376 A        SER      24       HG1           2.4212
 5183 SLV3     SLV3     1        CL1     - 376 A        SER      24       HG1           2.4698
 5183 SLV3     SLV3     1        CL1     - 376 A        SER      24       HG1           2.2632
 5183 SLV3     SLV3     1        CL1     - 376 A        SER      24       HG1           2.4364
 5183 SLV3     SLV3     1        CL1     - 376 A        SER      24       HG1           2.2578
 5183 SLV3     SLV3     1        CL1     - 376 A        SER      24       HG1           2.6405
 5183 SLV3     SLV3     1        CL1     - 376 A        SER      24       HG1           2.0952
 5183 SLV3     SLV3     1        CL1     - 376 A        SER      24       HG1           2.2265
 5183 SLV3     SLV3     1        CL1     - 376 A        SER      24       HG1           1.9852
 5183 SLV3     SLV3     1        CL1     - 376 A        SER      24       HG1           2.9752
 5183 SLV3     SLV3     1        CL1     - 376 A        SER      24       HG1           2.3816
 5183 SLV3     SLV3     1        CL1     - 376 A        SER      24       HG1           1.8605
 5183 SLV3     SLV3     1        CL1     - 376 A        SER      24       HG1           1.8456
 5183 SLV3     SLV3     1        CL1     - 376 A        SER      24       HG1           2.9161
 5183 SLV3     SLV3     1        CL1     - 376 A        SER      24       HG1           2.9987
 5183 SLV3     SLV3     1        CL1     - 376 A        SER      24       HG1           2.0452
 5183 SLV3     SLV3     1        CL1     - 376 A        SER      24       HG1           2.5850
 5183 SLV3     SLV3     1        CL1     - 376 A        SER      24       HG1           2.0602
 5183 SLV3     SLV3     1        CL1     - 376 A        SER      24       HG1           2.1217
 5183 SLV3     SLV3     1        CL1     - 376 A        SER      24       HG1           2.9239
 5183 SLV3     SLV3     1        CL1     - 376 A        SER      24       HG1           2.8342
 5183 SLV3     SLV3     1        CL1     - 376 A        SER      24       HG1           2.1016
 5183 SLV3     SLV3     1        CL1     - 376 A        SER      24       HG1           2.6726
 5183 SLV3     SLV3     1        CL1     - 376 A        SER      24       HG1           1.7045
 5183 SLV3     SLV3     1        CL1     - 376 A        SER      24       HG1           2.1752
 5183 SLV3     SLV3     1        CL1     - 376 A        SER      24       HG1           1.9066
 5183 SLV3     SLV3     1        CL1     - 376 A        SER      24       HG1           2.0274
 5183 SLV3     SLV3     1        CL1     - 376 A        SER      24       HG1           1.8851
 5183 SLV3     SLV3     1        CL1     - 376 A        SER      24       HG1           2.0474
 5183 SLV3     SLV3     1        CL1     - 376 A        SER      24       HG1           1.8729
 5183 SLV3     SLV3     1        CL1     - 376 A        SER      24       HG1           2.1272
 5183 SLV3     SLV3     1        CL1     - 376 A        SER      24       HG1           2.4370
 5183 SLV3     SLV3     1        CL1     - 376 A        SER      24       HG1           1.8535
 5183 SLV3     SLV3     1        CL1     - 376 A        SER      24       HG1           1.7714
 5183 SLV3     SLV3     1        CL1     - 376 A        SER      24       HG1           1.9246
 5183 SLV3     SLV3     1        CL1     - 376 A        SER      24       HG1           1.9997
 5183 SLV3     SLV3     1        CL1     - 376 A        SER      24       HG1           2.2772
 5183 SLV3     SLV3     1        CL1     - 376 A        SER      24       HG1           1.9748
 5183 SLV3     SLV3     1        CL1     - 376 A        SER      24       HG1           2.6741
 5183 SLV3     SLV3     1        CL1     - 376 A        SER      24       HG1           1.8105
 5183 SLV3     SLV3     1        CL1     - 376 A        SER      24       HG1           2.3393
 5183 SLV3     SLV3     1        CL1     - 376 A        SER      24       HG1           1.9106
 5183 SLV3     SLV3     1        CL1     - 376 A        SER      24       HG1           2.0706
 5183 SLV3     SLV3     1        CL1     - 376 A        SER      24       HG1           2.5934
 5183 SLV3     SLV3     1        CL1     - 376 A        SER      24       HG1           1.9113
 5183 SLV3     SLV3     1        CL1     - 376 A        SER      24       HG1           2.1476
 5183 SLV3     SLV3     1        CL1     - 376 A        SER      24       HG1           2.1353
 5183 SLV3     SLV3     1        CL1     - 376 A        SER      24       HG1           2.9028
 5183 SLV3     SLV3     1        CL1     - 376 A        SER      24       HG1           1.8863
 5183 SLV3     SLV3     1        CL1     - 376 A        SER      24       HG1           1.8941
 5183 SLV3     SLV3     1        CL1     - 376 A        SER      24       HG1           1.9166
 5183 SLV3     SLV3     1        CL1     - 376 A        SER      24       HG1           1.8275
 5183 SLV3     SLV3     1        CL1     - 376 A        SER      24       HG1           1.9128
 5183 SLV3     SLV3     1        CL1     - 376 A        SER      24       HG1           1.9483
 5183 SLV3     SLV3     1        CL1     - 376 A        SER      24       HG1           1.8270
 5183 SLV3     SLV3     1        CL1     - 376 A        SER      24       HG1           1.8944
 5183 SLV3     SLV3     1        CL1     - 376 A        SER      24       HG1           2.0898
 5183 SLV3     SLV3     1        CL1     - 376 A        SER      24       HG1           2.3264
 5183 SLV3     SLV3     1        CL1     - 376 A        SER      24       HG1           2.0540
 5183 SLV3     SLV3     1        CL1     - 376 A        SER      24       HG1           2.3592
 5183 SLV3     SLV3     1        CL1     - 376 A        SER      24       HG1           1.8743
 5183 SLV3     SLV3     1        CL1     - 376 A        SER      24       HG1           2.0472
 5183 SLV3     SLV3     1        CL1     - 376 A        SER      24       HG1           2.7543
 5183 SLV3     SLV3     1        CL1     - 376 A        SER      24       HG1           2.1426
 5183 SLV3     SLV3     1        CL1     - 376 A        SER      24       HG1           1.9536
 5183 SLV3     SLV3     1        CL1     - 376 A        SER      24       HG1           2.1188
 5183 SLV3     SLV3     1        CL1     - 376 A        SER      24       HG1           1.8807
 5183 SLV3     SLV3     1        CL1     - 376 A        SER      24       HG1           2.4820
 5183 SLV3     SLV3     1        CL1     - 376 A        SER      24       HG1           1.9360
 5183 SLV3     SLV3     1        CL1     - 376 A        SER      24       HG1           2.1041
 5183 SLV3     SLV3     1        CL1     - 376 A        SER      24       HG1           1.8325
 5183 SLV3     SLV3     1        CL1     - 376 A        SER      24       HG1           1.9728
 5183 SLV3     SLV3     1        CL1     - 376 A        SER      24       HG1           2.0975
 5183 SLV3     SLV3     1        CL1     - 376 A        SER      24       HG1           2.1417
 5183 SLV3     SLV3     1        CL1     - 376 A        SER      24       HG1           1.7829
 5183 SLV3     SLV3     1        CL1     - 376 A        SER      24       HG1           1.8809
 5183 SLV3     SLV3     1        CL1     - 376 A        SER      24       HG1           2.3166
 5183 SLV3     SLV3     1        CL1     - 376 A        SER      24       HG1           2.1083
 5183 SLV3     SLV3     1        CL1     - 376 A        SER      24       HG1           2.7370
 5183 SLV3     SLV3     1        CL1     - 376 A        SER      24       HG1           2.0646
 5183 SLV3     SLV3     1        CL1     - 376 A        SER      24       HG1           2.4727
 5183 SLV3     SLV3     1        CL1     - 376 A        SER      24       HG1           2.0919
 5183 SLV3     SLV3     1        CL1     - 376 A        SER      24       HG1           2.2374
 5183 SLV3     SLV3     1        CL1     - 376 A        SER      24       HG1           1.9419
 5183 SLV3     SLV3     1        CL1     - 376 A        SER      24       HG1           1.8419
 5183 SLV3     SLV3     1        CL1     - 376 A        SER      24       HG1           2.0128
 5183 SLV3     SLV3     1        CL1     - 376 A        SER      24       HG1           2.2559
 5183 SLV3     SLV3     1        CL1     - 376 A        SER      24       HG1           1.6956
 5183 SLV3     SLV3     1        CL1     - 376 A        SER      24       HG1           1.9791
 5183 SLV3     SLV3     1        CL1     - 376 A        SER      24       HG1           2.3223
 5183 SLV3     SLV3     1        CL1     - 376 A        SER      24       HG1           1.9942
 5183 SLV3     SLV3     1        CL1     - 376 A        SER      24       HG1           2.1269
 5183 SLV3     SLV3     1        CL1     - 376 A        SER      24       HG1           2.1378
 5183 SLV3     SLV3     1        CL1     - 376 A        SER      24       HG1           1.8080
 5183 SLV3     SLV3     1        CL1     - 376 A        SER      24       HG1           2.3876
 5183 SLV3     SLV3     1        CL1     - 376 A        SER      24       HG1           2.8187
 5183 SLV3     SLV3     1        CL1     - 376 A        SER      24       HG1           2.0244
 5183 SLV3     SLV3     1        CL1     - 376 A        SER      24       HG1           2.5302
 5183 SLV3     SLV3     1        CL1     - 376 A        SER      24       HG1           2.3050
 5183 SLV3     SLV3     1        CL1     - 376 A        SER      24       HG1           2.1635
 5183 SLV3     SLV3     1        CL1     - 376 A        SER      24       HG1           2.1671
 5183 SLV3     SLV3     1        CL1     - 376 A        SER      24       HG1           2.2522
 5183 SLV3     SLV3     1        CL1     - 376 A        SER      24       HG1           2.9526
 5183 SLV3     SLV3     1        CL1     - 376 A        SER      24       HG1           1.9271
 5183 SLV3     SLV3     1        CL1     - 376 A        SER      24       HG1           2.0803
 5183 SLV3     SLV3     1        CL1     - 376 A        SER      24       HG1           1.8497
 5183 SLV3     SLV3     1        CL1     - 376 A        SER      24       HG1           2.1984
 5183 SLV3     SLV3     1        CL1     - 376 A        SER      24       HG1           2.0509
 5183 SLV3     SLV3     1        CL1     - 376 A        SER      24       HG1           2.1845
 5183 SLV3     SLV3     1        CL1     - 376 A        SER      24       HG1           2.4911
 5183 SLV3     SLV3     1        CL1     - 376 A        SER      24       HG1           2.2447
 5183 SLV3     SLV3     1        CL1     - 376 A        SER      24       HG1           1.9638
 5183 SLV3     SLV3     1        CL1     - 376 A        SER      24       HG1           2.2443
 5183 SLV3     SLV3     1        CL1     - 376 A        SER      24       HG1           2.5301
 5183 SLV3     SLV3     1        CL1     - 376 A        SER      24       HG1           1.7243
 5183 SLV3     SLV3     1        CL1     - 376 A        SER      24       HG1           2.2855
 5183 SLV3     SLV3     1        CL1     - 376 A        SER      24       HG1           2.1628
 5183 SLV3     SLV3     1        CL1     - 376 A        SER      24       HG1           2.2098
 5183 SLV3     SLV3     1        CL1     - 376 A        SER      24       HG1           1.9126
 5183 SLV3     SLV3     1        CL1     - 376 A        SER      24       HG1           1.7441
 5183 SLV3     SLV3     1        CL1     - 376 A        SER      24       HG1           1.7745
 5183 SLV3     SLV3     1        CL1     - 376 A        SER      24       HG1           1.8361
 5183 SLV3     SLV3     1        CL1     - 376 A        SER      24       HG1           2.1299
 5183 SLV3     SLV3     1        CL1     - 376 A        SER      24       HG1           1.9100
 5183 SLV3     SLV3     1        CL1     - 376 A        SER      24       HG1           2.0499
 5183 SLV3     SLV3     1        CL1     - 376 A        SER      24       HG1           2.0225
 5183 SLV3     SLV3     1        CL1     - 376 A        SER      24       HG1           2.7469
 5183 SLV3     SLV3     1        CL1     - 376 A        SER      24       HG1           2.2335
 5183 SLV3     SLV3     1        CL1     - 376 A        SER      24       HG1           2.1354
 5183 SLV3     SLV3     1        CL1     - 376 A        SER      24       HG1           1.6998
 5183 SLV3     SLV3     1        CL1     - 376 A        SER      24       HG1           1.9052
 5183 SLV3     SLV3     1        CL1     - 376 A        SER      24       HG1           2.1688
 5183 SLV3     SLV3     1        CL1     - 376 A        SER      24       HG1           2.2618
 5183 SLV3     SLV3     1        CL1     - 376 A        SER      24       HG1           1.8947
 5183 SLV3     SLV3     1        CL1     - 376 A        SER      24       HG1           2.5683
 5183 SLV3     SLV3     1        CL1     - 376 A        SER      24       HG1           2.0315
 5183 SLV3     SLV3     1        CL1     - 376 A        SER      24       HG1           2.3038
 5183 SLV3     SLV3     1        CL1     - 376 A        SER      24       HG1           1.9540
 5183 SLV3     SLV3     1        CL1     - 376 A        SER      24       HG1           2.4035
 5183 SLV3     SLV3     1        CL1     - 376 A        SER      24       HG1           2.1238
 5183 SLV3     SLV3     1        CL1     - 376 A        SER      24       HG1           1.8699
 5183 SLV3     SLV3     1        CL1     - 376 A        SER      24       HG1           2.0705
 5183 SLV3     SLV3     1        CL1     - 376 A        SER      24       HG1           2.0871
 5183 SLV3     SLV3     1        CL1     - 376 A        SER      24       HG1           1.7147
 5183 SLV3     SLV3     1        CL1     - 376 A        SER      24       HG1           2.1522
 5183 SLV3     SLV3     1        CL1     - 376 A        SER      24       HG1           2.1435
 5183 SLV3     SLV3     1        CL1     - 376 A        SER      24       HG1           1.9131
 5183 SLV3     SLV3     1        CL1     - 376 A        SER      24       HG1           1.9719
 5183 SLV3     SLV3     1        CL1     - 376 A        SER      24       HG1           1.9123
 5183 SLV3     SLV3     1        CL1     - 376 A        SER      24       HG1           2.1707
 5183 SLV3     SLV3     1        CL1     - 376 A        SER      24       HG1           1.8785
 5183 SLV3     SLV3     1        CL1     - 376 A        SER      24       HG1           1.8158
 5183 SLV3     SLV3     1        CL1     - 376 A        SER      24       HG1           2.6961
 5183 SLV3     SLV3     1        CL1     - 376 A        SER      24       HG1           2.9423
 5183 SLV3     SLV3     1        CL1     - 376 A        SER      24       HG1           2.1249
 5183 SLV3     SLV3     1        CL1     - 376 A        SER      24       HG1           2.4344
 5183 SLV3     SLV3     1        CL1     - 376 A        SER      24       HG1           1.9536
 5136 SLV3     SLV3     1        N2      -4639 A        SER      284      HG1           2.0549
 5139 SLV3     SLV3     1        N3      -4639 A        SER      284      HG1           2.6196
 5136 SLV3     SLV3     1        N2      -4639 A        SER      284      HG1           2.6106
 5139 SLV3     SLV3     1        N3      -4639 A        SER      284      HG1           2.4286
 5136 SLV3     SLV3     1        N2      -4639 A        SER      284      HG1           2.3649
 5139 SLV3     SLV3     1        N3      -4639 A        SER      284      HG1           2.5708
 5136 SLV3     SLV3     1        N2      -4639 A        SER      284      HG1           1.8966
 5139 SLV3     SLV3     1        N3      -4639 A        SER      284      HG1           2.8954
 5136 SLV3     SLV3     1        N2      -4639 A        SER      284      HG1           1.7590
 5136 SLV3     SLV3     1        N2      -4639 A        SER      284      HG1           1.9789
 5139 SLV3     SLV3     1        N3      -4639 A        SER      284      HG1           2.6961
 5183 SLV3     SLV3     1        CL1     - 376 A        SER      24       HG1           2.2388
 5136 SLV3     SLV3     1        N2      -4639 A        SER      284      HG1           1.8737
 5139 SLV3     SLV3     1        N3      -4639 A        SER      284      HG1           2.8792
 5183 SLV3     SLV3     1        CL1     - 376 A        SER      24       HG1           2.3723
 5136 SLV3     SLV3     1        N2      -4639 A        SER      284      HG1           1.9202
 5183 SLV3     SLV3     1        CL1     - 376 A        SER      24       HG1           1.8160
 5136 SLV3     SLV3     1        N2      -4639 A        SER      284      HG1           2.3581
 5183 SLV3     SLV3     1        CL1     - 376 A        SER      24       HG1           1.9740
 5136 SLV3     SLV3     1        N2      -4639 A        SER      284      HG1           2.2177
 5139 SLV3     SLV3     1        N3      -4639 A        SER      284      HG1           2.5389
 5183 SLV3     SLV3     1        CL1     - 376 A        SER      24       HG1           2.1153
 5183 SLV3     SLV3     1        CL1     - 376 A        SER      24       HG1           2.0433
 5183 SLV3     SLV3     1        CL1     - 376 A        SER      24       HG1           1.8212
 5183 SLV3     SLV3     1        CL1     - 376 A        SER      24       HG1           2.0386
 5183 SLV3     SLV3     1        CL1     - 376 A        SER      24       HG1           1.7716
 5183 SLV3     SLV3     1        CL1     - 376 A        SER      24       HG1           1.9176
 5183 SLV3     SLV3     1        CL1     - 376 A        SER      24       HG1           1.9651
 5183 SLV3     SLV3     1        CL1     - 376 A        SER      24       HG1           1.9785
 5183 SLV3     SLV3     1        CL1     - 376 A        SER      24       HG1           2.1678
 5183 SLV3     SLV3     1        CL1     - 376 A        SER      24       HG1           2.3114
 5183 SLV3     SLV3     1        CL1     - 376 A        SER      24       HG1           2.3452
 5183 SLV3     SLV3     1        CL1     - 376 A        SER      24       HG1           1.8218
 5183 SLV3     SLV3     1        CL1     - 376 A        SER      24       HG1           2.0590
 5183 SLV3     SLV3     1        CL1     - 376 A        SER      24       HG1           2.5581
 5183 SLV3     SLV3     1        CL1     - 376 A        SER      24       HG1           2.4210
 5183 SLV3     SLV3     1        CL1     - 376 A        SER      24       HG1           2.0033
 5183 SLV3     SLV3     1        CL1     - 376 A        SER      24       HG1           2.1811
 5183 SLV3     SLV3     1        CL1     - 376 A        SER      24       HG1           2.0770
 5183 SLV3     SLV3     1        CL1     - 376 A        SER      24       HG1           2.1662
 5183 SLV3     SLV3     1        CL1     - 376 A        SER      24       HG1           1.7677
 5183 SLV3     SLV3     1        CL1     - 376 A        SER      24       HG1           1.9267
 5183 SLV3     SLV3     1        CL1     - 376 A        SER      24       HG1           2.0351
 5183 SLV3     SLV3     1        CL1     - 376 A        SER      24       HG1           1.9279
 5183 SLV3     SLV3     1        CL1     - 376 A        SER      24       HG1           2.1336
 5183 SLV3     SLV3     1        CL1     - 376 A        SER      24       HG1           2.2386
 5183 SLV3     SLV3     1        CL1     - 376 A        SER      24       HG1           1.8615
 5183 SLV3     SLV3     1        CL1     - 376 A        SER      24       HG1           2.0549
 5183 SLV3     SLV3     1        CL1     - 376 A        SER      24       HG1           2.2003
 5183 SLV3     SLV3     1        CL1     - 376 A        SER      24       HG1           2.2383
 5183 SLV3     SLV3     1        CL1     - 376 A        SER      24       HG1           1.9493
 5183 SLV3     SLV3     1        CL1     - 376 A        SER      24       HG1           1.9682
 5183 SLV3     SLV3     1        CL1     - 376 A        SER      24       HG1           2.1127
 5183 SLV3     SLV3     1        CL1     - 376 A        SER      24       HG1           2.0367
 5183 SLV3     SLV3     1        CL1     - 376 A        SER      24       HG1           2.0266
 5183 SLV3     SLV3     1        CL1     - 376 A        SER      24       HG1           2.2327
 5183 SLV3     SLV3     1        CL1     - 376 A        SER      24       HG1           2.1024
 5183 SLV3     SLV3     1        CL1     - 376 A        SER      24       HG1           2.0878
 5183 SLV3     SLV3     1        CL1     - 376 A        SER      24       HG1           1.6254
 5183 SLV3     SLV3     1        CL1     - 376 A        SER      24       HG1           2.1903
 5183 SLV3     SLV3     1        CL1     - 376 A        SER      24       HG1           1.8223
 5183 SLV3     SLV3     1        CL1     - 376 A        SER      24       HG1           2.1542
 5183 SLV3     SLV3     1        CL1     - 376 A        SER      24       HG1           1.9829
 5183 SLV3     SLV3     1        CL1     - 376 A        SER      24       HG1           2.2401
 5183 SLV3     SLV3     1        CL1     - 376 A        SER      24       HG1           2.1419
 5183 SLV3     SLV3     1        CL1     - 376 A        SER      24       HG1           2.0594
 5183 SLV3     SLV3     1        CL1     - 376 A        SER      24       HG1           2.8165
 5183 SLV3     SLV3     1        CL1     - 376 A        SER      24       HG1           2.1304
 5183 SLV3     SLV3     1        CL1     - 376 A        SER      24       HG1           2.0355
 5183 SLV3     SLV3     1        CL1     - 376 A        SER      24       HG1           2.2582
 5183 SLV3     SLV3     1        CL1     - 376 A        SER      24       HG1           1.9656
 5183 SLV3     SLV3     1        CL1     - 376 A        SER      24       HG1           2.3588
 5183 SLV3     SLV3     1        CL1     - 376 A        SER      24       HG1           1.8686
 5183 SLV3     SLV3     1        CL1     - 376 A        SER      24       HG1           2.2080
 5183 SLV3     SLV3     1        CL1     - 376 A        SER      24       HG1           2.1416
 5183 SLV3     SLV3     1        CL1     - 376 A        SER      24       HG1           2.3574
 5183 SLV3     SLV3     1        CL1     - 376 A        SER      24       HG1           1.9713
 5183 SLV3     SLV3     1        CL1     - 376 A        SER      24       HG1           2.3323
 5183 SLV3     SLV3     1        CL1     - 376 A        SER      24       HG1           2.1755
 5183 SLV3     SLV3     1        CL1     - 376 A        SER      24       HG1           2.7823
 5183 SLV3     SLV3     1        CL1     - 376 A        SER      24       HG1           2.4469
 5183 SLV3     SLV3     1        CL1     - 376 A        SER      24       HG1           1.8902
 5183 SLV3     SLV3     1        CL1     - 376 A        SER      24       HG1           1.8771
 5183 SLV3     SLV3     1        CL1     - 376 A        SER      24       HG1           1.8232
 5183 SLV3     SLV3     1        CL1     - 376 A        SER      24       HG1           1.9954
 5183 SLV3     SLV3     1        CL1     - 376 A        SER      24       HG1           1.8323
 5183 SLV3     SLV3     1        CL1     - 376 A        SER      24       HG1           2.0853
 5183 SLV3     SLV3     1        CL1     - 376 A        SER      24       HG1           1.7935
 5183 SLV3     SLV3     1        CL1     - 376 A        SER      24       HG1           2.0237
 5183 SLV3     SLV3     1        CL1     - 376 A        SER      24       HG1           1.9805
 5183 SLV3     SLV3     1        CL1     - 376 A        SER      24       HG1           2.3802
 5183 SLV3     SLV3     1        CL1     - 376 A        SER      24       HG1           2.0917
 5183 SLV3     SLV3     1        CL1     - 376 A        SER      24       HG1           2.0799
 5183 SLV3     SLV3     1        CL1     - 376 A        SER      24       HG1           2.2778
 5183 SLV3     SLV3     1        CL1     - 376 A        SER      24       HG1           2.3051
 5183 SLV3     SLV3     1        CL1     - 376 A        SER      24       HG1           1.9959
 5183 SLV3     SLV3     1        CL1     - 376 A        SER      24       HG1           2.0055
 5183 SLV3     SLV3     1        CL1     - 376 A        SER      24       HG1           1.9138
 5136 SLV3     SLV3     1        N2      -4639 A        SER      284      HG1           2.1266
 5139 SLV3     SLV3     1        N3      -4639 A        SER      284      HG1           2.7074
 5136 SLV3     SLV3     1        N2      -4639 A        SER      284      HG1           2.6472
 5139 SLV3     SLV3     1        N3      -4639 A        SER      284      HG1           2.4410
 5135 SLV3     SLV3     1        N1      -4639 A        SER      284      HG1           2.6019
 5139 SLV3     SLV3     1        N3      -4639 A        SER      284      HG1           2.3839
 5135 SLV3     SLV3     1        N1      -4639 A        SER      284      HG1           2.7120
 5136 SLV3     SLV3     1        N2      -4639 A        SER      284      HG1           2.8575
 5139 SLV3     SLV3     1        N3      -4639 A        SER      284      HG1           2.1490
 5183 SLV3     SLV3     1        CL1     - 376 A        SER      24       HG1           2.2320
 5135 SLV3     SLV3     1        N1      -4639 A        SER      284      HG1           2.6552
 5136 SLV3     SLV3     1        N2      -4639 A        SER      284      HG1           2.8484
 5139 SLV3     SLV3     1        N3      -4639 A        SER      284      HG1           2.1472
 5135 SLV3     SLV3     1        N1      -4639 A        SER      284      HG1           2.7834
 5136 SLV3     SLV3     1        N2      -4639 A        SER      284      HG1           2.6080
 5139 SLV3     SLV3     1        N3      -4639 A        SER      284      HG1           2.1848
 5183 SLV3     SLV3     1        CL1     - 376 A        SER      24       HG1           2.0806
 5183 SLV3     SLV3     1        CL1     - 376 A        SER      24       HG1           1.7971
 5183 SLV3     SLV3     1        CL1     - 376 A        SER      24       HG1           2.3967
 5183 SLV3     SLV3     1        CL1     - 376 A        SER      24       HG1           2.2925
 5183 SLV3     SLV3     1        CL1     - 376 A        SER      24       HG1           2.2840
 5183 SLV3     SLV3     1        CL1     - 376 A        SER      24       HG1           1.8849
 5183 SLV3     SLV3     1        CL1     - 376 A        SER      24       HG1           1.9025
 5183 SLV3     SLV3     1        CL1     - 376 A        SER      24       HG1           2.4540
 5183 SLV3     SLV3     1        CL1     - 376 A        SER      24       HG1           1.8034
 5183 SLV3     SLV3     1        CL1     - 376 A        SER      24       HG1           2.5959
 5183 SLV3     SLV3     1        CL1     - 376 A        SER      24       HG1           2.1210
 5183 SLV3     SLV3     1        CL1     - 376 A        SER      24       HG1           2.8116
 5183 SLV3     SLV3     1        CL1     - 376 A        SER      24       HG1           1.7261
 5183 SLV3     SLV3     1        CL1     - 376 A        SER      24       HG1           2.1760
 5183 SLV3     SLV3     1        CL1     - 376 A        SER      24       HG1           2.2460
 5183 SLV3     SLV3     1        CL1     - 376 A        SER      24       HG1           2.1197
 5183 SLV3     SLV3     1        CL1     - 376 A        SER      24       HG1           2.7945
 5183 SLV3     SLV3     1        CL1     - 376 A        SER      24       HG1           2.3382
 5183 SLV3     SLV3     1        CL1     - 376 A        SER      24       HG1           2.1333
 5183 SLV3     SLV3     1        CL1     - 376 A        SER      24       HG1           2.0471
 5183 SLV3     SLV3     1        CL1     - 376 A        SER      24       HG1           2.4253
 5183 SLV3     SLV3     1        CL1     - 376 A        SER      24       HG1           2.1955
 5183 SLV3     SLV3     1        CL1     - 376 A        SER      24       HG1           2.2460
 5183 SLV3     SLV3     1        CL1     - 376 A        SER      24       HG1           2.6292
 5183 SLV3     SLV3     1        CL1     - 376 A        SER      24       HG1           2.2368
 5183 SLV3     SLV3     1        CL1     - 376 A        SER      24       HG1           1.8753
 5183 SLV3     SLV3     1        CL1     - 376 A        SER      24       HG1           1.8061
 5183 SLV3     SLV3     1        CL1     - 376 A        SER      24       HG1           1.7554
 5183 SLV3     SLV3     1        CL1     - 376 A        SER      24       HG1           2.6316
 5183 SLV3     SLV3     1        CL1     - 376 A        SER      24       HG1           1.7450
 5183 SLV3     SLV3     1        CL1     - 376 A        SER      24       HG1           1.9927
 5183 SLV3     SLV3     1        CL1     - 376 A        SER      24       HG1           2.1170
 5183 SLV3     SLV3     1        CL1     - 376 A        SER      24       HG1           1.8929
 5183 SLV3     SLV3     1        CL1     - 376 A        SER      24       HG1           2.9748
 5183 SLV3     SLV3     1        CL1     - 376 A        SER      24       HG1           1.9829
 5183 SLV3     SLV3     1        CL1     - 376 A        SER      24       HG1           1.9899
 5183 SLV3     SLV3     1        CL1     - 376 A        SER      24       HG1           1.9401
 5183 SLV3     SLV3     1        CL1     - 376 A        SER      24       HG1           2.5122
 5183 SLV3     SLV3     1        CL1     - 376 A        SER      24       HG1           2.1303
 5183 SLV3     SLV3     1        CL1     - 376 A        SER      24       HG1           2.5923
 5183 SLV3     SLV3     1        CL1     - 376 A        SER      24       HG1           1.9029
 5183 SLV3     SLV3     1        CL1     - 376 A        SER      24       HG1           2.2609
 5183 SLV3     SLV3     1        CL1     - 376 A        SER      24       HG1           2.5692
 5183 SLV3     SLV3     1        CL1     - 376 A        SER      24       HG1           2.2715
 5183 SLV3     SLV3     1        CL1     - 376 A        SER      24       HG1           1.9274
 5183 SLV3     SLV3     1        CL1     - 376 A        SER      24       HG1           1.8748
 5183 SLV3     SLV3     1        CL1     - 376 A        SER      24       HG1           2.1488
 5183 SLV3     SLV3     1        CL1     - 376 A        SER      24       HG1           2.2504
 5183 SLV3     SLV3     1        CL1     - 376 A        SER      24       HG1           2.2399
 5183 SLV3     SLV3     1        CL1     - 376 A        SER      24       HG1           2.3224
 5183 SLV3     SLV3     1        CL1     - 376 A        SER      24       HG1           1.7882
 5183 SLV3     SLV3     1        CL1     - 376 A        SER      24       HG1           1.9834
 5183 SLV3     SLV3     1        CL1     - 376 A        SER      24       HG1           2.2824
 5183 SLV3     SLV3     1        CL1     - 376 A        SER      24       HG1           2.3331
 5183 SLV3     SLV3     1        CL1     - 376 A        SER      24       HG1           2.7549
 5183 SLV3     SLV3     1        CL1     - 376 A        SER      24       HG1           1.9547
 5183 SLV3     SLV3     1        CL1     - 376 A        SER      24       HG1           2.0234
 5183 SLV3     SLV3     1        CL1     - 376 A        SER      24       HG1           2.1313
 5183 SLV3     SLV3     1        CL1     - 376 A        SER      24       HG1           2.0774
 5183 SLV3     SLV3     1        CL1     - 376 A        SER      24       HG1           2.4197
 5183 SLV3     SLV3     1        CL1     - 376 A        SER      24       HG1           2.0571
 5183 SLV3     SLV3     1        CL1     - 376 A        SER      24       HG1           1.8688
 5183 SLV3     SLV3     1        CL1     - 376 A        SER      24       HG1           1.7493
 5183 SLV3     SLV3     1        CL1     - 376 A        SER      24       HG1           2.0125
 5183 SLV3     SLV3     1        CL1     - 376 A        SER      24       HG1           1.7773
 5183 SLV3     SLV3     1        CL1     - 376 A        SER      24       HG1           1.7674
 5183 SLV3     SLV3     1        CL1     - 376 A        SER      24       HG1           1.8665
 5183 SLV3     SLV3     1        CL1     - 376 A        SER      24       HG1           1.9198
 5183 SLV3     SLV3     1        CL1     - 376 A        SER      24       HG1           1.8932
 5183 SLV3     SLV3     1        CL1     - 376 A        SER      24       HG1           2.2574
 5183 SLV3     SLV3     1        CL1     - 376 A        SER      24       HG1           1.9241
 5183 SLV3     SLV3     1        CL1     - 376 A        SER      24       HG1           1.9239
 5183 SLV3     SLV3     1        CL1     - 376 A        SER      24       HG1           2.0756
 5183 SLV3     SLV3     1        CL1     - 376 A        SER      24       HG1           1.8635
 5183 SLV3     SLV3     1        CL1     - 376 A        SER      24       HG1           1.8296
 5183 SLV3     SLV3     1        CL1     - 376 A        SER      24       HG1           2.8843
 5183 SLV3     SLV3     1        CL1     - 376 A        SER      24       HG1           2.9574
 5183 SLV3     SLV3     1        CL1     - 376 A        SER      24       HG1           1.8271
 5183 SLV3     SLV3     1        CL1     - 376 A        SER      24       HG1           1.9489
 5183 SLV3     SLV3     1        CL1     - 376 A        SER      24       HG1           2.9754
 5183 SLV3     SLV3     1        CL1     - 376 A        SER      24       HG1           2.3708
 5183 SLV3     SLV3     1        CL1     - 376 A        SER      24       HG1           1.8678
 5183 SLV3     SLV3     1        CL1     - 376 A        SER      24       HG1           1.9293
 5183 SLV3     SLV3     1        CL1     - 376 A        SER      24       HG1           1.6916
 5183 SLV3     SLV3     1        CL1     - 376 A        SER      24       HG1           2.5296
 5183 SLV3     SLV3     1        CL1     - 376 A        SER      24       HG1           1.9757
 5183 SLV3     SLV3     1        CL1     - 376 A        SER      24       HG1           2.0633
 5183 SLV3     SLV3     1        CL1     - 376 A        SER      24       HG1           1.9073
 5183 SLV3     SLV3     1        CL1     - 376 A        SER      24       HG1           1.8470
 5183 SLV3     SLV3     1        CL1     - 376 A        SER      24       HG1           2.0573
 5183 SLV3     SLV3     1        CL1     - 376 A        SER      24       HG1           2.2958
 5183 SLV3     SLV3     1        CL1     - 376 A        SER      24       HG1           2.0231
 5183 SLV3     SLV3     1        CL1     - 376 A        SER      24       HG1           1.9836
 5183 SLV3     SLV3     1        CL1     - 376 A        SER      24       HG1           1.8758
 5183 SLV3     SLV3     1        CL1     - 376 A        SER      24       HG1           2.6487
 5183 SLV3     SLV3     1        CL1     - 376 A        SER      24       HG1           2.6494
 5183 SLV3     SLV3     1        CL1     - 376 A        SER      24       HG1           1.7392
 5183 SLV3     SLV3     1        CL1     - 376 A        SER      24       HG1           1.7990
 5183 SLV3     SLV3     1        CL1     - 376 A        SER      24       HG1           1.9108
 5183 SLV3     SLV3     1        CL1     - 376 A        SER      24       HG1           2.0889
 5183 SLV3     SLV3     1        CL1     - 376 A        SER      24       HG1           1.9202
 5183 SLV3     SLV3     1        CL1     - 376 A        SER      24       HG1           1.8716
 5183 SLV3     SLV3     1        CL1     - 376 A        SER      24       HG1           1.9762
 5183 SLV3     SLV3     1        CL1     - 376 A        SER      24       HG1           2.0185
 5183 SLV3     SLV3     1        CL1     - 376 A        SER      24       HG1           1.9396
 5183 SLV3     SLV3     1        CL1     - 376 A        SER      24       HG1           2.2985
 5183 SLV3     SLV3     1        CL1     - 376 A        SER      24       HG1           2.0195
 5183 SLV3     SLV3     1        CL1     - 376 A        SER      24       HG1           1.9008
 5183 SLV3     SLV3     1        CL1     - 376 A        SER      24       HG1           2.2230
 5183 SLV3     SLV3     1        CL1     - 376 A        SER      24       HG1           2.0636
 5183 SLV3     SLV3     1        CL1     - 376 A        SER      24       HG1           2.1386
 5183 SLV3     SLV3     1        CL1     - 376 A        SER      24       HG1           1.9817
 5183 SLV3     SLV3     1        CL1     - 376 A        SER      24       HG1           2.0936
 5183 SLV3     SLV3     1        CL1     - 376 A        SER      24       HG1           2.2794
 5183 SLV3     SLV3     1        CL1     - 376 A        SER      24       HG1           1.9078
 5183 SLV3     SLV3     1        CL1     - 376 A        SER      24       HG1           2.3613
 5183 SLV3     SLV3     1        CL1     - 376 A        SER      24       HG1           2.0095
 5183 SLV3     SLV3     1        CL1     - 376 A        SER      24       HG1           2.0481
 5183 SLV3     SLV3     1        CL1     - 376 A        SER      24       HG1           2.1088
 5183 SLV3     SLV3     1        CL1     - 376 A        SER      24       HG1           2.1725
 5183 SLV3     SLV3     1        CL1     - 376 A        SER      24       HG1           1.9269
 5183 SLV3     SLV3     1        CL1     - 376 A        SER      24       HG1           2.1053
 5183 SLV3     SLV3     1        CL1     - 376 A        SER      24       HG1           2.0577
 5183 SLV3     SLV3     1        CL1     - 376 A        SER      24       HG1           1.9946
 5183 SLV3     SLV3     1        CL1     - 376 A        SER      24       HG1           1.9271
 5183 SLV3     SLV3     1        CL1     - 376 A        SER      24       HG1           2.1230
 5183 SLV3     SLV3     1        CL1     - 376 A        SER      24       HG1           2.0272
 5183 SLV3     SLV3     1        CL1     - 376 A        SER      24       HG1           2.1225
 5183 SLV3     SLV3     1        CL1     - 376 A        SER      24       HG1           2.4746
 5183 SLV3     SLV3     1        CL1     - 376 A        SER      24       HG1           2.2877
 5183 SLV3     SLV3     1        CL1     - 376 A        SER      24       HG1           1.8720
 5183 SLV3     SLV3     1        CL1     - 376 A        SER      24       HG1           1.9848
 5183 SLV3     SLV3     1        CL1     - 376 A        SER      24       HG1           1.8437
 5183 SLV3     SLV3     1        CL1     - 376 A        SER      24       HG1           1.9973
 5183 SLV3     SLV3     1        CL1     - 376 A        SER      24       HG1           1.8759
 5183 SLV3     SLV3     1        CL1     - 376 A        SER      24       HG1           1.9863
 5183 SLV3     SLV3     1        CL1     - 376 A        SER      24       HG1           1.9502
 5183 SLV3     SLV3     1        CL1     - 376 A        SER      24       HG1           2.7048
 5183 SLV3     SLV3     1        CL1     - 376 A        SER      24       HG1           2.1401
 5183 SLV3     SLV3     1        CL1     - 376 A        SER      24       HG1           2.1403
 5183 SLV3     SLV3     1        CL1     - 376 A        SER      24       HG1           1.7743
 5183 SLV3     SLV3     1        CL1     - 376 A        SER      24       HG1           2.2468
 5183 SLV3     SLV3     1        CL1     - 376 A        SER      24       HG1           1.7866
 5183 SLV3     SLV3     1        CL1     - 376 A        SER      24       HG1           1.9985
 5183 SLV3     SLV3     1        CL1     - 376 A        SER      24       HG1           2.2935
 5183 SLV3     SLV3     1        CL1     - 376 A        SER      24       HG1           2.1677
 5183 SLV3     SLV3     1        CL1     - 376 A        SER      24       HG1           2.9809
 5183 SLV3     SLV3     1        CL1     - 376 A        SER      24       HG1           2.1941
 5183 SLV3     SLV3     1        CL1     - 376 A        SER      24       HG1           2.1787
 5183 SLV3     SLV3     1        CL1     - 376 A        SER      24       HG1           2.3192
 5183 SLV3     SLV3     1        CL1     - 376 A        SER      24       HG1           1.8806
 5183 SLV3     SLV3     1        CL1     - 376 A        SER      24       HG1           2.5169
 5183 SLV3     SLV3     1        CL1     - 376 A        SER      24       HG1           2.2074
 5183 SLV3     SLV3     1        CL1     - 376 A        SER      24       HG1           1.8123
 5183 SLV3     SLV3     1        CL1     - 376 A        SER      24       HG1           2.0472
[truncated: 1,778,971 more chars]
