# Supplementary material for: Unlocking Selenium Chemical Space via a Programmable Synthesis Platform Bearing Cannabinoid Receptor Recognition Motifs
Source: J Am Chem Soc. 2026 Apr 28;148(18):18649–59. doi: 10.1021/jacs.5c16359 (PMC13185125; doi:10.1021/jacs.5c16359)
Supplement: Supplementary file 3 [file ja5c16359_si_001.zip › Feb2426simulations_and_analysis_package/ibip-simu-1/input_small.pdb]

REMARK  ENERGY MINIMIZED STARTING STRUCTURE                                           
REMARK   DATE:     6/19/25      3:32:29      CREATED BY USER: hassan                  
ATOM      1  CAY GLU     1      -3.456   2.942  23.048  1.00  0.00      A   
ATOM      2  HY1 GLU     1      -3.062   2.998  24.085  1.00  0.00      A   
ATOM      3  HY2 GLU     1      -4.447   3.443  23.010  1.00  0.00      A   
ATOM      4  HY3 GLU     1      -2.759   3.471  22.364  1.00  0.00      A   
ATOM      5  CY  GLU     1      -3.587   1.529  22.628  1.00  0.00      A   
ATOM      6  OY  GLU     1      -3.260   1.162  21.507  1.00  0.00      A   
ATOM      7  N   GLU     1      -4.085   0.681  23.532  1.00 77.27      A   
ATOM      8  HN  GLU     1      -4.222   1.002  24.466  1.00  0.00      A   
ATOM      9  CA  GLU     1      -4.168  -0.757  23.350  1.00 77.27      A   
ATOM     10  HA  GLU     1      -3.275  -1.076  22.833  1.00  0.00      A   
ATOM     11  CB  GLU     1      -4.204  -1.467  24.735  1.00 77.27      A   
ATOM     12  HB1 GLU     1      -5.192  -1.313  25.218  1.00  0.00      A   
ATOM     13  HB2 GLU     1      -4.091  -2.559  24.560  1.00  0.00      A   
ATOM     14  CG  GLU     1      -3.080  -1.050  25.725  1.00 77.27      A   
ATOM     15  HG1 GLU     1      -2.816  -1.933  26.346  1.00  0.00      A   
ATOM     16  HG2 GLU     1      -2.168  -0.739  25.171  1.00  0.00      A   
ATOM     17  CD  GLU     1      -3.473   0.059  26.684  1.00 77.27      A   
ATOM     18  OE1 GLU     1      -3.716   1.219  26.262  1.00 77.27      A   
ATOM     19  OE2 GLU     1      -3.527  -0.188  27.920  1.00 77.27      A   
ATOM     20  C   GLU     1      -5.356  -1.251  22.526  1.00 77.27      A   
ATOM     21  O   GLU     1      -5.848  -2.365  22.718  1.00 77.27      A   
ATOM     22  N   ASN     2      -5.832  -0.436  21.570  1.00 64.46      A   
ATOM     23  HN  ASN     2      -5.384   0.440  21.410  1.00  0.00      A   
ATOM     24  CA  ASN     2      -6.838  -0.817  20.608  1.00 64.46      A   
ATOM     25  HA  ASN     2      -6.679  -1.854  20.353  1.00  0.00      A   
ATOM     26  CB  ASN     2      -8.277  -0.586  21.157  1.00 64.46      A   
ATOM     27  HB1 ASN     2      -8.296  -0.926  22.215  1.00  0.00      A   
ATOM     28  HB2 ASN     2      -8.545   0.491  21.120  1.00  0.00      A   
ATOM     29  CG  ASN     2      -9.307  -1.407  20.387  1.00 64.46      A   
ATOM     30  OD1 ASN     2      -9.035  -1.991  19.344  1.00 64.46      A   
ATOM     31  ND2 ASN     2     -10.540  -1.502  20.927  1.00 64.46      A   
ATOM     32 HD21 ASN     2     -11.220  -2.018  20.406  1.00  0.00      A   
ATOM     33 HD22 ASN     2     -10.835  -0.854  21.630  1.00  0.00      A   
ATOM     34  C   ASN     2      -6.556  -0.000  19.366  1.00 64.46      A   
ATOM     35  O   ASN     2      -6.047   1.118  19.439  1.00 64.46      A   
ATOM     36  N   PHE     3      -6.834  -0.567  18.184  1.00 54.09      A   
ATOM     37  HN  PHE     3      -7.316  -1.440  18.166  1.00  0.00      A   
ATOM     38  CA  PHE     3      -6.531   0.034  16.904  1.00 54.09      A   
ATOM     39  HA  PHE     3      -5.479   0.276  16.914  1.00  0.00      A   
ATOM     40  CB  PHE     3      -6.859  -1.019  15.807  1.00 54.09      A   
ATOM     41  HB1 PHE     3      -6.812  -2.030  16.265  1.00  0.00      A   
ATOM     42  HB2 PHE     3      -7.887  -0.884  15.409  1.00  0.00      A   
ATOM     43  CG  PHE     3      -5.869  -1.055  14.678  1.00 54.09      A   
ATOM     44  CD1 PHE     3      -4.505  -1.274  14.936  1.00 54.09      A   
ATOM     45  HD1 PHE     3      -4.154  -1.360  15.953  1.00  0.00      A   
ATOM     46  CE1 PHE     3      -3.597  -1.440  13.884  1.00 54.09      A   
ATOM     47  HE1 PHE     3      -2.553  -1.613  14.100  1.00  0.00      A   
ATOM     48  CZ  PHE     3      -4.053  -1.420  12.561  1.00 54.09      A   
ATOM     49  HZ  PHE     3      -3.366  -1.577  11.743  1.00  0.00      A   
ATOM     50  CD2 PHE     3      -6.309  -1.017  13.345  1.00 54.09      A   
ATOM     51  HD2 PHE     3      -7.359  -0.886  13.131  1.00  0.00      A   
ATOM     52  CE2 PHE     3      -5.408  -1.213  12.291  1.00 54.09      A   
ATOM     53  HE2 PHE     3      -5.759  -1.240  11.270  1.00  0.00      A   
ATOM     54  C   PHE     3      -7.317   1.328  16.681  1.00 54.09      A   
ATOM     55  O   PHE     3      -8.545   1.338  16.722  1.00 54.09      A   
ATOM     56  N   MET     4      -6.597   2.451  16.466  1.00 55.79      A   
ATOM     57  HN  MET     4      -5.602   2.379  16.475  1.00  0.00      A   
ATOM     58  CA  MET     4      -7.133   3.788  16.240  1.00 55.79      A   
ATOM     59  HA  MET     4      -6.276   4.437  16.348  1.00  0.00      A   
ATOM     60  CB  MET     4      -7.598   4.012  14.774  1.00 55.79      A   
ATOM     61  HB1 MET     4      -7.807   5.095  14.647  1.00  0.00      A   
ATOM     62  HB2 MET     4      -6.751   3.762  14.100  1.00  0.00      A   
ATOM     63  CG  MET     4      -8.841   3.259  14.266  1.00 55.79      A   
ATOM     64  HG1 MET     4      -8.638   2.167  14.268  1.00  0.00      A   
ATOM     65  HG2 MET     4      -9.683   3.440  14.968  1.00  0.00      A   
ATOM     66  SD  MET     4      -9.302   3.806  12.596  1.00 55.79      A   
ATOM     67  CE  MET     4     -10.817   2.823  12.489  1.00 55.79      A   
ATOM     68  HE1 MET     4     -11.316   2.974  11.508  1.00  0.00      A   
ATOM     69  HE2 MET     4     -10.593   1.739  12.591  1.00  0.00      A   
ATOM     70  HE3 MET     4     -11.533   3.102  13.291  1.00  0.00      A   
ATOM     71  C   MET     4      -8.104   4.339  17.301  1.00 55.79      A   
ATOM     72  O   MET     4      -9.176   4.867  17.007  1.00 55.79      A   
ATOM     73  N   ASP     5      -7.718   4.285  18.597  1.00 69.78      A   
ATOM     74  HN  ASP     5      -6.922   3.748  18.865  1.00  0.00      A   
ATOM     75  CA  ASP     5      -8.240   5.196  19.608  1.00 69.78      A   
ATOM     76  HA  ASP     5      -9.318   5.183  19.546  1.00  0.00      A   
ATOM     77  CB  ASP     5      -7.771   4.744  21.021  1.00 69.78      A   
ATOM     78  HB1 ASP     5      -7.923   3.648  21.121  1.00  0.00      A   
ATOM     79  HB2 ASP     5      -6.691   4.959  21.167  1.00  0.00      A   
ATOM     80  CG  ASP     5      -8.558   5.424  22.125  1.00 69.78      A   
ATOM     81  OD1 ASP     5      -9.347   4.709  22.798  1.00 69.78      A   
ATOM     82  OD2 ASP     5      -8.408   6.658  22.313  1.00 69.78      A   
ATOM     83  C   ASP     5      -7.756   6.626  19.318  1.00 69.78      A   
ATOM     84  O   ASP     5      -6.581   6.820  19.025  1.00 69.78      A   
ATOM     85  N   ILE     6      -8.631   7.653  19.386  1.00 76.16      A   
ATOM     86  HN  ILE     6      -9.581   7.488  19.642  1.00  0.00      A   
ATOM     87  CA  ILE     6      -8.242   9.027  19.080  1.00 76.16      A   
ATOM     88  HA  ILE     6      -7.263   9.033  18.625  1.00  0.00      A   
ATOM     89  CB  ILE     6      -9.207   9.644  18.065  1.00 76.16      A   
ATOM     90  HB  ILE     6      -9.281   8.916  17.229  1.00  0.00      A   
ATOM     91  CG2 ILE     6     -10.626   9.815  18.654  1.00 76.16      A   
ATOM     92 HG21 ILE     6     -11.334  10.142  17.863  1.00  0.00      A   
ATOM     93 HG22 ILE     6     -11.010   8.864  19.081  1.00  0.00      A   
ATOM     94 HG23 ILE     6     -10.635  10.589  19.452  1.00  0.00      A   
ATOM     95  CG1 ILE     6      -8.643  10.955  17.462  1.00 76.16      A   
ATOM     96 HG11 ILE     6      -8.727  11.765  18.217  1.00  0.00      A   
ATOM     97 HG12 ILE     6      -7.563  10.811  17.246  1.00  0.00      A   
ATOM     98  CD  ILE     6      -9.344  11.378  16.165  1.00  0.00      A   
ATOM     99  HD1 ILE     6      -8.877  12.300  15.760  1.00  0.00      A   
ATOM    100  HD2 ILE     6      -9.260  10.579  15.397  1.00  0.00      A   
ATOM    101  HD3 ILE     6     -10.422  11.581  16.345  1.00  0.00      A   
ATOM    102  C   ILE     6      -8.134   9.895  20.326  1.00 76.16      A   
ATOM    103  O   ILE     6      -7.360  10.849  20.341  1.00 76.16      A   
ATOM    104  N   GLU     7      -8.822   9.558  21.443  1.00 77.59      A   
ATOM    105  HN  GLU     7      -9.298   8.685  21.508  1.00  0.00      A   
ATOM    106  CA  GLU     7      -8.905  10.423  22.619  1.00 77.59      A   
ATOM    107  HA  GLU     7      -8.973  11.452  22.298  1.00  0.00      A   
ATOM    108  CB  GLU     7     -10.161  10.106  23.469  1.00 77.59      A   
ATOM    109  HB1 GLU     7     -10.150   9.025  23.725  1.00  0.00      A   
ATOM    110  HB2 GLU     7     -10.128  10.685  24.417  1.00  0.00      A   
ATOM    111  CG  GLU     7     -11.500  10.441  22.756  1.00 77.59      A   
ATOM    112  HG1 GLU     7     -11.502  10.015  21.730  1.00  0.00      A   
ATOM    113  HG2 GLU     7     -12.344   9.987  23.318  1.00  0.00      A   
ATOM    114  CD  GLU     7     -11.826  11.932  22.630  1.00 77.59      A   
ATOM    115  OE1 GLU     7     -12.767  12.230  21.849  1.00 77.59      A   
ATOM    116  OE2 GLU     7     -11.203  12.784  23.311  1.00 77.59      A   
ATOM    117  C   GLU     7      -7.653  10.306  23.483  1.00 77.59      A   
ATOM    118  O   GLU     7      -7.309  11.172  24.291  1.00 77.59      A   
ATOM    119  N   CYS     8      -6.874   9.224  23.292  1.00 81.25      A   
ATOM    120  HN  CYS     8      -7.248   8.457  22.776  1.00  0.00      A   
ATOM    121  CA  CYS     8      -5.495   9.126  23.751  1.00 81.25      A   
ATOM    122  HA  CYS     8      -5.465   9.339  24.809  1.00  0.00      A   
ATOM    123  CB  CYS     8      -4.944   7.698  23.500  1.00 81.25      A   
ATOM    124  HB1 CYS     8      -4.967   7.482  22.411  1.00  0.00      A   
ATOM    125  HB2 CYS     8      -3.884   7.657  23.829  1.00  0.00      A   
ATOM    126  SG  CYS     8      -5.895   6.421  24.394  1.00 81.25      A   
ATOM    127  HG1 CYS     8      -7.007   6.539  23.683  1.00  0.00      A   
ATOM    128  C   CYS     8      -4.571  10.133  23.060  1.00 81.25      A   
ATOM    129  O   CYS     8      -3.680  10.726  23.668  1.00 81.25      A   
ATOM    130  N   PHE     9      -4.763  10.347  21.743  1.00 77.35      A   
ATOM    131  HN  PHE     9      -5.540   9.926  21.281  1.00  0.00      A   
ATOM    132  CA  PHE     9      -3.939  11.232  20.940  1.00 77.35      A   
ATOM    133  HA  PHE     9      -2.923  11.195  21.305  1.00  0.00      A   
ATOM    134  CB  PHE     9      -3.957  10.806  19.448  1.00 77.35      A   
ATOM    135  HB1 PHE     9      -5.001  10.670  19.092  1.00  0.00      A   
ATOM    136  HB2 PHE     9      -3.469  11.576  18.813  1.00  0.00      A   
ATOM    137  CG  PHE     9      -3.213   9.511  19.254  1.00 77.35      A   
ATOM    138  CD1 PHE     9      -3.838   8.276  19.473  1.00 77.35      A   
ATOM    139  HD1 PHE     9      -4.865   8.260  19.806  1.00  0.00      A   
ATOM    140  CE1 PHE     9      -3.155   7.072  19.261  1.00 77.35      A   
ATOM    141  HE1 PHE     9      -3.664   6.134  19.426  1.00  0.00      A   
ATOM    142  CZ  PHE     9      -1.824   7.093  18.823  1.00 77.35      A   
ATOM    143  HZ  PHE     9      -1.297   6.166  18.655  1.00  0.00      A   
ATOM    144  CD2 PHE     9      -1.877   9.517  18.826  1.00 77.35      A   
ATOM    145  HD2 PHE     9      -1.392  10.467  18.658  1.00  0.00      A   
ATOM    146  CE2 PHE     9      -1.183   8.320  18.603  1.00 77.35      A   
ATOM    147  HE2 PHE     9      -0.161   8.343  18.255  1.00  0.00      A   
ATOM    148  C   PHE     9      -4.379  12.692  21.044  1.00 77.35      A   
ATOM    149  O   PHE     9      -3.545  13.556  21.321  1.00 77.35      A   
ATOM    150  N   MET    10      -5.687  13.004  20.877  1.00 84.78      A   
ATOM    151  HN  MET    10      -6.363  12.297  20.683  1.00  0.00      A   
ATOM    152  CA  MET    10      -6.206  14.360  20.990  1.00 84.78      A   
ATOM    153  HA  MET    10      -5.585  14.881  21.704  1.00  0.00      A   
ATOM    154  CB  MET    10      -6.153  15.144  19.651  1.00 84.78      A   
ATOM    155  HB1 MET    10      -5.534  14.555  18.941  1.00  0.00      A   
ATOM    156  HB2 MET    10      -7.162  15.231  19.195  1.00  0.00      A   
ATOM    157  CG  MET    10      -5.492  16.540  19.759  1.00 84.78      A   
ATOM    158  HG1 MET    10      -4.426  16.376  20.025  1.00  0.00      A   
ATOM    159  HG2 MET    10      -5.492  16.995  18.746  1.00  0.00      A   
ATOM    160  SD  MET    10      -6.218  17.707  20.947  1.00 84.78      A   
ATOM    161  CE  MET    10      -5.098  19.072  20.522  1.00 84.78      A   
ATOM    162  HE1 MET    10      -5.245  19.394  19.469  1.00  0.00      A   
ATOM    163  HE2 MET    10      -5.282  19.955  21.170  1.00  0.00      A   
ATOM    164  HE3 MET    10      -4.033  18.780  20.637  1.00  0.00      A   
ATOM    165  C   MET    10      -7.615  14.408  21.559  1.00 84.78      A   
ATOM    166  O   MET    10      -8.490  13.668  21.129  1.00 84.78      A   
ATOM    167  N   VAL    11      -7.861  15.314  22.532  1.00 88.45      A   
ATOM    168  HN  VAL    11      -7.132  15.911  22.857  1.00  0.00      A   
ATOM    169  CA  VAL    11      -9.149  15.503  23.187  1.00 88.45      A   
ATOM    170  HA  VAL    11      -9.548  14.521  23.394  1.00  0.00      A   
ATOM    171  CB  VAL    11      -9.029  16.267  24.506  1.00 88.45      A   
ATOM    172  HB  VAL    11      -8.896  17.354  24.319  1.00  0.00      A   
ATOM    173  CG1 VAL    11     -10.314  16.056  25.334  1.00 88.45      A   
ATOM    174 HG11 VAL    11     -10.209  16.518  26.339  1.00  0.00      A   
ATOM    175 HG12 VAL    11     -11.193  16.518  24.835  1.00  0.00      A   
ATOM    176 HG13 VAL    11     -10.525  14.972  25.456  1.00  0.00      A   
ATOM    177  CG2 VAL    11      -7.795  15.775  25.281  1.00 88.45      A   
ATOM    178 HG21 VAL    11      -7.794  16.205  26.306  1.00  0.00      A   
ATOM    179 HG22 VAL    11      -7.807  14.667  25.355  1.00  0.00      A   
ATOM    180 HG23 VAL    11      -6.849  16.087  24.789  1.00  0.00      A   
ATOM    181  C   VAL    11     -10.149  16.235  22.309  1.00 88.45      A   
ATOM    182  O   VAL    11      -9.879  17.342  21.832  1.00 88.45      A   
ATOM    183  N   LEU    12     -11.333  15.642  22.070  1.00 83.97      A   
ATOM    184  HN  LEU    12     -11.517  14.734  22.437  1.00  0.00      A   
ATOM    185  CA  LEU    12     -12.328  16.196  21.170  1.00 83.97      A   
ATOM    186  HA  LEU    12     -11.927  17.068  20.675  1.00  0.00      A   
ATOM    187  CB  LEU    12     -12.742  15.141  20.098  1.00 83.97      A   
ATOM    188  HB1 LEU    12     -13.438  14.426  20.587  1.00  0.00      A   
ATOM    189  HB2 LEU    12     -13.296  15.638  19.272  1.00  0.00      A   
ATOM    190  CG  LEU    12     -11.620  14.249  19.501  1.00 83.97      A   
ATOM    191  HG  LEU    12     -11.136  13.709  20.343  1.00  0.00      A   
ATOM    192  CD1 LEU    12     -12.237  13.179  18.589  1.00 83.97      A   
ATOM    193 HD11 LEU    12     -11.435  12.556  18.137  1.00  0.00      A   
ATOM    194 HD12 LEU    12     -12.889  12.511  19.192  1.00  0.00      A   
ATOM    195 HD13 LEU    12     -12.839  13.645  17.779  1.00  0.00      A   
ATOM    196  CD2 LEU    12     -10.515  14.984  18.731  1.00 83.97      A   
ATOM    197 HD21 LEU    12      -9.762  14.245  18.382  1.00  0.00      A   
ATOM    198 HD22 LEU    12     -10.939  15.505  17.846  1.00  0.00      A   
ATOM    199 HD23 LEU    12      -9.991  15.702  19.398  1.00  0.00      A   
ATOM    200  C   LEU    12     -13.590  16.645  21.886  1.00 83.97      A   
ATOM    201  O   LEU    12     -13.887  16.249  23.010  1.00 83.97      A   
ATOM    202  N   ASN    13     -14.404  17.505  21.234  1.00 83.40      A   
ATOM    203  HN  ASN    13     -14.155  17.887  20.347  1.00  0.00      A   
ATOM    204  CA  ASN    13     -15.716  17.849  21.757  1.00 83.40      A   
ATOM    205  HA  ASN    13     -15.674  17.753  22.832  1.00  0.00      A   
ATOM    206  CB  ASN    13     -16.114  19.321  21.487  1.00 83.40      A   
ATOM    207  HB1 ASN    13     -16.259  19.487  20.398  1.00  0.00      A   
ATOM    208  HB2 ASN    13     -17.055  19.577  22.019  1.00  0.00      A   
ATOM    209  CG  ASN    13     -14.997  20.252  21.959  1.00 83.40      A   
ATOM    210  OD1 ASN    13     -14.099  20.604  21.189  1.00 83.40      A   
ATOM    211  ND2 ASN    13     -15.032  20.682  23.236  1.00 83.40      A   
ATOM    212 HD21 ASN    13     -14.318  21.320  23.527  1.00  0.00      A   
ATOM    213 HD22 ASN    13     -15.713  20.330  23.879  1.00  0.00      A   
ATOM    214  C   ASN    13     -16.756  16.868  21.221  1.00 83.40      A   
ATOM    215  O   ASN    13     -16.632  16.491  20.053  1.00 83.40      A   
ATOM    216  N   PRO    14     -17.787  16.415  21.949  1.00 80.40      A   
ATOM    217  CD  PRO    14     -17.873  16.560  23.409  1.00 80.40      A   
ATOM    218  HD1 PRO    14     -16.887  16.412  23.899  1.00  0.00      A   
ATOM    219  HD2 PRO    14     -18.274  17.567  23.654  1.00  0.00      A   
ATOM    220  CA  PRO    14     -18.723  15.392  21.469  1.00 80.40      A   
ATOM    221  HA  PRO    14     -18.149  14.493  21.300  1.00  0.00      A   
ATOM    222  CB  PRO    14     -19.715  15.226  22.624  1.00 80.40      A   
ATOM    223  HB1 PRO    14     -20.182  14.218  22.626  1.00  0.00      A   
ATOM    224  HB2 PRO    14     -20.511  16.000  22.578  1.00  0.00      A   
ATOM    225  CG  PRO    14     -18.845  15.465  23.861  1.00 80.40      A   
ATOM    226  HG1 PRO    14     -18.273  14.540  24.091  1.00  0.00      A   
ATOM    227  HG2 PRO    14     -19.436  15.762  24.754  1.00  0.00      A   
ATOM    228  C   PRO    14     -19.403  15.712  20.141  1.00 80.40      A   
ATOM    229  O   PRO    14     -19.651  14.824  19.327  1.00 80.40      A   
ATOM    230  N   SER    15     -19.662  17.001  19.871  1.00 75.94      A   
ATOM    231  HN  SER    15     -19.572  17.651  20.623  1.00  0.00      A   
ATOM    232  CA  SER    15     -20.230  17.486  18.619  1.00 75.94      A   
ATOM    233  HA  SER    15     -21.066  16.845  18.380  1.00  0.00      A   
ATOM    234  CB  SER    15     -20.761  18.924  18.763  1.00 75.94      A   
ATOM    235  HB1 SER    15     -19.943  19.610  19.072  1.00  0.00      A   
ATOM    236  HB2 SER    15     -21.177  19.281  17.797  1.00  0.00      A   
ATOM    237  OG  SER    15     -21.800  18.958  19.740  1.00 75.94      A   
ATOM    238  HG1 SER    15     -21.399  18.749  20.586  1.00  0.00      A   
ATOM    239  C   SER    15     -19.274  17.428  17.439  1.00 75.94      A   
ATOM    240  O   SER    15     -19.670  17.582  16.288  1.00 75.94      A   
ATOM    241  N   GLN    16     -17.974  17.199  17.689  1.00 72.79      A   
ATOM    242  HN  GLN    16     -17.661  17.079  18.628  1.00  0.00      A   
ATOM    243  CA  GLN    16     -16.983  16.951  16.659  1.00 72.79      A   
ATOM    244  HA  GLN    16     -17.309  17.358  15.713  1.00  0.00      A   
ATOM    245  CB  GLN    16     -15.648  17.594  17.070  1.00 72.79      A   
ATOM    246  HB1 GLN    16     -15.331  17.123  18.024  1.00  0.00      A   
ATOM    247  HB2 GLN    16     -14.862  17.379  16.315  1.00  0.00      A   
ATOM    248  CG  GLN    16     -15.784  19.122  17.247  1.00 72.79      A   
ATOM    249  HG1 GLN    16     -15.738  19.634  16.263  1.00  0.00      A   
ATOM    250  HG2 GLN    16     -16.751  19.376  17.731  1.00  0.00      A   
ATOM    251  CD  GLN    16     -14.690  19.645  18.160  1.00 72.79      A   
ATOM    252  OE1 GLN    16     -13.838  18.904  18.648  1.00 72.79      A   
ATOM    253  NE2 GLN    16     -14.753  20.953  18.479  1.00 72.79      A   
ATOM    254 HE21 GLN    16     -14.247  21.213  19.301  1.00  0.00      A   
ATOM    255 HE22 GLN    16     -15.467  21.544  18.104  1.00  0.00      A   
ATOM    256  C   GLN    16     -16.796  15.458  16.471  1.00 72.79      A   
ATOM    257  O   GLN    16     -16.601  14.998  15.351  1.00 72.79      A   
ATOM    258  N   GLN    17     -16.923  14.653  17.554  1.00 67.34      A   
ATOM    259  HN  GLN    17     -17.075  15.046  18.457  1.00  0.00      A   
ATOM    260  CA  GLN    17     -16.826  13.200  17.510  1.00 67.34      A   
ATOM    261  HA  GLN    17     -15.853  12.927  17.130  1.00  0.00      A   
ATOM    262  CB  GLN    17     -17.040  12.583  18.921  1.00 67.34      A   
ATOM    263  HB1 GLN    17     -18.027  12.921  19.303  1.00  0.00      A   
ATOM    264  HB2 GLN    17     -17.084  11.476  18.838  1.00  0.00      A   
ATOM    265  CG  GLN    17     -15.957  12.917  19.976  1.00 67.34      A   
ATOM    266  HG1 GLN    17     -14.991  12.441  19.704  1.00  0.00      A   
ATOM    267  HG2 GLN    17     -15.806  14.015  20.055  1.00  0.00      A   
ATOM    268  CD  GLN    17     -16.383  12.407  21.358  1.00 67.34      A   
ATOM    269  OE1 GLN    17     -17.551  12.096  21.599  1.00 67.34      A   
ATOM    270  NE2 GLN    17     -15.433  12.334  22.310  1.00 67.34      A   
ATOM    271 HE21 GLN    17     -15.706  12.013  23.217  1.00  0.00      A   
ATOM    272 HE22 GLN    17     -14.465  12.435  22.079  1.00  0.00      A   
ATOM    273  C   GLN    17     -17.868  12.569  16.597  1.00 67.34      A   
ATOM    274  O   GLN    17     -17.533  11.724  15.769  1.00 67.34      A   
ATOM    275  N   LEU    18     -19.158  12.990  16.679  1.00 58.37      A   
ATOM    276  HN  LEU    18     -19.438  13.626  17.394  1.00  0.00      A   
ATOM    277  CA  LEU    18     -20.181  12.450  15.788  1.00 58.37      A   
ATOM    278  HA  LEU    18     -20.045  11.380  15.843  1.00  0.00      A   
ATOM    279  CB  LEU    18     -21.637  12.700  16.226  1.00 58.37      A   
ATOM    280  HB1 LEU    18     -21.708  12.561  17.325  1.00  0.00      A   
ATOM    281  HB2 LEU    18     -21.913  13.751  15.996  1.00  0.00      A   
ATOM    282  CG  LEU    18     -22.669  11.759  15.554  1.00 58.37      A   
ATOM    283  HG  LEU    18     -22.588  11.875  14.452  1.00  0.00      A   
ATOM    284  CD1 LEU    18     -22.451  10.273  15.889  1.00 58.37      A   
ATOM    285 HD11 LEU    18     -23.267   9.661  15.449  1.00  0.00      A   
ATOM    286 HD12 LEU    18     -21.488   9.900  15.480  1.00  0.00      A   
ATOM    287 HD13 LEU    18     -22.458  10.120  16.990  1.00  0.00      A   
ATOM    288  CD2 LEU    18     -24.094  12.149  15.955  1.00 58.37      A   
ATOM    289 HD21 LEU    18     -24.823  11.455  15.484  1.00  0.00      A   
ATOM    290 HD22 LEU    18     -24.219  12.089  17.058  1.00  0.00      A   
ATOM    291 HD23 LEU    18     -24.325  13.184  15.623  1.00  0.00      A   
ATOM    292  C   LEU    18     -19.939  12.783  14.315  1.00 58.37      A   
ATOM    293  O   LEU    18     -20.081  11.937  13.435  1.00 58.37      A   
ATOM    294  N   ALA    19     -19.491  14.017  14.008  1.00 54.37      A   
ATOM    295  HN  ALA    19     -19.357  14.694  14.728  1.00  0.00      A   
ATOM    296  CA  ALA    19     -19.093  14.404  12.667  1.00 54.37      A   
ATOM    297  HA  ALA    19     -19.921  14.206  12.002  1.00  0.00      A   
ATOM    298  CB  ALA    19     -18.785  15.911  12.664  1.00 54.37      A   
ATOM    299  HB1 ALA    19     -19.671  16.480  13.019  1.00  0.00      A   
ATOM    300  HB2 ALA    19     -17.931  16.145  13.335  1.00  0.00      A   
ATOM    301  HB3 ALA    19     -18.538  16.256  11.637  1.00  0.00      A   
ATOM    302  C   ALA    19     -17.895  13.635  12.117  1.00 54.37      A   
ATOM    303  O   ALA    19     -17.922  13.151  10.989  1.00 54.37      A   
ATOM    304  N   ILE    20     -16.833  13.452  12.930  1.00 50.48      A   
ATOM    305  HN  ILE    20     -16.825  13.875  13.833  1.00  0.00      A   
ATOM    306  CA  ILE    20     -15.660  12.649  12.598  1.00 50.48      A   
ATOM    307  HA  ILE    20     -15.217  13.032  11.691  1.00  0.00      A   
ATOM    308  CB  ILE    20     -14.645  12.726  13.752  1.00 50.48      A   
ATOM    309  HB  ILE    20     -15.211  12.670  14.707  1.00  0.00      A   
ATOM    310  CG2 ILE    20     -13.634  11.552  13.744  1.00 50.48      A   
ATOM    311 HG21 ILE    20     -12.828  11.717  14.491  1.00  0.00      A   
ATOM    312 HG22 ILE    20     -14.129  10.593  14.009  1.00  0.00      A   
ATOM    313 HG23 ILE    20     -13.169  11.435  12.742  1.00  0.00      A   
ATOM    314  CG1 ILE    20     -13.920  14.094  13.716  1.00 50.48      A   
ATOM    315 HG11 ILE    20     -13.207  14.099  12.865  1.00  0.00      A   
ATOM    316 HG12 ILE    20     -14.670  14.893  13.529  1.00  0.00      A   
ATOM    317  CD  ILE    20     -13.171  14.434  15.011  1.00  0.00      A   
ATOM    318  HD1 ILE    20     -12.690  15.432  14.933  1.00  0.00      A   
ATOM    319  HD2 ILE    20     -13.878  14.453  15.868  1.00  0.00      A   
ATOM    320  HD3 ILE    20     -12.380  13.685  15.226  1.00  0.00      A   
ATOM    321  C   ILE    20     -16.034  11.201  12.322  1.00 50.48      A   
ATOM    322  O   ILE    20     -15.614  10.624  11.322  1.00 50.48      A   
ATOM    323  N   ALA    21     -16.891  10.592  13.167  1.00 46.35      A   
ATOM    324  HN  ALA    21     -17.207  11.066  13.985  1.00  0.00      A   
ATOM    325  CA  ALA    21     -17.379   9.241  12.985  1.00 46.35      A   
ATOM    326  HA  ALA    21     -16.532   8.572  12.952  1.00  0.00      A   
ATOM    327  CB  ALA    21     -18.295   8.894  14.177  1.00 46.35      A   
ATOM    328  HB1 ALA    21     -17.722   8.967  15.126  1.00  0.00      A   
ATOM    329  HB2 ALA    21     -19.146   9.606  14.237  1.00  0.00      A   
ATOM    330  HB3 ALA    21     -18.703   7.865  14.085  1.00  0.00      A   
ATOM    331  C   ALA    21     -18.160   9.053  11.686  1.00 46.35      A   
ATOM    332  O   ALA    21     -17.931   8.098  10.944  1.00 46.35      A   
ATOM    333  N   VAL    22     -19.072   9.994  11.351  1.00 45.33      A   
ATOM    334  HN  VAL    22     -19.267  10.743  11.980  1.00  0.00      A   
ATOM    335  CA  VAL    22     -19.811   9.986  10.094  1.00 45.33      A   
ATOM    336  HA  VAL    22     -20.274   9.015   9.994  1.00  0.00      A   
ATOM    337  CB  VAL    22     -20.926  11.035  10.090  1.00 45.33      A   
ATOM    338  HB  VAL    22     -20.505  12.016  10.400  1.00  0.00      A   
ATOM    339  CG1 VAL    22     -21.580  11.187   8.699  1.00 45.33      A   
ATOM    340 HG11 VAL    22     -22.459  11.862   8.768  1.00  0.00      A   
ATOM    341 HG12 VAL    22     -20.875  11.626   7.961  1.00  0.00      A   
ATOM    342 HG13 VAL    22     -21.925  10.202   8.321  1.00  0.00      A   
ATOM    343  CG2 VAL    22     -22.003  10.604  11.107  1.00 45.33      A   
ATOM    344 HG21 VAL    22     -22.810  11.365  11.155  1.00  0.00      A   
ATOM    345 HG22 VAL    22     -22.454   9.634  10.805  1.00  0.00      A   
ATOM    346 HG23 VAL    22     -21.577  10.488  12.127  1.00  0.00      A   
ATOM    347  C   VAL    22     -18.904  10.134   8.879  1.00 45.33      A   
ATOM    348  O   VAL    22     -19.002   9.359   7.926  1.00 45.33      A   
ATOM    349  N   LEU    23     -17.953  11.091   8.899  1.00 41.27      A   
ATOM    350  HN  LEU    23     -17.882  11.712   9.675  1.00  0.00      A   
ATOM    351  CA  LEU    23     -17.000  11.293   7.819  1.00 41.27      A   
ATOM    352  HA  LEU    23     -17.560  11.374   6.899  1.00  0.00      A   
ATOM    353  CB  LEU    23     -16.212  12.607   8.030  1.00 41.27      A   
ATOM    354  HB1 LEU    23     -15.735  12.580   9.033  1.00  0.00      A   
ATOM    355  HB2 LEU    23     -15.406  12.684   7.270  1.00  0.00      A   
ATOM    356  CG  LEU    23     -17.075  13.886   7.922  1.00 41.27      A   
ATOM    357  HG  LEU    23     -17.936  13.789   8.618  1.00  0.00      A   
ATOM    358  CD1 LEU    23     -16.266  15.118   8.356  1.00 41.27      A   
ATOM    359 HD11 LEU    23     -16.898  16.030   8.308  1.00  0.00      A   
ATOM    360 HD12 LEU    23     -15.902  14.991   9.398  1.00  0.00      A   
ATOM    361 HD13 LEU    23     -15.391  15.258   7.687  1.00  0.00      A   
ATOM    362  CD2 LEU    23     -17.640  14.095   6.507  1.00 41.27      A   
ATOM    363 HD21 LEU    23     -18.239  15.030   6.475  1.00  0.00      A   
ATOM    364 HD22 LEU    23     -16.814  14.177   5.769  1.00  0.00      A   
ATOM    365 HD23 LEU    23     -18.305  13.256   6.210  1.00  0.00      A   
ATOM    366  C   LEU    23     -16.051  10.121   7.617  1.00 41.27      A   
ATOM    367  O   LEU    23     -15.851   9.663   6.493  1.00 41.27      A   
ATOM    368  N   SER    24     -15.483   9.556   8.702  1.00 37.83      A   
ATOM    369  HN  SER    24     -15.598   9.956   9.608  1.00  0.00      A   
ATOM    370  CA  SER    24     -14.641   8.368   8.630  1.00 37.83      A   
ATOM    371  HA  SER    24     -13.832   8.566   7.943  1.00  0.00      A   
ATOM    372  CB  SER    24     -14.048   7.981  10.006  1.00 37.83      A   
ATOM    373  HB1 SER    24     -14.862   7.927  10.760  1.00  0.00      A   
ATOM    374  HB2 SER    24     -13.546   6.991   9.957  1.00  0.00      A   
ATOM    375  OG  SER    24     -13.082   8.942  10.419  1.00 37.83      A   
ATOM    376  HG1 SER    24     -12.982   8.824  11.367  1.00  0.00      A   
ATOM    377  C   SER    24     -15.368   7.143   8.119  1.00 37.83      A   
ATOM    378  O   SER    24     -14.877   6.434   7.240  1.00 37.83      A   
ATOM    379  N   LEU    25     -16.583   6.862   8.636  1.00 37.74      A   
ATOM    380  HN  LEU    25     -16.986   7.429   9.350  1.00  0.00      A   
ATOM    381  CA  LEU    25     -17.352   5.706   8.216  1.00 37.74      A   
ATOM    382  HA  LEU    25     -16.653   4.883   8.203  1.00  0.00      A   
ATOM    383  CB  LEU    25     -18.442   5.355   9.255  1.00 37.74      A   
ATOM    384  HB1 LEU    25     -17.959   5.391  10.254  1.00  0.00      A   
ATOM    385  HB2 LEU    25     -19.230   6.138   9.252  1.00  0.00      A   
ATOM    386  CG  LEU    25     -19.094   3.958   9.112  1.00 37.74      A   
ATOM    387  HG  LEU    25     -19.761   3.975   8.224  1.00  0.00      A   
ATOM    388  CD1 LEU    25     -18.084   2.812   8.927  1.00 37.74      A   
ATOM    389 HD11 LEU    25     -18.612   1.835   8.930  1.00  0.00      A   
ATOM    390 HD12 LEU    25     -17.546   2.902   7.959  1.00  0.00      A   
ATOM    391 HD13 LEU    25     -17.341   2.812   9.754  1.00  0.00      A   
ATOM    392  CD2 LEU    25     -19.943   3.661  10.355  1.00 37.74      A   
ATOM    393 HD21 LEU    25     -20.502   2.711  10.223  1.00  0.00      A   
ATOM    394 HD22 LEU    25     -19.292   3.565  11.251  1.00  0.00      A   
ATOM    395 HD23 LEU    25     -20.667   4.484  10.541  1.00  0.00      A   
ATOM    396  C   LEU    25     -17.872   5.810   6.787  1.00 37.74      A   
ATOM    397  O   LEU    25     -17.797   4.851   6.018  1.00 37.74      A   
ATOM    398  N   THR    26     -18.363   6.993   6.348  1.00 36.35      A   
ATOM    399  HN  THR    26     -18.446   7.771   6.967  1.00  0.00      A   
ATOM    400  CA  THR    26     -18.753   7.197   4.949  1.00 36.35      A   
ATOM    401  HA  THR    26     -19.386   6.359   4.695  1.00  0.00      A   
ATOM    402  CB  THR    26     -19.618   8.441   4.701  1.00 36.35      A   
ATOM    403  HB  THR    26     -20.363   8.504   5.523  1.00  0.00      A   
ATOM    404  OG1 THR    26     -20.321   8.342   3.471  1.00 36.35      A   
ATOM    405  HG1 THR    26     -20.674   9.219   3.304  1.00  0.00      A   
ATOM    406  CG2 THR    26     -18.827   9.753   4.650  1.00 36.35      A   
ATOM    407 HG21 THR    26     -19.521  10.620   4.611  1.00  0.00      A   
ATOM    408 HG22 THR    26     -18.197   9.853   5.560  1.00  0.00      A   
ATOM    409 HG23 THR    26     -18.170   9.799   3.755  1.00  0.00      A   
ATOM    410  C   THR    26     -17.584   7.129   3.978  1.00 36.35      A   
ATOM    411  O   THR    26     -17.692   6.495   2.929  1.00 36.35      A   
ATOM    412  N   LEU    27     -16.412   7.726   4.307  1.00 32.11      A   
ATOM    413  HN  LEU    27     -16.323   8.262   5.143  1.00  0.00      A   
ATOM    414  CA  LEU    27     -15.223   7.648   3.472  1.00 32.11      A   
ATOM    415  HA  LEU    27     -15.516   7.942   2.475  1.00  0.00      A   
ATOM    416  CB  LEU    27     -14.102   8.603   3.959  1.00 32.11      A   
ATOM    417  HB1 LEU    27     -14.526   9.627   4.030  1.00  0.00      A   
ATOM    418  HB2 LEU    27     -13.792   8.308   4.985  1.00  0.00      A   
ATOM    419  CG  LEU    27     -12.848   8.659   3.050  1.00 32.11      A   
ATOM    420  HG  LEU    27     -12.413   7.639   2.982  1.00  0.00      A   
ATOM    421  CD1 LEU    27     -13.176   9.126   1.622  1.00 32.11      A   
ATOM    422 HD11 LEU    27     -12.241   9.220   1.029  1.00  0.00      A   
ATOM    423 HD12 LEU    27     -13.836   8.401   1.100  1.00  0.00      A   
ATOM    424 HD13 LEU    27     -13.675  10.119   1.643  1.00  0.00      A   
ATOM    425  CD2 LEU    27     -11.763   9.566   3.649  1.00 32.11      A   
ATOM    426 HD21 LEU    27     -10.843   9.523   3.028  1.00  0.00      A   
ATOM    427 HD22 LEU    27     -12.115  10.620   3.681  1.00  0.00      A   
ATOM    428 HD23 LEU    27     -11.509   9.242   4.681  1.00  0.00      A   
ATOM    429  C   LEU    27     -14.664   6.230   3.357  1.00 32.11      A   
ATOM    430  O   LEU    27     -14.306   5.755   2.278  1.00 32.11      A   
ATOM    431  N   GLY    28     -14.620   5.475   4.475  1.00 28.43      A   
ATOM    432  HN  GLY    28     -14.850   5.872   5.361  1.00  0.00      A   
ATOM    433  CA  GLY    28     -14.226   4.070   4.439  1.00 28.43      A   
ATOM    434  HA1 GLY    28     -14.213   3.715   5.459  1.00  0.00      A   
ATOM    435  HA2 GLY    28     -13.261   3.986   3.961  1.00  0.00      A   
ATOM    436  C   GLY    28     -15.194   3.197   3.678  1.00 28.43      A   
ATOM    437  O   GLY    28     -14.799   2.276   2.975  1.00 28.43      A   
ATOM    438  N   THR    29     -16.506   3.494   3.754  1.00 27.94      A   
ATOM    439  HN  THR    29     -16.813   4.213   4.373  1.00  0.00      A   
ATOM    440  CA  THR    29     -17.526   2.803   2.961  1.00 27.94      A   
ATOM    441  HA  THR    29     -17.398   1.742   3.118  1.00  0.00      A   
ATOM    442  CB  THR    29     -18.951   3.162   3.369  1.00 27.94      A   
ATOM    443  HB  THR    29     -19.140   4.245   3.213  1.00  0.00      A   
ATOM    444  OG1 THR    29     -19.160   2.855   4.742  1.00 27.94      A   
ATOM    445  HG1 THR    29     -18.680   3.515   5.247  1.00  0.00      A   
ATOM    446  CG2 THR    29     -19.986   2.338   2.587  1.00 27.94      A   
ATOM    447 HG21 THR    29     -21.006   2.546   2.976  1.00  0.00      A   
ATOM    448 HG22 THR    29     -19.972   2.595   1.506  1.00  0.00      A   
ATOM    449 HG23 THR    29     -19.781   1.253   2.704  1.00  0.00      A   
ATOM    450  C   THR    29     -17.351   3.041   1.474  1.00 27.94      A   
ATOM    451  O   THR    29     -17.377   2.117   0.664  1.00 27.94      A   
ATOM    452  N   PHE    30     -17.100   4.302   1.085  1.00 28.04      A   
ATOM    453  HN  PHE    30     -17.087   5.028   1.768  1.00  0.00      A   
ATOM    454  CA  PHE    30     -16.876   4.733  -0.281  1.00 28.04      A   
ATOM    455  HA  PHE    30     -17.743   4.476  -0.872  1.00  0.00      A   
ATOM    456  CB  PHE    30     -16.705   6.281  -0.189  1.00 28.04      A   
ATOM    457  HB1 PHE    30     -17.566   6.693   0.379  1.00  0.00      A   
ATOM    458  HB2 PHE    30     -15.787   6.527   0.387  1.00  0.00      A   
ATOM    459  CG  PHE    30     -16.632   7.031  -1.489  1.00 28.04      A   
ATOM    460  CD1 PHE    30     -15.412   7.141  -2.171  1.00 28.04      A   
ATOM    461  HD1 PHE    30     -14.537   6.619  -1.813  1.00  0.00      A   
ATOM    462  CE1 PHE    30     -15.301   7.936  -3.316  1.00 28.04      A   
ATOM    463  HE1 PHE    30     -14.357   7.984  -3.839  1.00  0.00      A   
ATOM    464  CZ  PHE    30     -16.410   8.645  -3.783  1.00 28.04      A   
ATOM    465  HZ  PHE    30     -16.313   9.257  -4.668  1.00  0.00      A   
ATOM    466  CD2 PHE    30     -17.745   7.741  -1.971  1.00 28.04      A   
ATOM    467  HD2 PHE    30     -18.679   7.685  -1.431  1.00  0.00      A   
ATOM    468  CE2 PHE    30     -17.635   8.547  -3.113  1.00 28.04      A   
ATOM    469  HE2 PHE    30     -18.486   9.098  -3.484  1.00  0.00      A   
ATOM    470  C   PHE    30     -15.660   4.075  -0.925  1.00 28.04      A   
ATOM    471  O   PHE    30     -15.766   3.501  -2.006  1.00 28.04      A   
ATOM    472  N   THR    31     -14.507   4.074  -0.219  1.00 26.33      A   
ATOM    473  HN  THR    31     -14.489   4.550   0.658  1.00  0.00      A   
ATOM    474  CA  THR    31     -13.241   3.476  -0.664  1.00 26.33      A   
ATOM    475  HA  THR    31     -13.009   3.902  -1.629  1.00  0.00      A   
ATOM    476  CB  THR    31     -12.047   3.778   0.231  1.00 26.33      A   
ATOM    477  HB  THR    31     -11.163   3.183  -0.081  1.00  0.00      A   
ATOM    478  OG1 THR    31     -12.317   3.538   1.601  1.00 26.33      A   
ATOM    479  HG1 THR    31     -12.876   4.271   1.872  1.00  0.00      A   
ATOM    480  CG2 THR    31     -11.692   5.259   0.111  1.00 26.33      A   
ATOM    481 HG21 THR    31     -10.789   5.490   0.715  1.00  0.00      A   
ATOM    482 HG22 THR    31     -11.480   5.492  -0.954  1.00  0.00      A   
ATOM    483 HG23 THR    31     -12.530   5.908   0.445  1.00  0.00      A   
ATOM    484  C   THR    31     -13.321   1.982  -0.874  1.00 26.33      A   
ATOM    485  O   THR    31     -12.750   1.441  -1.820  1.00 26.33      A   
ATOM    486  N   VAL    32     -14.058   1.256  -0.010  1.00 26.20      A   
ATOM    487  HN  VAL    32     -14.434   1.686   0.808  1.00  0.00      A   
ATOM    488  CA  VAL    32     -14.393  -0.142  -0.238  1.00 26.20      A   
ATOM    489  HA  VAL    32     -13.476  -0.695  -0.378  1.00  0.00      A   
ATOM    490  CB  VAL    32     -15.136  -0.711   0.975  1.00 26.20      A   
ATOM    491  HB  VAL    32     -15.959  -0.019   1.253  1.00  0.00      A   
ATOM    492  CG1 VAL    32     -15.736  -2.107   0.706  1.00 26.20      A   
ATOM    493 HG11 VAL    32     -16.160  -2.520   1.647  1.00  0.00      A   
ATOM    494 HG12 VAL    32     -16.556  -2.060  -0.042  1.00  0.00      A   
ATOM    495 HG13 VAL    32     -14.952  -2.804   0.340  1.00  0.00      A   
ATOM    496  CG2 VAL    32     -14.150  -0.803   2.155  1.00 26.20      A   
ATOM    497 HG21 VAL    32     -14.664  -1.183   3.064  1.00  0.00      A   
ATOM    498 HG22 VAL    32     -13.313  -1.491   1.909  1.00  0.00      A   
ATOM    499 HG23 VAL    32     -13.712   0.189   2.399  1.00  0.00      A   
ATOM    500  C   VAL    32     -15.217  -0.333  -1.512  1.00 26.20      A   
ATOM    501  O   VAL    32     -14.887  -1.165  -2.356  1.00 26.20      A   
ATOM    502  N   LEU    33     -16.282   0.470  -1.723  1.00 26.69      A   
ATOM    503  HN  LEU    33     -16.524   1.171  -1.055  1.00  0.00      A   
ATOM    504  CA  LEU    33     -17.141   0.353  -2.891  1.00 26.69      A   
ATOM    505  HA  LEU    33     -17.430  -0.685  -2.971  1.00  0.00      A   
ATOM    506  CB  LEU    33     -18.428   1.198  -2.732  1.00 26.69      A   
ATOM    507  HB1 LEU    33     -18.131   2.253  -2.545  1.00  0.00      A   
ATOM    508  HB2 LEU    33     -19.011   1.171  -3.677  1.00  0.00      A   
ATOM    509  CG  LEU    33     -19.366   0.740  -1.593  1.00 26.69      A   
ATOM    510  HG  LEU    33     -18.772   0.679  -0.656  1.00  0.00      A   
ATOM    511  CD1 LEU    33     -20.476   1.780  -1.374  1.00 26.69      A   
ATOM    512 HD11 LEU    33     -21.131   1.473  -0.531  1.00  0.00      A   
ATOM    513 HD12 LEU    33     -20.030   2.768  -1.131  1.00  0.00      A   
ATOM    514 HD13 LEU    33     -21.095   1.884  -2.291  1.00  0.00      A   
ATOM    515  CD2 LEU    33     -19.981  -0.646  -1.843  1.00 26.69      A   
ATOM    516 HD21 LEU    33     -20.636  -0.931  -0.992  1.00  0.00      A   
ATOM    517 HD22 LEU    33     -20.595  -0.635  -2.769  1.00  0.00      A   
ATOM    518 HD23 LEU    33     -19.193  -1.422  -1.948  1.00  0.00      A   
ATOM    519  C   LEU    33     -16.474   0.675  -4.225  1.00 26.69      A   
ATOM    520  O   LEU    33     -16.608  -0.081  -5.185  1.00 26.69      A   
ATOM    521  N   GLU    34     -15.706   1.775  -4.341  1.00 25.79      A   
ATOM    522  HN  GLU    34     -15.602   2.411  -3.580  1.00  0.00      A   
ATOM    523  CA  GLU    34     -14.992   2.096  -5.570  1.00 25.79      A   
ATOM    524  HA  GLU    34     -15.703   2.025  -6.380  1.00  0.00      A   
ATOM    525  CB  GLU    34     -14.463   3.547  -5.567  1.00 25.79      A   
ATOM    526  HB1 GLU    34     -13.994   3.790  -6.544  1.00  0.00      A   
ATOM    527  HB2 GLU    34     -15.331   4.230  -5.447  1.00  0.00      A   
ATOM    528  CG  GLU    34     -13.467   3.868  -4.436  1.00 25.79      A   
ATOM    529  HG1 GLU    34     -13.908   3.565  -3.462  1.00  0.00      A   
ATOM    530  HG2 GLU    34     -12.507   3.324  -4.565  1.00  0.00      A   
ATOM    531  CD  GLU    34     -13.156   5.355  -4.330  1.00 25.79      A   
ATOM    532  OE1 GLU    34     -13.397   6.101  -5.312  1.00 25.79      A   
ATOM    533  OE2 GLU    34     -12.680   5.752  -3.234  1.00 25.79      A   
ATOM    534  C   GLU    34     -13.880   1.104  -5.912  1.00 25.79      A   
ATOM    535  O   GLU    34     -13.734   0.688  -7.058  1.00 25.79      A   
ATOM    536  N   ASN    35     -13.083   0.626  -4.934  1.00 23.89      A   
ATOM    537  HN  ASN    35     -13.167   0.976  -4.004  1.00  0.00      A   
ATOM    538  CA  ASN    35     -12.090  -0.409  -5.193  1.00 23.89      A   
ATOM    539  HA  ASN    35     -11.551  -0.118  -6.082  1.00  0.00      A   
ATOM    540  CB  ASN    35     -11.062  -0.522  -4.043  1.00 23.89      A   
ATOM    541  HB1 ASN    35     -11.564  -0.558  -3.052  1.00  0.00      A   
ATOM    542  HB2 ASN    35     -10.429  -1.426  -4.169  1.00  0.00      A   
ATOM    543  CG  ASN    35     -10.128   0.684  -4.146  1.00 23.89      A   
ATOM    544  OD1 ASN    35      -9.285   0.729  -5.044  1.00 23.89      A   
ATOM    545  ND2 ASN    35     -10.294   1.689  -3.260  1.00 23.89      A   
ATOM    546 HD21 ASN    35      -9.726   2.506  -3.363  1.00  0.00      A   
ATOM    547 HD22 ASN    35     -11.079   1.674  -2.641  1.00  0.00      A   
ATOM    548  C   ASN    35     -12.709  -1.755  -5.575  1.00 23.89      A   
ATOM    549  O   ASN    35     -12.221  -2.432  -6.479  1.00 23.89      A   
ATOM    550  N   LEU    36     -13.850  -2.154  -4.966  1.00 28.04      A   
ATOM    551  HN  LEU    36     -14.218  -1.649  -4.190  1.00  0.00      A   
ATOM    552  CA  LEU    36     -14.648  -3.277  -5.450  1.00 28.04      A   
ATOM    553  HA  LEU    36     -14.007  -4.145  -5.493  1.00  0.00      A   
ATOM    554  CB  LEU    36     -15.853  -3.572  -4.524  1.00 28.04      A   
ATOM    555  HB1 LEU    36     -16.366  -2.611  -4.304  1.00  0.00      A   
ATOM    556  HB2 LEU    36     -16.583  -4.231  -5.042  1.00  0.00      A   
ATOM    557  CG  LEU    36     -15.490  -4.259  -3.193  1.00 28.04      A   
ATOM    558  HG  LEU    36     -14.666  -3.685  -2.718  1.00  0.00      A   
ATOM    559  CD1 LEU    36     -16.694  -4.227  -2.240  1.00 28.04      A   
ATOM    560 HD11 LEU    36     -16.424  -4.675  -1.260  1.00  0.00      A   
ATOM    561 HD12 LEU    36     -17.016  -3.177  -2.070  1.00  0.00      A   
ATOM    562 HD13 LEU    36     -17.547  -4.794  -2.670  1.00  0.00      A   
ATOM    563  CD2 LEU    36     -15.022  -5.708  -3.400  1.00 28.04      A   
ATOM    564 HD21 LEU    36     -14.804  -6.181  -2.419  1.00  0.00      A   
ATOM    565 HD22 LEU    36     -15.813  -6.300  -3.908  1.00  0.00      A   
ATOM    566 HD23 LEU    36     -14.099  -5.745  -4.017  1.00  0.00      A   
ATOM    567  C   LEU    36     -15.176  -3.080  -6.870  1.00 28.04      A   
ATOM    568  O   LEU    36     -15.168  -4.014  -7.674  1.00 28.04      A   
ATOM    569  N   LEU    37     -15.634  -1.861  -7.242  1.00 30.73      A   
ATOM    570  HN  LEU    37     -15.703  -1.122  -6.577  1.00  0.00      A   
ATOM    571  CA  LEU    37     -16.042  -1.566  -8.609  1.00 30.73      A   
ATOM    572  HA  LEU    37     -16.734  -2.355  -8.863  1.00  0.00      A   
ATOM    573  CB  LEU    37     -16.851  -0.229  -8.732  1.00 30.73      A   
ATOM    574  HB1 LEU    37     -17.732  -0.415  -9.383  1.00  0.00      A   
ATOM    575  HB2 LEU    37     -17.254  -0.019  -7.718  1.00  0.00      A   
ATOM    576  CG  LEU    37     -16.191   1.077  -9.253  1.00 30.73      A   
ATOM    577  HG  LEU    37     -15.193   1.186  -8.777  1.00  0.00      A   
ATOM    578  CD1 LEU    37     -16.012   1.157 -10.781  1.00 30.73      A   
ATOM    579 HD11 LEU    37     -15.508   2.110 -11.048  1.00  0.00      A   
ATOM    580 HD12 LEU    37     -15.398   0.321 -11.177  1.00  0.00      A   
ATOM    581 HD13 LEU    37     -17.003   1.141 -11.282  1.00  0.00      A   
ATOM    582  CD2 LEU    37     -17.043   2.286  -8.834  1.00 30.73      A   
ATOM    583 HD21 LEU    37     -16.506   3.234  -9.053  1.00  0.00      A   
ATOM    584 HD22 LEU    37     -18.004   2.292  -9.392  1.00  0.00      A   
ATOM    585 HD23 LEU    37     -17.272   2.256  -7.748  1.00  0.00      A   
ATOM    586  C   LEU    37     -14.897  -1.685  -9.609  1.00 30.73      A   
ATOM    587  O   LEU    37     -15.046  -2.301 -10.664  1.00 30.73      A   
ATOM    588  N   VAL    38     -13.693  -1.166  -9.270  1.00 29.36      A   
ATOM    589  HN  VAL    38     -13.613  -0.636  -8.430  1.00  0.00      A   
ATOM    590  CA  VAL    38     -12.482  -1.308 -10.073  1.00 29.36      A   
ATOM    591  HA  VAL    38     -12.702  -0.939 -11.064  1.00  0.00      A   
ATOM    592  CB  VAL    38     -11.317  -0.495  -9.509  1.00 29.36      A   
ATOM    593  HB  VAL    38     -11.203  -0.715  -8.426  1.00  0.00      A   
ATOM    594  CG1 VAL    38      -9.982  -0.810 -10.221  1.00 29.36      A   
ATOM    595 HG11 VAL    38      -9.188  -0.130  -9.846  1.00  0.00      A   
ATOM    596 HG12 VAL    38      -9.649  -1.851 -10.022  1.00  0.00      A   
ATOM    597 HG13 VAL    38     -10.081  -0.666 -11.319  1.00  0.00      A   
ATOM    598  CG2 VAL    38     -11.642   1.001  -9.688  1.00 29.36      A   
ATOM    599 HG21 VAL    38     -10.804   1.618  -9.300  1.00  0.00      A   
ATOM    600 HG22 VAL    38     -11.788   1.244 -10.762  1.00  0.00      A   
ATOM    601 HG23 VAL    38     -12.563   1.285  -9.135  1.00  0.00      A   
ATOM    602  C   VAL    38     -12.099  -2.771 -10.250  1.00 29.36      A   
ATOM    603  O   VAL    38     -11.797  -3.208 -11.362  1.00 29.36      A   
ATOM    604  N   LEU    39     -12.177  -3.588  -9.174  1.00 28.39      A   
ATOM    605  HN  LEU    39     -12.371  -3.209  -8.272  1.00  0.00      A   
ATOM    606  CA  LEU    39     -11.982  -5.027  -9.250  1.00 28.39      A   
ATOM    607  HA  LEU    39     -11.003  -5.203  -9.672  1.00  0.00      A   
ATOM    608  CB  LEU    39     -12.058  -5.697  -7.855  1.00 28.39      A   
ATOM    609  HB1 LEU    39     -12.954  -5.310  -7.325  1.00  0.00      A   
ATOM    610  HB2 LEU    39     -12.178  -6.796  -7.960  1.00  0.00      A   
ATOM    611  CG  LEU    39     -10.813  -5.455  -6.981  1.00 28.39      A   
ATOM    612  HG  LEU    39     -10.602  -4.364  -6.979  1.00  0.00      A   
ATOM    613  CD1 LEU    39     -11.078  -5.874  -5.530  1.00 28.39      A   
ATOM    614 HD11 LEU    39     -10.193  -5.648  -4.899  1.00  0.00      A   
ATOM    615 HD12 LEU    39     -11.947  -5.312  -5.128  1.00  0.00      A   
ATOM    616 HD13 LEU    39     -11.293  -6.962  -5.469  1.00  0.00      A   
ATOM    617  CD2 LEU    39      -9.578  -6.194  -7.519  1.00 28.39      A   
ATOM    618 HD21 LEU    39      -8.706  -5.988  -6.863  1.00  0.00      A   
ATOM    619 HD22 LEU    39      -9.756  -7.291  -7.532  1.00  0.00      A   
ATOM    620 HD23 LEU    39      -9.318  -5.860  -8.546  1.00  0.00      A   
ATOM    621  C   LEU    39     -12.964  -5.729 -10.171  1.00 28.39      A   
ATOM    622  O   LEU    39     -12.554  -6.522 -11.011  1.00 28.39      A   
ATOM    623  N   CYS    40     -14.275  -5.432 -10.093  1.00 36.58      A   
ATOM    624  HN  CYS    40     -14.597  -4.792  -9.400  1.00  0.00      A   
ATOM    625  CA  CYS    40     -15.266  -6.034 -10.978  1.00 36.58      A   
ATOM    626  HA  CYS    40     -15.147  -7.106 -10.917  1.00  0.00      A   
ATOM    627  CB  CYS    40     -16.704  -5.683 -10.539  1.00 36.58      A   
ATOM    628  HB1 CYS    40     -16.812  -4.578 -10.539  1.00  0.00      A   
ATOM    629  HB2 CYS    40     -17.428  -6.093 -11.276  1.00  0.00      A   
ATOM    630  SG  CYS    40     -17.092  -6.344  -8.884  1.00 36.58      A   
ATOM    631  HG1 CYS    40     -16.264  -5.544  -8.228  1.00  0.00      A   
ATOM    632  C   CYS    40     -15.064  -5.670 -12.444  1.00 36.58      A   
ATOM    633  O   CYS    40     -15.121  -6.531 -13.320  1.00 36.58      A   
ATOM    634  N   VAL    41     -14.769  -4.392 -12.756  1.00 33.76      A   
ATOM    635  HN  VAL    41     -14.741  -3.694 -12.044  1.00  0.00      A   
ATOM    636  CA  VAL    41     -14.478  -3.956 -14.117  1.00 33.76      A   
ATOM    637  HA  VAL    41     -15.291  -4.276 -14.752  1.00  0.00      A   
ATOM    638  CB  VAL    41     -14.373  -2.433 -14.199  1.00 33.76      A   
ATOM    639  HB  VAL    41     -13.616  -2.075 -13.469  1.00  0.00      A   
ATOM    640  CG1 VAL    41     -13.988  -1.963 -15.616  1.00 33.76      A   
ATOM    641 HG11 VAL    41     -14.003  -0.853 -15.667  1.00  0.00      A   
ATOM    642 HG12 VAL    41     -12.971  -2.305 -15.904  1.00  0.00      A   
ATOM    643 HG13 VAL    41     -14.720  -2.355 -16.355  1.00  0.00      A   
ATOM    644  CG2 VAL    41     -15.742  -1.827 -13.846  1.00 33.76      A   
ATOM    645 HG21 VAL    41     -15.684  -0.717 -13.837  1.00  0.00      A   
ATOM    646 HG22 VAL    41     -16.501  -2.132 -14.597  1.00  0.00      A   
ATOM    647 HG23 VAL    41     -16.096  -2.158 -12.846  1.00  0.00      A   
ATOM    648  C   VAL    41     -13.219  -4.601 -14.696  1.00 33.76      A   
ATOM    649  O   VAL    41     -13.222  -5.085 -15.828  1.00 33.76      A   
ATOM    650  N   ILE    42     -12.099  -4.660 -13.939  1.00 33.06      A   
ATOM    651  HN  ILE    42     -12.074  -4.263 -13.025  1.00  0.00      A   
ATOM    652  CA  ILE    42     -10.888  -5.317 -14.423  1.00 33.06      A   
ATOM    653  HA  ILE    42     -10.757  -4.985 -15.442  1.00  0.00      A   
ATOM    654  CB  ILE    42      -9.624  -4.863 -13.687  1.00 33.06      A   
ATOM    655  HB  ILE    42      -9.699  -3.760 -13.574  1.00  0.00      A   
ATOM    656  CG2 ILE    42      -9.511  -5.467 -12.273  1.00 33.06      A   
ATOM    657 HG21 ILE    42      -8.695  -4.975 -11.702  1.00  0.00      A   
ATOM    658 HG22 ILE    42     -10.459  -5.310 -11.716  1.00  0.00      A   
ATOM    659 HG23 ILE    42      -9.300  -6.557 -12.317  1.00  0.00      A   
ATOM    660  CG1 ILE    42      -8.372  -5.152 -14.546  1.00 33.06      A   
ATOM    661 HG11 ILE    42      -8.232  -6.250 -14.642  1.00  0.00      A   
ATOM    662 HG12 ILE    42      -8.556  -4.745 -15.563  1.00  0.00      A   
ATOM    663  CD  ILE    42      -7.093  -4.517 -13.999  1.00  0.00      A   
ATOM    664  HD1 ILE    42      -6.243  -4.696 -14.692  1.00  0.00      A   
ATOM    665  HD2 ILE    42      -7.226  -3.420 -13.879  1.00  0.00      A   
ATOM    666  HD3 ILE    42      -6.828  -4.950 -13.010  1.00  0.00      A   
ATOM    667  C   ILE    42     -11.013  -6.835 -14.521  1.00 33.06      A   
ATOM    668  O   ILE    42     -10.593  -7.446 -15.503  1.00 33.06      A   
ATOM    669  N   LEU    43     -11.644  -7.488 -13.521  1.00 41.45      A   
ATOM    670  HN  LEU    43     -11.981  -6.986 -12.729  1.00  0.00      A   
ATOM    671  CA  LEU    43     -11.845  -8.923 -13.474  1.00 41.45      A   
ATOM    672  HA  LEU    43     -10.878  -9.384 -13.611  1.00  0.00      A   
ATOM    673  CB  LEU    43     -12.423  -9.349 -12.100  1.00 41.45      A   
ATOM    674  HB1 LEU    43     -11.780  -8.911 -11.307  1.00  0.00      A   
ATOM    675  HB2 LEU    43     -13.432  -8.901 -11.978  1.00  0.00      A   
ATOM    676  CG  LEU    43     -12.523 -10.867 -11.831  1.00 41.45      A   
ATOM    677  HG  LEU    43     -13.158 -11.328 -12.618  1.00  0.00      A   
ATOM    678  CD1 LEU    43     -11.148 -11.553 -11.843  1.00 41.45      A   
ATOM    679 HD11 LEU    43     -11.254 -12.629 -11.585  1.00  0.00      A   
ATOM    680 HD12 LEU    43     -10.673 -11.478 -12.845  1.00  0.00      A   
ATOM    681 HD13 LEU    43     -10.480 -11.081 -11.092  1.00  0.00      A   
ATOM    682  CD2 LEU    43     -13.219 -11.107 -10.483  1.00 41.45      A   
ATOM    683 HD21 LEU    43     -13.300 -12.194 -10.270  1.00  0.00      A   
ATOM    684 HD22 LEU    43     -12.647 -10.629  -9.659  1.00  0.00      A   
ATOM    685 HD23 LEU    43     -14.243 -10.676 -10.496  1.00  0.00      A   
ATOM    686  C   LEU    43     -12.740  -9.445 -14.576  1.00 41.45      A   
ATOM    687  O   LEU    43     -12.473 -10.502 -15.144  1.00 41.45      A   
ATOM    688  N   HSD    44     -13.812  -8.707 -14.925  1.00 44.32      A   
ATOM    689  HN  HSD    44     -14.021  -7.872 -14.422  1.00  0.00      A   
ATOM    690  CA  HSD    44     -14.805  -9.140 -15.896  1.00 44.32      A   
ATOM    691  HA  HSD    44     -14.746 -10.213 -16.005  1.00  0.00      A   
ATOM    692  CB  HSD    44     -16.214  -8.844 -15.368  1.00 44.32      A   
ATOM    693  HB1 HSD    44     -16.310  -7.765 -15.119  1.00  0.00      A   
ATOM    694  HB2 HSD    44     -16.984  -9.090 -16.130  1.00  0.00      A   
ATOM    695  ND1 HSD    44     -16.515 -11.047 -14.143  1.00 44.32      A   
ATOM    696  HD1 HSD    44     -16.567 -11.641 -14.945  1.00  0.00      A   
ATOM    697  CG  HSD    44     -16.454  -9.670 -14.131  1.00 44.32      A   
ATOM    698  CE1 HSD    44     -16.616 -11.454 -12.857  1.00 44.32      A   
ATOM    699  HE1 HSD    44     -16.691 -12.502 -12.570  1.00  0.00      A   
ATOM    700  NE2 HSD    44     -16.633 -10.437 -12.020  1.00 44.32      A   
ATOM    701  CD2 HSD    44     -16.526  -9.314 -12.819  1.00 44.32      A   
ATOM    702  HD2 HSD    44     -16.516  -8.331 -12.365  1.00  0.00      A   
ATOM    703  C   HSD    44     -14.543  -8.595 -17.291  1.00 44.32      A   
ATOM    704  O   HSD    44     -15.314  -8.826 -18.217  1.00 44.32      A   
ATOM    705  N   SER    45     -13.393  -7.923 -17.517  1.00 41.21      A   
ATOM    706  HN  SER    45     -12.774  -7.720 -16.763  1.00  0.00      A   
ATOM    707  CA  SER    45     -12.984  -7.515 -18.857  1.00 41.21      A   
ATOM    708  HA  SER    45     -13.796  -7.672 -19.551  1.00  0.00      A   
ATOM    709  CB  SER    45     -12.603  -6.017 -18.949  1.00 41.21      A   
ATOM    710  HB1 SER    45     -13.413  -5.417 -18.481  1.00  0.00      A   
ATOM    711  HB2 SER    45     -11.677  -5.823 -18.368  1.00  0.00      A   
ATOM    712  OG  SER    45     -12.430  -5.608 -20.313  1.00 41.21      A   
ATOM    713  HG1 SER    45     -13.270  -5.243 -20.599  1.00  0.00      A   
ATOM    714  C   SER    45     -11.808  -8.341 -19.340  1.00 41.21      A   
ATOM    715  O   SER    45     -10.680  -8.206 -18.869  1.00 41.21      A   
ATOM    716  N   ARG    46     -12.047  -9.206 -20.352  1.00 44.29      A   
ATOM    717  HN  ARG    46     -12.981  -9.316 -20.682  1.00  0.00      A   
ATOM    718  CA  ARG    46     -11.062 -10.107 -20.937  1.00 44.29      A   
ATOM    719  HA  ARG    46     -10.695 -10.751 -20.152  1.00  0.00      A   
ATOM    720  CB  ARG    46     -11.733 -10.962 -22.044  1.00 44.29      A   
ATOM    721  HB1 ARG    46     -12.699 -11.334 -21.641  1.00  0.00      A   
ATOM    722  HB2 ARG    46     -11.972 -10.323 -22.921  1.00  0.00      A   
ATOM    723  CG  ARG    46     -10.931 -12.199 -22.512  1.00  0.00      A   
ATOM    724  HG1 ARG    46      -9.934 -11.897 -22.896  1.00  0.00      A   
ATOM    725  HG2 ARG    46     -10.765 -12.876 -21.646  1.00  0.00      A   
ATOM    726  CD  ARG    46     -11.672 -12.958 -23.621  1.00  0.00      A   
ATOM    727  HD1 ARG    46     -12.737 -13.116 -23.349  1.00  0.00      A   
ATOM    728  HD2 ARG    46     -11.610 -12.342 -24.543  1.00  0.00      A   
ATOM    729  NE  ARG    46     -11.032 -14.293 -23.863  1.00  0.00      A   
ATOM    730  HE  ARG    46     -10.674 -14.840 -23.106  1.00  0.00      A   
ATOM    731  CZ  ARG    46     -11.302 -15.013 -24.959  1.00  0.00      A   
ATOM    732  NH1 ARG    46     -10.769 -16.222 -25.104  1.00  0.00      A   
ATOM    733 HH11 ARG    46     -11.005 -16.747 -25.922  1.00  0.00      A   
ATOM    734 HH12 ARG    46     -10.054 -16.534 -24.479  1.00  0.00      A   
ATOM    735  NH2 ARG    46     -12.121 -14.576 -25.913  1.00  0.00      A   
ATOM    736 HH21 ARG    46     -12.340 -15.167 -26.689  1.00  0.00      A   
ATOM    737 HH22 ARG    46     -12.530 -13.665 -25.857  1.00  0.00      A   
ATOM    738  C   ARG    46      -9.846  -9.383 -21.510  1.00 44.29      A   
ATOM    739  O   ARG    46      -8.707  -9.804 -21.332  1.00 44.29      A   
ATOM    740  N   SER    47     -10.074  -8.221 -22.161  1.00 43.93      A   
ATOM    741  HN  SER    47     -11.020  -7.918 -22.245  1.00  0.00      A   
ATOM    742  CA  SER    47      -9.050  -7.336 -22.717  1.00 43.93      A   
ATOM    743  HA  SER    47      -8.496  -7.869 -23.475  1.00  0.00      A   
ATOM    744  CB  SER    47      -9.746  -6.086 -23.332  1.00 43.93      A   
ATOM    745  HB1 SER    47     -10.402  -6.422 -24.164  1.00  0.00      A   
ATOM    746  HB2 SER    47     -10.394  -5.611 -22.564  1.00  0.00      A   
ATOM    747  OG  SER    47      -8.830  -5.110 -23.832  1.00 43.93      A   
ATOM    748  HG1 SER    47      -9.372  -4.402 -24.189  1.00  0.00      A   
ATOM    749  C   SER    47      -8.054  -6.853 -21.672  1.00 43.93      A   
ATOM    750  O   SER    47      -6.851  -6.828 -21.915  1.00 43.93      A   
ATOM    751  N   LEU    48      -8.517  -6.443 -20.476  1.00 40.08      A   
ATOM    752  HN  LEU    48      -9.490  -6.469 -20.260  1.00  0.00      A   
ATOM    753  CA  LEU    48      -7.625  -5.979 -19.427  1.00 40.08      A   
ATOM    754  HA  LEU    48      -6.828  -5.400 -19.869  1.00  0.00      A   
ATOM    755  CB  LEU    48      -8.370  -5.092 -18.389  1.00 40.08      A   
ATOM    756  HB1 LEU    48      -9.327  -5.585 -18.112  1.00  0.00      A   
ATOM    757  HB2 LEU    48      -7.748  -5.039 -17.470  1.00  0.00      A   
ATOM    758  CG  LEU    48      -8.647  -3.616 -18.784  1.00 40.08      A   
ATOM    759  HG  LEU    48      -9.167  -3.163 -17.913  1.00  0.00      A   
ATOM    760  CD1 LEU    48      -7.348  -2.820 -18.986  1.00 40.08      A   
ATOM    761 HD11 LEU    48      -7.576  -1.745 -19.151  1.00  0.00      A   
ATOM    762 HD12 LEU    48      -6.696  -2.907 -18.091  1.00  0.00      A   
ATOM    763 HD13 LEU    48      -6.785  -3.192 -19.869  1.00  0.00      A   
ATOM    764  CD2 LEU    48      -9.584  -3.443 -19.988  1.00 40.08      A   
ATOM    765 HD21 LEU    48      -9.831  -2.370 -20.134  1.00  0.00      A   
ATOM    766 HD22 LEU    48      -9.109  -3.821 -20.918  1.00  0.00      A   
ATOM    767 HD23 LEU    48     -10.533  -3.997 -19.821  1.00  0.00      A   
ATOM    768  C   LEU    48      -6.943  -7.114 -18.684  1.00 40.08      A   
ATOM    769  O   LEU    48      -5.735  -7.103 -18.465  1.00 40.08      A   
ATOM    770  N   ARG    49      -7.719  -8.139 -18.307  1.00 40.93      A   
ATOM    771  HN  ARG    49      -8.696  -8.106 -18.502  1.00  0.00      A   
ATOM    772  CA  ARG    49      -7.290  -9.311 -17.570  1.00 40.93      A   
ATOM    773  HA  ARG    49      -6.873  -9.004 -16.622  1.00  0.00      A   
ATOM    774  CB  ARG    49      -8.575 -10.163 -17.369  1.00 40.93      A   
ATOM    775  HB1 ARG    49      -9.290  -9.555 -16.775  1.00  0.00      A   
ATOM    776  HB2 ARG    49      -9.044 -10.325 -18.363  1.00  0.00      A   
ATOM    777  CG  ARG    49      -8.409 -11.536 -16.687  1.00 40.93      A   
ATOM    778  HG1 ARG    49      -7.752 -12.192 -17.297  1.00  0.00      A   
ATOM    779  HG2 ARG    49      -7.906 -11.379 -15.708  1.00  0.00      A   
ATOM    780  CD  ARG    49      -9.744 -12.256 -16.434  1.00 40.93      A   
ATOM    781  HD1 ARG    49      -9.570 -13.178 -15.838  1.00  0.00      A   
ATOM    782  HD2 ARG    49     -10.430 -11.590 -15.869  1.00  0.00      A   
ATOM    783  NE  ARG    49     -10.336 -12.660 -17.756  1.00 40.93      A   
ATOM    784  HE  ARG    49      -9.855 -13.294 -18.361  1.00  0.00      A   
ATOM    785  CZ  ARG    49     -11.584 -12.403 -18.166  1.00 40.93      A   
ATOM    786  NH1 ARG    49     -12.460 -11.631 -17.547  1.00 40.93      A   
ATOM    787 HH11 ARG    49     -13.383 -11.644 -17.932  1.00  0.00      A   
ATOM    788 HH12 ARG    49     -12.280 -11.270 -16.632  1.00  0.00      A   
ATOM    789  NH2 ARG    49     -12.002 -12.959 -19.294  1.00 40.93      A   
ATOM    790 HH21 ARG    49     -12.971 -12.858 -19.516  1.00  0.00      A   
ATOM    791 HH22 ARG    49     -11.427 -13.692 -19.658  1.00  0.00      A   
ATOM    792  C   ARG    49      -6.245 -10.150 -18.287  1.00 40.93      A   
ATOM    793  O   ARG    49      -5.338 -10.696 -17.668  1.00 40.93      A   
ATOM    794  N   CYS    50      -6.326 -10.260 -19.630  1.00 43.54      A   
ATOM    795  HN  CYS    50      -7.084  -9.850 -20.132  1.00  0.00      A   
ATOM    796  CA  CYS    50      -5.378 -11.047 -20.403  1.00 43.54      A   
ATOM    797  HA  CYS    50      -5.006 -11.857 -19.794  1.00  0.00      A   
ATOM    798  CB  CYS    50      -6.024 -11.657 -21.673  1.00 43.54      A   
ATOM    799  HB1 CYS    50      -6.386 -10.838 -22.331  1.00  0.00      A   
ATOM    800  HB2 CYS    50      -5.257 -12.225 -22.242  1.00  0.00      A   
ATOM    801  SG  CYS    50      -7.401 -12.779 -21.264  1.00 43.54      A   
ATOM    802  HG1 CYS    50      -8.241 -11.807 -20.941  1.00  0.00      A   
ATOM    803  C   CYS    50      -4.170 -10.215 -20.818  1.00 43.54      A   
ATOM    804  O   CYS    50      -3.357 -10.642 -21.637  1.00 43.54      A   
ATOM    805  N   ARG    51      -3.986  -9.011 -20.242  1.00 36.72      A   
ATOM    806  HN  ARG    51      -4.625  -8.668 -19.558  1.00  0.00      A   
ATOM    807  CA  ARG    51      -2.857  -8.164 -20.551  1.00 36.72      A   
ATOM    808  HA  ARG    51      -2.295  -8.589 -21.369  1.00  0.00      A   
ATOM    809  CB  ARG    51      -3.305  -6.753 -21.056  1.00 36.72      A   
ATOM    810  HB1 ARG    51      -4.208  -6.438 -20.489  1.00  0.00      A   
ATOM    811  HB2 ARG    51      -2.507  -6.008 -20.849  1.00  0.00      A   
ATOM    812  CG  ARG    51      -3.576  -6.678 -22.577  1.00 36.72      A   
ATOM    813  HG1 ARG    51      -2.686  -7.090 -23.099  1.00  0.00      A   
ATOM    814  HG2 ARG    51      -4.432  -7.335 -22.843  1.00  0.00      A   
ATOM    815  CD  ARG    51      -3.798  -5.256 -23.139  1.00 36.72      A   
ATOM    816  HD1 ARG    51      -3.054  -4.548 -22.716  1.00  0.00      A   
ATOM    817  HD2 ARG    51      -3.706  -5.261 -24.246  1.00  0.00      A   
ATOM    818  NE  ARG    51      -5.188  -4.826 -22.789  1.00 36.72      A   
ATOM    819  HE  ARG    51      -5.833  -5.523 -22.477  1.00  0.00      A   
ATOM    820  CZ  ARG    51      -5.658  -3.577 -22.897  1.00 36.72      A   
ATOM    821  NH1 ARG    51      -4.921  -2.542 -23.279  1.00 36.72      A   
ATOM    822 HH11 ARG    51      -5.406  -1.669 -23.334  1.00  0.00      A   
ATOM    823 HH12 ARG    51      -4.030  -2.694 -23.706  1.00  0.00      A   
ATOM    824  NH2 ARG    51      -6.941  -3.321 -22.664  1.00 36.72      A   
ATOM    825 HH21 ARG    51      -7.204  -2.373 -22.840  1.00  0.00      A   
ATOM    826 HH22 ARG    51      -7.581  -4.071 -22.834  1.00  0.00      A   
ATOM    827  C   ARG    51      -1.915  -7.945 -19.354  1.00 36.72      A   
ATOM    828  O   ARG    51      -2.309  -7.273 -18.397  1.00 36.72      A   
ATOM    829  N   PRO    52      -0.646  -8.397 -19.352  1.00 30.92      A   
ATOM    830  CD  PRO    52      -0.049  -9.223 -20.406  1.00 30.92      A   
ATOM    831  HD1 PRO    52      -0.468 -10.249 -20.326  1.00  0.00      A   
ATOM    832  HD2 PRO    52      -0.238  -8.810 -21.420  1.00  0.00      A   
ATOM    833  CA  PRO    52       0.255  -8.265 -18.202  1.00 30.92      A   
ATOM    834  HA  PRO    52      -0.245  -8.677 -17.338  1.00  0.00      A   
ATOM    835  CB  PRO    52       1.499  -9.092 -18.576  1.00 30.92      A   
ATOM    836  HB1 PRO    52       1.398 -10.103 -18.127  1.00  0.00      A   
ATOM    837  HB2 PRO    52       2.450  -8.638 -18.224  1.00  0.00      A   
ATOM    838  CG  PRO    52       1.448  -9.219 -20.101  1.00 30.92      A   
ATOM    839  HG1 PRO    52       1.968 -10.128 -20.472  1.00  0.00      A   
ATOM    840  HG2 PRO    52       1.917  -8.324 -20.564  1.00  0.00      A   
ATOM    841  C   PRO    52       0.572  -6.834 -17.836  1.00 30.92      A   
ATOM    842  O   PRO    52       0.747  -6.540 -16.655  1.00 30.92      A   
ATOM    843  N   SER    53       0.580  -5.921 -18.826  1.00 29.17      A   
ATOM    844  HN  SER    53       0.500  -6.259 -19.761  1.00  0.00      A   
ATOM    845  CA  SER    53       0.781  -4.487 -18.645  1.00 29.17      A   
ATOM    846  HA  SER    53       1.741  -4.336 -18.174  1.00  0.00      A   
ATOM    847  CB  SER    53       0.745  -3.745 -20.013  1.00 29.17      A   
ATOM    848  HB1 SER    53       1.488  -4.220 -20.689  1.00  0.00      A   
ATOM    849  HB2 SER    53      -0.257  -3.854 -20.480  1.00  0.00      A   
ATOM    850  OG  SER    53       1.069  -2.357 -19.901  1.00 29.17      A   
ATOM    851  HG1 SER    53       0.609  -2.038 -19.120  1.00  0.00      A   
ATOM    852  C   SER    53      -0.281  -3.825 -17.768  1.00 29.17      A   
ATOM    853  O   SER    53      -0.093  -2.696 -17.325  1.00 29.17      A   
ATOM    854  N   TYR    54      -1.436  -4.481 -17.517  1.00 29.58      A   
ATOM    855  HN  TYR    54      -1.602  -5.384 -17.904  1.00  0.00      A   
ATOM    856  CA  TYR    54      -2.496  -3.931 -16.688  1.00 29.58      A   
ATOM    857  HA  TYR    54      -2.195  -2.979 -16.277  1.00  0.00      A   
ATOM    858  CB  TYR    54      -3.789  -3.734 -17.523  1.00 29.58      A   
ATOM    859  HB1 TYR    54      -4.032  -4.653 -18.098  1.00  0.00      A   
ATOM    860  HB2 TYR    54      -4.652  -3.478 -16.872  1.00  0.00      A   
ATOM    861  CG  TYR    54      -3.572  -2.581 -18.467  1.00 29.58      A   
ATOM    862  CD1 TYR    54      -3.605  -1.266 -17.973  1.00 29.58      A   
ATOM    863  HD1 TYR    54      -3.823  -1.096 -16.929  1.00  0.00      A   
ATOM    864  CE1 TYR    54      -3.327  -0.180 -18.814  1.00 29.58      A   
ATOM    865  HE1 TYR    54      -3.345   0.827 -18.426  1.00  0.00      A   
ATOM    866  CZ  TYR    54      -3.009  -0.399 -20.158  1.00 29.58      A   
ATOM    867  OH  TYR    54      -2.712   0.700 -20.990  1.00 29.58      A   
ATOM    868  HH  TYR    54      -2.573   0.363 -21.878  1.00  0.00      A   
ATOM    869  CD2 TYR    54      -3.268  -2.790 -19.822  1.00 29.58      A   
ATOM    870  HD2 TYR    54      -3.234  -3.798 -20.209  1.00  0.00      A   
ATOM    871  CE2 TYR    54      -2.975  -1.705 -20.662  1.00 29.58      A   
ATOM    872  HE2 TYR    54      -2.718  -1.878 -21.697  1.00  0.00      A   
ATOM    873  C   TYR    54      -2.780  -4.796 -15.470  1.00 29.58      A   
ATOM    874  O   TYR    54      -3.685  -4.500 -14.692  1.00 29.58      A   
ATOM    875  N   HSD    55      -1.954  -5.836 -15.197  1.00 28.75      A   
ATOM    876  HN  HSD    55      -1.221  -6.070 -15.830  1.00  0.00      A   
ATOM    877  CA  HSD    55      -2.060  -6.652 -13.986  1.00 28.75      A   
ATOM    878  HA  HSD    55      -3.045  -7.092 -13.947  1.00  0.00      A   
ATOM    879  CB  HSD    55      -0.975  -7.766 -13.909  1.00 28.75      A   
ATOM    880  HB1 HSD    55       0.020  -7.319 -14.120  1.00  0.00      A   
ATOM    881  HB2 HSD    55      -0.947  -8.181 -12.879  1.00  0.00      A   
ATOM    882  ND1 HSD    55      -0.287 -10.047 -14.703  1.00 28.75      A   
ATOM    883  HD1 HSD    55       0.455 -10.149 -14.041  1.00  0.00      A   
ATOM    884  CG  HSD    55      -1.144  -8.969 -14.800  1.00 28.75      A   
ATOM    885  CE1 HSD    55      -0.690 -10.964 -15.612  1.00 28.75      A   
ATOM    886  HE1 HSD    55      -0.203 -11.929 -15.751  1.00  0.00      A   
ATOM    887  NE2 HSD    55      -1.740 -10.553 -16.287  1.00 28.75      A   
ATOM    888  CD2 HSD    55      -2.041  -9.299 -15.774  1.00 28.75      A   
ATOM    889  HD2 HSD    55      -2.883  -8.743 -16.167  1.00  0.00      A   
ATOM    890  C   HSD    55      -1.879  -5.837 -12.710  1.00 28.75      A   
ATOM    891  O   HSD    55      -2.471  -6.134 -11.674  1.00 28.75      A   
ATOM    892  N   PHE    56      -1.043  -4.774 -12.761  1.00 21.02      A   
ATOM    893  HN  PHE    56      -0.598  -4.549 -13.624  1.00  0.00      A   
ATOM    894  CA  PHE    56      -0.702  -3.946 -11.618  1.00 21.02      A   
ATOM    895  HA  PHE    56      -0.285  -4.616 -10.881  1.00  0.00      A   
ATOM    896  CB  PHE    56       0.416  -2.909 -11.960  1.00 21.02      A   
ATOM    897  HB1 PHE    56       0.853  -2.519 -11.016  1.00  0.00      A   
ATOM    898  HB2 PHE    56       1.231  -3.412 -12.523  1.00  0.00      A   
ATOM    899  CG  PHE    56      -0.058  -1.725 -12.771  1.00 21.02      A   
ATOM    900  CD1 PHE    56      -0.116  -1.758 -14.173  1.00 21.02      A   
ATOM    901  HD1 PHE    56       0.208  -2.639 -14.708  1.00  0.00      A   
ATOM    902  CE1 PHE    56      -0.589  -0.649 -14.891  1.00 21.02      A   
ATOM    903  HE1 PHE    56      -0.632  -0.682 -15.970  1.00  0.00      A   
ATOM    904  CZ  PHE    56      -1.007   0.502 -14.214  1.00 21.02      A   
ATOM    905  HZ  PHE    56      -1.377   1.352 -14.767  1.00  0.00      A   
ATOM    906  CD2 PHE    56      -0.460  -0.555 -12.106  1.00 21.02      A   
ATOM    907  HD2 PHE    56      -0.409  -0.518 -11.028  1.00  0.00      A   
ATOM    908  CE2 PHE    56      -0.944   0.549 -12.816  1.00 21.02      A   
ATOM    909  HE2 PHE    56      -1.266   1.432 -12.284  1.00  0.00      A   
ATOM    910  C   PHE    56      -1.919  -3.308 -10.936  1.00 21.02      A   
ATOM    911  O   PHE    56      -1.986  -3.269  -9.714  1.00 21.02      A   
ATOM    912  N   ILE    57      -2.933  -2.847 -11.706  1.00 20.79      A   
ATOM    913  HN  ILE    57      -2.856  -2.905 -12.698  1.00  0.00      A   
ATOM    914  CA  ILE    57      -4.185  -2.285 -11.198  1.00 20.79      A   
ATOM    915  HA  ILE    57      -3.938  -1.484 -10.517  1.00  0.00      A   
ATOM    916  CB  ILE    57      -5.045  -1.716 -12.334  1.00 20.79      A   
ATOM    917  HB  ILE    57      -5.310  -2.540 -13.030  1.00  0.00      A   
ATOM    918  CG2 ILE    57      -6.348  -1.104 -11.763  1.00 20.79      A   
ATOM    919 HG21 ILE    57      -6.973  -0.668 -12.572  1.00  0.00      A   
ATOM    920 HG22 ILE    57      -6.973  -1.864 -11.248  1.00  0.00      A   
ATOM    921 HG23 ILE    57      -6.106  -0.300 -11.036  1.00  0.00      A   
ATOM    922  CG1 ILE    57      -4.249  -0.661 -13.142  1.00 20.79      A   
ATOM    923 HG11 ILE    57      -3.976   0.176 -12.464  1.00  0.00      A   
ATOM    924 HG12 ILE    57      -3.303  -1.112 -13.512  1.00  0.00      A   
ATOM    925  CD  ILE    57      -5.005  -0.107 -14.357  1.00  0.00      A   
ATOM    926  HD1 ILE    57      -4.341   0.552 -14.956  1.00  0.00      A   
ATOM    927  HD2 ILE    57      -5.358  -0.938 -15.005  1.00  0.00      A   
ATOM    928  HD3 ILE    57      -5.886   0.491 -14.038  1.00  0.00      A   
ATOM    929  C   ILE    57      -4.986  -3.301 -10.404  1.00 20.79      A   
ATOM    930  O   ILE    57      -5.528  -2.992  -9.347  1.00 20.79      A   
ATOM    931  N   GLY    58      -5.048  -4.570 -10.868  1.00 20.59      A   
ATOM    932  HN  GLY    58      -4.566  -4.814 -11.706  1.00  0.00      A   
ATOM    933  CA  GLY    58      -5.747  -5.630 -10.143  1.00 20.59      A   
ATOM    934  HA1 GLY    58      -5.737  -6.518 -10.758  1.00  0.00      A   
ATOM    935  HA2 GLY    58      -6.743  -5.288  -9.905  1.00  0.00      A   
ATOM    936  C   GLY    58      -5.076  -5.980  -8.843  1.00 20.59      A   
ATOM    937  O   GLY    58      -5.731  -6.230  -7.838  1.00 20.59      A   
ATOM    938  N   SER    59      -3.733  -5.956  -8.826  1.00 18.35      A   
ATOM    939  HN  SER    59      -3.247  -5.782  -9.679  1.00  0.00      A   
ATOM    940  CA  SER    59      -2.937  -6.106  -7.615  1.00 18.35      A   
ATOM    941  HA  SER    59      -3.266  -6.997  -7.102  1.00  0.00      A   
ATOM    942  CB  SER    59      -1.447  -6.268  -7.999  1.00 18.35      A   
ATOM    943  HB1 SER    59      -1.372  -7.073  -8.762  1.00  0.00      A   
ATOM    944  HB2 SER    59      -1.062  -5.333  -8.457  1.00  0.00      A   
ATOM    945  OG  SER    59      -0.633  -6.637  -6.889  1.00 18.35      A   
ATOM    946  HG1 SER    59      -0.104  -5.863  -6.681  1.00  0.00      A   
ATOM    947  C   SER    59      -3.101  -4.942  -6.638  1.00 18.35      A   
ATOM    948  O   SER    59      -3.332  -5.141  -5.446  1.00 18.35      A   
ATOM    949  N   LEU    60      -3.047  -3.686  -7.134  1.00 18.12      A   
ATOM    950  HN  LEU    60      -2.827  -3.529  -8.094  1.00  0.00      A   
ATOM    951  CA  LEU    60      -3.263  -2.485  -6.340  1.00 18.12      A   
ATOM    952  HA  LEU    60      -2.592  -2.517  -5.494  1.00  0.00      A   
ATOM    953  CB  LEU    60      -2.998  -1.197  -7.160  1.00 18.12      A   
ATOM    954  HB1 LEU    60      -3.575  -1.251  -8.108  1.00  0.00      A   
ATOM    955  HB2 LEU    60      -3.372  -0.319  -6.590  1.00  0.00      A   
ATOM    956  CG  LEU    60      -1.515  -0.917  -7.479  1.00 18.12      A   
ATOM    957  HG  LEU    60      -1.060  -1.848  -7.881  1.00  0.00      A   
ATOM    958  CD1 LEU    60      -1.390   0.186  -8.539  1.00 18.12      A   
ATOM    959 HD11 LEU    60      -0.325   0.348  -8.810  1.00  0.00      A   
ATOM    960 HD12 LEU    60      -1.968  -0.086  -9.448  1.00  0.00      A   
ATOM    961 HD13 LEU    60      -1.799   1.139  -8.141  1.00  0.00      A   
ATOM    962  CD2 LEU    60      -0.751  -0.494  -6.221  1.00 18.12      A   
ATOM    963 HD21 LEU    60       0.325  -0.327  -6.443  1.00  0.00      A   
ATOM    964 HD22 LEU    60      -1.179   0.448  -5.815  1.00  0.00      A   
ATOM    965 HD23 LEU    60      -0.841  -1.271  -5.432  1.00  0.00      A   
ATOM    966  C   LEU    60      -4.660  -2.392  -5.749  1.00 18.12      A   
ATOM    967  O   LEU    60      -4.819  -2.088  -4.574  1.00 18.12      A   
ATOM    968  N   ALA    61      -5.716  -2.706  -6.526  1.00 18.85      A   
ATOM    969  HN  ALA    61      -5.586  -2.922  -7.491  1.00  0.00      A   
ATOM    970  CA  ALA    61      -7.088  -2.681  -6.055  1.00 18.85      A   
ATOM    971  HA  ALA    61      -7.278  -1.692  -5.665  1.00  0.00      A   
ATOM    972  CB  ALA    61      -8.040  -2.927  -7.239  1.00 18.85      A   
ATOM    973  HB1 ALA    61      -7.853  -2.170  -8.030  1.00  0.00      A   
ATOM    974  HB2 ALA    61      -7.872  -3.935  -7.675  1.00  0.00      A   
ATOM    975  HB3 ALA    61      -9.098  -2.832  -6.914  1.00  0.00      A   
ATOM    976  C   ALA    61      -7.358  -3.648  -4.903  1.00 18.85      A   
ATOM    977  O   ALA    61      -8.059  -3.313  -3.952  1.00 18.85      A   
ATOM    978  N   VAL    62      -6.763  -4.864  -4.925  1.00 17.97      A   
ATOM    979  HN  VAL    62      -6.226  -5.141  -5.718  1.00  0.00      A   
ATOM    980  CA  VAL    62      -6.760  -5.768  -3.776  1.00 17.97      A   
ATOM    981  HA  VAL    62      -7.784  -5.900  -3.458  1.00  0.00      A   
ATOM    982  CB  VAL    62      -6.185  -7.142  -4.131  1.00 17.97      A   
ATOM    983  HB  VAL    62      -5.160  -7.019  -4.542  1.00  0.00      A   
ATOM    984  CG1 VAL    62      -6.126  -8.074  -2.900  1.00 17.97      A   
ATOM    985 HG11 VAL    62      -5.793  -9.087  -3.210  1.00  0.00      A   
ATOM    986 HG12 VAL    62      -5.407  -7.702  -2.139  1.00  0.00      A   
ATOM    987 HG13 VAL    62      -7.129  -8.159  -2.430  1.00  0.00      A   
ATOM    988  CG2 VAL    62      -7.078  -7.796  -5.200  1.00 17.97      A   
ATOM    989 HG21 VAL    62      -6.692  -8.806  -5.454  1.00  0.00      A   
ATOM    990 HG22 VAL    62      -8.120  -7.899  -4.830  1.00  0.00      A   
ATOM    991 HG23 VAL    62      -7.095  -7.195  -6.134  1.00  0.00      A   
ATOM    992  C   VAL    62      -6.015  -5.186  -2.579  1.00 17.97      A   
ATOM    993  O   VAL    62      -6.483  -5.261  -1.444  1.00 17.97      A   
ATOM    994  N   ALA    63      -4.838  -4.566  -2.798  1.00 18.40      A   
ATOM    995  HN  ALA    63      -4.468  -4.489  -3.721  1.00  0.00      A   
ATOM    996  CA  ALA    63      -4.065  -3.939  -1.746  1.00 18.40      A   
ATOM    997  HA  ALA    63      -3.909  -4.675  -0.971  1.00  0.00      A   
ATOM    998  CB  ALA    63      -2.695  -3.525  -2.310  1.00 18.40      A   
ATOM    999  HB1 ALA    63      -2.181  -4.401  -2.761  1.00  0.00      A   
ATOM   1000  HB2 ALA    63      -2.810  -2.750  -3.098  1.00  0.00      A   
ATOM   1001  HB3 ALA    63      -2.044  -3.107  -1.513  1.00  0.00      A   
ATOM   1002  C   ALA    63      -4.750  -2.745  -1.072  1.00 18.40      A   
ATOM   1003  O   ALA    63      -4.846  -2.703   0.154  1.00 18.40      A   
ATOM   1004  N   ASP    64      -5.310  -1.790  -1.844  1.00 22.17      A   
ATOM   1005  HN  ASP    64      -5.180  -1.809  -2.832  1.00  0.00      A   
ATOM   1006  CA  ASP    64      -6.091  -0.668  -1.341  1.00 22.17      A   
ATOM   1007  HA  ASP    64      -5.499  -0.128  -0.617  1.00  0.00      A   
ATOM   1008  CB  ASP    64      -6.482   0.272  -2.528  1.00 22.17      A   
ATOM   1009  HB1 ASP    64      -6.782  -0.324  -3.416  1.00  0.00      A   
ATOM   1010  HB2 ASP    64      -7.338   0.918  -2.237  1.00  0.00      A   
ATOM   1011  CG  ASP    64      -5.361   1.223  -2.932  1.00 22.17      A   
ATOM   1012  OD1 ASP    64      -4.844   1.929  -2.025  1.00 22.17      A   
ATOM   1013  OD2 ASP    64      -5.047   1.331  -4.147  1.00 22.17      A   
ATOM   1014  C   ASP    64      -7.352  -1.139  -0.602  1.00 22.17      A   
ATOM   1015  O   ASP    64      -7.664  -0.677   0.496  1.00 22.17      A   
ATOM   1016  N   LEU    65      -8.077  -2.139  -1.158  1.00 20.94      A   
ATOM   1017  HN  LEU    65      -7.827  -2.484  -2.059  1.00  0.00      A   
ATOM   1018  CA  LEU    65      -9.238  -2.756  -0.529  1.00 20.94      A   
ATOM   1019  HA  LEU    65      -9.944  -1.966  -0.321  1.00  0.00      A   
ATOM   1020  CB  LEU    65      -9.887  -3.787  -1.485  1.00 20.94      A   
ATOM   1021  HB1 LEU    65     -10.081  -3.283  -2.456  1.00  0.00      A   
ATOM   1022  HB2 LEU    65      -9.153  -4.598  -1.684  1.00  0.00      A   
ATOM   1023  CG  LEU    65     -11.212  -4.410  -0.999  1.00 20.94      A   
ATOM   1024  HG  LEU    65     -11.051  -4.853   0.008  1.00  0.00      A   
ATOM   1025  CD1 LEU    65     -12.328  -3.362  -0.894  1.00 20.94      A   
ATOM   1026 HD11 LEU    65     -13.280  -3.848  -0.591  1.00  0.00      A   
ATOM   1027 HD12 LEU    65     -12.075  -2.590  -0.136  1.00  0.00      A   
ATOM   1028 HD13 LEU    65     -12.487  -2.860  -1.872  1.00  0.00      A   
ATOM   1029  CD2 LEU    65     -11.648  -5.542  -1.937  1.00 20.94      A   
ATOM   1030 HD21 LEU    65     -12.557  -6.043  -1.540  1.00  0.00      A   
ATOM   1031 HD22 LEU    65     -11.885  -5.122  -2.938  1.00  0.00      A   
ATOM   1032 HD23 LEU    65     -10.837  -6.293  -2.046  1.00  0.00      A   
ATOM   1033  C   LEU    65      -8.929  -3.431   0.804  1.00 20.94      A   
ATOM   1034  O   LEU    65      -9.689  -3.337   1.765  1.00 20.94      A   
ATOM   1035  N   LEU    66      -7.777  -4.121   0.916  1.00 22.68      A   
ATOM   1036  HN  LEU    66      -7.190  -4.230   0.118  1.00  0.00      A   
ATOM   1037  CA  LEU    66      -7.329  -4.747   2.150  1.00 22.68      A   
ATOM   1038  HA  LEU    66      -8.094  -5.443   2.461  1.00  0.00      A   
ATOM   1039  CB  LEU    66      -6.003  -5.508   1.886  1.00 22.68      A   
ATOM   1040  HB1 LEU    66      -6.188  -6.240   1.072  1.00  0.00      A   
ATOM   1041  HB2 LEU    66      -5.251  -4.785   1.502  1.00  0.00      A   
ATOM   1042  CG  LEU    66      -5.386  -6.261   3.087  1.00 22.68      A   
ATOM   1043  HG  LEU    66      -5.150  -5.521   3.882  1.00  0.00      A   
ATOM   1044  CD1 LEU    66      -6.340  -7.309   3.680  1.00 22.68      A   
ATOM   1045 HD11 LEU    66      -5.840  -7.857   4.507  1.00  0.00      A   
ATOM   1046 HD12 LEU    66      -7.252  -6.825   4.090  1.00  0.00      A   
ATOM   1047 HD13 LEU    66      -6.642  -8.041   2.900  1.00  0.00      A   
ATOM   1048  CD2 LEU    66      -4.065  -6.926   2.668  1.00 22.68      A   
ATOM   1049 HD21 LEU    66      -3.592  -7.427   3.540  1.00  0.00      A   
ATOM   1050 HD22 LEU    66      -4.246  -7.681   1.874  1.00  0.00      A   
ATOM   1051 HD23 LEU    66      -3.356  -6.164   2.279  1.00  0.00      A   
ATOM   1052  C   LEU    66      -7.153  -3.749   3.289  1.00 22.68      A   
ATOM   1053  O   LEU    66      -7.570  -3.996   4.419  1.00 22.68      A   
ATOM   1054  N   GLY    67      -6.584  -2.558   3.007  1.00 25.51      A   
ATOM   1055  HN  GLY    67      -6.291  -2.358   2.075  1.00  0.00      A   
ATOM   1056  CA  GLY    67      -6.447  -1.510   4.013  1.00 25.51      A   
ATOM   1057  HA1 GLY    67      -5.809  -0.746   3.595  1.00  0.00      A   
ATOM   1058  HA2 GLY    67      -6.048  -1.944   4.918  1.00  0.00      A   
ATOM   1059  C   GLY    67      -7.756  -0.846   4.371  1.00 25.51      A   
ATOM   1060  O   GLY    67      -8.042  -0.611   5.545  1.00 25.51      A   
ATOM   1061  N   SER    68      -8.610  -0.541   3.372  1.00 25.01      A   
ATOM   1062  HN  SER    68      -8.378  -0.727   2.420  1.00  0.00      A   
ATOM   1063  CA  SER    68      -9.909   0.078   3.611  1.00 25.01      A   
ATOM   1064  HA  SER    68      -9.728   0.924   4.258  1.00  0.00      A   
ATOM   1065  CB  SER    68     -10.567   0.668   2.333  1.00 25.01      A   
ATOM   1066  HB1 SER    68     -11.477   1.241   2.614  1.00  0.00      A   
ATOM   1067  HB2 SER    68      -9.850   1.379   1.869  1.00  0.00      A   
ATOM   1068  OG  SER    68     -10.916  -0.328   1.372  1.00 25.01      A   
ATOM   1069  HG1 SER    68     -11.241   0.141   0.600  1.00  0.00      A   
ATOM   1070  C   SER    68     -10.902  -0.797   4.366  1.00 25.01      A   
ATOM   1071  O   SER    68     -11.558  -0.339   5.301  1.00 25.01      A   
ATOM   1072  N   VAL    69     -11.009  -2.102   4.037  1.00 26.20      A   
ATOM   1073  HN  VAL    69     -10.516  -2.442   3.240  1.00  0.00      A   
ATOM   1074  CA  VAL    69     -11.861  -3.051   4.751  1.00 26.20      A   
ATOM   1075  HA  VAL    69     -12.858  -2.637   4.774  1.00  0.00      A   
ATOM   1076  CB  VAL    69     -11.930  -4.400   4.032  1.00 26.20      A   
ATOM   1077  HB  VAL    69     -10.898  -4.757   3.826  1.00  0.00      A   
ATOM   1078  CG1 VAL    69     -12.680  -5.465   4.859  1.00 26.20      A   
ATOM   1079 HG11 VAL    69     -12.807  -6.391   4.259  1.00  0.00      A   
ATOM   1080 HG12 VAL    69     -12.116  -5.730   5.779  1.00  0.00      A   
ATOM   1081 HG13 VAL    69     -13.686  -5.094   5.149  1.00  0.00      A   
ATOM   1082  CG2 VAL    69     -12.666  -4.201   2.693  1.00 26.20      A   
ATOM   1083 HG21 VAL    69     -12.705  -5.157   2.128  1.00  0.00      A   
ATOM   1084 HG22 VAL    69     -13.706  -3.851   2.867  1.00  0.00      A   
ATOM   1085 HG23 VAL    69     -12.147  -3.451   2.060  1.00  0.00      A   
ATOM   1086  C   VAL    69     -11.448  -3.225   6.207  1.00 26.20      A   
ATOM   1087  O   VAL    69     -12.290  -3.234   7.105  1.00 26.20      A   
ATOM   1088  N   ILE    70     -10.132  -3.316   6.499  1.00 29.08      A   
ATOM   1089  HN  ILE    70      -9.456  -3.318   5.766  1.00  0.00      A   
ATOM   1090  CA  ILE    70      -9.614  -3.362   7.864  1.00 29.08      A   
ATOM   1091  HA  ILE    70     -10.139  -4.151   8.382  1.00  0.00      A   
ATOM   1092  CB  ILE    70      -8.127  -3.716   7.898  1.00 29.08      A   
ATOM   1093  HB  ILE    70      -7.580  -3.046   7.200  1.00  0.00      A   
ATOM   1094  CG2 ILE    70      -7.529  -3.545   9.318  1.00 29.08      A   
ATOM   1095 HG21 ILE    70      -6.456  -3.834   9.327  1.00  0.00      A   
ATOM   1096 HG22 ILE    70      -7.576  -2.490   9.663  1.00  0.00      A   
ATOM   1097 HG23 ILE    70      -8.067  -4.187  10.048  1.00  0.00      A   
ATOM   1098  CG1 ILE    70      -7.969  -5.177   7.406  1.00 29.08      A   
ATOM   1099 HG11 ILE    70      -8.512  -5.849   8.105  1.00  0.00      A   
ATOM   1100 HG12 ILE    70      -8.451  -5.280   6.410  1.00  0.00      A   
ATOM   1101  CD  ILE    70      -6.514  -5.631   7.272  1.00  0.00      A   
ATOM   1102  HD1 ILE    70      -6.467  -6.656   6.847  1.00  0.00      A   
ATOM   1103  HD2 ILE    70      -5.968  -4.947   6.587  1.00  0.00      A   
ATOM   1104  HD3 ILE    70      -5.994  -5.633   8.254  1.00  0.00      A   
ATOM   1105  C   ILE    70      -9.926  -2.092   8.647  1.00 29.08      A   
ATOM   1106  O   ILE    70     -10.302  -2.161   9.818  1.00 29.08      A   
ATOM   1107  N   PHE    71      -9.834  -0.897   8.021  1.00 35.08      A   
ATOM   1108  HN  PHE    71      -9.483  -0.848   7.089  1.00  0.00      A   
ATOM   1109  CA  PHE    71     -10.252   0.362   8.627  1.00 35.08      A   
ATOM   1110  HA  PHE    71      -9.695   0.501   9.542  1.00  0.00      A   
ATOM   1111  CB  PHE    71      -9.945   1.531   7.635  1.00 35.08      A   
ATOM   1112  HB1 PHE    71      -8.874   1.491   7.345  1.00  0.00      A   
ATOM   1113  HB2 PHE    71     -10.540   1.412   6.704  1.00  0.00      A   
ATOM   1114  CG  PHE    71     -10.226   2.910   8.189  1.00 35.08      A   
ATOM   1115  CD1 PHE    71      -9.208   3.666   8.794  1.00 35.08      A   
ATOM   1116  HD1 PHE    71      -8.213   3.254   8.876  1.00  0.00      A   
ATOM   1117  CE1 PHE    71      -9.465   4.954   9.285  1.00 35.08      A   
ATOM   1118  HE1 PHE    71      -8.675   5.523   9.751  1.00  0.00      A   
ATOM   1119  CZ  PHE    71     -10.752   5.497   9.183  1.00 35.08      A   
ATOM   1120  HZ  PHE    71     -10.951   6.488   9.562  1.00  0.00      A   
ATOM   1121  CD2 PHE    71     -11.508   3.478   8.072  1.00 35.08      A   
ATOM   1122  HD2 PHE    71     -12.297   2.920   7.591  1.00  0.00      A   
ATOM   1123  CE2 PHE    71     -11.775   4.758   8.574  1.00 35.08      A   
ATOM   1124  HE2 PHE    71     -12.765   5.179   8.475  1.00  0.00      A   
ATOM   1125  C   PHE    71     -11.742   0.368   8.997  1.00 35.08      A   
ATOM   1126  O   PHE    71     -12.113   0.682  10.129  1.00 35.08      A   
ATOM   1127  N   VAL    72     -12.631  -0.037   8.063  1.00 33.50      A   
ATOM   1128  HN  VAL    72     -12.310  -0.278   7.150  1.00  0.00      A   
ATOM   1129  CA  VAL    72     -14.073  -0.098   8.288  1.00 33.50      A   
ATOM   1130  HA  VAL    72     -14.394   0.866   8.654  1.00  0.00      A   
ATOM   1131  CB  VAL    72     -14.821  -0.395   6.989  1.00 33.50      A   
ATOM   1132  HB  VAL    72     -14.401  -1.309   6.518  1.00  0.00      A   
ATOM   1133  CG1 VAL    72     -16.333  -0.596   7.226  1.00 33.50      A   
ATOM   1134 HG11 VAL    72     -16.864  -0.644   6.251  1.00  0.00      A   
ATOM   1135 HG12 VAL    72     -16.538  -1.541   7.772  1.00  0.00      A   
ATOM   1136 HG13 VAL    72     -16.754   0.254   7.806  1.00  0.00      A   
ATOM   1137  CG2 VAL    72     -14.626   0.793   6.033  1.00 33.50      A   
ATOM   1138 HG21 VAL    72     -15.139   0.590   5.068  1.00  0.00      A   
ATOM   1139 HG22 VAL    72     -15.063   1.715   6.471  1.00  0.00      A   
ATOM   1140 HG23 VAL    72     -13.554   0.978   5.812  1.00  0.00      A   
ATOM   1141  C   VAL    72     -14.456  -1.102   9.352  1.00 33.50      A   
ATOM   1142  O   VAL    72     -15.199  -0.784  10.279  1.00 33.50      A   
ATOM   1143  N   TYR    73     -13.890  -2.326   9.303  1.00 38.92      A   
ATOM   1144  HN  TYR    73     -13.296  -2.568   8.540  1.00  0.00      A   
ATOM   1145  CA  TYR    73     -14.079  -3.332  10.331  1.00 38.92      A   
ATOM   1146  HA  TYR    73     -15.134  -3.540  10.430  1.00  0.00      A   
ATOM   1147  CB  TYR    73     -13.308  -4.641   9.923  1.00 38.92      A   
ATOM   1148  HB1 TYR    73     -13.893  -5.198   9.161  1.00  0.00      A   
ATOM   1149  HB2 TYR    73     -12.341  -4.346   9.461  1.00  0.00      A   
ATOM   1150  CG  TYR    73     -12.997  -5.584  11.072  1.00 38.92      A   
ATOM   1151  CD1 TYR    73     -14.014  -6.017  11.936  1.00 38.92      A   
ATOM   1152  HD1 TYR    73     -15.039  -5.744  11.731  1.00  0.00      A   
ATOM   1153  CE1 TYR    73     -13.701  -6.690  13.126  1.00 38.92      A   
ATOM   1154  HE1 TYR    73     -14.481  -6.948  13.827  1.00  0.00      A   
ATOM   1155  CZ  TYR    73     -12.370  -6.973  13.442  1.00 38.92      A   
ATOM   1156  OH  TYR    73     -12.046  -7.532  14.693  1.00 38.92      A   
ATOM   1157  HH  TYR    73     -12.649  -7.160  15.340  1.00  0.00      A   
ATOM   1158  CD2 TYR    73     -11.662  -5.897  11.388  1.00 38.92      A   
ATOM   1159  HD2 TYR    73     -10.862  -5.549  10.752  1.00  0.00      A   
ATOM   1160  CE2 TYR    73     -11.353  -6.616  12.551  1.00 38.92      A   
ATOM   1161  HE2 TYR    73     -10.325  -6.840  12.795  1.00  0.00      A   
ATOM   1162  C   TYR    73     -13.599  -2.830  11.692  1.00 38.92      A   
ATOM   1163  O   TYR    73     -14.323  -2.936  12.674  1.00 38.92      A   
ATOM   1164  N   SER    74     -12.397  -2.230  11.779  1.00 40.11      A   
ATOM   1165  HN  SER    74     -11.826  -2.147  10.966  1.00  0.00      A   
ATOM   1166  CA  SER    74     -11.840  -1.723  13.029  1.00 40.11      A   
ATOM   1167  HA  SER    74     -11.824  -2.537  13.738  1.00  0.00      A   
ATOM   1168  CB  SER    74     -10.403  -1.177  12.875  1.00 40.11      A   
ATOM   1169  HB1 SER    74     -10.381  -0.366  12.116  1.00  0.00      A   
ATOM   1170  HB2 SER    74     -10.040  -0.767  13.842  1.00  0.00      A   
ATOM   1171  OG  SER    74      -9.522  -2.221  12.468  1.00 40.11      A   
ATOM   1172  HG1 SER    74      -9.673  -2.342  11.528  1.00  0.00      A   
ATOM   1173  C   SER    74     -12.685  -0.619  13.642  1.00 40.11      A   
ATOM   1174  O   SER    74     -12.847  -0.545  14.858  1.00 40.11      A   
ATOM   1175  N   PHE    75     -13.284   0.261  12.808  1.00 42.90      A   
ATOM   1176  HN  PHE    75     -13.099   0.233  11.829  1.00  0.00      A   
ATOM   1177  CA  PHE    75     -14.260   1.239  13.260  1.00 42.90      A   
ATOM   1178  HA  PHE    75     -13.789   1.805  14.050  1.00  0.00      A   
ATOM   1179  CB  PHE    75     -14.647   2.192  12.096  1.00 42.90      A   
ATOM   1180  HB1 PHE    75     -13.732   2.512  11.554  1.00  0.00      A   
ATOM   1181  HB2 PHE    75     -15.323   1.693  11.369  1.00  0.00      A   
ATOM   1182  CG  PHE    75     -15.309   3.422  12.650  1.00 42.90      A   
ATOM   1183  CD1 PHE    75     -16.708   3.495  12.758  1.00 42.90      A   
ATOM   1184  HD1 PHE    75     -17.315   2.683  12.386  1.00  0.00      A   
ATOM   1185  CE1 PHE    75     -17.316   4.586  13.392  1.00 42.90      A   
ATOM   1186  HE1 PHE    75     -18.391   4.628  13.487  1.00  0.00      A   
ATOM   1187  CZ  PHE    75     -16.524   5.614  13.917  1.00 42.90      A   
ATOM   1188  HZ  PHE    75     -16.985   6.444  14.431  1.00  0.00      A   
ATOM   1189  CD2 PHE    75     -14.528   4.474  13.156  1.00 42.90      A   
ATOM   1190  HD2 PHE    75     -13.451   4.429  13.078  1.00  0.00      A   
ATOM   1191  CE2 PHE    75     -15.131   5.566  13.790  1.00 42.90      A   
ATOM   1192  HE2 PHE    75     -14.524   6.364  14.190  1.00  0.00      A   
ATOM   1193  C   PHE    75     -15.503   0.576  13.871  1.00 42.90      A   
ATOM   1194  O   PHE    75     -15.968   0.959  14.943  1.00 42.90      A   
ATOM   1195  N   ILE    76     -16.043  -0.471  13.217  1.00 44.66      A   
ATOM   1196  HN  ILE    76     -15.649  -0.761  12.348  1.00  0.00      A   
ATOM   1197  CA  ILE    76     -17.193  -1.237  13.683  1.00 44.66      A   
ATOM   1198  HA  ILE    76     -17.987  -0.535  13.889  1.00  0.00      A   
ATOM   1199  CB  ILE    76     -17.661  -2.176  12.564  1.00 44.66      A   
ATOM   1200  HB  ILE    76     -16.787  -2.773  12.227  1.00  0.00      A   
ATOM   1201  CG2 ILE    76     -18.750  -3.150  13.054  1.00 44.66      A   
ATOM   1202 HG21 ILE    76     -19.134  -3.771  12.216  1.00  0.00      A   
ATOM   1203 HG22 ILE    76     -18.339  -3.847  13.816  1.00  0.00      A   
ATOM   1204 HG23 ILE    76     -19.605  -2.598  13.499  1.00  0.00      A   
ATOM   1205  CG1 ILE    76     -18.177  -1.370  11.348  1.00 44.66      A   
ATOM   1206 HG11 ILE    76     -19.179  -0.954  11.585  1.00  0.00      A   
ATOM   1207 HG12 ILE    76     -17.506  -0.507  11.148  1.00  0.00      A   
ATOM   1208  CD  ILE    76     -18.245  -2.215  10.070  1.00  0.00      A   
ATOM   1209  HD1 ILE    76     -18.549  -1.582   9.209  1.00  0.00      A   
ATOM   1210  HD2 ILE    76     -17.248  -2.650   9.843  1.00  0.00      A   
ATOM   1211  HD3 ILE    76     -18.978  -3.044  10.172  1.00  0.00      A   
ATOM   1212  C   ILE    76     -16.946  -2.004  14.975  1.00 44.66      A   
ATOM   1213  O   ILE    76     -17.721  -1.916  15.929  1.00 44.66      A   
ATOM   1214  N   ASP    77     -15.799  -2.706  15.029  1.00 50.62      A   
ATOM   1215  HN  ASP    77     -15.227  -2.714  14.213  1.00  0.00      A   
ATOM   1216  CA  ASP    77     -15.263  -3.512  16.108  1.00 50.62      A   
ATOM   1217  HA  ASP    77     -15.932  -4.336  16.309  1.00  0.00      A   
ATOM   1218  CB  ASP    77     -13.901  -3.989  15.550  1.00 50.62      A   
ATOM   1219  HB1 ASP    77     -14.071  -4.495  14.576  1.00  0.00      A   
ATOM   1220  HB2 ASP    77     -13.257  -3.103  15.362  1.00  0.00      A   
ATOM   1221  CG  ASP    77     -13.132  -4.949  16.413  1.00 50.62      A   
ATOM   1222  OD1 ASP    77     -13.487  -6.150  16.496  1.00 50.62      A   
ATOM   1223  OD2 ASP    77     -12.081  -4.520  16.949  1.00 50.62      A   
ATOM   1224  C   ASP    77     -15.114  -2.678  17.387  1.00 50.62      A   
ATOM   1225  O   ASP    77     -15.422  -3.152  18.478  1.00 50.62      A   
ATOM   1226  N   PHE    78     -14.665  -1.402  17.273  1.00 51.52      A   
ATOM   1227  HN  PHE    78     -14.380  -1.062  16.380  1.00  0.00      A   
ATOM   1228  CA  PHE    78     -14.431  -0.552  18.428  1.00 51.52      A   
ATOM   1229  HA  PHE    78     -14.368  -1.187  19.299  1.00  0.00      A   
ATOM   1230  CB  PHE    78     -13.049   0.146  18.253  1.00 51.52      A   
ATOM   1231  HB1 PHE    78     -12.316  -0.627  17.937  1.00  0.00      A   
ATOM   1232  HB2 PHE    78     -13.114   0.898  17.437  1.00  0.00      A   
ATOM   1233  CG  PHE    78     -12.454   0.814  19.480  1.00 51.52      A   
ATOM   1234  CD1 PHE    78     -12.906   0.620  20.805  1.00 51.52      A   
ATOM   1235  HD1 PHE    78     -13.731  -0.044  21.021  1.00  0.00      A   
ATOM   1236  CE1 PHE    78     -12.280   1.258  21.884  1.00 51.52      A   
ATOM   1237  HE1 PHE    78     -12.655   1.106  22.886  1.00  0.00      A   
ATOM   1238  CZ  PHE    78     -11.169   2.075  21.657  1.00 51.52      A   
ATOM   1239  HZ  PHE    78     -10.666   2.557  22.483  1.00  0.00      A   
ATOM   1240  CD2 PHE    78     -11.334   1.636  19.279  1.00 51.52      A   
ATOM   1241  HD2 PHE    78     -10.943   1.768  18.281  1.00  0.00      A   
ATOM   1242  CE2 PHE    78     -10.697   2.263  20.354  1.00 51.52      A   
ATOM   1243  HE2 PHE    78      -9.828   2.876  20.172  1.00  0.00      A   
ATOM   1244  C   PHE    78     -15.530   0.482  18.748  1.00 51.52      A   
ATOM   1245  O   PHE    78     -15.755   0.813  19.915  1.00 51.52      A   
ATOM   1246  N   HSD    79     -16.267   1.043  17.765  1.00 52.08      A   
ATOM   1247  HN  HSD    79     -16.138   0.785  16.810  1.00  0.00      A   
ATOM   1248  CA  HSD    79     -17.094   2.216  18.052  1.00 52.08      A   
ATOM   1249  HA  HSD    79     -16.988   2.516  19.084  1.00  0.00      A   
ATOM   1250  CB  HSD    79     -16.612   3.430  17.224  1.00 52.08      A   
ATOM   1251  HB1 HSD    79     -16.584   3.176  16.143  1.00  0.00      A   
ATOM   1252  HB2 HSD    79     -17.299   4.292  17.359  1.00  0.00      A   
ATOM   1253  ND1 HSD    79     -14.065   3.624  17.050  1.00 52.08      A   
ATOM   1254  HD1 HSD    79     -13.969   3.210  16.145  1.00  0.00      A   
ATOM   1255  CG  HSD    79     -15.255   3.864  17.702  1.00 52.08      A   
ATOM   1256  CE1 HSD    79     -13.069   4.044  17.869  1.00 52.08      A   
ATOM   1257  HE1 HSD    79     -12.014   3.984  17.602  1.00  0.00      A   
ATOM   1258  NE2 HSD    79     -13.541   4.521  19.012  1.00 52.08      A   
ATOM   1259  CD2 HSD    79     -14.919   4.422  18.894  1.00 52.08      A   
ATOM   1260  HD2 HSD    79     -15.568   4.743  19.700  1.00  0.00      A   
ATOM   1261  C   HSD    79     -18.591   2.060  17.885  1.00 52.08      A   
ATOM   1262  O   HSD    79     -19.321   2.968  18.272  1.00 52.08      A   
ATOM   1263  N   VAL    80     -19.114   0.915  17.402  1.00 52.86      A   
ATOM   1264  HN  VAL    80     -18.516   0.198  17.053  1.00  0.00      A   
ATOM   1265  CA  VAL    80     -20.554   0.643  17.505  1.00 52.86      A   
ATOM   1266  HA  VAL    80     -21.036   1.407  18.097  1.00  0.00      A   
ATOM   1267  CB  VAL    80     -21.305   0.590  16.173  1.00 52.86      A   
ATOM   1268  HB  VAL    80     -22.364   0.317  16.370  1.00  0.00      A   
ATOM   1269  CG1 VAL    80     -21.292   1.997  15.543  1.00 52.86      A   
ATOM   1270 HG11 VAL    80     -21.887   2.007  14.606  1.00  0.00      A   
ATOM   1271 HG12 VAL    80     -21.721   2.743  16.246  1.00  0.00      A   
ATOM   1272 HG13 VAL    80     -20.252   2.305  15.301  1.00  0.00      A   
ATOM   1273  CG2 VAL    80     -20.704  -0.447  15.208  1.00 52.86      A   
ATOM   1274 HG21 VAL    80     -21.276  -0.464  14.256  1.00  0.00      A   
ATOM   1275 HG22 VAL    80     -19.651  -0.179  14.977  1.00  0.00      A   
ATOM   1276 HG23 VAL    80     -20.722  -1.471  15.639  1.00  0.00      A   
ATOM   1277  C   VAL    80     -20.770  -0.631  18.290  1.00 52.86      A   
ATOM   1278  O   VAL    80     -21.759  -0.767  19.015  1.00 52.86      A   
ATOM   1279  N   PHE    81     -19.787  -1.552  18.238  1.00 53.25      A   
ATOM   1280  HN  PHE    81     -19.049  -1.500  17.570  1.00  0.00      A   
ATOM   1281  CA  PHE    81     -19.621  -2.617  19.201  1.00 53.25      A   
ATOM   1282  HA  PHE    81     -20.521  -2.749  19.783  1.00  0.00      A   
ATOM   1283  CB  PHE    81     -19.181  -3.972  18.564  1.00 53.25      A   
ATOM   1284  HB1 PHE    81     -18.114  -3.904  18.263  1.00  0.00      A   
ATOM   1285  HB2 PHE    81     -19.301  -4.795  19.301  1.00  0.00      A   
ATOM   1286  CG  PHE    81     -19.958  -4.349  17.323  1.00 53.25      A   
ATOM   1287  CD1 PHE    81     -21.278  -3.924  17.078  1.00 53.25      A   
ATOM   1288  HD1 PHE    81     -21.819  -3.363  17.825  1.00  0.00      A   
ATOM   1289  CE1 PHE    81     -21.882  -4.155  15.839  1.00 53.25      A   
ATOM   1290  HE1 PHE    81     -22.852  -3.730  15.631  1.00  0.00      A   
ATOM   1291  CZ  PHE    81     -21.224  -4.912  14.867  1.00 53.25      A   
ATOM   1292  HZ  PHE    81     -21.696  -5.088  13.912  1.00  0.00      A   
ATOM   1293  CD2 PHE    81     -19.315  -5.121  16.340  1.00 53.25      A   
ATOM   1294  HD2 PHE    81     -18.299  -5.448  16.507  1.00  0.00      A   
ATOM   1295  CE2 PHE    81     -19.951  -5.426  15.132  1.00 53.25      A   
ATOM   1296  HE2 PHE    81     -19.434  -6.001  14.379  1.00  0.00      A   
ATOM   1297  C   PHE    81     -18.512  -2.096  20.085  1.00 53.25      A   
ATOM   1298  O   PHE    81     -17.536  -1.565  19.574  1.00 53.25      A   
ATOM   1299  N   HSD    82     -18.602  -2.160  21.426  1.00 58.73      A   
ATOM   1300  HN  HSD    82     -19.393  -2.562  21.880  1.00  0.00      A   
ATOM   1301  CA  HSD    82     -17.551  -1.570  22.252  1.00 58.73      A   
ATOM   1302  HA  HSD    82     -16.902  -0.946  21.656  1.00  0.00      A   
ATOM   1303  CB  HSD    82     -18.088  -0.631  23.352  1.00 58.73      A   
ATOM   1304  HB1 HSD    82     -18.815  -1.176  23.990  1.00  0.00      A   
ATOM   1305  HB2 HSD    82     -17.248  -0.288  23.993  1.00  0.00      A   
ATOM   1306  ND1 HSD    82     -18.403   1.179  21.569  1.00 58.73      A   
ATOM   1307  HD1 HSD    82     -17.707   0.843  20.933  1.00  0.00      A   
ATOM   1308  CG  HSD    82     -18.745   0.604  22.779  1.00 58.73      A   
ATOM   1309  CE1 HSD    82     -19.182   2.276  21.410  1.00 58.73      A   
ATOM   1310  HE1 HSD    82     -19.149   2.911  20.525  1.00  0.00      A   
ATOM   1311  NE2 HSD    82     -19.981   2.462  22.447  1.00 58.73      A   
ATOM   1312  CD2 HSD    82     -19.713   1.403  23.304  1.00 58.73      A   
ATOM   1313  HD2 HSD    82     -20.243   1.309  24.244  1.00  0.00      A   
ATOM   1314  C   HSD    82     -16.613  -2.641  22.781  1.00 58.73      A   
ATOM   1315  O   HSD    82     -16.468  -2.858  23.983  1.00 58.73      A   
ATOM   1316  N   ARG    83     -15.938  -3.333  21.841  1.00 58.78      A   
ATOM   1317  HN  ARG    83     -16.058  -3.082  20.883  1.00  0.00      A   
ATOM   1318  CA  ARG    83     -14.995  -4.411  22.071  1.00 58.78      A   
ATOM   1319  HA  ARG    83     -15.330  -4.984  22.923  1.00  0.00      A   
ATOM   1320  CB  ARG    83     -15.002  -5.310  20.809  1.00 58.78      A   
ATOM   1321  HB1 ARG    83     -16.059  -5.543  20.557  1.00  0.00      A   
ATOM   1322  HB2 ARG    83     -14.587  -4.716  19.968  1.00  0.00      A   
ATOM   1323  CG  ARG    83     -14.209  -6.625  20.865  1.00  0.00      A   
ATOM   1324  HG1 ARG    83     -13.161  -6.376  21.138  1.00  0.00      A   
ATOM   1325  HG2 ARG    83     -14.613  -7.306  21.645  1.00  0.00      A   
ATOM   1326  CD  ARG    83     -14.191  -7.330  19.505  1.00  0.00      A   
ATOM   1327  HD1 ARG    83     -15.114  -7.925  19.341  1.00  0.00      A   
ATOM   1328  HD2 ARG    83     -14.098  -6.586  18.685  1.00  0.00      A   
ATOM   1329  NE  ARG    83     -13.009  -8.237  19.524  1.00  0.00      A   
ATOM   1330  HE  ARG    83     -13.047  -9.120  19.993  1.00  0.00      A   
ATOM   1331  CZ  ARG    83     -11.766  -7.813  19.269  1.00  0.00      A   
ATOM   1332  NH1 ARG    83     -10.764  -8.440  19.871  1.00  0.00      A   
ATOM   1333 HH11 ARG    83      -9.866  -8.014  19.767  1.00  0.00      A   
ATOM   1334 HH12 ARG    83     -10.995  -9.003  20.665  1.00  0.00      A   
ATOM   1335  NH2 ARG    83     -11.495  -6.778  18.489  1.00  0.00      A   
ATOM   1336 HH21 ARG    83     -10.564  -6.437  18.357  1.00  0.00      A   
ATOM   1337 HH22 ARG    83     -12.203  -6.369  17.914  1.00  0.00      A   
ATOM   1338  C   ARG    83     -13.604  -3.887  22.379  1.00 58.78      A   
ATOM   1339  O   ARG    83     -13.256  -2.745  22.075  1.00 58.78      A   
ATOM   1340  N   LYS    84     -12.754  -4.725  23.002  1.00 63.55      A   
ATOM   1341  HN  LYS    84     -13.033  -5.634  23.301  1.00  0.00      A   
ATOM   1342  CA  LYS    84     -11.350  -4.426  23.120  1.00 63.55      A   
ATOM   1343  HA  LYS    84     -11.140  -3.483  22.637  1.00  0.00      A   
ATOM   1344  CB  LYS    84     -10.895  -4.285  24.597  1.00 63.55      A   
ATOM   1345  HB1 LYS    84     -11.797  -4.169  25.236  1.00  0.00      A   
ATOM   1346  HB2 LYS    84     -10.390  -5.217  24.930  1.00  0.00      A   
ATOM   1347  CG  LYS    84      -9.973  -3.072  24.842  1.00 63.55      A   
ATOM   1348  HG1 LYS    84      -9.426  -3.242  25.794  1.00  0.00      A   
ATOM   1349  HG2 LYS    84      -9.215  -3.015  24.031  1.00  0.00      A   
ATOM   1350  CD  LYS    84     -10.750  -1.741  24.964  1.00 63.55      A   
ATOM   1351  HD1 LYS    84     -11.390  -1.603  24.067  1.00  0.00      A   
ATOM   1352  HD2 LYS    84     -11.427  -1.844  25.840  1.00  0.00      A   
ATOM   1353  CE  LYS    84      -9.848  -0.507  25.147  1.00 63.55      A   
ATOM   1354  HE1 LYS    84      -9.045  -0.725  25.884  1.00  0.00      A   
ATOM   1355  HE2 LYS    84      -9.381  -0.225  24.180  1.00  0.00      A   
ATOM   1356  NZ  LYS    84     -10.614   0.652  25.654  1.00 63.55      A   
ATOM   1357  HZ1 LYS    84     -10.107   1.544  25.485  1.00  0.00      A   
ATOM   1358  HZ2 LYS    84     -11.553   0.749  25.218  1.00  0.00      A   
ATOM   1359  HZ3 LYS    84     -10.759   0.557  26.679  1.00  0.00      A   
ATOM   1360  C   LYS    84     -10.522  -5.453  22.378  1.00 63.55      A   
ATOM   1361  O   LYS    84     -10.711  -6.658  22.534  1.00 63.55      A   
ATOM   1362  N   ASP    85      -9.587  -4.986  21.521  1.00 61.62      A   
ATOM   1363  HN  ASP    85      -9.530  -4.017  21.296  1.00  0.00      A   
ATOM   1364  CA  ASP    85      -8.581  -5.808  20.882  1.00 61.62      A   
ATOM   1365  HA  ASP    85      -9.120  -6.547  20.308  1.00  0.00      A   
ATOM   1366  CB  ASP    85      -7.631  -4.973  19.983  1.00 61.62      A   
ATOM   1367  HB1 ASP    85      -7.571  -3.930  20.361  1.00  0.00      A   
ATOM   1368  HB2 ASP    85      -6.599  -5.384  19.948  1.00  0.00      A   
ATOM   1369  CG  ASP    85      -8.115  -4.950  18.557  1.00 61.62      A   
ATOM   1370  OD1 ASP    85      -9.024  -5.746  18.202  1.00 61.62      A   
ATOM   1371  OD2 ASP    85      -7.579  -4.146  17.756  1.00 61.62      A   
ATOM   1372  C   ASP    85      -7.730  -6.640  21.826  1.00 61.62      A   
ATOM   1373  O   ASP    85      -7.547  -6.350  23.007  1.00 61.62      A   
ATOM   1374  N   SER    86      -7.153  -7.706  21.265  1.00 60.42      A   
ATOM   1375  HN  SER    86      -7.269  -7.893  20.292  1.00  0.00      A   
ATOM   1376  CA  SER    86      -6.216  -8.571  21.935  1.00 60.42      A   
ATOM   1377  HA  SER    86      -5.875  -8.103  22.847  1.00  0.00      A   
ATOM   1378  CB  SER    86      -6.801  -9.975  22.277  1.00 60.42      A   
ATOM   1379  HB1 SER    86      -6.080 -10.541  22.906  1.00  0.00      A   
ATOM   1380  HB2 SER    86      -7.725  -9.821  22.875  1.00  0.00      A   
ATOM   1381  OG  SER    86      -7.117 -10.744  21.112  1.00 60.42      A   
ATOM   1382  HG1 SER    86      -7.679 -11.469  21.393  1.00  0.00      A   
ATOM   1383  C   SER    86      -5.026  -8.682  21.027  1.00 60.42      A   
ATOM   1384  O   SER    86      -5.084  -8.311  19.855  1.00 60.42      A   
ATOM   1385  N   ARG    87      -3.899  -9.176  21.557  1.00 58.26      A   
ATOM   1386  HN  ARG    87      -3.876  -9.398  22.529  1.00  0.00      A   
ATOM   1387  CA  ARG    87      -2.617  -9.227  20.889  1.00 58.26      A   
ATOM   1388  HA  ARG    87      -2.238  -8.220  20.801  1.00  0.00      A   
ATOM   1389  CB  ARG    87      -1.709 -10.060  21.827  1.00 58.26      A   
ATOM   1390  HB1 ARG    87      -1.691  -9.547  22.812  1.00  0.00      A   
ATOM   1391  HB2 ARG    87      -2.180 -11.054  21.988  1.00  0.00      A   
ATOM   1392  CG  ARG    87      -0.253 -10.289  21.378  1.00 58.26      A   
ATOM   1393  HG1 ARG    87      -0.251 -10.804  20.394  1.00  0.00      A   
ATOM   1394  HG2 ARG    87       0.263  -9.313  21.250  1.00  0.00      A   
ATOM   1395  CD  ARG    87       0.527 -11.174  22.364  1.00 58.26      A   
ATOM   1396  HD1 ARG    87      -0.027 -12.119  22.552  1.00  0.00      A   
ATOM   1397  HD2 ARG    87       1.527 -11.434  21.955  1.00  0.00      A   
ATOM   1398  NE  ARG    87       0.720 -10.386  23.629  1.00 58.26      A   
ATOM   1399  HE  ARG    87       1.305  -9.574  23.644  1.00  0.00      A   
ATOM   1400  CZ  ARG    87       0.349 -10.748  24.862  1.00 58.26      A   
ATOM   1401  NH1 ARG    87      -0.380 -11.819  25.133  1.00 58.26      A   
ATOM   1402 HH11 ARG    87      -0.356 -12.156  26.074  1.00  0.00      A   
ATOM   1403 HH12 ARG    87      -0.514 -12.506  24.419  1.00  0.00      A   
ATOM   1404  NH2 ARG    87       0.745  -9.967  25.863  1.00 58.26      A   
ATOM   1405 HH21 ARG    87       0.205  -9.979  26.705  1.00  0.00      A   
ATOM   1406 HH22 ARG    87       1.296  -9.181  25.584  1.00  0.00      A   
ATOM   1407  C   ARG    87      -2.634  -9.831  19.487  1.00 58.26      A   
ATOM   1408  O   ARG    87      -2.166  -9.217  18.534  1.00 58.26      A   
ATOM   1409  N   ASN    88      -3.234 -11.025  19.305  1.00 53.43      A   
ATOM   1410  HN  ASN    88      -3.588 -11.527  20.089  1.00  0.00      A   
ATOM   1411  CA  ASN    88      -3.304 -11.689  18.011  1.00 53.43      A   
ATOM   1412  HA  ASN    88      -2.300 -11.786  17.625  1.00  0.00      A   
ATOM   1413  CB  ASN    88      -3.970 -13.095  18.131  1.00 53.43      A   
ATOM   1414  HB1 ASN    88      -5.022 -12.988  18.470  1.00  0.00      A   
ATOM   1415  HB2 ASN    88      -3.965 -13.590  17.136  1.00  0.00      A   
ATOM   1416  CG  ASN    88      -3.252 -14.025  19.107  1.00 53.43      A   
ATOM   1417  OD1 ASN    88      -2.215 -13.718  19.692  1.00 53.43      A   
ATOM   1418  ND2 ASN    88      -3.840 -15.229  19.309  1.00 53.43      A   
ATOM   1419 HD21 ASN    88      -3.422 -15.848  19.973  1.00  0.00      A   
ATOM   1420 HD22 ASN    88      -4.658 -15.499  18.800  1.00  0.00      A   
ATOM   1421  C   ASN    88      -4.114 -10.911  16.974  1.00 53.43      A   
ATOM   1422  O   ASN    88      -3.695 -10.757  15.830  1.00 53.43      A   
ATOM   1423  N   VAL    89      -5.302 -10.384  17.349  1.00 51.47      A   
ATOM   1424  HN  VAL    89      -5.629 -10.461  18.287  1.00  0.00      A   
ATOM   1425  CA  VAL    89      -6.135  -9.614  16.433  1.00 51.47      A   
ATOM   1426  HA  VAL    89      -6.129 -10.153  15.497  1.00  0.00      A   
ATOM   1427  CB  VAL    89      -7.603  -9.574  16.822  1.00 51.47      A   
ATOM   1428  HB  VAL    89      -7.947 -10.621  16.965  1.00  0.00      A   
ATOM   1429  CG1 VAL    89      -7.809  -8.820  18.136  1.00 51.47      A   
ATOM   1430 HG11 VAL    89      -8.900  -8.804  18.346  1.00  0.00      A   
ATOM   1431 HG12 VAL    89      -7.285  -9.330  18.973  1.00  0.00      A   
ATOM   1432 HG13 VAL    89      -7.459  -7.769  18.056  1.00  0.00      A   
ATOM   1433  CG2 VAL    89      -8.454  -8.961  15.690  1.00 51.47      A   
ATOM   1434 HG21 VAL    89      -9.534  -9.016  15.945  1.00  0.00      A   
ATOM   1435 HG22 VAL    89      -8.196  -7.891  15.536  1.00  0.00      A   
ATOM   1436 HG23 VAL    89      -8.297  -9.506  14.735  1.00  0.00      A   
ATOM   1437  C   VAL    89      -5.535  -8.254  16.081  1.00 51.47      A   
ATOM   1438  O   VAL    89      -5.548  -7.848  14.923  1.00 51.47      A   
ATOM   1439  N   PHE    90      -4.913  -7.546  17.048  1.00 49.48      A   
ATOM   1440  HN  PHE    90      -4.928  -7.880  17.987  1.00  0.00      A   
ATOM   1441  CA  PHE    90      -4.198  -6.293  16.830  1.00 49.48      A   
ATOM   1442  HA  PHE    90      -4.885  -5.580  16.398  1.00  0.00      A   
ATOM   1443  CB  PHE    90      -3.707  -5.801  18.224  1.00 49.48      A   
ATOM   1444  HB1 PHE    90      -4.577  -5.785  18.915  1.00  0.00      A   
ATOM   1445  HB2 PHE    90      -2.963  -6.510  18.645  1.00  0.00      A   
ATOM   1446  CG  PHE    90      -3.108  -4.419  18.224  1.00 49.48      A   
ATOM   1447  CD1 PHE    90      -3.909  -3.295  18.489  1.00 49.48      A   
ATOM   1448  HD1 PHE    90      -4.970  -3.422  18.644  1.00  0.00      A   
ATOM   1449  CE1 PHE    90      -3.338  -2.018  18.569  1.00 49.48      A   
ATOM   1450  HE1 PHE    90      -3.955  -1.158  18.787  1.00  0.00      A   
ATOM   1451  CZ  PHE    90      -1.963  -1.851  18.360  1.00 49.48      A   
ATOM   1452  HZ  PHE    90      -1.527  -0.864  18.414  1.00  0.00      A   
ATOM   1453  CD2 PHE    90      -1.728  -4.239  18.023  1.00 49.48      A   
ATOM   1454  HD2 PHE    90      -1.101  -5.096  17.825  1.00  0.00      A   
ATOM   1455  CE2 PHE    90      -1.157  -2.961  18.083  1.00 49.48      A   
ATOM   1456  HE2 PHE    90      -0.096  -2.834  17.924  1.00  0.00      A   
ATOM   1457  C   PHE    90      -3.020  -6.457  15.867  1.00 49.48      A   
ATOM   1458  O   PHE    90      -2.835  -5.681  14.928  1.00 49.48      A   
ATOM   1459  N   LEU    91      -2.216  -7.528  16.050  1.00 43.33      A   
ATOM   1460  HN  LEU    91      -2.351  -8.127  16.835  1.00  0.00      A   
ATOM   1461  CA  LEU    91      -1.156  -7.905  15.132  1.00 43.33      A   
ATOM   1462  HA  LEU    91      -0.560  -7.023  14.950  1.00  0.00      A   
ATOM   1463  CB  LEU    91      -0.238  -8.990  15.740  1.00 43.33      A   
ATOM   1464  HB1 LEU    91      -0.868  -9.860  16.025  1.00  0.00      A   
ATOM   1465  HB2 LEU    91       0.495  -9.328  14.977  1.00  0.00      A   
ATOM   1466  CG  LEU    91       0.549  -8.536  16.992  1.00 43.33      A   
ATOM   1467  HG  LEU    91      -0.179  -8.188  17.756  1.00  0.00      A   
ATOM   1468  CD1 LEU    91       1.317  -9.721  17.598  1.00 43.33      A   
ATOM   1469 HD11 LEU    91       1.858  -9.403  18.515  1.00  0.00      A   
ATOM   1470 HD12 LEU    91       0.612 -10.536  17.866  1.00  0.00      A   
ATOM   1471 HD13 LEU    91       2.055 -10.120  16.869  1.00  0.00      A   
ATOM   1472  CD2 LEU    91       1.493  -7.359  16.712  1.00 43.33      A   
ATOM   1473 HD21 LEU    91       2.112  -7.144  17.610  1.00  0.00      A   
ATOM   1474 HD22 LEU    91       2.170  -7.587  15.861  1.00  0.00      A   
ATOM   1475 HD23 LEU    91       0.920  -6.440  16.464  1.00  0.00      A   
ATOM   1476  C   LEU    91      -1.682  -8.306  13.758  1.00 43.33      A   
ATOM   1477  O   LEU    91      -1.079  -7.953  12.750  1.00 43.33      A   
ATOM   1478  N   PHE    92      -2.833  -9.014  13.652  1.00 40.85      A   
ATOM   1479  HN  PHE    92      -3.294  -9.365  14.463  1.00  0.00      A   
ATOM   1480  CA  PHE    92      -3.471  -9.251  12.362  1.00 40.85      A   
ATOM   1481  HA  PHE    92      -2.696  -9.640  11.719  1.00  0.00      A   
ATOM   1482  CB  PHE    92      -4.607 -10.306  12.434  1.00 40.85      A   
ATOM   1483  HB1 PHE    92      -4.274 -11.169  13.048  1.00  0.00      A   
ATOM   1484  HB2 PHE    92      -5.531  -9.881  12.883  1.00  0.00      A   
ATOM   1485  CG  PHE    92      -4.890 -10.798  11.033  1.00 40.85      A   
ATOM   1486  CD1 PHE    92      -4.046 -11.751  10.443  1.00 40.85      A   
ATOM   1487  HD1 PHE    92      -3.252 -12.188  11.031  1.00  0.00      A   
ATOM   1488  CE1 PHE    92      -4.190 -12.098   9.094  1.00 40.85      A   
ATOM   1489  HE1 PHE    92      -3.525 -12.825   8.649  1.00  0.00      A   
ATOM   1490  CZ  PHE    92      -5.180 -11.482   8.317  1.00 40.85      A   
ATOM   1491  HZ  PHE    92      -5.288 -11.740   7.274  1.00  0.00      A   
ATOM   1492  CD2 PHE    92      -5.891 -10.200  10.250  1.00 40.85      A   
ATOM   1493  HD2 PHE    92      -6.522  -9.441  10.688  1.00  0.00      A   
ATOM   1494  CE2 PHE    92      -6.032 -10.533   8.896  1.00 40.85      A   
ATOM   1495  HE2 PHE    92      -6.796 -10.057   8.299  1.00  0.00      A   
ATOM   1496  C   PHE    92      -3.969  -7.966  11.672  1.00 40.85      A   
ATOM   1497  O   PHE    92      -3.737  -7.767  10.479  1.00 40.85      A   
ATOM   1498  N   LYS    93      -4.631  -7.039  12.404  1.00 38.80      A   
ATOM   1499  HN  LYS    93      -4.857  -7.225  13.357  1.00  0.00      A   
ATOM   1500  CA  LYS    93      -5.101  -5.768  11.863  1.00 38.80      A   
ATOM   1501  HA  LYS    93      -5.770  -5.966  11.039  1.00  0.00      A   
ATOM   1502  CB  LYS    93      -5.835  -4.932  12.944  1.00 38.80      A   
ATOM   1503  HB1 LYS    93      -5.208  -4.901  13.861  1.00  0.00      A   
ATOM   1504  HB2 LYS    93      -5.954  -3.887  12.587  1.00  0.00      A   
ATOM   1505  CG  LYS    93      -7.244  -5.427  13.315  1.00 38.80      A   
ATOM   1506  HG1 LYS    93      -7.903  -5.348  12.424  1.00  0.00      A   
ATOM   1507  HG2 LYS    93      -7.205  -6.496  13.614  1.00  0.00      A   
ATOM   1508  CD  LYS    93      -7.820  -4.587  14.470  1.00 38.80      A   
ATOM   1509  HD1 LYS    93      -7.167  -4.743  15.355  1.00  0.00      A   
ATOM   1510  HD2 LYS    93      -7.752  -3.515  14.185  1.00  0.00      A   
ATOM   1511  CE  LYS    93      -9.272  -4.905  14.849  1.00 38.80      A   
ATOM   1512  HE1 LYS    93      -9.963  -4.646  14.019  1.00  0.00      A   
ATOM   1513  HE2 LYS    93      -9.386  -5.981  15.101  1.00  0.00      A   
ATOM   1514  NZ  LYS    93      -9.653  -4.120  16.034  1.00 38.80      A   
ATOM   1515  HZ1 LYS    93     -10.603  -4.359  16.382  1.00  0.00      A   
ATOM   1516  HZ2 LYS    93      -8.995  -4.355  16.804  1.00  0.00      A   
ATOM   1517  HZ3 LYS    93      -9.594  -3.094  15.874  1.00  0.00      A   
ATOM   1518  C   LYS    93      -3.953  -4.918  11.313  1.00 38.80      A   
ATOM   1519  O   LYS    93      -4.003  -4.430  10.184  1.00 38.80      A   
ATOM   1520  N   LEU    94      -2.848  -4.770  12.075  1.00 35.01      A   
ATOM   1521  HN  LEU    94      -2.832  -5.143  12.999  1.00  0.00      A   
ATOM   1522  CA  LEU    94      -1.644  -4.099  11.608  1.00 35.01      A   
ATOM   1523  HA  LEU    94      -1.942  -3.151  11.185  1.00  0.00      A   
ATOM   1524  CB  LEU    94      -0.688  -3.820  12.789  1.00 35.01      A   
ATOM   1525  HB1 LEU    94      -1.296  -3.365  13.601  1.00  0.00      A   
ATOM   1526  HB2 LEU    94      -0.281  -4.770  13.197  1.00  0.00      A   
ATOM   1527  CG  LEU    94       0.464  -2.850  12.449  1.00 35.01      A   
ATOM   1528  HG  LEU    94       0.187  -2.278  11.538  1.00  0.00      A   
ATOM   1529  CD1 LEU    94       0.664  -1.822  13.573  1.00 35.01      A   
ATOM   1530 HD11 LEU    94       1.512  -1.146  13.329  1.00  0.00      A   
ATOM   1531 HD12 LEU    94      -0.247  -1.201  13.705  1.00  0.00      A   
ATOM   1532 HD13 LEU    94       0.884  -2.330  14.537  1.00  0.00      A   
ATOM   1533  CD2 LEU    94       1.776  -3.594  12.151  1.00 35.01      A   
ATOM   1534 HD21 LEU    94       2.591  -2.866  11.949  1.00  0.00      A   
ATOM   1535 HD22 LEU    94       2.068  -4.226  13.017  1.00  0.00      A   
ATOM   1536 HD23 LEU    94       1.668  -4.250  11.261  1.00  0.00      A   
ATOM   1537  C   LEU    94      -0.921  -4.852  10.490  1.00 35.01      A   
ATOM   1538  O   LEU    94      -0.465  -4.267   9.505  1.00 35.01      A   
ATOM   1539  N   GLY    95      -0.820  -6.195  10.597  1.00 31.98      A   
ATOM   1540  HN  GLY    95      -1.128  -6.642  11.433  1.00  0.00      A   
ATOM   1541  CA  GLY    95      -0.333  -7.111   9.565  1.00 31.98      A   
ATOM   1542  HA1 GLY    95      -0.581  -8.112   9.886  1.00  0.00      A   
ATOM   1543  HA2 GLY    95       0.732  -6.966   9.458  1.00  0.00      A   
ATOM   1544  C   GLY    95      -0.957  -6.919   8.207  1.00 31.98      A   
ATOM   1545  O   GLY    95      -0.273  -6.856   7.193  1.00 31.98      A   
ATOM   1546  N   GLY    96      -2.293  -6.780   8.135  1.00 28.25      A   
ATOM   1547  HN  GLY    96      -2.841  -6.887   8.961  1.00  0.00      A   
ATOM   1548  CA  GLY    96      -2.969  -6.524   6.867  1.00 28.25      A   
ATOM   1549  HA1 GLY    96      -4.031  -6.580   7.055  1.00  0.00      A   
ATOM   1550  HA2 GLY    96      -2.638  -7.259   6.149  1.00  0.00      A   
ATOM   1551  C   GLY    96      -2.689  -5.165   6.269  1.00 28.25      A   
ATOM   1552  O   GLY    96      -2.551  -5.032   5.056  1.00 28.25      A   
ATOM   1553  N   VAL    97      -2.554  -4.115   7.102  1.00 27.72      A   
ATOM   1554  HN  VAL    97      -2.698  -4.235   8.081  1.00  0.00      A   
ATOM   1555  CA  VAL    97      -2.143  -2.786   6.655  1.00 27.72      A   
ATOM   1556  HA  VAL    97      -2.765  -2.515   5.815  1.00  0.00      A   
ATOM   1557  CB  VAL    97      -2.346  -1.732   7.744  1.00 27.72      A   
ATOM   1558  HB  VAL    97      -1.748  -2.000   8.641  1.00  0.00      A   
ATOM   1559  CG1 VAL    97      -1.919  -0.335   7.244  1.00 27.72      A   
ATOM   1560 HG11 VAL    97      -2.205   0.440   7.986  1.00  0.00      A   
ATOM   1561 HG12 VAL    97      -0.820  -0.277   7.091  1.00  0.00      A   
ATOM   1562 HG13 VAL    97      -2.425  -0.097   6.284  1.00  0.00      A   
ATOM   1563  CG2 VAL    97      -3.838  -1.693   8.131  1.00 27.72      A   
ATOM   1564 HG21 VAL    97      -4.008  -0.931   8.922  1.00  0.00      A   
ATOM   1565 HG22 VAL    97      -4.460  -1.426   7.250  1.00  0.00      A   
ATOM   1566 HG23 VAL    97      -4.190  -2.672   8.520  1.00  0.00      A   
ATOM   1567  C   VAL    97      -0.700  -2.769   6.142  1.00 27.72      A   
ATOM   1568  O   VAL    97      -0.387  -2.209   5.090  1.00 27.72      A   
ATOM   1569  N   THR    98       0.230  -3.436   6.853  1.00 25.73      A   
ATOM   1570  HN  THR    98      -0.031  -3.848   7.723  1.00  0.00      A   
ATOM   1571  CA  THR    98       1.614  -3.603   6.402  1.00 25.73      A   
ATOM   1572  HA  THR    98       1.960  -2.621   6.113  1.00  0.00      A   
ATOM   1573  CB  THR    98       2.595  -4.071   7.477  1.00 25.73      A   
ATOM   1574  HB  THR    98       3.595  -4.255   7.029  1.00  0.00      A   
ATOM   1575  OG1 THR    98       2.170  -5.248   8.144  1.00 25.73      A   
ATOM   1576  HG1 THR    98       1.379  -4.998   8.627  1.00  0.00      A   
ATOM   1577  CG2 THR    98       2.736  -2.986   8.553  1.00 25.73      A   
ATOM   1578 HG21 THR    98       3.468  -3.304   9.326  1.00  0.00      A   
ATOM   1579 HG22 THR    98       3.101  -2.038   8.105  1.00  0.00      A   
ATOM   1580 HG23 THR    98       1.765  -2.780   9.052  1.00  0.00      A   
ATOM   1581  C   THR    98       1.747  -4.444   5.137  1.00 25.73      A   
ATOM   1582  O   THR    98       2.492  -4.091   4.220  1.00 25.73      A   
ATOM   1583  N   ALA    99       0.974  -5.545   5.007  1.00 21.75      A   
ATOM   1584  HN  ALA    99       0.456  -5.878   5.791  1.00  0.00      A   
ATOM   1585  CA  ALA    99       0.867  -6.335   3.789  1.00 21.75      A   
ATOM   1586  HA  ALA    99       1.855  -6.687   3.533  1.00  0.00      A   
ATOM   1587  CB  ALA    99      -0.061  -7.544   4.024  1.00 21.75      A   
ATOM   1588  HB1 ALA    99       0.314  -8.148   4.877  1.00  0.00      A   
ATOM   1589  HB2 ALA    99      -1.091  -7.208   4.272  1.00  0.00      A   
ATOM   1590  HB3 ALA    99      -0.099  -8.197   3.126  1.00  0.00      A   
ATOM   1591  C   ALA    99       0.340  -5.546   2.596  1.00 21.75      A   
ATOM   1592  O   ALA    99       0.891  -5.634   1.500  1.00 21.75      A   
ATOM   1593  N   SER   100      -0.708  -4.716   2.803  1.00 19.66      A   
ATOM   1594  HN  SER   100      -1.144  -4.713   3.700  1.00  0.00      A   
ATOM   1595  CA  SER   100      -1.285  -3.810   1.809  1.00 19.66      A   
ATOM   1596  HA  SER   100      -1.686  -4.394   0.994  1.00  0.00      A   
ATOM   1597  CB  SER   100      -2.432  -2.979   2.473  1.00 19.66      A   
ATOM   1598  HB1 SER   100      -3.287  -3.650   2.699  1.00  0.00      A   
ATOM   1599  HB2 SER   100      -2.065  -2.584   3.445  1.00  0.00      A   
ATOM   1600  OG  SER   100      -2.881  -1.857   1.711  1.00 19.66      A   
ATOM   1601  HG1 SER   100      -3.596  -2.144   1.138  1.00  0.00      A   
ATOM   1602  C   SER   100      -0.252  -2.866   1.206  1.00 19.66      A   
ATOM   1603  O   SER   100      -0.057  -2.832  -0.007  1.00 19.66      A   
ATOM   1604  N   PHE   101       0.506  -2.125   2.040  1.00 19.26      A   
ATOM   1605  HN  PHE   101       0.330  -2.147   3.021  1.00  0.00      A   
ATOM   1606  CA  PHE   101       1.516  -1.201   1.551  1.00 19.26      A   
ATOM   1607  HA  PHE   101       1.030  -0.589   0.806  1.00  0.00      A   
ATOM   1608  CB  PHE   101       1.994  -0.296   2.718  1.00 19.26      A   
ATOM   1609  HB1 PHE   101       1.103   0.086   3.261  1.00  0.00      A   
ATOM   1610  HB2 PHE   101       2.603  -0.891   3.431  1.00  0.00      A   
ATOM   1611  CG  PHE   101       2.774   0.919   2.274  1.00 19.26      A   
ATOM   1612  CD1 PHE   101       2.275   1.781   1.281  1.00 19.26      A   
ATOM   1613  HD1 PHE   101       1.323   1.580   0.812  1.00  0.00      A   
ATOM   1614  CE1 PHE   101       2.982   2.934   0.916  1.00 19.26      A   
ATOM   1615  HE1 PHE   101       2.576   3.603   0.171  1.00  0.00      A   
ATOM   1616  CZ  PHE   101       4.181   3.256   1.557  1.00 19.26      A   
ATOM   1617  HZ  PHE   101       4.711   4.159   1.288  1.00  0.00      A   
ATOM   1618  CD2 PHE   101       3.982   1.255   2.909  1.00 19.26      A   
ATOM   1619  HD2 PHE   101       4.377   0.614   3.683  1.00  0.00      A   
ATOM   1620  CE2 PHE   101       4.673   2.424   2.566  1.00 19.26      A   
ATOM   1621  HE2 PHE   101       5.585   2.685   3.083  1.00  0.00      A   
ATOM   1622  C   PHE   101       2.676  -1.898   0.839  1.00 19.26      A   
ATOM   1623  O   PHE   101       3.118  -1.472  -0.227  1.00 19.26      A   
ATOM   1624  N   THR   102       3.150  -3.042   1.378  1.00 18.18      A   
ATOM   1625  HN  THR   102       2.765  -3.355   2.244  1.00  0.00      A   
ATOM   1626  CA  THR   102       4.198  -3.876   0.772  1.00 18.18      A   
ATOM   1627  HA  THR   102       5.081  -3.266   0.651  1.00  0.00      A   
ATOM   1628  CB  THR   102       4.538  -5.092   1.633  1.00 18.18      A   
ATOM   1629  HB  THR   102       3.692  -5.812   1.650  1.00  0.00      A   
ATOM   1630  OG1 THR   102       4.809  -4.700   2.971  1.00 18.18      A   
ATOM   1631  HG1 THR   102       3.959  -4.563   3.395  1.00  0.00      A   
ATOM   1632  CG2 THR   102       5.808  -5.789   1.121  1.00 18.18      A   
ATOM   1633 HG21 THR   102       6.080  -6.624   1.801  1.00  0.00      A   
ATOM   1634 HG22 THR   102       5.662  -6.203   0.100  1.00  0.00      A   
ATOM   1635 HG23 THR   102       6.654  -5.070   1.101  1.00  0.00      A   
ATOM   1636  C   THR   102       3.785  -4.388  -0.598  1.00 18.18      A   
ATOM   1637  O   THR   102       4.547  -4.329  -1.564  1.00 18.18      A   
ATOM   1638  N   ALA   103       2.526  -4.858  -0.729  1.00 15.68      A   
ATOM   1639  HN  ALA   103       1.920  -4.919   0.059  1.00  0.00      A   
ATOM   1640  CA  ALA   103       1.933  -5.256  -1.987  1.00 15.68      A   
ATOM   1641  HA  ALA   103       2.583  -5.992  -2.436  1.00  0.00      A   
ATOM   1642  CB  ALA   103       0.558  -5.896  -1.735  1.00 15.68      A   
ATOM   1643  HB1 ALA   103       0.660  -6.761  -1.045  1.00  0.00      A   
ATOM   1644  HB2 ALA   103      -0.141  -5.168  -1.272  1.00  0.00      A   
ATOM   1645  HB3 ALA   103       0.115  -6.264  -2.685  1.00  0.00      A   
ATOM   1646  C   ALA   103       1.797  -4.113  -2.986  1.00 15.68      A   
ATOM   1647  O   ALA   103       2.122  -4.260  -4.164  1.00 15.68      A   
ATOM   1648  N   SER   104       1.351  -2.918  -2.550  1.00 14.20      A   
ATOM   1649  HN  SER   104       0.985  -2.822  -1.628  1.00  0.00      A   
ATOM   1650  CA  SER   104       1.279  -1.736  -3.405  1.00 14.20      A   
ATOM   1651  HA  SER   104       0.703  -2.012  -4.276  1.00  0.00      A   
ATOM   1652  CB  SER   104       0.571  -0.540  -2.721  1.00 14.20      A   
ATOM   1653  HB1 SER   104       1.022  -0.354  -1.723  1.00  0.00      A   
ATOM   1654  HB2 SER   104       0.666   0.378  -3.340  1.00  0.00      A   
ATOM   1655  OG  SER   104      -0.815  -0.843  -2.583  1.00 14.20      A   
ATOM   1656  HG1 SER   104      -1.261  -0.118  -2.139  1.00  0.00      A   
ATOM   1657  C   SER   104       2.627  -1.269  -3.927  1.00 14.20      A   
ATOM   1658  O   SER   104       2.790  -1.013  -5.122  1.00 14.20      A   
ATOM   1659  N   VAL   105       3.663  -1.206  -3.066  1.00 14.30      A   
ATOM   1660  HN  VAL   105       3.519  -1.387  -2.097  1.00  0.00      A   
ATOM   1661  CA  VAL   105       5.028  -0.891  -3.478  1.00 14.30      A   
ATOM   1662  HA  VAL   105       4.990   0.020  -4.058  1.00  0.00      A   
ATOM   1663  CB  VAL   105       5.929  -0.629  -2.272  1.00 14.30      A   
ATOM   1664  HB  VAL   105       5.933  -1.519  -1.607  1.00  0.00      A   
ATOM   1665  CG1 VAL   105       7.372  -0.307  -2.711  1.00 14.30      A   
ATOM   1666 HG11 VAL   105       7.998  -0.084  -1.821  1.00  0.00      A   
ATOM   1667 HG12 VAL   105       7.835  -1.158  -3.254  1.00  0.00      A   
ATOM   1668 HG13 VAL   105       7.382   0.584  -3.375  1.00  0.00      A   
ATOM   1669  CG2 VAL   105       5.374   0.580  -1.491  1.00 14.30      A   
ATOM   1670 HG21 VAL   105       6.033   0.816  -0.628  1.00  0.00      A   
ATOM   1671 HG22 VAL   105       5.325   1.476  -2.146  1.00  0.00      A   
ATOM   1672 HG23 VAL   105       4.356   0.389  -1.091  1.00  0.00      A   
ATOM   1673  C   VAL   105       5.611  -1.956  -4.407  1.00 14.30      A   
ATOM   1674  O   VAL   105       6.196  -1.654  -5.450  1.00 14.30      A   
ATOM   1675  N   GLY   106       5.403  -3.254  -4.096  1.00 16.34      A   
ATOM   1676  HN  GLY   106       4.958  -3.493  -3.237  1.00  0.00      A   
ATOM   1677  CA  GLY   106       5.818  -4.359  -4.957  1.00 16.34      A   
ATOM   1678  HA1 GLY   106       5.570  -5.272  -4.436  1.00  0.00      A   
ATOM   1679  HA2 GLY   106       6.877  -4.260  -5.144  1.00  0.00      A   
ATOM   1680  C   GLY   106       5.123  -4.410  -6.298  1.00 16.34      A   
ATOM   1681  O   GLY   106       5.701  -4.813  -7.304  1.00 16.34      A   
ATOM   1682  N   SER   107       3.864  -3.952  -6.371  1.00 15.93      A   
ATOM   1683  HN  SER   107       3.391  -3.718  -5.525  1.00  0.00      A   
ATOM   1684  CA  SER   107       3.116  -3.816  -7.615  1.00 15.93      A   
ATOM   1685  HA  SER   107       3.141  -4.771  -8.119  1.00  0.00      A   
ATOM   1686  CB  SER   107       1.640  -3.417  -7.376  1.00 15.93      A   
ATOM   1687  HB1 SER   107       1.578  -2.445  -6.842  1.00  0.00      A   
ATOM   1688  HB2 SER   107       1.105  -3.316  -8.344  1.00  0.00      A   
ATOM   1689  OG  SER   107       0.980  -4.420  -6.607  1.00 15.93      A   
ATOM   1690  HG1 SER   107       1.311  -4.342  -5.709  1.00  0.00      A   
ATOM   1691  C   SER   107       3.724  -2.801  -8.565  1.00 15.93      A   
ATOM   1692  O   SER   107       3.859  -3.045  -9.764  1.00 15.93      A   
ATOM   1693  N   LEU   108       4.156  -1.638  -8.036  1.00 12.53      A   
ATOM   1694  HN  LEU   108       4.007  -1.449  -7.068  1.00  0.00      A   
ATOM   1695  CA  LEU   108       4.891  -0.628  -8.780  1.00 12.53      A   
ATOM   1696  HA  LEU   108       4.337  -0.422  -9.684  1.00  0.00      A   
ATOM   1697  CB  LEU   108       5.023   0.683  -7.966  1.00 12.53      A   
ATOM   1698  HB1 LEU   108       5.519   0.452  -6.998  1.00  0.00      A   
ATOM   1699  HB2 LEU   108       5.668   1.402  -8.514  1.00  0.00      A   
ATOM   1700  CG  LEU   108       3.680   1.389  -7.668  1.00 12.53      A   
ATOM   1701  HG  LEU   108       3.019   0.676  -7.131  1.00  0.00      A   
ATOM   1702  CD1 LEU   108       3.906   2.594  -6.744  1.00 12.53      A   
ATOM   1703 HD11 LEU   108       2.936   3.071  -6.489  1.00  0.00      A   
ATOM   1704 HD12 LEU   108       4.397   2.274  -5.800  1.00  0.00      A   
ATOM   1705 HD13 LEU   108       4.547   3.352  -7.244  1.00  0.00      A   
ATOM   1706  CD2 LEU   108       2.952   1.850  -8.943  1.00 12.53      A   
ATOM   1707 HD21 LEU   108       2.018   2.386  -8.670  1.00  0.00      A   
ATOM   1708 HD22 LEU   108       3.593   2.545  -9.527  1.00  0.00      A   
ATOM   1709 HD23 LEU   108       2.675   0.987  -9.585  1.00  0.00      A   
ATOM   1710  C   LEU   108       6.267  -1.096  -9.240  1.00 12.53      A   
ATOM   1711  O   LEU   108       6.712  -0.740 -10.333  1.00 12.53      A   
ATOM   1712  N   PHE   109       6.962  -1.922  -8.425  1.00 17.90      A   
ATOM   1713  HN  PHE   109       6.602  -2.110  -7.514  1.00  0.00      A   
ATOM   1714  CA  PHE   109       8.208  -2.591  -8.779  1.00 17.90      A   
ATOM   1715  HA  PHE   109       8.920  -1.832  -9.069  1.00  0.00      A   
ATOM   1716  CB  PHE   109       8.736  -3.349  -7.524  1.00 17.90      A   
ATOM   1717  HB1 PHE   109       8.975  -2.617  -6.722  1.00  0.00      A   
ATOM   1718  HB2 PHE   109       7.935  -4.016  -7.140  1.00  0.00      A   
ATOM   1719  CG  PHE   109       9.969  -4.186  -7.745  1.00 17.90      A   
ATOM   1720  CD1 PHE   109      11.125  -3.646  -8.331  1.00 17.90      A   
ATOM   1721  HD1 PHE   109      11.143  -2.610  -8.635  1.00  0.00      A   
ATOM   1722  CE1 PHE   109      12.257  -4.446  -8.528  1.00 17.90      A   
ATOM   1723  HE1 PHE   109      13.137  -4.029  -8.995  1.00  0.00      A   
ATOM   1724  CZ  PHE   109      12.248  -5.789  -8.134  1.00 17.90      A   
ATOM   1725  HZ  PHE   109      13.122  -6.404  -8.285  1.00  0.00      A   
ATOM   1726  CD2 PHE   109       9.972  -5.534  -7.348  1.00 17.90      A   
ATOM   1727  HD2 PHE   109       9.088  -5.959  -6.895  1.00  0.00      A   
ATOM   1728  CE2 PHE   109      11.104  -6.335  -7.541  1.00 17.90      A   
ATOM   1729  HE2 PHE   109      11.093  -7.371  -7.237  1.00  0.00      A   
ATOM   1730  C   PHE   109       8.067  -3.533  -9.979  1.00 17.90      A   
ATOM   1731  O   PHE   109       8.830  -3.441 -10.940  1.00 17.90      A   
ATOM   1732  N   LEU   110       7.047  -4.418  -9.992  1.00 14.02      A   
ATOM   1733  HN  LEU   110       6.462  -4.519  -9.191  1.00  0.00      A   
ATOM   1734  CA  LEU   110       6.772  -5.296 -11.125  1.00 14.02      A   
ATOM   1735  HA  LEU   110       7.696  -5.794 -11.379  1.00  0.00      A   
ATOM   1736  CB  LEU   110       5.690  -6.358 -10.786  1.00 14.02      A   
ATOM   1737  HB1 LEU   110       4.958  -5.914 -10.078  1.00  0.00      A   
ATOM   1738  HB2 LEU   110       5.131  -6.634 -11.705  1.00  0.00      A   
ATOM   1739  CG  LEU   110       6.231  -7.686 -10.197  1.00 14.02      A   
ATOM   1740  HG  LEU   110       5.346  -8.328  -9.998  1.00  0.00      A   
ATOM   1741  CD1 LEU   110       7.119  -8.438 -11.202  1.00 14.02      A   
ATOM   1742 HD11 LEU   110       7.459  -9.396 -10.755  1.00  0.00      A   
ATOM   1743 HD12 LEU   110       6.557  -8.653 -12.136  1.00  0.00      A   
ATOM   1744 HD13 LEU   110       8.027  -7.850 -11.459  1.00  0.00      A   
ATOM   1745  CD2 LEU   110       6.970  -7.518  -8.862  1.00 14.02      A   
ATOM   1746 HD21 LEU   110       7.266  -8.510  -8.459  1.00  0.00      A   
ATOM   1747 HD22 LEU   110       7.887  -6.904  -8.991  1.00  0.00      A   
ATOM   1748 HD23 LEU   110       6.308  -7.025  -8.118  1.00  0.00      A   
ATOM   1749  C   LEU   110       6.387  -4.526 -12.378  1.00 14.02      A   
ATOM   1750  O   LEU   110       6.855  -4.830 -13.475  1.00 14.02      A   
ATOM   1751  N   ALA   111       5.573  -3.460 -12.232  1.00 17.74      A   
ATOM   1752  HN  ALA   111       5.165  -3.261 -11.345  1.00  0.00      A   
ATOM   1753  CA  ALA   111       5.252  -2.545 -13.310  1.00 17.74      A   
ATOM   1754  HA  ALA   111       4.808  -3.119 -14.110  1.00  0.00      A   
ATOM   1755  CB  ALA   111       4.227  -1.506 -12.818  1.00 17.74      A   
ATOM   1756  HB1 ALA   111       3.321  -2.022 -12.433  1.00  0.00      A   
ATOM   1757  HB2 ALA   111       4.650  -0.892 -11.995  1.00  0.00      A   
ATOM   1758  HB3 ALA   111       3.920  -0.832 -13.646  1.00  0.00      A   
ATOM   1759  C   ALA   111       6.483  -1.853 -13.899  1.00 17.74      A   
ATOM   1760  O   ALA   111       6.626  -1.735 -15.111  1.00 17.74      A   
ATOM   1761  N   ALA   112       7.454  -1.423 -13.068  1.00 16.06      A   
ATOM   1762  HN  ALA   112       7.339  -1.502 -12.081  1.00  0.00      A   
ATOM   1763  CA  ALA   112       8.691  -0.826 -13.538  1.00 16.06      A   
ATOM   1764  HA  ALA   112       8.433   0.022 -14.155  1.00  0.00      A   
ATOM   1765  CB  ALA   112       9.522  -0.337 -12.333  1.00 16.06      A   
ATOM   1766  HB1 ALA   112       8.920   0.367 -11.721  1.00  0.00      A   
ATOM   1767  HB2 ALA   112       9.818  -1.190 -11.686  1.00  0.00      A   
ATOM   1768  HB3 ALA   112      10.438   0.192 -12.673  1.00  0.00      A   
ATOM   1769  C   ALA   112       9.531  -1.764 -14.404  1.00 16.06      A   
ATOM   1770  O   ALA   112      10.064  -1.371 -15.442  1.00 16.06      A   
ATOM   1771  N   ILE   113       9.634  -3.051 -14.011  1.00 17.55      A   
ATOM   1772  HN  ILE   113       9.209  -3.333 -13.154  1.00  0.00      A   
ATOM   1773  CA  ILE   113      10.301  -4.090 -14.786  1.00 17.55      A   
ATOM   1774  HA  ILE   113      11.305  -3.758 -15.007  1.00  0.00      A   
ATOM   1775  CB  ILE   113      10.370  -5.393 -13.982  1.00 17.55      A   
ATOM   1776  HB  ILE   113       9.341  -5.666 -13.664  1.00  0.00      A   
ATOM   1777  CG2 ILE   113      10.938  -6.544 -14.848  1.00 17.55      A   
ATOM   1778 HG21 ILE   113      11.104  -7.453 -14.232  1.00  0.00      A   
ATOM   1779 HG22 ILE   113      10.238  -6.825 -15.664  1.00  0.00      A   
ATOM   1780 HG23 ILE   113      11.906  -6.241 -15.301  1.00  0.00      A   
ATOM   1781  CG1 ILE   113      11.216  -5.198 -12.699  1.00 17.55      A   
ATOM   1782 HG11 ILE   113      12.288  -5.114 -12.979  1.00  0.00      A   
ATOM   1783 HG12 ILE   113      10.932  -4.250 -12.195  1.00  0.00      A   
ATOM   1784  CD  ILE   113      11.033  -6.330 -11.679  1.00  0.00      A   
ATOM   1785  HD1 ILE   113      11.663  -6.143 -10.784  1.00  0.00      A   
ATOM   1786  HD2 ILE   113       9.974  -6.383 -11.347  1.00  0.00      A   
ATOM   1787  HD3 ILE   113      11.322  -7.314 -12.105  1.00  0.00      A   
ATOM   1788  C   ILE   113       9.617  -4.354 -16.126  1.00 17.55      A   
ATOM   1789  O   ILE   113      10.262  -4.357 -17.176  1.00 17.55      A   
ATOM   1790  N   ASP   114       8.276  -4.514 -16.120  1.00 22.51      A   
ATOM   1791  HN  ASP   114       7.789  -4.500 -15.250  1.00  0.00      A   
ATOM   1792  CA  ASP   114       7.425  -4.721 -17.282  1.00 22.51      A   
ATOM   1793  HA  ASP   114       7.725  -5.623 -17.795  1.00  0.00      A   
ATOM   1794  CB  ASP   114       5.995  -4.883 -16.681  1.00 22.51      A   
ATOM   1795  HB1 ASP   114       5.900  -5.885 -16.211  1.00  0.00      A   
ATOM   1796  HB2 ASP   114       5.856  -4.123 -15.883  1.00  0.00      A   
ATOM   1797  CG  ASP   114       4.858  -4.704 -17.655  1.00 22.51      A   
ATOM   1798  OD1 ASP   114       4.749  -5.466 -18.644  1.00 22.51      A   
ATOM   1799  OD2 ASP   114       4.098  -3.719 -17.485  1.00 22.51      A   
ATOM   1800  C   ASP   114       7.574  -3.560 -18.276  1.00 22.51      A   
ATOM   1801  O   ASP   114       7.834  -3.752 -19.465  1.00 22.51      A   
ATOM   1802  N   ARG   115       7.496  -2.310 -17.785  1.00 21.40      A   
ATOM   1803  HN  ARG   115       7.259  -2.176 -16.826  1.00  0.00      A   
ATOM   1804  CA  ARG   115       7.639  -1.122 -18.598  1.00 21.40      A   
ATOM   1805  HA  ARG   115       7.060  -1.300 -19.492  1.00  0.00      A   
ATOM   1806  CB  ARG   115       6.990   0.100 -17.918  1.00 21.40      A   
ATOM   1807  HB1 ARG   115       7.535   0.305 -16.972  1.00  0.00      A   
ATOM   1808  HB2 ARG   115       7.094   0.990 -18.574  1.00  0.00      A   
ATOM   1809  CG  ARG   115       5.487  -0.091 -17.574  1.00 21.40      A   
ATOM   1810  HG1 ARG   115       5.342  -0.932 -16.863  1.00  0.00      A   
ATOM   1811  HG2 ARG   115       5.185   0.832 -17.035  1.00  0.00      A   
ATOM   1812  CD  ARG   115       4.495  -0.273 -18.739  1.00 21.40      A   
ATOM   1813  HD1 ARG   115       3.475   0.023 -18.412  1.00  0.00      A   
ATOM   1814  HD2 ARG   115       4.810   0.359 -19.598  1.00  0.00      A   
ATOM   1815  NE  ARG   115       4.425  -1.704 -19.127  1.00 21.40      A   
ATOM   1816  HE  ARG   115       4.325  -2.408 -18.424  1.00  0.00      A   
ATOM   1817  CZ  ARG   115       4.277  -2.181 -20.366  1.00 21.40      A   
ATOM   1818  NH1 ARG   115       4.211  -1.389 -21.429  1.00 21.40      A   
ATOM   1819 HH11 ARG   115       4.529  -1.785 -22.291  1.00  0.00      A   
ATOM   1820 HH12 ARG   115       4.275  -0.402 -21.279  1.00  0.00      A   
ATOM   1821  NH2 ARG   115       4.267  -3.498 -20.538  1.00 21.40      A   
ATOM   1822 HH21 ARG   115       4.104  -3.897 -21.440  1.00  0.00      A   
ATOM   1823 HH22 ARG   115       4.328  -4.077 -19.725  1.00  0.00      A   
ATOM   1824  C   ARG   115       9.041  -0.847 -19.127  1.00 21.40      A   
ATOM   1825  O   ARG   115       9.193  -0.399 -20.264  1.00 21.40      A   
ATOM   1826  N   TYR   116      10.120  -1.148 -18.365  1.00 20.81      A   
ATOM   1827  HN  TYR   116      10.001  -1.447 -17.421  1.00  0.00      A   
ATOM   1828  CA  TYR   116      11.484  -1.119 -18.887  1.00 20.81      A   
ATOM   1829  HA  TYR   116      11.689  -0.123 -19.250  1.00  0.00      A   
ATOM   1830  CB  TYR   116      12.497  -1.483 -17.746  1.00 20.81      A   
ATOM   1831  HB1 TYR   116      12.566  -0.642 -17.024  1.00  0.00      A   
ATOM   1832  HB2 TYR   116      12.118  -2.370 -17.194  1.00  0.00      A   
ATOM   1833  CG  TYR   116      13.890  -1.798 -18.251  1.00 20.81      A   
ATOM   1834  CD1 TYR   116      14.724  -0.791 -18.760  1.00 20.81      A   
ATOM   1835  HD1 TYR   116      14.408   0.241 -18.706  1.00  0.00      A   
ATOM   1836  CE1 TYR   116      15.936  -1.120 -19.387  1.00 20.81      A   
ATOM   1837  HE1 TYR   116      16.568  -0.340 -19.787  1.00  0.00      A   
ATOM   1838  CZ  TYR   116      16.316  -2.459 -19.521  1.00 20.81      A   
ATOM   1839  OH  TYR   116      17.510  -2.796 -20.187  1.00 20.81      A   
ATOM   1840  HH  TYR   116      17.591  -3.752 -20.137  1.00  0.00      A   
ATOM   1841  CD2 TYR   116      14.303  -3.138 -18.356  1.00 20.81      A   
ATOM   1842  HD2 TYR   116      13.659  -3.921 -17.983  1.00  0.00      A   
ATOM   1843  CE2 TYR   116      15.501  -3.471 -19.002  1.00 20.81      A   
ATOM   1844  HE2 TYR   116      15.784  -4.509 -19.092  1.00  0.00      A   
ATOM   1845  C   TYR   116      11.649  -2.078 -20.063  1.00 20.81      A   
ATOM   1846  O   TYR   116      12.102  -1.670 -21.129  1.00 20.81      A   
ATOM   1847  N   ILE   117      11.234  -3.356 -19.922  1.00 22.05      A   
ATOM   1848  HN  ILE   117      10.832  -3.667 -19.064  1.00  0.00      A   
ATOM   1849  CA  ILE   117      11.356  -4.339 -20.992  1.00 22.05      A   
ATOM   1850  HA  ILE   117      12.382  -4.342 -21.328  1.00  0.00      A   
ATOM   1851  CB  ILE   117      10.995  -5.755 -20.531  1.00 22.05      A   
ATOM   1852  HB  ILE   117       9.951  -5.751 -20.152  1.00  0.00      A   
ATOM   1853  CG2 ILE   117      11.105  -6.750 -21.713  1.00 22.05      A   
ATOM   1854 HG21 ILE   117      10.857  -7.781 -21.382  1.00  0.00      A   
ATOM   1855 HG22 ILE   117      10.407  -6.491 -22.539  1.00  0.00      A   
ATOM   1856 HG23 ILE   117      12.138  -6.754 -22.122  1.00  0.00      A   
ATOM   1857  CG1 ILE   117      11.923  -6.202 -19.374  1.00 22.05      A   
ATOM   1858 HG11 ILE   117      12.949  -6.359 -19.771  1.00  0.00      A   
ATOM   1859 HG12 ILE   117      11.984  -5.398 -18.609  1.00  0.00      A   
ATOM   1860  CD  ILE   117      11.440  -7.473 -18.664  1.00  0.00      A   
ATOM   1861  HD1 ILE   117      12.114  -7.726 -17.819  1.00  0.00      A   
ATOM   1862  HD2 ILE   117      10.418  -7.316 -18.257  1.00  0.00      A   
ATOM   1863  HD3 ILE   117      11.413  -8.337 -19.362  1.00  0.00      A   
ATOM   1864  C   ILE   117      10.511  -3.926 -22.185  1.00 22.05      A   
ATOM   1865  O   ILE   117      10.964  -3.970 -23.323  1.00 22.05      A   
ATOM   1866  N   SER   118       9.276  -3.448 -21.946  1.00 22.18      A   
ATOM   1867  HN  SER   118       8.916  -3.436 -21.017  1.00  0.00      A   
ATOM   1868  CA  SER   118       8.375  -3.028 -23.007  1.00 22.18      A   
ATOM   1869  HA  SER   118       8.255  -3.865 -23.679  1.00  0.00      A   
ATOM   1870  CB  SER   118       6.975  -2.706 -22.438  1.00 22.18      A   
ATOM   1871  HB1 SER   118       6.609  -3.600 -21.889  1.00  0.00      A   
ATOM   1872  HB2 SER   118       7.075  -1.886 -21.695  1.00  0.00      A   
ATOM   1873  OG  SER   118       5.991  -2.322 -23.410  1.00 22.18      A   
ATOM   1874  HG1 SER   118       5.914  -2.997 -24.088  1.00  0.00      A   
ATOM   1875  C   SER   118       8.848  -1.876 -23.886  1.00 22.18      A   
ATOM   1876  O   SER   118       8.803  -1.960 -25.112  1.00 22.18      A   
ATOM   1877  N   ILE   119       9.350  -0.776 -23.294  1.00 20.41      A   
ATOM   1878  HN  ILE   119       9.351  -0.691 -22.301  1.00  0.00      A   
ATOM   1879  CA  ILE   119       9.844   0.355 -24.071  1.00 20.41      A   
ATOM   1880  HA  ILE   119       9.204   0.512 -24.927  1.00  0.00      A   
ATOM   1881  CB  ILE   119       9.865   1.637 -23.221  1.00 20.41      A   
ATOM   1882  HB  ILE   119      10.556   1.484 -22.365  1.00  0.00      A   
ATOM   1883  CG2 ILE   119      10.370   2.838 -24.060  1.00 20.41      A   
ATOM   1884 HG21 ILE   119      10.366   3.772 -23.457  1.00  0.00      A   
ATOM   1885 HG22 ILE   119      11.407   2.687 -24.428  1.00  0.00      A   
ATOM   1886 HG23 ILE   119       9.703   2.997 -24.934  1.00  0.00      A   
ATOM   1887  CG1 ILE   119       8.471   1.957 -22.625  1.00 20.41      A   
ATOM   1888 HG11 ILE   119       7.797   2.286 -23.444  1.00  0.00      A   
ATOM   1889 HG12 ILE   119       8.027   1.045 -22.173  1.00  0.00      A   
ATOM   1890  CD  ILE   119       8.531   3.040 -21.537  1.00  0.00      A   
ATOM   1891  HD1 ILE   119       7.527   3.209 -21.094  1.00  0.00      A   
ATOM   1892  HD2 ILE   119       9.225   2.730 -20.726  1.00  0.00      A   
ATOM   1893  HD3 ILE   119       8.880   4.007 -21.958  1.00  0.00      A   
ATOM   1894  C   ILE   119      11.255   0.109 -24.592  1.00 20.41      A   
ATOM   1895  O   ILE   119      11.596   0.425 -25.729  1.00 20.41      A   
ATOM   1896  N   HSD   120      12.152  -0.448 -23.751  1.00 23.93      A   
ATOM   1897  HN  HSD   120      11.875  -0.807 -22.863  1.00  0.00      A   
ATOM   1898  CA  HSD   120      13.572  -0.441 -24.060  1.00 23.93      A   
ATOM   1899  HA  HSD   120      13.818   0.398 -24.694  1.00  0.00      A   
ATOM   1900  CB  HSD   120      14.455  -0.416 -22.794  1.00 23.93      A   
ATOM   1901  HB1 HSD   120      14.257  -1.310 -22.165  1.00  0.00      A   
ATOM   1902  HB2 HSD   120      15.526  -0.449 -23.089  1.00  0.00      A   
ATOM   1903  ND1 HSD   120      13.165   1.104 -21.199  1.00 23.93      A   
ATOM   1904  HD1 HSD   120      12.323   0.565 -21.176  1.00  0.00      A   
ATOM   1905  CG  HSD   120      14.284   0.789 -21.937  1.00 23.93      A   
ATOM   1906  CE1 HSD   120      13.468   2.197 -20.463  1.00 23.93      A   
ATOM   1907  HE1 HSD   120      12.761   2.689 -19.796  1.00  0.00      A   
ATOM   1908  NE2 HSD   120      14.711   2.586 -20.667  1.00 23.93      A   
ATOM   1909  CD2 HSD   120      15.210   1.717 -21.616  1.00 23.93      A   
ATOM   1910  HD2 HSD   120      16.219   1.819 -21.994  1.00  0.00      A   
ATOM   1911  C   HSD   120      14.010  -1.703 -24.762  1.00 23.93      A   
ATOM   1912  O   HSD   120      15.054  -1.727 -25.412  1.00 23.93      A   
ATOM   1913  N   ARG   121      13.237  -2.797 -24.658  1.00 28.40      A   
ATOM   1914  HN  ARG   121      12.384  -2.787 -24.142  1.00  0.00      A   
ATOM   1915  CA  ARG   121      13.547  -4.039 -25.335  1.00 28.40      A   
ATOM   1916  HA  ARG   121      14.200  -3.826 -26.168  1.00  0.00      A   
ATOM   1917  CB  ARG   121      14.282  -5.067 -24.434  1.00 28.40      A   
ATOM   1918  HB1 ARG   121      13.704  -5.187 -23.492  1.00  0.00      A   
ATOM   1919  HB2 ARG   121      14.315  -6.054 -24.942  1.00  0.00      A   
ATOM   1920  CG  ARG   121      15.739  -4.648 -24.119  1.00 28.40      A   
ATOM   1921  HG1 ARG   121      15.717  -3.654 -23.624  1.00  0.00      A   
ATOM   1922  HG2 ARG   121      16.182  -5.368 -23.398  1.00  0.00      A   
ATOM   1923  CD  ARG   121      16.650  -4.580 -25.359  1.00 28.40      A   
ATOM   1924  HD1 ARG   121      16.895  -5.606 -25.705  1.00  0.00      A   
ATOM   1925  HD2 ARG   121      16.174  -4.043 -26.208  1.00  0.00      A   
ATOM   1926  NE  ARG   121      17.921  -3.893 -24.963  1.00 28.40      A   
ATOM   1927  HE  ARG   121      18.585  -4.462 -24.477  1.00  0.00      A   
ATOM   1928  CZ  ARG   121      18.405  -2.809 -25.583  1.00 28.40      A   
ATOM   1929  NH1 ARG   121      17.642  -1.990 -26.296  1.00 28.40      A   
ATOM   1930 HH11 ARG   121      18.056  -1.186 -26.723  1.00  0.00      A   
ATOM   1931 HH12 ARG   121      16.652  -2.015 -26.156  1.00  0.00      A   
ATOM   1932  NH2 ARG   121      19.684  -2.484 -25.441  1.00 28.40      A   
ATOM   1933 HH21 ARG   121      20.029  -1.673 -25.914  1.00  0.00      A   
ATOM   1934 HH22 ARG   121      20.291  -3.050 -24.884  1.00  0.00      A   
ATOM   1935  C   ARG   121      12.297  -4.591 -26.026  1.00 28.40      A   
ATOM   1936  O   ARG   121      11.911  -5.729 -25.753  1.00 28.40      A   
ATOM   1937  N   PRO   122      11.656  -3.829 -26.946  1.00 24.04      A   
ATOM   1938  CD  PRO   122      12.256  -2.666 -27.621  1.00 24.04      A   
ATOM   1939  HD1 PRO   122      12.059  -1.763 -27.003  1.00  0.00      A   
ATOM   1940  HD2 PRO   122      13.347  -2.778 -27.795  1.00  0.00      A   
ATOM   1941  CA  PRO   122      10.311  -4.091 -27.479  1.00 24.04      A   
ATOM   1942  HA  PRO   122       9.605  -4.008 -26.666  1.00  0.00      A   
ATOM   1943  CB  PRO   122      10.100  -3.008 -28.547  1.00 24.04      A   
ATOM   1944  HB1 PRO   122       9.566  -2.151 -28.082  1.00  0.00      A   
ATOM   1945  HB2 PRO   122       9.504  -3.358 -29.417  1.00  0.00      A   
ATOM   1946  CG  PRO   122      11.504  -2.551 -28.940  1.00 24.04      A   
ATOM   1947  HG1 PRO   122      11.505  -1.517 -29.347  1.00  0.00      A   
ATOM   1948  HG2 PRO   122      11.934  -3.243 -29.696  1.00  0.00      A   
ATOM   1949  C   PRO   122      10.128  -5.502 -28.037  1.00 24.04      A   
ATOM   1950  O   PRO   122       9.135  -6.165 -27.745  1.00 24.04      A   
ATOM   1951  N   LEU   123      11.098  -6.015 -28.821  1.00 28.55      A   
ATOM   1952  HN  LEU   123      11.863  -5.431 -29.082  1.00  0.00      A   
ATOM   1953  CA  LEU   123      11.030  -7.328 -29.447  1.00 28.55      A   
ATOM   1954  HA  LEU   123      10.041  -7.464 -29.859  1.00  0.00      A   
ATOM   1955  CB  LEU   123      12.064  -7.446 -30.602  1.00 28.55      A   
ATOM   1956  HB1 LEU   123      13.036  -7.015 -30.280  1.00  0.00      A   
ATOM   1957  HB2 LEU   123      12.236  -8.520 -30.826  1.00  0.00      A   
ATOM   1958  CG  LEU   123      11.631  -6.801 -31.943  1.00 28.55      A   
ATOM   1959  HG  LEU   123      10.650  -7.241 -32.224  1.00  0.00      A   
ATOM   1960  CD1 LEU   123      11.463  -5.274 -31.901  1.00 28.55      A   
ATOM   1961 HD11 LEU   123      11.212  -4.895 -32.914  1.00  0.00      A   
ATOM   1962 HD12 LEU   123      10.635  -4.977 -31.222  1.00  0.00      A   
ATOM   1963 HD13 LEU   123      12.403  -4.783 -31.569  1.00  0.00      A   
ATOM   1964  CD2 LEU   123      12.628  -7.168 -33.054  1.00 28.55      A   
ATOM   1965 HD21 LEU   123      12.259  -6.799 -34.036  1.00  0.00      A   
ATOM   1966 HD22 LEU   123      13.618  -6.702 -32.863  1.00  0.00      A   
ATOM   1967 HD23 LEU   123      12.751  -8.270 -33.123  1.00  0.00      A   
ATOM   1968  C   LEU   123      11.240  -8.470 -28.458  1.00 28.55      A   
ATOM   1969  O   LEU   123      10.852  -9.610 -28.709  1.00 28.55      A   
ATOM   1970  N   ALA   124      11.824  -8.199 -27.274  1.00 33.00      A   
ATOM   1971  HN  ALA   124      12.082  -7.266 -27.038  1.00  0.00      A   
ATOM   1972  CA  ALA   124      11.984  -9.196 -26.237  1.00 33.00      A   
ATOM   1973  HA  ALA   124      12.065 -10.179 -26.676  1.00  0.00      A   
ATOM   1974  CB  ALA   124      13.266  -8.896 -25.441  1.00 33.00      A   
ATOM   1975  HB1 ALA   124      14.134  -8.837 -26.132  1.00  0.00      A   
ATOM   1976  HB2 ALA   124      13.177  -7.931 -24.897  1.00  0.00      A   
ATOM   1977  HB3 ALA   124      13.466  -9.706 -24.707  1.00  0.00      A   
ATOM   1978  C   ALA   124      10.783  -9.199 -25.313  1.00 33.00      A   
ATOM   1979  O   ALA   124      10.550 -10.176 -24.607  1.00 33.00      A   
ATOM   1980  N   TYR   125       9.923  -8.152 -25.344  1.00 29.11      A   
ATOM   1981  HN  TYR   125      10.110  -7.358 -25.917  1.00  0.00      A   
ATOM   1982  CA  TYR   125       8.718  -8.089 -24.531  1.00 29.11      A   
ATOM   1983  HA  TYR   125       9.027  -8.206 -23.503  1.00  0.00      A   
ATOM   1984  CB  TYR   125       7.974  -6.736 -24.670  1.00 29.11      A   
ATOM   1985  HB1 TYR   125       8.680  -5.898 -24.486  1.00  0.00      A   
ATOM   1986  HB2 TYR   125       7.546  -6.605 -25.687  1.00  0.00      A   
ATOM   1987  CG  TYR   125       6.860  -6.646 -23.652  1.00 29.11      A   
ATOM   1988  CD1 TYR   125       7.137  -6.288 -22.326  1.00 29.11      A   
ATOM   1989  HD1 TYR   125       8.148  -6.042 -22.035  1.00  0.00      A   
ATOM   1990  CE1 TYR   125       6.113  -6.240 -21.372  1.00 29.11      A   
ATOM   1991  HE1 TYR   125       6.350  -5.951 -20.359  1.00  0.00      A   
ATOM   1992  CZ  TYR   125       4.802  -6.579 -21.728  1.00 29.11      A   
ATOM   1993  OH  TYR   125       3.762  -6.532 -20.779  1.00 29.11      A   
ATOM   1994  HH  TYR   125       4.145  -6.252 -19.944  1.00  0.00      A   
ATOM   1995  CD2 TYR   125       5.540  -6.992 -23.996  1.00 29.11      A   
ATOM   1996  HD2 TYR   125       5.307  -7.277 -25.011  1.00  0.00      A   
ATOM   1997  CE2 TYR   125       4.516  -6.958 -23.041  1.00 29.11      A   
ATOM   1998  HE2 TYR   125       3.506  -7.217 -23.320  1.00  0.00      A   
ATOM   1999  C   TYR   125       7.773  -9.252 -24.829  1.00 29.11      A   
ATOM   2000  O   TYR   125       7.226  -9.887 -23.927  1.00 29.11      A   
ATOM   2001  N   LYS   126       7.635  -9.596 -26.123  1.00 33.81      A   
ATOM   2002  HN  LYS   126       8.121  -9.063 -26.811  1.00  0.00      A   
ATOM   2003  CA  LYS   126       6.714 -10.591 -26.638  1.00 33.81      A   
ATOM   2004  HA  LYS   126       5.752 -10.394 -26.189  1.00  0.00      A   
ATOM   2005  CB  LYS   126       6.559 -10.422 -28.177  1.00 33.81      A   
ATOM   2006  HB1 LYS   126       7.427 -10.892 -28.686  1.00  0.00      A   
ATOM   2007  HB2 LYS   126       5.649 -10.970 -28.503  1.00  0.00      A   
ATOM   2008  CG  LYS   126       6.477  -8.967 -28.713  1.00 33.81      A   
ATOM   2009  HG1 LYS   126       7.439  -8.442 -28.529  1.00  0.00      A   
ATOM   2010  HG2 LYS   126       6.360  -9.037 -29.816  1.00  0.00      A   
ATOM   2011  CD  LYS   126       5.320  -8.096 -28.172  1.00 33.81      A   
ATOM   2012  HD1 LYS   126       4.364  -8.648 -28.304  1.00  0.00      A   
ATOM   2013  HD2 LYS   126       5.473  -7.934 -27.083  1.00  0.00      A   
ATOM   2014  CE  LYS   126       5.215  -6.728 -28.881  1.00 33.81      A   
ATOM   2015  HE1 LYS   126       6.181  -6.184 -28.818  1.00  0.00      A   
ATOM   2016  HE2 LYS   126       4.957  -6.881 -29.951  1.00  0.00      A   
ATOM   2017  NZ  LYS   126       4.173  -5.870 -28.279  1.00 33.81      A   
ATOM   2018  HZ1 LYS   126       3.839  -5.140 -28.940  1.00  0.00      A   
ATOM   2019  HZ2 LYS   126       3.333  -6.419 -28.006  1.00  0.00      A   
ATOM   2020  HZ3 LYS   126       4.535  -5.372 -27.441  1.00  0.00      A   
ATOM   2021  C   LYS   126       7.090 -12.028 -26.266  1.00 33.81      A   
ATOM   2022  O   LYS   126       6.324 -12.960 -26.506  1.00 33.81      A   
ATOM   2023  N   ARG   127       8.295 -12.256 -25.692  1.00 41.12      A   
ATOM   2024  HN  ARG   127       8.901 -11.483 -25.521  1.00  0.00      A   
ATOM   2025  CA  ARG   127       8.718 -13.576 -25.236  1.00 41.12      A   
ATOM   2026  HA  ARG   127       7.878 -14.255 -25.246  1.00  0.00      A   
ATOM   2027  CB  ARG   127       9.833 -14.188 -26.135  1.00 41.12      A   
ATOM   2028  HB1 ARG   127      10.700 -13.497 -26.202  1.00  0.00      A   
ATOM   2029  HB2 ARG   127      10.188 -15.122 -25.650  1.00  0.00      A   
ATOM   2030  CG  ARG   127       9.366 -14.594 -27.558  1.00 41.12      A   
ATOM   2031  HG1 ARG   127      10.068 -15.360 -27.952  1.00  0.00      A   
ATOM   2032  HG2 ARG   127       8.372 -15.083 -27.476  1.00  0.00      A   
ATOM   2033  CD  ARG   127       9.324 -13.452 -28.586  1.00 41.12      A   
ATOM   2034  HD1 ARG   127       8.760 -12.565 -28.227  1.00  0.00      A   
ATOM   2035  HD2 ARG   127      10.364 -13.125 -28.802  1.00  0.00      A   
ATOM   2036  NE  ARG   127       8.708 -13.931 -29.864  1.00 41.12      A   
ATOM   2037  HE  ARG   127       9.296 -13.960 -30.674  1.00  0.00      A   
ATOM   2038  CZ  ARG   127       7.394 -14.072 -30.092  1.00 41.12      A   
ATOM   2039  NH1 ARG   127       6.466 -13.958 -29.149  1.00 41.12      A   
ATOM   2040 HH11 ARG   127       5.522 -14.143 -29.424  1.00  0.00      A   
ATOM   2041 HH12 ARG   127       6.704 -13.792 -28.192  1.00  0.00      A   
ATOM   2042  NH2 ARG   127       6.962 -14.308 -31.328  1.00 41.12      A   
ATOM   2043 HH21 ARG   127       5.976 -14.332 -31.494  1.00  0.00      A   
ATOM   2044 HH22 ARG   127       7.602 -14.260 -32.094  1.00  0.00      A   
ATOM   2045  C   ARG   127       9.175 -13.546 -23.789  1.00 41.12      A   
ATOM   2046  O   ARG   127       8.938 -14.500 -23.056  1.00 41.12      A   
ATOM   2047  N   ILE   128       9.793 -12.460 -23.274  1.00 32.14      A   
ATOM   2048  HN  ILE   128      10.042 -11.670 -23.828  1.00  0.00      A   
ATOM   2049  CA  ILE   128      10.139 -12.392 -21.858  1.00 32.14      A   
ATOM   2050  HA  ILE   128      10.605 -13.328 -21.589  1.00  0.00      A   
ATOM   2051  CB  ILE   128      11.157 -11.294 -21.531  1.00 32.14      A   
ATOM   2052  HB  ILE   128      10.763 -10.315 -21.878  1.00  0.00      A   
ATOM   2053  CG2 ILE   128      11.403 -11.220 -20.002  1.00 32.14      A   
ATOM   2054 HG21 ILE   128      12.177 -10.460 -19.763  1.00  0.00      A   
ATOM   2055 HG22 ILE   128      10.487 -10.926 -19.447  1.00  0.00      A   
ATOM   2056 HG23 ILE   128      11.754 -12.203 -19.620  1.00  0.00      A   
ATOM   2057  CG1 ILE   128      12.485 -11.575 -22.281  1.00 32.14      A   
ATOM   2058 HG11 ILE   128      12.880 -12.562 -21.960  1.00  0.00      A   
ATOM   2059 HG12 ILE   128      12.282 -11.642 -23.371  1.00  0.00      A   
ATOM   2060  CD  ILE   128      13.564 -10.505 -22.060  1.00  0.00      A   
ATOM   2061  HD1 ILE   128      14.439 -10.704 -22.715  1.00  0.00      A   
ATOM   2062  HD2 ILE   128      13.165  -9.497 -22.302  1.00  0.00      A   
ATOM   2063  HD3 ILE   128      13.920 -10.504 -21.008  1.00  0.00      A   
ATOM   2064  C   ILE   128       8.908 -12.266 -20.969  1.00 32.14      A   
ATOM   2065  O   ILE   128       8.745 -13.038 -20.024  1.00 32.14      A   
ATOM   2066  N   VAL   129       7.965 -11.347 -21.264  1.00 29.38      A   
ATOM   2067  HN  VAL   129       8.005 -10.807 -22.101  1.00  0.00      A   
ATOM   2068  CA  VAL   129       6.905 -10.989 -20.324  1.00 29.38      A   
ATOM   2069  HA  VAL   129       7.192 -11.310 -19.333  1.00  0.00      A   
ATOM   2070  CB  VAL   129       6.695  -9.483 -20.217  1.00 29.38      A   
ATOM   2071  HB  VAL   129       6.244  -9.092 -21.154  1.00  0.00      A   
ATOM   2072  CG1 VAL   129       5.769  -9.151 -19.026  1.00 29.38      A   
ATOM   2073 HG11 VAL   129       5.665  -8.050 -18.922  1.00  0.00      A   
ATOM   2074 HG12 VAL   129       4.750  -9.567 -19.177  1.00  0.00      A   
ATOM   2075 HG13 VAL   129       6.184  -9.551 -18.076  1.00  0.00      A   
ATOM   2076  CG2 VAL   129       8.065  -8.804 -19.998  1.00 29.38      A   
ATOM   2077 HG21 VAL   129       7.919  -7.723 -19.788  1.00  0.00      A   
ATOM   2078 HG22 VAL   129       8.589  -9.255 -19.129  1.00  0.00      A   
ATOM   2079 HG23 VAL   129       8.709  -8.891 -20.899  1.00  0.00      A   
ATOM   2080  C   VAL   129       5.631 -11.745 -20.656  1.00 29.38      A   
ATOM   2081  O   VAL   129       4.599 -11.206 -21.053  1.00 29.38      A   
ATOM   2082  N   THR   130       5.708 -13.079 -20.531  1.00 34.69      A   
ATOM   2083  HN  THR   130       6.573 -13.495 -20.262  1.00  0.00      A   
ATOM   2084  CA  THR   130       4.590 -13.993 -20.699  1.00 34.69      A   
ATOM   2085  HA  THR   130       4.056 -13.675 -21.582  1.00  0.00      A   
ATOM   2086  CB  THR   130       4.993 -15.433 -20.953  1.00 34.69      A   
ATOM   2087  HB  THR   130       4.095 -16.082 -21.044  1.00  0.00      A   
ATOM   2088  OG1 THR   130       5.829 -15.960 -19.933  1.00 34.69      A   
ATOM   2089  HG1 THR   130       5.713 -16.902 -20.077  1.00  0.00      A   
ATOM   2090  CG2 THR   130       5.776 -15.519 -22.268  1.00 34.69      A   
ATOM   2091 HG21 THR   130       6.060 -16.572 -22.480  1.00  0.00      A   
ATOM   2092 HG22 THR   130       5.152 -15.156 -23.113  1.00  0.00      A   
ATOM   2093 HG23 THR   130       6.699 -14.903 -22.223  1.00  0.00      A   
ATOM   2094  C   THR   130       3.583 -13.933 -19.569  1.00 34.69      A   
ATOM   2095  O   THR   130       3.901 -13.607 -18.424  1.00 34.69      A   
ATOM   2096  N   ARG   131       2.309 -14.252 -19.869  1.00 37.38      A   
ATOM   2097  HN  ARG   131       2.075 -14.562 -20.787  1.00  0.00      A   
ATOM   2098  CA  ARG   131       1.226 -14.198 -18.901  1.00 37.38      A   
ATOM   2099  HA  ARG   131       1.217 -13.193 -18.506  1.00  0.00      A   
ATOM   2100  CB  ARG   131      -0.149 -14.430 -19.588  1.00 37.38      A   
ATOM   2101  HB1 ARG   131      -0.210 -15.477 -19.953  1.00  0.00      A   
ATOM   2102  HB2 ARG   131      -0.952 -14.281 -18.835  1.00  0.00      A   
ATOM   2103  CG  ARG   131      -0.426 -13.496 -20.788  1.00 37.38      A   
ATOM   2104  HG1 ARG   131      -0.297 -12.440 -20.468  1.00  0.00      A   
ATOM   2105  HG2 ARG   131       0.313 -13.701 -21.591  1.00  0.00      A   
ATOM   2106  CD  ARG   131      -1.837 -13.672 -21.369  1.00 37.38      A   
ATOM   2107  HD1 ARG   131      -2.019 -14.738 -21.622  1.00  0.00      A   
ATOM   2108  HD2 ARG   131      -2.601 -13.354 -20.627  1.00  0.00      A   
ATOM   2109  NE  ARG   131      -1.961 -12.797 -22.583  1.00 37.38      A   
ATOM   2110  HE  ARG   131      -2.309 -11.868 -22.462  1.00  0.00      A   
ATOM   2111  CZ  ARG   131      -1.752 -13.184 -23.851  1.00 37.38      A   
ATOM   2112  NH1 ARG   131      -1.549 -14.454 -24.178  1.00 37.38      A   
ATOM   2113 HH11 ARG   131      -1.537 -14.690 -25.150  1.00  0.00      A   
ATOM   2114 HH12 ARG   131      -1.837 -15.155 -23.526  1.00  0.00      A   
ATOM   2115  NH2 ARG   131      -1.786 -12.279 -24.826  1.00 37.38      A   
ATOM   2116 HH21 ARG   131      -1.650 -12.557 -25.777  1.00  0.00      A   
ATOM   2117 HH22 ARG   131      -2.020 -11.326 -24.637  1.00  0.00      A   
ATOM   2118  C   ARG   131       1.380 -15.119 -17.686  1.00 37.38      A   
ATOM   2119  O   ARG   131       1.187 -14.608 -16.582  1.00 37.38      A   
ATOM   2120  N   PRO   132       1.756 -16.410 -17.735  1.00 30.52      A   
ATOM   2121  CD  PRO   132       1.823 -17.245 -18.939  1.00 30.52      A   
ATOM   2122  HD1 PRO   132       0.797 -17.438 -19.319  1.00  0.00      A   
ATOM   2123  HD2 PRO   132       2.438 -16.780 -19.740  1.00  0.00      A   
ATOM   2124  CA  PRO   132       1.956 -17.198 -16.521  1.00 30.52      A   
ATOM   2125  HA  PRO   132       1.096 -17.073 -15.880  1.00  0.00      A   
ATOM   2126  CB  PRO   132       2.084 -18.653 -16.994  1.00 30.52      A   
ATOM   2127  HB1 PRO   132       1.093 -19.147 -16.907  1.00  0.00      A   
ATOM   2128  HB2 PRO   132       2.822 -19.241 -16.407  1.00  0.00      A   
ATOM   2129  CG  PRO   132       2.466 -18.547 -18.471  1.00 30.52      A   
ATOM   2130  HG1 PRO   132       2.115 -19.423 -19.058  1.00  0.00      A   
ATOM   2131  HG2 PRO   132       3.570 -18.457 -18.558  1.00  0.00      A   
ATOM   2132  C   PRO   132       3.138 -16.711 -15.712  1.00 30.52      A   
ATOM   2133  O   PRO   132       3.067 -16.726 -14.490  1.00 30.52      A   
ATOM   2134  N   LYS   133       4.217 -16.230 -16.352  1.00 27.08      A   
ATOM   2135  HN  LYS   133       4.240 -16.247 -17.349  1.00  0.00      A   
ATOM   2136  CA  LYS   133       5.360 -15.650 -15.672  1.00 27.08      A   
ATOM   2137  HA  LYS   133       5.737 -16.378 -14.969  1.00  0.00      A   
ATOM   2138  CB  LYS   133       6.442 -15.340 -16.739  1.00 27.08      A   
ATOM   2139  HB1 LYS   133       6.593 -16.276 -17.318  1.00  0.00      A   
ATOM   2140  HB2 LYS   133       6.060 -14.572 -17.445  1.00  0.00      A   
ATOM   2141  CG  LYS   133       7.785 -14.885 -16.155  1.00 27.08      A   
ATOM   2142  HG1 LYS   133       7.638 -13.944 -15.583  1.00  0.00      A   
ATOM   2143  HG2 LYS   133       8.121 -15.650 -15.422  1.00  0.00      A   
ATOM   2144  CD  LYS   133       8.914 -14.651 -17.177  1.00 27.08      A   
ATOM   2145  HD1 LYS   133       8.698 -13.725 -17.752  1.00  0.00      A   
ATOM   2146  HD2 LYS   133       9.824 -14.438 -16.576  1.00  0.00      A   
ATOM   2147  CE  LYS   133       9.272 -15.823 -18.117  1.00 27.08      A   
ATOM   2148  HE1 LYS   133      10.362 -15.782 -18.331  1.00  0.00      A   
ATOM   2149  HE2 LYS   133       9.041 -16.808 -17.659  1.00  0.00      A   
ATOM   2150  NZ  LYS   133       8.575 -15.724 -19.414  1.00 27.08      A   
ATOM   2151  HZ1 LYS   133       8.992 -16.354 -20.129  1.00  0.00      A   
ATOM   2152  HZ2 LYS   133       7.559 -15.936 -19.343  1.00  0.00      A   
ATOM   2153  HZ3 LYS   133       8.667 -14.749 -19.763  1.00  0.00      A   
ATOM   2154  C   LYS   133       5.028 -14.391 -14.888  1.00 27.08      A   
ATOM   2155  O   LYS   133       5.441 -14.229 -13.741  1.00 27.08      A   
ATOM   2156  N   ALA   134       4.228 -13.481 -15.480  1.00 26.49      A   
ATOM   2157  HN  ALA   134       3.949 -13.607 -16.429  1.00  0.00      A   
ATOM   2158  CA  ALA   134       3.702 -12.311 -14.806  1.00 26.49      A   
ATOM   2159  HA  ALA   134       4.533 -11.758 -14.393  1.00  0.00      A   
ATOM   2160  CB  ALA   134       2.956 -11.437 -15.834  1.00 26.49      A   
ATOM   2161  HB1 ALA   134       3.640 -11.170 -16.667  1.00  0.00      A   
ATOM   2162  HB2 ALA   134       2.093 -11.987 -16.267  1.00  0.00      A   
ATOM   2163  HB3 ALA   134       2.591 -10.496 -15.370  1.00  0.00      A   
ATOM   2164  C   ALA   134       2.780 -12.667 -13.643  1.00 26.49      A   
ATOM   2165  O   ALA   134       2.896 -12.100 -12.560  1.00 26.49      A   
ATOM   2166  N   VAL   135       1.867 -13.651 -13.815  1.00 24.82      A   
ATOM   2167  HN  VAL   135       1.759 -14.097 -14.700  1.00  0.00      A   
ATOM   2168  CA  VAL   135       1.019 -14.136 -12.729  1.00 24.82      A   
ATOM   2169  HA  VAL   135       0.555 -13.271 -12.279  1.00  0.00      A   
ATOM   2170  CB  VAL   135      -0.115 -15.020 -13.223  1.00 24.82      A   
ATOM   2171  HB  VAL   135       0.288 -15.871 -13.812  1.00  0.00      A   
ATOM   2172  CG1 VAL   135      -0.939 -15.558 -12.041  1.00 24.82      A   
ATOM   2173 HG11 VAL   135      -1.859 -16.051 -12.423  1.00  0.00      A   
ATOM   2174 HG12 VAL   135      -0.367 -16.303 -11.447  1.00  0.00      A   
ATOM   2175 HG13 VAL   135      -1.247 -14.731 -11.366  1.00  0.00      A   
ATOM   2176  CG2 VAL   135      -1.036 -14.162 -14.114  1.00 24.82      A   
ATOM   2177 HG21 VAL   135      -1.928 -14.751 -14.419  1.00  0.00      A   
ATOM   2178 HG22 VAL   135      -1.396 -13.270 -13.558  1.00  0.00      A   
ATOM   2179 HG23 VAL   135      -0.517 -13.820 -15.034  1.00  0.00      A   
ATOM   2180  C   VAL   135       1.822 -14.773 -11.600  1.00 24.82      A   
ATOM   2181  O   VAL   135       1.629 -14.431 -10.436  1.00 24.82      A   
ATOM   2182  N   VAL   136       2.815 -15.641 -11.901  1.00 24.02      A   
ATOM   2183  HN  VAL   136       2.957 -15.948 -12.839  1.00  0.00      A   
ATOM   2184  CA  VAL   136       3.701 -16.209 -10.888  1.00 24.02      A   
ATOM   2185  HA  VAL   136       3.066 -16.645 -10.131  1.00  0.00      A   
ATOM   2186  CB  VAL   136       4.572 -17.339 -11.418  1.00 24.02      A   
ATOM   2187  HB  VAL   136       5.129 -16.999 -12.318  1.00  0.00      A   
ATOM   2188  CG1 VAL   136       5.569 -17.848 -10.353  1.00 24.02      A   
ATOM   2189 HG11 VAL   136       6.129 -18.723 -10.747  1.00  0.00      A   
ATOM   2190 HG12 VAL   136       6.306 -17.068 -10.068  1.00  0.00      A   
ATOM   2191 HG13 VAL   136       5.025 -18.169  -9.438  1.00  0.00      A   
ATOM   2192  CG2 VAL   136       3.637 -18.500 -11.797  1.00 24.02      A   
ATOM   2193 HG21 VAL   136       4.241 -19.358 -12.161  1.00  0.00      A   
ATOM   2194 HG22 VAL   136       3.051 -18.837 -10.915  1.00  0.00      A   
ATOM   2195 HG23 VAL   136       2.925 -18.218 -12.602  1.00  0.00      A   
ATOM   2196  C   VAL   136       4.512 -15.154 -10.152  1.00 24.02      A   
ATOM   2197  O   VAL   136       4.614 -15.188  -8.928  1.00 24.02      A   
ATOM   2198  N   ALA   137       5.061 -14.146 -10.856  1.00 22.58      A   
ATOM   2199  HN  ALA   137       4.995 -14.132 -11.851  1.00  0.00      A   
ATOM   2200  CA  ALA   137       5.768 -13.044 -10.235  1.00 22.58      A   
ATOM   2201  HA  ALA   137       6.573 -13.459  -9.647  1.00  0.00      A   
ATOM   2202  CB  ALA   137       6.354 -12.149 -11.342  1.00 22.58      A   
ATOM   2203  HB1 ALA   137       6.934 -12.762 -12.065  1.00  0.00      A   
ATOM   2204  HB2 ALA   137       5.547 -11.632 -11.905  1.00  0.00      A   
ATOM   2205  HB3 ALA   137       7.038 -11.392 -10.903  1.00  0.00      A   
ATOM   2206  C   ALA   137       4.920 -12.191  -9.290  1.00 22.58      A   
ATOM   2207  O   ALA   137       5.340 -11.883  -8.176  1.00 22.58      A   
ATOM   2208  N   PHE   138       3.681 -11.827  -9.686  1.00 20.93      A   
ATOM   2209  HN  PHE   138       3.362 -12.056 -10.603  1.00  0.00      A   
ATOM   2210  CA  PHE   138       2.736 -11.147  -8.810  1.00 20.93      A   
ATOM   2211  HA  PHE   138       3.242 -10.297  -8.376  1.00  0.00      A   
ATOM   2212  CB  PHE   138       1.480 -10.665  -9.592  1.00 20.93      A   
ATOM   2213  HB1 PHE   138       1.261 -11.353 -10.437  1.00  0.00      A   
ATOM   2214  HB2 PHE   138       0.586 -10.625  -8.933  1.00  0.00      A   
ATOM   2215  CG  PHE   138       1.690  -9.267 -10.117  1.00 20.93      A   
ATOM   2216  CD1 PHE   138       2.088  -9.017 -11.441  1.00 20.93      A   
ATOM   2217  HD1 PHE   138       2.258  -9.844 -12.114  1.00  0.00      A   
ATOM   2218  CE1 PHE   138       2.275  -7.706 -11.901  1.00 20.93      A   
ATOM   2219  HE1 PHE   138       2.591  -7.528 -12.919  1.00  0.00      A   
ATOM   2220  CZ  PHE   138       2.061  -6.626 -11.036  1.00 20.93      A   
ATOM   2221  HZ  PHE   138       2.214  -5.614 -11.383  1.00  0.00      A   
ATOM   2222  CD2 PHE   138       1.477  -8.173  -9.262  1.00 20.93      A   
ATOM   2223  HD2 PHE   138       1.160  -8.344  -8.244  1.00  0.00      A   
ATOM   2224  CE2 PHE   138       1.659  -6.861  -9.716  1.00 20.93      A   
ATOM   2225  HE2 PHE   138       1.483  -6.035  -9.042  1.00  0.00      A   
ATOM   2226  C   PHE   138       2.317 -12.002  -7.614  1.00 20.93      A   
ATOM   2227  O   PHE   138       2.297 -11.530  -6.480  1.00 20.93      A   
ATOM   2228  N   CYS   139       2.022 -13.302  -7.813  1.00 19.82      A   
ATOM   2229  HN  CYS   139       1.985 -13.679  -8.735  1.00  0.00      A   
ATOM   2230  CA  CYS   139       1.701 -14.218  -6.727  1.00 19.82      A   
ATOM   2231  HA  CYS   139       0.882 -13.791  -6.167  1.00  0.00      A   
ATOM   2232  CB  CYS   139       1.263 -15.610  -7.256  1.00 19.82      A   
ATOM   2233  HB1 CYS   139       2.044 -15.993  -7.948  1.00  0.00      A   
ATOM   2234  HB2 CYS   139       1.192 -16.324  -6.408  1.00  0.00      A   
ATOM   2235  SG  CYS   139      -0.353 -15.566  -8.101  1.00 19.82      A   
ATOM   2236  HG1 CYS   139      -0.404 -16.869  -8.339  1.00  0.00      A   
ATOM   2237  C   CYS   139       2.836 -14.435  -5.720  1.00 19.82      A   
ATOM   2238  O   CYS   139       2.633 -14.500  -4.506  1.00 19.82      A   
ATOM   2239  N   LEU   140       4.083 -14.546  -6.203  1.00 18.26      A   
ATOM   2240  HN  LEU   140       4.222 -14.580  -7.190  1.00  0.00      A   
ATOM   2241  CA  LEU   140       5.297 -14.595  -5.406  1.00 18.26      A   
ATOM   2242  HA  LEU   140       5.234 -15.421  -4.713  1.00  0.00      A   
ATOM   2243  CB  LEU   140       6.462 -14.858  -6.402  1.00 18.26      A   
ATOM   2244  HB1 LEU   140       6.220 -15.816  -6.909  1.00  0.00      A   
ATOM   2245  HB2 LEU   140       6.459 -14.077  -7.192  1.00  0.00      A   
ATOM   2246  CG  LEU   140       7.894 -14.982  -5.842  1.00 18.26      A   
ATOM   2247  HG  LEU   140       7.845 -15.416  -4.820  1.00  0.00      A   
ATOM   2248  CD1 LEU   140       8.715 -15.949  -6.709  1.00 18.26      A   
ATOM   2249 HD11 LEU   140       9.742 -16.051  -6.298  1.00  0.00      A   
ATOM   2250 HD12 LEU   140       8.243 -16.955  -6.728  1.00  0.00      A   
ATOM   2251 HD13 LEU   140       8.788 -15.567  -7.750  1.00  0.00      A   
ATOM   2252  CD2 LEU   140       8.628 -13.633  -5.780  1.00 18.26      A   
ATOM   2253 HD21 LEU   140       9.667 -13.784  -5.415  1.00  0.00      A   
ATOM   2254 HD22 LEU   140       8.676 -13.173  -6.790  1.00  0.00      A   
ATOM   2255 HD23 LEU   140       8.121 -12.925  -5.090  1.00  0.00      A   
ATOM   2256  C   LEU   140       5.533 -13.322  -4.610  1.00 18.26      A   
ATOM   2257  O   LEU   140       5.876 -13.372  -3.430  1.00 18.26      A   
ATOM   2258  N   MET   141       5.304 -12.143  -5.228  1.00 20.19      A   
ATOM   2259  HN  MET   141       5.088 -12.129  -6.201  1.00  0.00      A   
ATOM   2260  CA  MET   141       5.349 -10.846  -4.571  1.00 20.19      A   
ATOM   2261  HA  MET   141       6.322 -10.734  -4.116  1.00  0.00      A   
ATOM   2262  CB  MET   141       5.150  -9.741  -5.643  1.00 20.19      A   
ATOM   2263  HB1 MET   141       5.923  -9.907  -6.424  1.00  0.00      A   
ATOM   2264  HB2 MET   141       4.167  -9.883  -6.140  1.00  0.00      A   
ATOM   2265  CG  MET   141       5.290  -8.282  -5.159  1.00 20.19      A   
ATOM   2266  HG1 MET   141       6.182  -8.217  -4.499  1.00  0.00      A   
ATOM   2267  HG2 MET   141       5.504  -7.653  -6.050  1.00  0.00      A   
ATOM   2268  SD  MET   141       3.843  -7.578  -4.307  1.00 20.19      A   
ATOM   2269  CE  MET   141       2.683  -7.556  -5.702  1.00 20.19      A   
ATOM   2270  HE1 MET   141       1.734  -7.058  -5.410  1.00  0.00      A   
ATOM   2271  HE2 MET   141       3.102  -7.005  -6.571  1.00  0.00      A   
ATOM   2272  HE3 MET   141       2.424  -8.585  -6.031  1.00  0.00      A   
ATOM   2273  C   MET   141       4.321 -10.749  -3.445  1.00 20.19      A   
ATOM   2274  O   MET   141       4.645 -10.358  -2.324  1.00 20.19      A   
ATOM   2275  N   TRP   142       3.069 -11.194  -3.690  1.00 19.06      A   
ATOM   2276  HN  TRP   142       2.806 -11.441  -4.619  1.00  0.00      A   
ATOM   2277  CA  TRP   142       2.041 -11.297  -2.667  1.00 19.06      A   
ATOM   2278  HA  TRP   142       1.970 -10.331  -2.189  1.00  0.00      A   
ATOM   2279  CB  TRP   142       0.659 -11.641  -3.277  1.00 19.06      A   
ATOM   2280  HB1 TRP   142       0.794 -12.335  -4.134  1.00  0.00      A   
ATOM   2281  HB2 TRP   142       0.018 -12.145  -2.522  1.00  0.00      A   
ATOM   2282  CG  TRP   142      -0.112 -10.409  -3.719  1.00 19.06      A   
ATOM   2283  CD1 TRP   142      -0.192  -9.816  -4.948  1.00 19.06      A   
ATOM   2284  HD1 TRP   142       0.307 -10.173  -5.837  1.00  0.00      A   
ATOM   2285  NE1 TRP   142      -0.987  -8.692  -4.884  1.00 19.06      A   
ATOM   2286  HE1 TRP   142      -1.069  -8.010  -5.577  1.00  0.00      A   
ATOM   2287  CE2 TRP   142      -1.444  -8.549  -3.594  1.00 19.06      A   
ATOM   2288  CD2 TRP   142      -0.901  -9.600  -2.825  1.00 19.06      A   
ATOM   2289  CE3 TRP   142      -1.164  -9.704  -1.459  1.00 19.06      A   
ATOM   2290  HE3 TRP   142      -0.746 -10.495  -0.854  1.00  0.00      A   
ATOM   2291  CZ3 TRP   142      -1.991  -8.733  -0.874  1.00 19.06      A   
ATOM   2292  HZ3 TRP   142      -2.207  -8.783   0.183  1.00  0.00      A   
ATOM   2293  CZ2 TRP   142      -2.270  -7.594  -3.015  1.00 19.06      A   
ATOM   2294  HZ2 TRP   142      -2.689  -6.786  -3.597  1.00  0.00      A   
ATOM   2295  CH2 TRP   142      -2.540  -7.694  -1.641  1.00 19.06      A   
ATOM   2296  HH2 TRP   142      -3.175  -6.958  -1.170  1.00  0.00      A   
ATOM   2297  C   TRP   142       2.374 -12.263  -1.535  1.00 19.06      A   
ATOM   2298  O   TRP   142       2.168 -11.953  -0.365  1.00 19.06      A   
ATOM   2299  N   THR   143       2.934 -13.452  -1.828  1.00 19.13      A   
ATOM   2300  HN  THR   143       3.064 -13.704  -2.784  1.00  0.00      A   
ATOM   2301  CA  THR   143       3.407 -14.379  -0.791  1.00 19.13      A   
ATOM   2302  HA  THR   143       2.607 -14.445  -0.068  1.00  0.00      A   
ATOM   2303  CB  THR   143       3.625 -15.819  -1.233  1.00 19.13      A   
ATOM   2304  HB  THR   143       4.212 -16.380  -0.475  1.00  0.00      A   
ATOM   2305  OG1 THR   143       4.269 -15.905  -2.490  1.00 19.13      A   
ATOM   2306  HG1 THR   143       3.620 -15.595  -3.126  1.00  0.00      A   
ATOM   2307  CG2 THR   143       2.262 -16.503  -1.407  1.00 19.13      A   
ATOM   2308 HG21 THR   143       2.399 -17.553  -1.742  1.00  0.00      A   
ATOM   2309 HG22 THR   143       1.710 -16.515  -0.443  1.00  0.00      A   
ATOM   2310 HG23 THR   143       1.643 -15.969  -2.159  1.00  0.00      A   
ATOM   2311  C   THR   143       4.559 -13.836   0.030  1.00 19.13      A   
ATOM   2312  O   THR   143       4.563 -14.015   1.241  1.00 19.13      A   
ATOM   2313  N   ILE   144       5.527 -13.095  -0.556  1.00 18.20      A   
ATOM   2314  HN  ILE   144       5.552 -12.989  -1.547  1.00  0.00      A   
ATOM   2315  CA  ILE   144       6.522 -12.347   0.220  1.00 18.20      A   
ATOM   2316  HA  ILE   144       7.009 -13.038   0.892  1.00  0.00      A   
ATOM   2317  CB  ILE   144       7.599 -11.714  -0.674  1.00 18.20      A   
ATOM   2318  HB  ILE   144       7.095 -11.135  -1.477  1.00  0.00      A   
ATOM   2319  CG2 ILE   144       8.510 -10.752   0.130  1.00 18.20      A   
ATOM   2320 HG21 ILE   144       9.329 -10.360  -0.509  1.00  0.00      A   
ATOM   2321 HG22 ILE   144       7.948  -9.872   0.509  1.00  0.00      A   
ATOM   2322 HG23 ILE   144       8.964 -11.282   0.995  1.00  0.00      A   
ATOM   2323  CG1 ILE   144       8.450 -12.824  -1.333  1.00 18.20      A   
ATOM   2324 HG11 ILE   144       9.033 -13.351  -0.549  1.00  0.00      A   
ATOM   2325 HG12 ILE   144       7.770 -13.573  -1.793  1.00  0.00      A   
ATOM   2326  CD  ILE   144       9.398 -12.317  -2.427  1.00  0.00      A   
ATOM   2327  HD1 ILE   144       9.897 -13.173  -2.930  1.00  0.00      A   
ATOM   2328  HD2 ILE   144       8.832 -11.745  -3.193  1.00  0.00      A   
ATOM   2329  HD3 ILE   144      10.187 -11.660  -2.003  1.00  0.00      A   
ATOM   2330  C   ILE   144       5.882 -11.280   1.102  1.00 18.20      A   
ATOM   2331  O   ILE   144       6.200 -11.176   2.286  1.00 18.20      A   
ATOM   2332  N   ALA   145       4.917 -10.496   0.570  1.00 19.17      A   
ATOM   2333  HN  ALA   145       4.686 -10.571  -0.397  1.00  0.00      A   
ATOM   2334  CA  ALA   145       4.213  -9.471   1.319  1.00 19.17      A   
ATOM   2335  HA  ALA   145       4.949  -8.780   1.703  1.00  0.00      A   
ATOM   2336  CB  ALA   145       3.244  -8.715   0.386  1.00 19.17      A   
ATOM   2337  HB1 ALA   145       3.802  -8.287  -0.474  1.00  0.00      A   
ATOM   2338  HB2 ALA   145       2.466  -9.399  -0.016  1.00  0.00      A   
ATOM   2339  HB3 ALA   145       2.738  -7.884   0.924  1.00  0.00      A   
ATOM   2340  C   ALA   145       3.458 -10.019   2.534  1.00 19.17      A   
ATOM   2341  O   ALA   145       3.547  -9.483   3.637  1.00 19.17      A   
ATOM   2342  N   ILE   146       2.740 -11.148   2.366  1.00 20.38      A   
ATOM   2343  HN  ILE   146       2.645 -11.527   1.449  1.00  0.00      A   
ATOM   2344  CA  ILE   146       2.090 -11.873   3.450  1.00 20.38      A   
ATOM   2345  HA  ILE   146       1.513 -11.160   4.020  1.00  0.00      A   
ATOM   2346  CB  ILE   146       1.123 -12.928   2.901  1.00 20.38      A   
ATOM   2347  HB  ILE   146       1.683 -13.593   2.210  1.00  0.00      A   
ATOM   2348  CG2 ILE   146       0.526 -13.782   4.046  1.00 20.38      A   
ATOM   2349 HG21 ILE   146      -0.238 -14.488   3.655  1.00  0.00      A   
ATOM   2350 HG22 ILE   146       1.306 -14.388   4.555  1.00  0.00      A   
ATOM   2351 HG23 ILE   146       0.040 -13.127   4.801  1.00  0.00      A   
ATOM   2352  CG1 ILE   146      -0.009 -12.236   2.097  1.00 20.38      A   
ATOM   2353 HG11 ILE   146      -0.668 -11.688   2.804  1.00  0.00      A   
ATOM   2354 HG12 ILE   146       0.426 -11.480   1.408  1.00  0.00      A   
ATOM   2355  CD  ILE   146      -0.847 -13.204   1.252  1.00  0.00      A   
ATOM   2356  HD1 ILE   146      -1.599 -12.643   0.658  1.00  0.00      A   
ATOM   2357  HD2 ILE   146      -0.194 -13.762   0.547  1.00  0.00      A   
ATOM   2358  HD3 ILE   146      -1.387 -13.933   1.893  1.00  0.00      A   
ATOM   2359  C   ILE   146       3.079 -12.489   4.437  1.00 20.38      A   
ATOM   2360  O   ILE   146       2.896 -12.383   5.647  1.00 20.38      A   
ATOM   2361  N   VAL   147       4.175 -13.126   3.963  1.00 22.42      A   
ATOM   2362  HN  VAL   147       4.320 -13.224   2.981  1.00  0.00      A   
ATOM   2363  CA  VAL   147       5.188 -13.736   4.823  1.00 22.42      A   
ATOM   2364  HA  VAL   147       4.675 -14.405   5.499  1.00  0.00      A   
ATOM   2365  CB  VAL   147       6.190 -14.578   4.028  1.00 22.42      A   
ATOM   2366  HB  VAL   147       6.498 -14.012   3.123  1.00  0.00      A   
ATOM   2367  CG1 VAL   147       7.453 -14.941   4.840  1.00 22.42      A   
ATOM   2368 HG11 VAL   147       8.085 -15.650   4.263  1.00  0.00      A   
ATOM   2369 HG12 VAL   147       8.066 -14.041   5.061  1.00  0.00      A   
ATOM   2370 HG13 VAL   147       7.171 -15.423   5.801  1.00  0.00      A   
ATOM   2371  CG2 VAL   147       5.483 -15.882   3.602  1.00 22.42      A   
ATOM   2372 HG21 VAL   147       6.151 -16.484   2.950  1.00  0.00      A   
ATOM   2373 HG22 VAL   147       5.223 -16.487   4.496  1.00  0.00      A   
ATOM   2374 HG23 VAL   147       4.547 -15.667   3.043  1.00  0.00      A   
ATOM   2375  C   VAL   147       5.883 -12.732   5.725  1.00 22.42      A   
ATOM   2376  O   VAL   147       6.054 -13.002   6.910  1.00 22.42      A   
ATOM   2377  N   ILE   148       6.253 -11.532   5.222  1.00 24.41      A   
ATOM   2378  HN  ILE   148       6.130 -11.333   4.253  1.00  0.00      A   
ATOM   2379  CA  ILE   148       6.794 -10.464   6.062  1.00 24.41      A   
ATOM   2380  HA  ILE   148       7.623 -10.871   6.622  1.00  0.00      A   
ATOM   2381  CB  ILE   148       7.314  -9.282   5.235  1.00 24.41      A   
ATOM   2382  HB  ILE   148       6.491  -8.912   4.587  1.00  0.00      A   
ATOM   2383  CG2 ILE   148       7.774  -8.129   6.162  1.00 24.41      A   
ATOM   2384 HG21 ILE   148       8.201  -7.292   5.568  1.00  0.00      A   
ATOM   2385 HG22 ILE   148       6.929  -7.709   6.748  1.00  0.00      A   
ATOM   2386 HG23 ILE   148       8.549  -8.487   6.873  1.00  0.00      A   
ATOM   2387  CG1 ILE   148       8.479  -9.745   4.323  1.00 24.41      A   
ATOM   2388 HG11 ILE   148       9.339 -10.039   4.961  1.00  0.00      A   
ATOM   2389 HG12 ILE   148       8.166 -10.647   3.754  1.00  0.00      A   
ATOM   2390  CD  ILE   148       8.927  -8.683   3.310  1.00  0.00      A   
ATOM   2391  HD1 ILE   148       9.701  -9.099   2.631  1.00  0.00      A   
ATOM   2392  HD2 ILE   148       8.063  -8.352   2.695  1.00  0.00      A   
ATOM   2393  HD3 ILE   148       9.356  -7.795   3.822  1.00  0.00      A   
ATOM   2394  C   ILE   148       5.776  -9.991   7.101  1.00 24.41      A   
ATOM   2395  O   ILE   148       6.083  -9.868   8.286  1.00 24.41      A   
ATOM   2396  N   ALA   149       4.511  -9.785   6.684  1.00 26.34      A   
ATOM   2397  HN  ALA   149       4.276  -9.917   5.725  1.00  0.00      A   
ATOM   2398  CA  ALA   149       3.434  -9.298   7.521  1.00 26.34      A   
ATOM   2399  HA  ALA   149       3.736  -8.340   7.918  1.00  0.00      A   
ATOM   2400  CB  ALA   149       2.187  -9.103   6.646  1.00 26.34      A   
ATOM   2401  HB1 ALA   149       2.416  -8.393   5.823  1.00  0.00      A   
ATOM   2402  HB2 ALA   149       1.861 -10.066   6.199  1.00  0.00      A   
ATOM   2403  HB3 ALA   149       1.350  -8.683   7.244  1.00  0.00      A   
ATOM   2404  C   ALA   149       3.071 -10.170   8.724  1.00 26.34      A   
ATOM   2405  O   ALA   149       2.714  -9.668   9.789  1.00 26.34      A   
ATOM   2406  N   VAL   150       3.144 -11.512   8.600  1.00 31.82      A   
ATOM   2407  HN  VAL   150       3.399 -11.916   7.724  1.00  0.00      A   
ATOM   2408  CA  VAL   150       2.711 -12.408   9.666  1.00 31.82      A   
ATOM   2409  HA  VAL   150       1.950 -11.910  10.248  1.00  0.00      A   
ATOM   2410  CB  VAL   150       2.094 -13.708   9.145  1.00 31.82      A   
ATOM   2411  HB  VAL   150       1.761 -14.322  10.009  1.00  0.00      A   
ATOM   2412  CG1 VAL   150       0.844 -13.369   8.308  1.00 31.82      A   
ATOM   2413 HG11 VAL   150       0.346 -14.303   7.970  1.00  0.00      A   
ATOM   2414 HG12 VAL   150       0.121 -12.776   8.908  1.00  0.00      A   
ATOM   2415 HG13 VAL   150       1.121 -12.781   7.407  1.00  0.00      A   
ATOM   2416  CG2 VAL   150       3.113 -14.533   8.332  1.00 31.82      A   
ATOM   2417 HG21 VAL   150       2.629 -15.452   7.938  1.00  0.00      A   
ATOM   2418 HG22 VAL   150       3.499 -13.949   7.469  1.00  0.00      A   
ATOM   2419 HG23 VAL   150       3.978 -14.841   8.959  1.00  0.00      A   
ATOM   2420  C   VAL   150       3.827 -12.754  10.640  1.00 31.82      A   
ATOM   2421  O   VAL   150       3.603 -13.454  11.626  1.00 31.82      A   
ATOM   2422  N   LEU   151       5.055 -12.228  10.459  1.00 36.43      A   
ATOM   2423  HN  LEU   151       5.244 -11.651   9.668  1.00  0.00      A   
ATOM   2424  CA  LEU   151       6.155 -12.465  11.386  1.00 36.43      A   
ATOM   2425  HA  LEU   151       6.286 -13.536  11.424  1.00  0.00      A   
ATOM   2426  CB  LEU   151       7.496 -11.863  10.901  1.00 36.43      A   
ATOM   2427  HB1 LEU   151       7.405 -10.756  10.863  1.00  0.00      A   
ATOM   2428  HB2 LEU   151       8.287 -12.123  11.637  1.00  0.00      A   
ATOM   2429  CG  LEU   151       7.969 -12.352   9.515  1.00 36.43      A   
ATOM   2430  HG  LEU   151       7.174 -12.090   8.784  1.00  0.00      A   
ATOM   2431  CD1 LEU   151       9.245 -11.617   9.080  1.00 36.43      A   
ATOM   2432 HD11 LEU   151       9.519 -11.909   8.043  1.00  0.00      A   
ATOM   2433 HD12 LEU   151       9.081 -10.518   9.104  1.00  0.00      A   
ATOM   2434 HD13 LEU   151      10.088 -11.875   9.755  1.00  0.00      A   
ATOM   2435  CD2 LEU   151       8.193 -13.871   9.443  1.00 36.43      A   
ATOM   2436 HD21 LEU   151       8.507 -14.154   8.416  1.00  0.00      A   
ATOM   2437 HD22 LEU   151       8.987 -14.183  10.154  1.00  0.00      A   
ATOM   2438 HD23 LEU   151       7.257 -14.424   9.673  1.00  0.00      A   
ATOM   2439  C   LEU   151       5.906 -12.056  12.844  1.00 36.43      A   
ATOM   2440  O   LEU   151       6.304 -12.829  13.720  1.00 36.43      A   
ATOM   2441  N   PRO   152       5.256 -10.954  13.236  1.00 41.83      A   
ATOM   2442  CD  PRO   152       5.069  -9.738  12.436  1.00 41.83      A   
ATOM   2443  HD1 PRO   152       6.020  -9.164  12.432  1.00  0.00      A   
ATOM   2444  HD2 PRO   152       4.750  -9.938  11.391  1.00  0.00      A   
ATOM   2445  CA  PRO   152       4.875 -10.731  14.629  1.00 41.83      A   
ATOM   2446  HA  PRO   152       5.773 -10.798  15.226  1.00  0.00      A   
ATOM   2447  CB  PRO   152       4.301  -9.303  14.655  1.00 41.83      A   
ATOM   2448  HB1 PRO   152       5.091  -8.612  15.021  1.00  0.00      A   
ATOM   2449  HB2 PRO   152       3.409  -9.205  15.309  1.00  0.00      A   
ATOM   2450  CG  PRO   152       3.989  -8.972  13.193  1.00 41.83      A   
ATOM   2451  HG1 PRO   152       4.019  -7.882  12.979  1.00  0.00      A   
ATOM   2452  HG2 PRO   152       2.992  -9.373  12.911  1.00  0.00      A   
ATOM   2453  C   PRO   152       3.930 -11.772  15.216  1.00 41.83      A   
ATOM   2454  O   PRO   152       3.984 -12.009  16.422  1.00 41.83      A   
ATOM   2455  N   LEU   153       3.061 -12.409  14.411  1.00 44.25      A   
ATOM   2456  HN  LEU   153       3.056 -12.215  13.433  1.00  0.00      A   
ATOM   2457  CA  LEU   153       2.129 -13.434  14.862  1.00 44.25      A   
ATOM   2458  HA  LEU   153       1.693 -13.130  15.802  1.00  0.00      A   
ATOM   2459  CB  LEU   153       1.019 -13.603  13.801  1.00 44.25      A   
ATOM   2460  HB1 LEU   153       1.490 -13.819  12.818  1.00  0.00      A   
ATOM   2461  HB2 LEU   153       0.388 -14.478  14.066  1.00  0.00      A   
ATOM   2462  CG  LEU   153       0.105 -12.370  13.659  1.00 44.25      A   
ATOM   2463  HG  LEU   153       0.725 -11.452  13.744  1.00  0.00      A   
ATOM   2464  CD1 LEU   153      -0.573 -12.317  12.282  1.00 44.25      A   
ATOM   2465 HD11 LEU   153      -1.183 -11.392  12.195  1.00  0.00      A   
ATOM   2466 HD12 LEU   153       0.189 -12.308  11.474  1.00  0.00      A   
ATOM   2467 HD13 LEU   153      -1.238 -13.194  12.131  1.00  0.00      A   
ATOM   2468  CD2 LEU   153      -0.950 -12.344  14.773  1.00 44.25      A   
ATOM   2469 HD21 LEU   153      -1.627 -11.475  14.632  1.00  0.00      A   
ATOM   2470 HD22 LEU   153      -1.568 -13.267  14.754  1.00  0.00      A   
ATOM   2471 HD23 LEU   153      -0.471 -12.262  15.773  1.00  0.00      A   
ATOM   2472  C   LEU   153       2.804 -14.782  15.099  1.00 44.25      A   
ATOM   2473  O   LEU   153       2.351 -15.597  15.898  1.00 44.25      A   
ATOM   2474  N   LEU   154       3.953 -15.007  14.438  1.00 44.36      A   
ATOM   2475  HN  LEU   154       4.240 -14.347  13.748  1.00  0.00      A   
ATOM   2476  CA  LEU   154       4.799 -16.186  14.562  1.00 44.36      A   
ATOM   2477  HA  LEU   154       4.247 -17.033  14.942  1.00  0.00      A   
ATOM   2478  CB  LEU   154       5.423 -16.492  13.168  1.00 44.36      A   
ATOM   2479  HB1 LEU   154       5.676 -15.525  12.682  1.00  0.00      A   
ATOM   2480  HB2 LEU   154       6.377 -17.049  13.296  1.00  0.00      A   
ATOM   2481  CG  LEU   154       4.574 -17.335  12.184  1.00 44.36      A   
ATOM   2482  HG  LEU   154       4.557 -18.374  12.575  1.00  0.00      A   
ATOM   2483  CD1 LEU   154       3.116 -16.879  12.014  1.00 44.36      A   
ATOM   2484 HD11 LEU   154       2.596 -17.528  11.277  1.00  0.00      A   
ATOM   2485 HD12 LEU   154       2.565 -16.943  12.976  1.00  0.00      A   
ATOM   2486 HD13 LEU   154       3.077 -15.832  11.647  1.00  0.00      A   
ATOM   2487  CD2 LEU   154       5.262 -17.356  10.811  1.00 44.36      A   
ATOM   2488 HD21 LEU   154       4.733 -18.048  10.121  1.00  0.00      A   
ATOM   2489 HD22 LEU   154       5.253 -16.338  10.366  1.00  0.00      A   
ATOM   2490 HD23 LEU   154       6.318 -17.685  10.912  1.00  0.00      A   
ATOM   2491  C   LEU   154       5.944 -15.888  15.531  1.00 44.36      A   
ATOM   2492  O   LEU   154       6.889 -16.658  15.675  1.00 44.36      A   
ATOM   2493  N   GLY   155       5.873 -14.747  16.249  1.00 50.81      A   
ATOM   2494  HN  GLY   155       5.122 -14.119  16.061  1.00  0.00      A   
ATOM   2495  CA  GLY   155       6.706 -14.494  17.415  1.00 50.81      A   
ATOM   2496  HA1 GLY   155       7.254 -15.389  17.668  1.00  0.00      A   
ATOM   2497  HA2 GLY   155       6.033 -14.216  18.212  1.00  0.00      A   
ATOM   2498  C   GLY   155       7.725 -13.403  17.343  1.00 50.81      A   
ATOM   2499  O   GLY   155       8.501 -13.246  18.280  1.00 50.81      A   
ATOM   2500  N   TRP   156       7.727 -12.555  16.300  1.00 48.20      A   
ATOM   2501  HN  TRP   156       7.164 -12.734  15.497  1.00  0.00      A   
ATOM   2502  CA  TRP   156       8.515 -11.327  16.308  1.00 48.20      A   
ATOM   2503  HA  TRP   156       9.402 -11.485  16.903  1.00  0.00      A   
ATOM   2504  CB  TRP   156       8.973 -10.941  14.871  1.00 48.20      A   
ATOM   2505  HB1 TRP   156       9.280 -11.876  14.355  1.00  0.00      A   
ATOM   2506  HB2 TRP   156       8.114 -10.534  14.296  1.00  0.00      A   
ATOM   2507  CG  TRP   156      10.142  -9.957  14.755  1.00 48.20      A   
ATOM   2508  CD1 TRP   156      10.728  -9.170  15.714  1.00 48.20      A   
ATOM   2509  HD1 TRP   156      10.430  -9.126  16.751  1.00  0.00      A   
ATOM   2510  NE1 TRP   156      11.749  -8.429  15.162  1.00 48.20      A   
ATOM   2511  HE1 TRP   156      12.342  -7.796  15.609  1.00  0.00      A   
ATOM   2512  CE2 TRP   156      11.844  -8.726  13.829  1.00 48.20      A   
ATOM   2513  CD2 TRP   156      10.857  -9.687  13.531  1.00 48.20      A   
ATOM   2514  CE3 TRP   156      10.725 -10.192  12.240  1.00 48.20      A   
ATOM   2515  HE3 TRP   156       9.988 -10.943  11.998  1.00  0.00      A   
ATOM   2516  CZ3 TRP   156      11.592  -9.710  11.246  1.00 48.20      A   
ATOM   2517  HZ3 TRP   156      11.513 -10.083  10.236  1.00  0.00      A   
ATOM   2518  CZ2 TRP   156      12.702  -8.248  12.849  1.00 48.20      A   
ATOM   2519  HZ2 TRP   156      13.452  -7.505  13.077  1.00  0.00      A   
ATOM   2520  CH2 TRP   156      12.564  -8.746  11.546  1.00 48.20      A   
ATOM   2521  HH2 TRP   156      13.214  -8.386  10.762  1.00  0.00      A   
ATOM   2522  C   TRP   156       7.718 -10.188  16.956  1.00 48.20      A   
ATOM   2523  O   TRP   156       7.523  -9.109  16.401  1.00 48.20      A   
ATOM   2524  N   ASN   157       7.212 -10.426  18.175  1.00 58.01      A   
ATOM   2525  HN  ASN   157       7.447 -11.282  18.630  1.00  0.00      A   
ATOM   2526  CA  ASN   157       6.457  -9.471  18.956  1.00 58.01      A   
ATOM   2527  HA  ASN   157       6.386  -8.533  18.426  1.00  0.00      A   
ATOM   2528  CB  ASN   157       5.016  -9.963  19.276  1.00 58.01      A   
ATOM   2529  HB1 ASN   157       4.509  -9.242  19.952  1.00  0.00      A   
ATOM   2530  HB2 ASN   157       4.443  -9.997  18.325  1.00  0.00      A   
ATOM   2531  CG  ASN   157       4.979 -11.340  19.939  1.00 58.01      A   
ATOM   2532  OD1 ASN   157       5.452 -11.542  21.059  1.00 58.01      A   
ATOM   2533  ND2 ASN   157       4.374 -12.330  19.248  1.00 58.01      A   
ATOM   2534 HD21 ASN   157       4.259 -13.211  19.708  1.00  0.00      A   
ATOM   2535 HD22 ASN   157       4.079 -12.173  18.305  1.00  0.00      A   
ATOM   2536  C   ASN   157       7.284  -9.204  20.198  1.00 58.01      A   
ATOM   2537  O   ASN   157       8.073 -10.040  20.640  1.00 58.01      A   
ATOM   2538  N   CYS   158       7.158  -8.002  20.777  1.00 65.62      A   
ATOM   2539  HN  CYS   158       6.449  -7.371  20.472  1.00  0.00      A   
ATOM   2540  CA  CYS   158       8.029  -7.551  21.846  1.00 65.62      A   
ATOM   2541  HA  CYS   158       9.046  -7.617  21.489  1.00  0.00      A   
ATOM   2542  CB  CYS   158       7.713  -6.080  22.201  1.00 65.62      A   
ATOM   2543  HB1 CYS   158       7.681  -5.491  21.260  1.00  0.00      A   
ATOM   2544  HB2 CYS   158       6.702  -6.013  22.655  1.00  0.00      A   
ATOM   2545  SG  CYS   158       8.961  -5.356  23.308  1.00 65.62      A   
ATOM   2546  HG1 CYS   158       9.496  -4.551  22.402  1.00  0.00      A   
ATOM   2547  C   CYS   158       7.937  -8.403  23.106  1.00 65.62      A   
ATOM   2548  O   CYS   158       8.939  -8.688  23.764  1.00 65.62      A   
ATOM   2549  N   GLU   159       6.713  -8.853  23.437  1.00 67.15      A   
ATOM   2550  HN  GLU   159       5.922  -8.483  22.956  1.00  0.00      A   
ATOM   2551  CA  GLU   159       6.356  -9.797  24.476  1.00 67.15      A   
ATOM   2552  HA  GLU   159       6.413  -9.277  25.421  1.00  0.00      A   
ATOM   2553  CB  GLU   159       4.904 -10.314  24.224  1.00 67.15      A   
ATOM   2554  HB1 GLU   159       4.926 -11.301  23.715  1.00  0.00      A   
ATOM   2555  HB2 GLU   159       4.398 -10.477  25.200  1.00  0.00      A   
ATOM   2556  CG  GLU   159       4.011  -9.442  23.300  1.00 67.15      A   
ATOM   2557  HG1 GLU   159       4.508  -9.162  22.347  1.00  0.00      A   
ATOM   2558  HG2 GLU   159       3.144 -10.072  23.008  1.00  0.00      A   
ATOM   2559  CD  GLU   159       3.473  -8.197  23.970  1.00 67.15      A   
ATOM   2560  OE1 GLU   159       2.310  -8.251  24.460  1.00 67.15      A   
ATOM   2561  OE2 GLU   159       4.182  -7.165  23.999  1.00 67.15      A   
ATOM   2562  C   GLU   159       7.271 -11.012  24.531  1.00 67.15      A   
ATOM   2563  O   GLU   159       7.854 -11.339  25.573  1.00 67.15      A   
ATOM   2564  N   LYS   160       7.433 -11.707  23.379  1.00 64.39      A   
ATOM   2565  HN  LYS   160       6.946 -11.440  22.551  1.00  0.00      A   
ATOM   2566  CA  LYS   160       8.295 -12.861  23.298  1.00 64.39      A   
ATOM   2567  HA  LYS   160       8.113 -13.391  24.221  1.00  0.00      A   
ATOM   2568  CB  LYS   160       7.903 -13.907  22.226  1.00 64.39      A   
ATOM   2569  HB1 LYS   160       6.798 -14.013  22.243  1.00  0.00      A   
ATOM   2570  HB2 LYS   160       8.199 -13.574  21.209  1.00  0.00      A   
ATOM   2571  CG  LYS   160       8.544 -15.257  22.597  1.00 64.39      A   
ATOM   2572  HG1 LYS   160       9.608 -15.250  22.279  1.00  0.00      A   
ATOM   2573  HG2 LYS   160       8.541 -15.333  23.705  1.00  0.00      A   
ATOM   2574  CD  LYS   160       7.869 -16.539  22.094  1.00 64.39      A   
ATOM   2575  HD1 LYS   160       6.784 -16.527  22.333  1.00  0.00      A   
ATOM   2576  HD2 LYS   160       7.982 -16.581  20.989  1.00  0.00      A   
ATOM   2577  CE  LYS   160       8.541 -17.744  22.777  1.00 64.39      A   
ATOM   2578  HE1 LYS   160       9.644 -17.627  22.720  1.00  0.00      A   
ATOM   2579  HE2 LYS   160       8.248 -17.792  23.848  1.00  0.00      A   
ATOM   2580  NZ  LYS   160       8.208 -19.034  22.151  1.00 64.39      A   
ATOM   2581  HZ1 LYS   160       8.475 -19.018  21.146  1.00  0.00      A   
ATOM   2582  HZ2 LYS   160       8.760 -19.772  22.634  1.00  0.00      A   
ATOM   2583  HZ3 LYS   160       7.203 -19.281  22.250  1.00  0.00      A   
ATOM   2584  C   LYS   160       9.783 -12.569  23.356  1.00 64.39      A   
ATOM   2585  O   LYS   160      10.525 -13.260  24.054  1.00 64.39      A   
ATOM   2586  N   LEU   161      10.266 -11.516  22.675  1.00 68.40      A   
ATOM   2587  HN  LEU   161       9.673 -10.975  22.084  1.00  0.00      A   
ATOM   2588  CA  LEU   161      11.664 -11.125  22.751  1.00 68.40      A   
ATOM   2589  HA  LEU   161      12.256 -12.012  22.581  1.00  0.00      A   
ATOM   2590  CB  LEU   161      12.059 -10.111  21.643  1.00 68.40      A   
ATOM   2591  HB1 LEU   161      11.335  -9.270  21.602  1.00  0.00      A   
ATOM   2592  HB2 LEU   161      13.051  -9.678  21.897  1.00  0.00      A   
ATOM   2593  CG  LEU   161      12.210 -10.737  20.233  1.00 68.40      A   
ATOM   2594  HG  LEU   161      12.686 -11.734  20.348  1.00  0.00      A   
ATOM   2595  CD1 LEU   161      10.875 -10.916  19.499  1.00 68.40      A   
ATOM   2596 HD11 LEU   161      11.051 -11.306  18.474  1.00  0.00      A   
ATOM   2597 HD12 LEU   161      10.206 -11.628  20.027  1.00  0.00      A   
ATOM   2598 HD13 LEU   161      10.357  -9.937  19.410  1.00  0.00      A   
ATOM   2599  CD2 LEU   161      13.145  -9.887  19.359  1.00 68.40      A   
ATOM   2600 HD21 LEU   161      13.301 -10.368  18.370  1.00  0.00      A   
ATOM   2601 HD22 LEU   161      12.699  -8.884  19.186  1.00  0.00      A   
ATOM   2602 HD23 LEU   161      14.133  -9.748  19.847  1.00  0.00      A   
ATOM   2603  C   LEU   161      12.105 -10.611  24.122  1.00 68.40      A   
ATOM   2604  O   LEU   161      13.211 -10.909  24.575  1.00 68.40      A   
ATOM   2605  N   GLN   162      11.239  -9.840  24.814  1.00 73.49      A   
ATOM   2606  HN  GLN   162      10.345  -9.665  24.409  1.00  0.00      A   
ATOM   2607  CA  GLN   162      11.537  -9.081  26.024  1.00 73.49      A   
ATOM   2608  HA  GLN   162      10.586  -8.668  26.327  1.00  0.00      A   
ATOM   2609  CB  GLN   162      12.050  -9.912  27.224  1.00 73.49      A   
ATOM   2610  HB1 GLN   162      11.499 -10.876  27.252  1.00  0.00      A   
ATOM   2611  HB2 GLN   162      13.123 -10.152  27.066  1.00  0.00      A   
ATOM   2612  CG  GLN   162      11.848  -9.180  28.569  1.00  0.00      A   
ATOM   2613  HG1 GLN   162      12.296  -8.164  28.536  1.00  0.00      A   
ATOM   2614  HG2 GLN   162      10.764  -9.070  28.789  1.00  0.00      A   
ATOM   2615  CD  GLN   162      12.488  -9.951  29.714  1.00  0.00      A   
ATOM   2616  OE1 GLN   162      11.800 -10.616  30.493  1.00  0.00      A   
ATOM   2617  NE2 GLN   162      13.828  -9.851  29.833  1.00  0.00      A   
ATOM   2618 HE21 GLN   162      14.247 -10.223  30.662  1.00  0.00      A   
ATOM   2619 HE22 GLN   162      14.351  -9.318  29.168  1.00  0.00      A   
ATOM   2620  C   GLN   162      12.409  -7.879  25.708  1.00 73.49      A   
ATOM   2621  O   GLN   162      13.441  -7.624  26.330  1.00 73.49      A   
ATOM   2622  N   SER   163      12.003  -7.120  24.675  1.00 69.54      A   
ATOM   2623  HN  SER   163      11.154  -7.335  24.198  1.00  0.00      A   
ATOM   2624  CA  SER   163      12.789  -6.018  24.154  1.00 69.54      A   
ATOM   2625  HA  SER   163      13.740  -5.981  24.665  1.00  0.00      A   
ATOM   2626  CB  SER   163      13.112  -6.206  22.654  1.00 69.54      A   
ATOM   2627  HB1 SER   163      13.362  -7.273  22.474  1.00  0.00      A   
ATOM   2628  HB2 SER   163      12.227  -5.961  22.028  1.00  0.00      A   
ATOM   2629  OG  SER   163      14.241  -5.421  22.267  1.00 69.54      A   
ATOM   2630  HG1 SER   163      14.428  -5.650  21.354  1.00  0.00      A   
ATOM   2631  C   SER   163      12.131  -4.666  24.413  1.00 69.54      A   
ATOM   2632  O   SER   163      11.441  -4.457  25.415  1.00 69.54      A   
ATOM   2633  N   VAL   164      12.346  -3.703  23.506  1.00 68.58      A   
ATOM   2634  HN  VAL   164      12.967  -3.906  22.753  1.00  0.00      A   
ATOM   2635  CA  VAL   164      11.763  -2.376  23.480  1.00 68.58      A   
ATOM   2636  HA  VAL   164      11.517  -2.081  24.489  1.00  0.00      A   
ATOM   2637  CB  VAL   164      12.736  -1.345  22.918  1.00 68.58      A   
ATOM   2638  HB  VAL   164      12.187  -0.452  22.548  1.00  0.00      A   
ATOM   2639  CG1 VAL   164      13.675  -0.884  24.049  1.00 68.58      A   
ATOM   2640 HG11 VAL   164      14.393  -0.131  23.658  1.00  0.00      A   
ATOM   2641 HG12 VAL   164      13.098  -0.418  24.876  1.00  0.00      A   
ATOM   2642 HG13 VAL   164      14.251  -1.744  24.453  1.00  0.00      A   
ATOM   2643  CG2 VAL   164      13.553  -1.941  21.752  1.00 68.58      A   
ATOM   2644 HG21 VAL   164      14.173  -1.143  21.291  1.00  0.00      A   
ATOM   2645 HG22 VAL   164      14.250  -2.736  22.095  1.00  0.00      A   
ATOM   2646 HG23 VAL   164      12.886  -2.351  20.964  1.00  0.00      A   
ATOM   2647  C   VAL   164      10.455  -2.378  22.701  1.00 68.58      A   
ATOM   2648  O   VAL   164      10.356  -2.883  21.584  1.00 68.58      A   
ATOM   2649  N   CYS   165       9.380  -1.828  23.308  1.00 70.11      A   
ATOM   2650  HN  CYS   165       9.455  -1.464  24.233  1.00  0.00      A   
ATOM   2651  CA  CYS   165       8.135  -1.536  22.610  1.00 70.11      A   
ATOM   2652  HA  CYS   165       7.981  -2.224  21.792  1.00  0.00      A   
ATOM   2653  CB  CYS   165       6.886  -1.478  23.541  1.00 70.11      A   
ATOM   2654  HB1 CYS   165       7.091  -0.755  24.359  1.00  0.00      A   
ATOM   2655  HB2 CYS   165       6.030  -1.071  22.961  1.00  0.00      A   
ATOM   2656  SG  CYS   165       6.400  -3.082  24.253  1.00 70.11      A   
ATOM   2657  HG1 CYS   165       5.458  -2.590  25.045  1.00  0.00      A   
ATOM   2658  C   CYS   165       8.289  -0.142  22.057  1.00 70.11      A   
ATOM   2659  O   CYS   165       8.803   0.736  22.750  1.00 70.11      A   
ATOM   2660  N   SER   166       7.843   0.131  20.819  1.00 66.01      A   
ATOM   2661  HN  SER   166       7.426  -0.558  20.230  1.00  0.00      A   
ATOM   2662  CA  SER   166       7.814   1.509  20.351  1.00 66.01      A   
ATOM   2663  HA  SER   166       8.713   1.987  20.710  1.00  0.00      A   
ATOM   2664  CB  SER   166       7.904   1.664  18.801  1.00 66.01      A   
ATOM   2665  HB1 SER   166       8.549   2.542  18.583  1.00  0.00      A   
ATOM   2666  HB2 SER   166       8.414   0.773  18.377  1.00  0.00      A   
ATOM   2667  OG  SER   166       6.655   1.865  18.131  1.00 66.01      A   
ATOM   2668  HG1 SER   166       6.787   2.694  17.666  1.00  0.00      A   
ATOM   2669  C   SER   166       6.660   2.270  20.971  1.00 66.01      A   
ATOM   2670  O   SER   166       5.729   1.691  21.533  1.00 66.01      A   
ATOM   2671  N   ASP   167       6.709   3.612  20.944  1.00 66.74      A   
ATOM   2672  HN  ASP   167       7.406   4.107  20.431  1.00  0.00      A   
ATOM   2673  CA  ASP   167       5.697   4.390  21.620  1.00 66.74      A   
ATOM   2674  HA  ASP   167       5.365   3.870  22.506  1.00  0.00      A   
ATOM   2675  CB  ASP   167       6.364   5.741  22.004  1.00 66.74      A   
ATOM   2676  HB1 ASP   167       7.422   5.544  22.280  1.00  0.00      A   
ATOM   2677  HB2 ASP   167       6.371   6.443  21.142  1.00  0.00      A   
ATOM   2678  CG  ASP   167       5.708   6.392  23.200  1.00 66.74      A   
ATOM   2679  OD1 ASP   167       4.879   7.315  23.011  1.00 66.74      A   
ATOM   2680  OD2 ASP   167       6.066   6.008  24.346  1.00 66.74      A   
ATOM   2681  C   ASP   167       4.495   4.592  20.702  1.00 66.74      A   
ATOM   2682  O   ASP   167       3.381   4.891  21.140  1.00 66.74      A   
ATOM   2683  N   ILE   168       4.694   4.424  19.378  1.00 61.42      A   
ATOM   2684  HN  ILE   168       5.604   4.222  19.023  1.00  0.00      A   
ATOM   2685  CA  ILE   168       3.630   4.528  18.403  1.00 61.42      A   
ATOM   2686  HA  ILE   168       2.978   5.314  18.756  1.00  0.00      A   
ATOM   2687  CB  ILE   168       4.154   5.020  17.049  1.00 61.42      A   
ATOM   2688  HB  ILE   168       5.166   5.438  17.240  1.00  0.00      A   
ATOM   2689  CG2 ILE   168       4.328   3.905  15.994  1.00 61.42      A   
ATOM   2690 HG21 ILE   168       4.860   4.300  15.102  1.00  0.00      A   
ATOM   2691 HG22 ILE   168       4.943   3.074  16.402  1.00  0.00      A   
ATOM   2692 HG23 ILE   168       3.344   3.506  15.668  1.00  0.00      A   
ATOM   2693  CG1 ILE   168       3.309   6.198  16.516  1.00 61.42      A   
ATOM   2694 HG11 ILE   168       2.349   5.810  16.111  1.00  0.00      A   
ATOM   2695 HG12 ILE   168       3.075   6.886  17.356  1.00  0.00      A   
ATOM   2696  CD  ILE   168       4.060   6.996  15.445  1.00  0.00      A   
ATOM   2697  HD1 ILE   168       3.498   7.914  15.172  1.00  0.00      A   
ATOM   2698  HD2 ILE   168       5.064   7.296  15.815  1.00  0.00      A   
ATOM   2699  HD3 ILE   168       4.200   6.387  14.527  1.00  0.00      A   
ATOM   2700  C   ILE   168       2.716   3.303  18.322  1.00 61.42      A   
ATOM   2701  O   ILE   168       1.495   3.453  18.245  1.00 61.42      A   
ATOM   2702  N   PHE   169       3.262   2.064  18.370  1.00 60.80      A   
ATOM   2703  HN  PHE   169       4.249   1.950  18.442  1.00  0.00      A   
ATOM   2704  CA  PHE   169       2.470   0.842  18.292  1.00 60.80      A   
ATOM   2705  HA  PHE   169       1.418   1.076  18.361  1.00  0.00      A   
ATOM   2706  CB  PHE   169       2.728   0.056  16.971  1.00 60.80      A   
ATOM   2707  HB1 PHE   169       3.808  -0.201  16.910  1.00  0.00      A   
ATOM   2708  HB2 PHE   169       2.142  -0.888  16.964  1.00  0.00      A   
ATOM   2709  CG  PHE   169       2.357   0.810  15.719  1.00 60.80      A   
ATOM   2710  CD1 PHE   169       1.143   1.510  15.592  1.00 60.80      A   
ATOM   2711  HD1 PHE   169       0.448   1.543  16.418  1.00  0.00      A   
ATOM   2712  CE1 PHE   169       0.828   2.187  14.406  1.00 60.80      A   
ATOM   2713  HE1 PHE   169      -0.100   2.734  14.329  1.00  0.00      A   
ATOM   2714  CZ  PHE   169       1.718   2.156  13.326  1.00 60.80      A   
ATOM   2715  HZ  PHE   169       1.484   2.681  12.412  1.00  0.00      A   
ATOM   2716  CD2 PHE   169       3.232   0.775  14.620  1.00 60.80      A   
ATOM   2717  HD2 PHE   169       4.162   0.232  14.698  1.00  0.00      A   
ATOM   2718  CE2 PHE   169       2.918   1.442  13.430  1.00 60.80      A   
ATOM   2719  HE2 PHE   169       3.604   1.400  12.597  1.00  0.00      A   
ATOM   2720  C   PHE   169       2.858  -0.115  19.427  1.00 60.80      A   
ATOM   2721  O   PHE   169       3.970  -0.647  19.406  1.00 60.80      A   
ATOM   2722  N   PRO   170       2.033  -0.428  20.426  1.00 60.68      A   
ATOM   2723  CD  PRO   170       0.720   0.180  20.664  1.00 60.68      A   
ATOM   2724  HD1 PRO   170       0.871   1.206  21.061  1.00  0.00      A   
ATOM   2725  HD2 PRO   170       0.106   0.213  19.738  1.00  0.00      A   
ATOM   2726  CA  PRO   170       2.363  -1.448  21.419  1.00 60.68      A   
ATOM   2727  HA  PRO   170       3.358  -1.261  21.795  1.00  0.00      A   
ATOM   2728  CB  PRO   170       1.268  -1.263  22.488  1.00 60.68      A   
ATOM   2729  HB1 PRO   170       1.605  -0.487  23.209  1.00  0.00      A   
ATOM   2730  HB2 PRO   170       1.031  -2.194  23.046  1.00  0.00      A   
ATOM   2731  CG  PRO   170       0.065  -0.722  21.709  1.00 60.68      A   
ATOM   2732  HG1 PRO   170      -0.659  -0.173  22.349  1.00  0.00      A   
ATOM   2733  HG2 PRO   170      -0.457  -1.558  21.196  1.00  0.00      A   
ATOM   2734  C   PRO   170       2.345  -2.853  20.843  1.00 60.68      A   
ATOM   2735  O   PRO   170       1.742  -3.088  19.797  1.00 60.68      A   
ATOM   2736  N   HSD   171       3.034  -3.787  21.530  1.00 58.26      A   
ATOM   2737  HN  HSD   171       3.504  -3.496  22.360  1.00  0.00      A   
ATOM   2738  CA  HSD   171       3.149  -5.210  21.235  1.00 58.26      A   
ATOM   2739  HA  HSD   171       3.427  -5.682  22.166  1.00  0.00      A   
ATOM   2740  CB  HSD   171       1.871  -5.941  20.715  1.00 58.26      A   
ATOM   2741  HB1 HSD   171       1.680  -5.640  19.662  1.00  0.00      A   
ATOM   2742  HB2 HSD   171       2.065  -7.035  20.714  1.00  0.00      A   
ATOM   2743  ND1 HSD   171      -0.336  -4.765  21.118  1.00 58.26      A   
ATOM   2744  HD1 HSD   171      -0.201  -4.074  20.408  1.00  0.00      A   
ATOM   2745  CG  HSD   171       0.592  -5.718  21.479  1.00 58.26      A   
ATOM   2746  CE1 HSD   171      -1.414  -4.928  21.918  1.00 58.26      A   
ATOM   2747  HE1 HSD   171      -2.305  -4.305  21.845  1.00  0.00      A   
ATOM   2748  NE2 HSD   171      -1.246  -5.923  22.770  1.00 58.26      A   
ATOM   2749  CD2 HSD   171       0.024  -6.416  22.500  1.00 58.26      A   
ATOM   2750  HD2 HSD   171       0.416  -7.255  23.061  1.00  0.00      A   
ATOM   2751  C   HSD   171       4.269  -5.528  20.247  1.00 58.26      A   
ATOM   2752  O   HSD   171       4.695  -6.676  20.124  1.00 58.26      A   
ATOM   2753  N   ILE   172       4.790  -4.528  19.510  1.00 54.65      A   
ATOM   2754  HN  ILE   172       4.490  -3.587  19.644  1.00  0.00      A   
ATOM   2755  CA  ILE   172       5.660  -4.746  18.362  1.00 54.65      A   
ATOM   2756  HA  ILE   172       5.733  -5.803  18.154  1.00  0.00      A   
ATOM   2757  CB  ILE   172       5.137  -4.063  17.099  1.00 54.65      A   
ATOM   2758  HB  ILE   172       5.241  -2.962  17.200  1.00  0.00      A   
ATOM   2759  CG2 ILE   172       5.962  -4.543  15.882  1.00 54.65      A   
ATOM   2760 HG21 ILE   172       5.615  -4.039  14.955  1.00  0.00      A   
ATOM   2761 HG22 ILE   172       7.039  -4.294  15.997  1.00  0.00      A   
ATOM   2762 HG23 ILE   172       5.861  -5.641  15.744  1.00  0.00      A   
ATOM   2763  CG1 ILE   172       3.633  -4.377  16.909  1.00 54.65      A   
ATOM   2764 HG11 ILE   172       3.505  -5.481  16.888  1.00  0.00      A   
ATOM   2765 HG12 ILE   172       3.058  -3.985  17.775  1.00  0.00      A   
ATOM   2766  CD  ILE   172       3.023  -3.774  15.643  1.00  0.00      A   
ATOM   2767  HD1 ILE   172       1.929  -3.967  15.617  1.00  0.00      A   
ATOM   2768  HD2 ILE   172       3.187  -2.676  15.615  1.00  0.00      A   
ATOM   2769  HD3 ILE   172       3.471  -4.221  14.730  1.00  0.00      A   
ATOM   2770  C   ILE   172       7.056  -4.241  18.687  1.00 54.65      A   
ATOM   2771  O   ILE   172       7.245  -3.168  19.256  1.00 54.65      A   
ATOM   2772  N   ASP   173       8.078  -5.058  18.369  1.00 57.54      A   
ATOM   2773  HN  ASP   173       7.907  -5.930  17.915  1.00  0.00      A   
ATOM   2774  CA  ASP   173       9.477  -4.718  18.485  1.00 57.54      A   
ATOM   2775  HA  ASP   173       9.638  -4.289  19.463  1.00  0.00      A   
ATOM   2776  CB  ASP   173      10.264  -6.054  18.352  1.00 57.54      A   
ATOM   2777  HB1 ASP   173       9.797  -6.810  19.019  1.00  0.00      A   
ATOM   2778  HB2 ASP   173      10.214  -6.432  17.309  1.00  0.00      A   
ATOM   2779  CG  ASP   173      11.719  -5.947  18.754  1.00 57.54      A   
ATOM   2780  OD1 ASP   173      12.115  -6.606  19.744  1.00 57.54      A   
ATOM   2781  OD2 ASP   173      12.492  -5.245  18.053  1.00 57.54      A   
ATOM   2782  C   ASP   173       9.921  -3.681  17.438  1.00 57.54      A   
ATOM   2783  O   ASP   173       9.501  -3.717  16.280  1.00 57.54      A   
ATOM   2784  N   GLU   174      10.836  -2.762  17.814  1.00 55.00      A   
ATOM   2785  HN  GLU   174      11.175  -2.763  18.751  1.00  0.00      A   
ATOM   2786  CA  GLU   174      11.418  -1.749  16.945  1.00 55.00      A   
ATOM   2787  HA  GLU   174      10.629  -1.102  16.593  1.00  0.00      A   
ATOM   2788  CB  GLU   174      12.486  -0.919  17.712  1.00 55.00      A   
ATOM   2789  HB1 GLU   174      13.272  -1.606  18.091  1.00  0.00      A   
ATOM   2790  HB2 GLU   174      12.978  -0.211  17.011  1.00  0.00      A   
ATOM   2791  CG  GLU   174      11.969  -0.079  18.908  1.00 55.00      A   
ATOM   2792  HG1 GLU   174      11.243   0.687  18.561  1.00  0.00      A   
ATOM   2793  HG2 GLU   174      11.470  -0.730  19.657  1.00  0.00      A   
ATOM   2794  CD  GLU   174      13.104   0.652  19.628  1.00 55.00      A   
ATOM   2795  OE1 GLU   174      14.281   0.548  19.195  1.00 55.00      A   
ATOM   2796  OE2 GLU   174      12.812   1.307  20.662  1.00 55.00      A   
ATOM   2797  C   GLU   174      12.137  -2.315  15.724  1.00 55.00      A   
ATOM   2798  O   GLU   174      12.132  -1.742  14.636  1.00 55.00      A   
ATOM   2799  N   THR   175      12.796  -3.477  15.872  1.00 47.66      A   
ATOM   2800  HN  THR   175      12.733  -3.946  16.750  1.00  0.00      A   
ATOM   2801  CA  THR   175      13.557  -4.153  14.823  1.00 47.66      A   
ATOM   2802  HA  THR   175      14.258  -3.435  14.424  1.00  0.00      A   
ATOM   2803  CB  THR   175      14.349  -5.335  15.361  1.00 47.66      A   
ATOM   2804  HB  THR   175      14.949  -5.798  14.548  1.00  0.00      A   
ATOM   2805  OG1 THR   175      13.534  -6.339  15.943  1.00 47.66      A   
ATOM   2806  HG1 THR   175      13.203  -5.962  16.762  1.00  0.00      A   
ATOM   2807  CG2 THR   175      15.277  -4.835  16.469  1.00 47.66      A   
ATOM   2808 HG21 THR   175      15.926  -5.662  16.827  1.00  0.00      A   
ATOM   2809 HG22 THR   175      15.912  -4.008  16.086  1.00  0.00      A   
ATOM   2810 HG23 THR   175      14.709  -4.445  17.340  1.00  0.00      A   
ATOM   2811  C   THR   175      12.695  -4.612  13.661  1.00 47.66      A   
ATOM   2812  O   THR   175      13.148  -4.568  12.516  1.00 47.66      A   
ATOM   2813  N   TYR   176      11.431  -5.034  13.921  1.00 39.12      A   
ATOM   2814  HN  TYR   176      11.129  -5.098  14.869  1.00  0.00      A   
ATOM   2815  CA  TYR   176      10.423  -5.308  12.902  1.00 39.12      A   
ATOM   2816  HA  TYR   176      10.854  -5.997  12.191  1.00  0.00      A   
ATOM   2817  CB  TYR   176       9.145  -5.952  13.524  1.00 39.12      A   
ATOM   2818  HB1 TYR   176       9.414  -6.914  14.011  1.00  0.00      A   
ATOM   2819  HB2 TYR   176       8.710  -5.281  14.294  1.00  0.00      A   
ATOM   2820  CG  TYR   176       8.096  -6.241  12.469  1.00 39.12      A   
ATOM   2821  CD1 TYR   176       8.283  -7.275  11.538  1.00 39.12      A   
ATOM   2822  HD1 TYR   176       9.152  -7.912  11.615  1.00  0.00      A   
ATOM   2823  CE1 TYR   176       7.374  -7.457  10.484  1.00 39.12      A   
ATOM   2824  HE1 TYR   176       7.527  -8.241   9.756  1.00  0.00      A   
ATOM   2825  CZ  TYR   176       6.268  -6.608  10.355  1.00 39.12      A   
ATOM   2826  OH  TYR   176       5.389  -6.776   9.267  1.00 39.12      A   
ATOM   2827  HH  TYR   176       4.670  -6.144   9.345  1.00  0.00      A   
ATOM   2828  CD2 TYR   176       6.971  -5.406  12.340  1.00 39.12      A   
ATOM   2829  HD2 TYR   176       6.834  -4.588  13.031  1.00  0.00      A   
ATOM   2830  CE2 TYR   176       6.060  -5.588  11.289  1.00 39.12      A   
ATOM   2831  HE2 TYR   176       5.213  -4.924  11.190  1.00  0.00      A   
ATOM   2832  C   TYR   176      10.075  -4.034  12.129  1.00 39.12      A   
ATOM   2833  O   TYR   176      10.056  -4.034  10.899  1.00 39.12      A   
ATOM   2834  N   LEU   177       9.862  -2.895  12.833  1.00 44.39      A   
ATOM   2835  HN  LEU   177       9.889  -2.906  13.830  1.00  0.00      A   
ATOM   2836  CA  LEU   177       9.596  -1.606  12.206  1.00 44.39      A   
ATOM   2837  HA  LEU   177       8.745  -1.719  11.550  1.00  0.00      A   
ATOM   2838  CB  LEU   177       9.293  -0.472  13.230  1.00 44.39      A   
ATOM   2839  HB1 LEU   177      10.018  -0.518  14.071  1.00  0.00      A   
ATOM   2840  HB2 LEU   177       9.442   0.509  12.729  1.00  0.00      A   
ATOM   2841  CG  LEU   177       7.855  -0.435  13.799  1.00 44.39      A   
ATOM   2842  HG  LEU   177       7.146  -0.489  12.946  1.00  0.00      A   
ATOM   2843  CD1 LEU   177       7.545  -1.588  14.761  1.00 44.39      A   
ATOM   2844 HD11 LEU   177       6.513  -1.489  15.159  1.00  0.00      A   
ATOM   2845 HD12 LEU   177       7.631  -2.573  14.254  1.00  0.00      A   
ATOM   2846 HD13 LEU   177       8.246  -1.568  15.623  1.00  0.00      A   
ATOM   2847  CD2 LEU   177       7.613   0.901  14.523  1.00 44.39      A   
ATOM   2848 HD21 LEU   177       6.575   0.954  14.915  1.00  0.00      A   
ATOM   2849 HD22 LEU   177       8.307   1.007  15.384  1.00  0.00      A   
ATOM   2850 HD23 LEU   177       7.774   1.760  13.837  1.00  0.00      A   
ATOM   2851  C   LEU   177      10.755  -1.159  11.326  1.00 44.39      A   
ATOM   2852  O   LEU   177      10.561  -0.768  10.178  1.00 44.39      A   
ATOM   2853  N   MET   178      11.997  -1.281  11.832  1.00 45.37      A   
ATOM   2854  HN  MET   178      12.086  -1.556  12.786  1.00  0.00      A   
ATOM   2855  CA  MET   178      13.228  -0.974  11.128  1.00 45.37      A   
ATOM   2856  HA  MET   178      13.186   0.062  10.826  1.00  0.00      A   
ATOM   2857  CB  MET   178      14.407  -1.187  12.104  1.00 45.37      A   
ATOM   2858  HB1 MET   178      14.120  -0.764  13.091  1.00  0.00      A   
ATOM   2859  HB2 MET   178      14.569  -2.274  12.262  1.00  0.00      A   
ATOM   2860  CG  MET   178      15.719  -0.535  11.641  1.00 45.37      A   
ATOM   2861  HG1 MET   178      16.539  -0.902  12.294  1.00  0.00      A   
ATOM   2862  HG2 MET   178      15.941  -0.890  10.612  1.00  0.00      A   
ATOM   2863  SD  MET   178      15.714   1.283  11.657  1.00 45.37      A   
ATOM   2864  CE  MET   178      15.726   1.463  13.464  1.00 45.37      A   
ATOM   2865  HE1 MET   178      15.785   2.534  13.754  1.00  0.00      A   
ATOM   2866  HE2 MET   178      14.802   1.056  13.927  1.00  0.00      A   
ATOM   2867  HE3 MET   178      16.596   0.946  13.923  1.00  0.00      A   
ATOM   2868  C   MET   178      13.444  -1.822   9.878  1.00 45.37      A   
ATOM   2869  O   MET   178      13.805  -1.319   8.814  1.00 45.37      A   
ATOM   2870  N   PHE   179      13.183  -3.146   9.966  1.00 36.41      A   
ATOM   2871  HN  PHE   179      12.906  -3.541  10.838  1.00  0.00      A   
ATOM   2872  CA  PHE   179      13.244  -4.051   8.833  1.00 36.41      A   
ATOM   2873  HA  PHE   179      14.228  -3.974   8.394  1.00  0.00      A   
ATOM   2874  CB  PHE   179      12.978  -5.504   9.329  1.00 36.41      A   
ATOM   2875  HB1 PHE   179      13.732  -5.778  10.097  1.00  0.00      A   
ATOM   2876  HB2 PHE   179      11.978  -5.560   9.809  1.00  0.00      A   
ATOM   2877  CG  PHE   179      13.056  -6.536   8.232  1.00 36.41      A   
ATOM   2878  CD1 PHE   179      14.190  -6.634   7.407  1.00 36.41      A   
ATOM   2879  HD1 PHE   179      15.032  -5.976   7.564  1.00  0.00      A   
ATOM   2880  CE1 PHE   179      14.228  -7.563   6.360  1.00 36.41      A   
ATOM   2881  HE1 PHE   179      15.099  -7.628   5.725  1.00  0.00      A   
ATOM   2882  CZ  PHE   179      13.133  -8.409   6.135  1.00 36.41      A   
ATOM   2883  HZ  PHE   179      13.163  -9.128   5.330  1.00  0.00      A   
ATOM   2884  CD2 PHE   179      11.970  -7.397   8.004  1.00 36.41      A   
ATOM   2885  HD2 PHE   179      11.091  -7.326   8.628  1.00  0.00      A   
ATOM   2886  CE2 PHE   179      12.005  -8.330   6.960  1.00 36.41      A   
ATOM   2887  HE2 PHE   179      11.160  -8.980   6.788  1.00  0.00      A   
ATOM   2888  C   PHE   179      12.217  -3.685   7.763  1.00 36.41      A   
ATOM   2889  O   PHE   179      12.553  -3.500   6.593  1.00 36.41      A   
ATOM   2890  N   TRP   180      10.942  -3.513   8.164  1.00 31.23      A   
ATOM   2891  HN  TRP   180      10.695  -3.633   9.122  1.00  0.00      A   
ATOM   2892  CA  TRP   180       9.849  -3.215   7.261  1.00 31.23      A   
ATOM   2893  HA  TRP   180       9.861  -3.956   6.476  1.00  0.00      A   
ATOM   2894  CB  TRP   180       8.512  -3.318   8.037  1.00 31.23      A   
ATOM   2895  HB1 TRP   180       8.473  -4.312   8.533  1.00  0.00      A   
ATOM   2896  HB2 TRP   180       8.481  -2.548   8.837  1.00  0.00      A   
ATOM   2897  CG  TRP   180       7.290  -3.205   7.150  1.00 31.23      A   
ATOM   2898  CD1 TRP   180       6.862  -4.072   6.185  1.00 31.23      A   
ATOM   2899  HD1 TRP   180       7.318  -5.029   5.975  1.00  0.00      A   
ATOM   2900  NE1 TRP   180       5.801  -3.532   5.499  1.00 31.23      A   
ATOM   2901  HE1 TRP   180       5.461  -3.870   4.649  1.00  0.00      A   
ATOM   2902  CE2 TRP   180       5.518  -2.296   6.035  1.00 31.23      A   
ATOM   2903  CD2 TRP   180       6.436  -2.052   7.076  1.00 31.23      A   
ATOM   2904  CE3 TRP   180       6.412  -0.859   7.798  1.00 31.23      A   
ATOM   2905  HE3 TRP   180       7.115  -0.655   8.593  1.00  0.00      A   
ATOM   2906  CZ3 TRP   180       5.432   0.088   7.466  1.00 31.23      A   
ATOM   2907  HZ3 TRP   180       5.383   1.018   8.014  1.00  0.00      A   
ATOM   2908  CZ2 TRP   180       4.555  -1.358   5.707  1.00 31.23      A   
ATOM   2909  HZ2 TRP   180       3.849  -1.554   4.914  1.00  0.00      A   
ATOM   2910  CH2 TRP   180       4.512  -0.158   6.435  1.00 31.23      A   
ATOM   2911  HH2 TRP   180       3.762   0.583   6.200  1.00  0.00      A   
ATOM   2912  C   TRP   180       9.994  -1.851   6.583  1.00 31.23      A   
ATOM   2913  O   TRP   180       9.858  -1.725   5.363  1.00 31.23      A   
ATOM   2914  N   ILE   181      10.343  -0.792   7.347  1.00 31.40      A   
ATOM   2915  HN  ILE   181      10.443  -0.887   8.335  1.00  0.00      A   
ATOM   2916  CA  ILE   181      10.589   0.533   6.797  1.00 31.40      A   
ATOM   2917  HA  ILE   181       9.748   0.739   6.151  1.00  0.00      A   
ATOM   2918  CB  ILE   181      10.588   1.651   7.844  1.00 31.40      A   
ATOM   2919  HB  ILE   181       9.773   1.417   8.562  1.00  0.00      A   
ATOM   2920  CG2 ILE   181      11.914   1.716   8.631  1.00 31.40      A   
ATOM   2921 HG21 ILE   181      11.807   2.381   9.515  1.00  0.00      A   
ATOM   2922 HG22 ILE   181      12.197   0.705   8.995  1.00  0.00      A   
ATOM   2923 HG23 ILE   181      12.738   2.110   7.999  1.00  0.00      A   
ATOM   2924  CG1 ILE   181      10.246   3.012   7.191  1.00 31.40      A   
ATOM   2925 HG11 ILE   181      11.097   3.346   6.561  1.00  0.00      A   
ATOM   2926 HG12 ILE   181       9.367   2.875   6.525  1.00  0.00      A   
ATOM   2927  CD  ILE   181       9.909   4.103   8.213  1.00  0.00      A   
ATOM   2928  HD1 ILE   181       9.625   5.047   7.700  1.00  0.00      A   
ATOM   2929  HD2 ILE   181       9.057   3.782   8.849  1.00  0.00      A   
ATOM   2930  HD3 ILE   181      10.778   4.317   8.872  1.00  0.00      A   
ATOM   2931  C   ILE   181      11.813   0.575   5.896  1.00 31.40      A   
ATOM   2932  O   ILE   181      11.813   1.250   4.868  1.00 31.40      A   
ATOM   2933  N   GLY   182      12.885  -0.186   6.219  1.00 28.46      A   
ATOM   2934  HN  GLY   182      12.884  -0.705   7.070  1.00  0.00      A   
ATOM   2935  CA  GLY   182      14.099  -0.232   5.413  1.00 28.46      A   
ATOM   2936  HA1 GLY   182      14.838  -0.783   5.975  1.00  0.00      A   
ATOM   2937  HA2 GLY   182      14.409   0.781   5.202  1.00  0.00      A   
ATOM   2938  C   GLY   182      13.925  -0.929   4.092  1.00 28.46      A   
ATOM   2939  O   GLY   182      14.378  -0.425   3.066  1.00 28.46      A   
ATOM   2940  N   VAL   183      13.210  -2.076   4.066  1.00 24.52      A   
ATOM   2941  HN  VAL   183      12.885  -2.479   4.918  1.00  0.00      A   
ATOM   2942  CA  VAL   183      12.833  -2.774   2.837  1.00 24.52      A   
ATOM   2943  HA  VAL   183      13.729  -2.953   2.262  1.00  0.00      A   
ATOM   2944  CB  VAL   183      12.176  -4.120   3.147  1.00 24.52      A   
ATOM   2945  HB  VAL   183      11.353  -3.969   3.878  1.00  0.00      A   
ATOM   2946  CG1 VAL   183      11.601  -4.787   1.878  1.00 24.52      A   
ATOM   2947 HG11 VAL   183      11.232  -5.806   2.124  1.00  0.00      A   
ATOM   2948 HG12 VAL   183      10.744  -4.211   1.467  1.00  0.00      A   
ATOM   2949 HG13 VAL   183      12.383  -4.875   1.095  1.00  0.00      A   
ATOM   2950  CG2 VAL   183      13.234  -5.050   3.775  1.00 24.52      A   
ATOM   2951 HG21 VAL   183      12.773  -6.026   4.038  1.00  0.00      A   
ATOM   2952 HG22 VAL   183      14.064  -5.235   3.059  1.00  0.00      A   
ATOM   2953 HG23 VAL   183      13.659  -4.615   4.704  1.00  0.00      A   
ATOM   2954  C   VAL   183      11.929  -1.911   1.970  1.00 24.52      A   
ATOM   2955  O   VAL   183      12.148  -1.762   0.767  1.00 24.52      A   
ATOM   2956  N   THR   184      10.921  -1.257   2.582  1.00 22.11      A   
ATOM   2957  HN  THR   184      10.742  -1.418   3.549  1.00  0.00      A   
ATOM   2958  CA  THR   184      10.008  -0.356   1.881  1.00 22.11      A   
ATOM   2959  HA  THR   184       9.587  -0.904   1.051  1.00  0.00      A   
ATOM   2960  CB  THR   184       8.857   0.106   2.759  1.00 22.11      A   
ATOM   2961  HB  THR   184       9.218   0.736   3.600  1.00  0.00      A   
ATOM   2962  OG1 THR   184       8.165  -1.016   3.286  1.00 22.11      A   
ATOM   2963  HG1 THR   184       8.637  -1.314   4.067  1.00  0.00      A   
ATOM   2964  CG2 THR   184       7.826   0.872   1.925  1.00 22.11      A   
ATOM   2965 HG21 THR   184       6.930   1.072   2.551  1.00  0.00      A   
ATOM   2966 HG22 THR   184       8.225   1.843   1.560  1.00  0.00      A   
ATOM   2967 HG23 THR   184       7.502   0.261   1.056  1.00  0.00      A   
ATOM   2968  C   THR   184      10.712   0.854   1.296  1.00 22.11      A   
ATOM   2969  O   THR   184      10.536   1.195   0.127  1.00 22.11      A   
ATOM   2970  N   SER   185      11.588   1.511   2.081  1.00 23.06      A   
ATOM   2971  HN  SER   185      11.719   1.223   3.026  1.00  0.00      A   
ATOM   2972  CA  SER   185      12.334   2.690   1.653  1.00 23.06      A   
ATOM   2973  HA  SER   185      11.623   3.417   1.289  1.00  0.00      A   
ATOM   2974  CB  SER   185      13.150   3.336   2.800  1.00 23.06      A   
ATOM   2975  HB1 SER   185      13.900   2.618   3.197  1.00  0.00      A   
ATOM   2976  HB2 SER   185      13.684   4.236   2.429  1.00  0.00      A   
ATOM   2977  OG  SER   185      12.288   3.744   3.859  1.00 23.06      A   
ATOM   2978  HG1 SER   185      12.048   2.948   4.341  1.00  0.00      A   
ATOM   2979  C   SER   185      13.310   2.427   0.531  1.00 23.06      A   
ATOM   2980  O   SER   185      13.349   3.167  -0.449  1.00 23.06      A   
ATOM   2981  N   VAL   186      14.116   1.344   0.611  1.00 21.39      A   
ATOM   2982  HN  VAL   186      14.088   0.729   1.395  1.00  0.00      A   
ATOM   2983  CA  VAL   186      15.057   1.017  -0.453  1.00 21.39      A   
ATOM   2984  HA  VAL   186      15.598   1.926  -0.670  1.00  0.00      A   
ATOM   2985  CB  VAL   186      16.117  -0.008  -0.039  1.00 21.39      A   
ATOM   2986  HB  VAL   186      16.516   0.309   0.948  1.00  0.00      A   
ATOM   2987  CG1 VAL   186      15.552  -1.433   0.116  1.00 21.39      A   
ATOM   2988 HG11 VAL   186      16.331  -2.107   0.533  1.00  0.00      A   
ATOM   2989 HG12 VAL   186      14.684  -1.439   0.809  1.00  0.00      A   
ATOM   2990 HG13 VAL   186      15.228  -1.847  -0.863  1.00  0.00      A   
ATOM   2991  CG2 VAL   186      17.282   0.013  -1.051  1.00 21.39      A   
ATOM   2992 HG21 VAL   186      18.084  -0.682  -0.720  1.00  0.00      A   
ATOM   2993 HG22 VAL   186      16.940  -0.310  -2.057  1.00  0.00      A   
ATOM   2994 HG23 VAL   186      17.714   1.033  -1.132  1.00  0.00      A   
ATOM   2995  C   VAL   186      14.359   0.647  -1.753  1.00 21.39      A   
ATOM   2996  O   VAL   186      14.764   1.065  -2.839  1.00 21.39      A   
ATOM   2997  N   LEU   187      13.242  -0.107  -1.672  1.00 18.98      A   
ATOM   2998  HN  LEU   187      12.929  -0.454  -0.791  1.00  0.00      A   
ATOM   2999  CA  LEU   187      12.431  -0.441  -2.821  1.00 18.98      A   
ATOM   3000  HA  LEU   187      13.102  -0.851  -3.562  1.00  0.00      A   
ATOM   3001  CB  LEU   187      11.389  -1.517  -2.431  1.00 18.98      A   
ATOM   3002  HB1 LEU   187      11.923  -2.312  -1.868  1.00  0.00      A   
ATOM   3003  HB2 LEU   187      10.646  -1.077  -1.732  1.00  0.00      A   
ATOM   3004  CG  LEU   187      10.654  -2.193  -3.608  1.00 18.98      A   
ATOM   3005  HG  LEU   187      10.042  -1.423  -4.124  1.00  0.00      A   
ATOM   3006  CD1 LEU   187      11.621  -2.805  -4.633  1.00 18.98      A   
ATOM   3007 HD11 LEU   187      11.054  -3.392  -5.388  1.00  0.00      A   
ATOM   3008 HD12 LEU   187      12.190  -2.015  -5.168  1.00  0.00      A   
ATOM   3009 HD13 LEU   187      12.340  -3.484  -4.126  1.00  0.00      A   
ATOM   3010  CD2 LEU   187       9.704  -3.280  -3.082  1.00 18.98      A   
ATOM   3011 HD21 LEU   187       9.115  -3.720  -3.915  1.00  0.00      A   
ATOM   3012 HD22 LEU   187      10.281  -4.091  -2.588  1.00  0.00      A   
ATOM   3013 HD23 LEU   187       8.998  -2.855  -2.336  1.00  0.00      A   
ATOM   3014  C   LEU   187      11.777   0.777  -3.460  1.00 18.98      A   
ATOM   3015  O   LEU   187      11.846   0.948  -4.673  1.00 18.98      A   
ATOM   3016  N   LEU   188      11.200   1.708  -2.667  1.00 19.07      A   
ATOM   3017  HN  LEU   188      11.114   1.557  -1.685  1.00  0.00      A   
ATOM   3018  CA  LEU   188      10.676   2.969  -3.178  1.00 19.07      A   
ATOM   3019  HA  LEU   188       9.949   2.741  -3.944  1.00  0.00      A   
ATOM   3020  CB  LEU   188      10.003   3.804  -2.058  1.00 19.07      A   
ATOM   3021  HB1 LEU   188      10.659   3.782  -1.162  1.00  0.00      A   
ATOM   3022  HB2 LEU   188       9.902   4.865  -2.372  1.00  0.00      A   
ATOM   3023  CG  LEU   188       8.592   3.323  -1.660  1.00 19.07      A   
ATOM   3024  HG  LEU   188       8.637   2.233  -1.452  1.00  0.00      A   
ATOM   3025  CD1 LEU   188       8.132   4.026  -0.373  1.00 19.07      A   
ATOM   3026 HD11 LEU   188       7.136   3.646  -0.061  1.00  0.00      A   
ATOM   3027 HD12 LEU   188       8.855   3.836   0.450  1.00  0.00      A   
ATOM   3028 HD13 LEU   188       8.058   5.122  -0.534  1.00  0.00      A   
ATOM   3029  CD2 LEU   188       7.566   3.573  -2.778  1.00 19.07      A   
ATOM   3030 HD21 LEU   188       6.551   3.279  -2.435  1.00  0.00      A   
ATOM   3031 HD22 LEU   188       7.541   4.651  -3.043  1.00  0.00      A   
ATOM   3032 HD23 LEU   188       7.810   2.986  -3.689  1.00  0.00      A   
ATOM   3033  C   LEU   188      11.728   3.839  -3.855  1.00 19.07      A   
ATOM   3034  O   LEU   188      11.500   4.356  -4.947  1.00 19.07      A   
ATOM   3035  N   LEU   189      12.931   3.986  -3.265  1.00 19.50      A   
ATOM   3036  HN  LEU   189      13.095   3.604  -2.359  1.00  0.00      A   
ATOM   3037  CA  LEU   189      14.039   4.705  -3.883  1.00 19.50      A   
ATOM   3038  HA  LEU   189      13.681   5.687  -4.155  1.00  0.00      A   
ATOM   3039  CB  LEU   189      15.234   4.851  -2.901  1.00 19.50      A   
ATOM   3040  HB1 LEU   189      15.211   3.998  -2.189  1.00  0.00      A   
ATOM   3041  HB2 LEU   189      16.197   4.790  -3.451  1.00  0.00      A   
ATOM   3042  CG  LEU   189      15.268   6.179  -2.104  1.00 19.50      A   
ATOM   3043  HG  LEU   189      16.113   6.098  -1.387  1.00  0.00      A   
ATOM   3044  CD1 LEU   189      15.567   7.382  -3.015  1.00 19.50      A   
ATOM   3045 HD11 LEU   189      15.695   8.301  -2.405  1.00  0.00      A   
ATOM   3046 HD12 LEU   189      16.501   7.210  -3.592  1.00  0.00      A   
ATOM   3047 HD13 LEU   189      14.734   7.556  -3.730  1.00  0.00      A   
ATOM   3048  CD2 LEU   189      13.998   6.436  -1.277  1.00 19.50      A   
ATOM   3049 HD21 LEU   189      14.111   7.364  -0.677  1.00  0.00      A   
ATOM   3050 HD22 LEU   189      13.111   6.555  -1.935  1.00  0.00      A   
ATOM   3051 HD23 LEU   189      13.810   5.592  -0.579  1.00  0.00      A   
ATOM   3052  C   LEU   189      14.506   4.069  -5.191  1.00 19.50      A   
ATOM   3053  O   LEU   189      14.760   4.765  -6.176  1.00 19.50      A   
ATOM   3054  N   PHE   190      14.582   2.721  -5.260  1.00 19.33      A   
ATOM   3055  HN  PHE   190      14.427   2.169  -4.444  1.00  0.00      A   
ATOM   3056  CA  PHE   190      14.835   2.002  -6.500  1.00 19.33      A   
ATOM   3057  HA  PHE   190      15.764   2.368  -6.911  1.00  0.00      A   
ATOM   3058  CB  PHE   190      14.959   0.468  -6.229  1.00 19.33      A   
ATOM   3059  HB1 PHE   190      15.807   0.281  -5.535  1.00  0.00      A   
ATOM   3060  HB2 PHE   190      14.032   0.089  -5.747  1.00  0.00      A   
ATOM   3061  CG  PHE   190      15.202  -0.320  -7.498  1.00 19.33      A   
ATOM   3062  CD1 PHE   190      16.482  -0.382  -8.066  1.00 19.33      A   
ATOM   3063  HD1 PHE   190      17.313   0.075  -7.550  1.00  0.00      A   
ATOM   3064  CE1 PHE   190      16.687  -1.004  -9.305  1.00 19.33      A   
ATOM   3065  HE1 PHE   190      17.678  -1.042  -9.732  1.00  0.00      A   
ATOM   3066  CZ  PHE   190      15.604  -1.567  -9.991  1.00 19.33      A   
ATOM   3067  HZ  PHE   190      15.759  -2.040 -10.949  1.00  0.00      A   
ATOM   3068  CD2 PHE   190      14.126  -0.910  -8.185  1.00 19.33      A   
ATOM   3069  HD2 PHE   190      13.132  -0.850  -7.766  1.00  0.00      A   
ATOM   3070  CE2 PHE   190      14.322  -1.518  -9.432  1.00 19.33      A   
ATOM   3071  HE2 PHE   190      13.484  -1.942  -9.965  1.00  0.00      A   
ATOM   3072  C   PHE   190      13.758   2.263  -7.555  1.00 19.33      A   
ATOM   3073  O   PHE   190      14.068   2.540  -8.710  1.00 19.33      A   
ATOM   3074  N   ILE   191      12.465   2.216  -7.176  1.00 18.14      A   
ATOM   3075  HN  ILE   191      12.239   1.960  -6.239  1.00  0.00      A   
ATOM   3076  CA  ILE   191      11.340   2.485  -8.061  1.00 18.14      A   
ATOM   3077  HA  ILE   191      11.420   1.828  -8.915  1.00  0.00      A   
ATOM   3078  CB  ILE   191      10.022   2.187  -7.340  1.00 18.14      A   
ATOM   3079  HB  ILE   191      10.040   2.699  -6.354  1.00  0.00      A   
ATOM   3080  CG2 ILE   191       8.809   2.695  -8.139  1.00 18.14      A   
ATOM   3081 HG21 ILE   191       7.857   2.419  -7.637  1.00  0.00      A   
ATOM   3082 HG22 ILE   191       8.820   3.802  -8.235  1.00  0.00      A   
ATOM   3083 HG23 ILE   191       8.822   2.236  -9.151  1.00  0.00      A   
ATOM   3084  CG1 ILE   191       9.858   0.669  -7.097  1.00 18.14      A   
ATOM   3085 HG11 ILE   191       9.609   0.171  -8.058  1.00  0.00      A   
ATOM   3086 HG12 ILE   191      10.818   0.236  -6.742  1.00  0.00      A   
ATOM   3087  CD  ILE   191       8.778   0.361  -6.054  1.00  0.00      A   
ATOM   3088  HD1 ILE   191       8.729  -0.729  -5.843  1.00  0.00      A   
ATOM   3089  HD2 ILE   191       9.009   0.880  -5.099  1.00  0.00      A   
ATOM   3090  HD3 ILE   191       7.772   0.685  -6.396  1.00  0.00      A   
ATOM   3091  C   ILE   191      11.376   3.909  -8.614  1.00 18.14      A   
ATOM   3092  O   ILE   191      11.211   4.119  -9.816  1.00 18.14      A   
ATOM   3093  N   VAL   192      11.659   4.927  -7.771  1.00 18.36      A   
ATOM   3094  HN  VAL   192      11.753   4.745  -6.795  1.00  0.00      A   
ATOM   3095  CA  VAL   192      11.844   6.311  -8.202  1.00 18.36      A   
ATOM   3096  HA  VAL   192      10.960   6.618  -8.741  1.00  0.00      A   
ATOM   3097  CB  VAL   192      12.039   7.244  -7.003  1.00 18.36      A   
ATOM   3098  HB  VAL   192      12.841   6.837  -6.351  1.00  0.00      A   
ATOM   3099  CG1 VAL   192      12.427   8.676  -7.438  1.00 18.36      A   
ATOM   3100 HG11 VAL   192      12.427   9.350  -6.554  1.00  0.00      A   
ATOM   3101 HG12 VAL   192      13.443   8.709  -7.886  1.00  0.00      A   
ATOM   3102 HG13 VAL   192      11.696   9.070  -8.176  1.00  0.00      A   
ATOM   3103  CG2 VAL   192      10.729   7.306  -6.196  1.00 18.36      A   
ATOM   3104 HG21 VAL   192      10.872   7.924  -5.284  1.00  0.00      A   
ATOM   3105 HG22 VAL   192       9.920   7.766  -6.802  1.00  0.00      A   
ATOM   3106 HG23 VAL   192      10.392   6.296  -5.876  1.00  0.00      A   
ATOM   3107  C   VAL   192      13.011   6.466  -9.168  1.00 18.36      A   
ATOM   3108  O   VAL   192      12.866   7.077 -10.227  1.00 18.36      A   
ATOM   3109  N   TYR   193      14.185   5.862  -8.872  1.00 20.02      A   
ATOM   3110  HN  TYR   193      14.297   5.381  -8.006  1.00  0.00      A   
ATOM   3111  CA  TYR   193      15.326   5.861  -9.777  1.00 20.02      A   
ATOM   3112  HA  TYR   193      15.569   6.886 -10.014  1.00  0.00      A   
ATOM   3113  CB  TYR   193      16.556   5.199  -9.065  1.00 20.02      A   
ATOM   3114  HB1 TYR   193      16.943   5.871  -8.270  1.00  0.00      A   
ATOM   3115  HB2 TYR   193      16.243   4.244  -8.592  1.00  0.00      A   
ATOM   3116  CG  TYR   193      17.659   4.909 -10.047  1.00 20.02      A   
ATOM   3117  CD1 TYR   193      18.502   5.924 -10.529  1.00 20.02      A   
ATOM   3118  HD1 TYR   193      18.486   6.900 -10.066  1.00  0.00      A   
ATOM   3119  CE1 TYR   193      19.278   5.707 -11.680  1.00 20.02      A   
ATOM   3120  HE1 TYR   193      19.899   6.498 -12.073  1.00  0.00      A   
ATOM   3121  CZ  TYR   193      19.183   4.485 -12.354  1.00 20.02      A   
ATOM   3122  OH  TYR   193      19.844   4.260 -13.565  1.00 20.02      A   
ATOM   3123  HH  TYR   193      20.334   5.051 -13.799  1.00  0.00      A   
ATOM   3124  CD2 TYR   193      17.647   3.660 -10.689  1.00 20.02      A   
ATOM   3125  HD2 TYR   193      16.966   2.892 -10.352  1.00  0.00      A   
ATOM   3126  CE2 TYR   193      18.377   3.465 -11.861  1.00 20.02      A   
ATOM   3127  HE2 TYR   193      18.292   2.539 -12.410  1.00  0.00      A   
ATOM   3128  C   TYR   193      14.988   5.187 -11.110  1.00 20.02      A   
ATOM   3129  O   TYR   193      15.238   5.744 -12.179  1.00 20.02      A   
ATOM   3130  N   ALA   194      14.377   3.985 -11.067  1.00 17.14      A   
ATOM   3131  HN  ALA   194      14.179   3.557 -10.188  1.00  0.00      A   
ATOM   3132  CA  ALA   194      14.053   3.206 -12.239  1.00 17.14      A   
ATOM   3133  HA  ALA   194      14.961   3.056 -12.804  1.00  0.00      A   
ATOM   3134  CB  ALA   194      13.467   1.844 -11.814  1.00 17.14      A   
ATOM   3135  HB1 ALA   194      14.198   1.304 -11.175  1.00  0.00      A   
ATOM   3136  HB2 ALA   194      12.538   1.985 -11.222  1.00  0.00      A   
ATOM   3137  HB3 ALA   194      13.239   1.213 -12.700  1.00  0.00      A   
ATOM   3138  C   ALA   194      13.076   3.938 -13.143  1.00 17.14      A   
ATOM   3139  O   ALA   194      13.299   4.047 -14.345  1.00 17.14      A   
ATOM   3140  N   TYR   195      12.005   4.537 -12.580  1.00 17.79      A   
ATOM   3141  HN  TYR   195      11.824   4.437 -11.605  1.00  0.00      A   
ATOM   3142  CA  TYR   195      11.100   5.373 -13.344  1.00 17.79      A   
ATOM   3143  HA  TYR   195      10.826   4.808 -14.223  1.00  0.00      A   
ATOM   3144  CB  TYR   195       9.807   5.739 -12.569  1.00 17.79      A   
ATOM   3145  HB1 TYR   195      10.055   6.000 -11.518  1.00  0.00      A   
ATOM   3146  HB2 TYR   195       9.294   6.605 -13.039  1.00  0.00      A   
ATOM   3147  CG  TYR   195       8.821   4.598 -12.598  1.00 17.79      A   
ATOM   3148  CD1 TYR   195       8.277   4.127 -13.810  1.00 17.79      A   
ATOM   3149  HD1 TYR   195       8.575   4.579 -14.744  1.00  0.00      A   
ATOM   3150  CE1 TYR   195       7.358   3.065 -13.814  1.00 17.79      A   
ATOM   3151  HE1 TYR   195       6.959   2.686 -14.743  1.00  0.00      A   
ATOM   3152  CZ  TYR   195       6.968   2.476 -12.606  1.00 17.79      A   
ATOM   3153  OH  TYR   195       6.082   1.385 -12.589  1.00 17.79      A   
ATOM   3154  HH  TYR   195       6.234   0.899 -11.775  1.00  0.00      A   
ATOM   3155  CD2 TYR   195       8.398   4.007 -11.400  1.00 17.79      A   
ATOM   3156  HD2 TYR   195       8.807   4.368 -10.468  1.00  0.00      A   
ATOM   3157  CE2 TYR   195       7.472   2.956 -11.400  1.00 17.79      A   
ATOM   3158  HE2 TYR   195       7.148   2.514 -10.469  1.00  0.00      A   
ATOM   3159  C   TYR   195      11.728   6.630 -13.908  1.00 17.79      A   
ATOM   3160  O   TYR   195      11.483   6.951 -15.063  1.00 17.79      A   
ATOM   3161  N   MET   196      12.571   7.370 -13.164  1.00 20.89      A   
ATOM   3162  HN  MET   196      12.765   7.134 -12.215  1.00  0.00      A   
ATOM   3163  CA  MET   196      13.259   8.534 -13.709  1.00 20.89      A   
ATOM   3164  HA  MET   196      12.514   9.174 -14.159  1.00  0.00      A   
ATOM   3165  CB  MET   196      13.958   9.344 -12.594  1.00 20.89      A   
ATOM   3166  HB1 MET   196      14.611   8.660 -12.011  1.00  0.00      A   
ATOM   3167  HB2 MET   196      14.604  10.127 -13.046  1.00  0.00      A   
ATOM   3168  CG  MET   196      12.977  10.045 -11.626  1.00 20.89      A   
ATOM   3169  HG1 MET   196      12.309   9.287 -11.164  1.00  0.00      A   
ATOM   3170  HG2 MET   196      13.581  10.473 -10.797  1.00  0.00      A   
ATOM   3171  SD  MET   196      11.982  11.380 -12.374  1.00 20.89      A   
ATOM   3172  CE  MET   196      10.425  10.451 -12.499  1.00 20.89      A   
ATOM   3173  HE1 MET   196       9.621  11.093 -12.917  1.00  0.00      A   
ATOM   3174  HE2 MET   196      10.532   9.564 -13.159  1.00  0.00      A   
ATOM   3175  HE3 MET   196      10.092  10.097 -11.500  1.00  0.00      A   
ATOM   3176  C   MET   196      14.225   8.208 -14.842  1.00 20.89      A   
ATOM   3177  O   MET   196      14.275   8.914 -15.848  1.00 20.89      A   
ATOM   3178  N   TYR   197      14.970   7.090 -14.740  1.00 21.82      A   
ATOM   3179  HN  TYR   197      14.960   6.568 -13.890  1.00  0.00      A   
ATOM   3180  CA  TYR   197      15.755   6.530 -15.829  1.00 21.82      A   
ATOM   3181  HA  TYR   197      16.429   7.295 -16.186  1.00  0.00      A   
ATOM   3182  CB  TYR   197      16.601   5.359 -15.229  1.00 21.82      A   
ATOM   3183  HB1 TYR   197      17.479   5.762 -14.681  1.00  0.00      A   
ATOM   3184  HB2 TYR   197      15.978   4.798 -14.499  1.00  0.00      A   
ATOM   3185  CG  TYR   197      17.085   4.394 -16.266  1.00 21.82      A   
ATOM   3186  CD1 TYR   197      17.989   4.797 -17.263  1.00 21.82      A   
ATOM   3187  HD1 TYR   197      18.456   5.769 -17.200  1.00  0.00      A   
ATOM   3188  CE1 TYR   197      18.176   4.000 -18.401  1.00 21.82      A   
ATOM   3189  HE1 TYR   197      18.789   4.355 -19.217  1.00  0.00      A   
ATOM   3190  CZ  TYR   197      17.466   2.802 -18.528  1.00 21.82      A   
ATOM   3191  OH  TYR   197      17.399   2.142 -19.760  1.00 21.82      A   
ATOM   3192  HH  TYR   197      16.476   2.239 -20.006  1.00  0.00      A   
ATOM   3193  CD2 TYR   197      16.441   3.152 -16.371  1.00 21.82      A   
ATOM   3194  HD2 TYR   197      15.720   2.858 -15.623  1.00  0.00      A   
ATOM   3195  CE2 TYR   197      16.625   2.360 -17.506  1.00 21.82      A   
ATOM   3196  HE2 TYR   197      16.058   1.448 -17.619  1.00  0.00      A   
ATOM   3197  C   TYR   197      14.881   6.148 -17.035  1.00 21.82      A   
ATOM   3198  O   TYR   197      15.195   6.514 -18.167  1.00 21.82      A   
ATOM   3199  N   ILE   198      13.735   5.461 -16.824  1.00 21.83      A   
ATOM   3200  HN  ILE   198      13.516   5.131 -15.909  1.00  0.00      A   
ATOM   3201  CA  ILE   198      12.790   5.134 -17.888  1.00 21.83      A   
ATOM   3202  HA  ILE   198      13.341   4.628 -18.667  1.00  0.00      A   
ATOM   3203  CB  ILE   198      11.672   4.195 -17.403  1.00 21.83      A   
ATOM   3204  HB  ILE   198      11.231   4.638 -16.485  1.00  0.00      A   
ATOM   3205  CG2 ILE   198      10.552   4.043 -18.462  1.00 21.83      A   
ATOM   3206 HG21 ILE   198       9.805   3.288 -18.136  1.00  0.00      A   
ATOM   3207 HG22 ILE   198      10.005   4.998 -18.619  1.00  0.00      A   
ATOM   3208 HG23 ILE   198      10.978   3.717 -19.436  1.00  0.00      A   
ATOM   3209  CG1 ILE   198      12.238   2.801 -17.033  1.00 21.83      A   
ATOM   3210 HG11 ILE   198      12.488   2.240 -17.959  1.00  0.00      A   
ATOM   3211 HG12 ILE   198      13.186   2.925 -16.467  1.00  0.00      A   
ATOM   3212  CD  ILE   198      11.273   1.972 -16.173  1.00  0.00      A   
ATOM   3213  HD1 ILE   198      11.756   1.029 -15.839  1.00  0.00      A   
ATOM   3214  HD2 ILE   198      10.979   2.541 -15.266  1.00  0.00      A   
ATOM   3215  HD3 ILE   198      10.353   1.706 -16.737  1.00  0.00      A   
ATOM   3216  C   ILE   198      12.195   6.378 -18.538  1.00 21.83      A   
ATOM   3217  O   ILE   198      12.141   6.479 -19.762  1.00 21.83      A   
ATOM   3218  N   LEU   199      11.765   7.384 -17.749  1.00 22.92      A   
ATOM   3219  HN  LEU   199      11.781   7.282 -16.757  1.00  0.00      A   
ATOM   3220  CA  LEU   199      11.243   8.635 -18.269  1.00 22.92      A   
ATOM   3221  HA  LEU   199      10.480   8.397 -18.995  1.00  0.00      A   
ATOM   3222  CB  LEU   199      10.642   9.568 -17.182  1.00 22.92      A   
ATOM   3223  HB1 LEU   199      11.429   9.839 -16.446  1.00  0.00      A   
ATOM   3224  HB2 LEU   199      10.327  10.507 -17.685  1.00  0.00      A   
ATOM   3225  CG  LEU   199       9.409   9.051 -16.408  1.00 22.92      A   
ATOM   3226  HG  LEU   199       9.762   8.475 -15.526  1.00  0.00      A   
ATOM   3227  CD1 LEU   199       8.611  10.257 -15.896  1.00 22.92      A   
ATOM   3228 HD11 LEU   199       7.735   9.934 -15.294  1.00  0.00      A   
ATOM   3229 HD12 LEU   199       9.255  10.912 -15.271  1.00  0.00      A   
ATOM   3230 HD13 LEU   199       8.234  10.850 -16.756  1.00  0.00      A   
ATOM   3231  CD2 LEU   199       8.495   8.130 -17.227  1.00 22.92      A   
ATOM   3232 HD21 LEU   199       7.583   7.878 -16.645  1.00  0.00      A   
ATOM   3233 HD22 LEU   199       8.184   8.646 -18.160  1.00  0.00      A   
ATOM   3234 HD23 LEU   199       9.011   7.182 -17.491  1.00  0.00      A   
ATOM   3235  C   LEU   199      12.280   9.448 -19.020  1.00 22.92      A   
ATOM   3236  O   LEU   199      11.970   9.969 -20.087  1.00 22.92      A   
ATOM   3237  N   TRP   200      13.541   9.573 -18.531  1.00 29.11      A   
ATOM   3238  HN  TRP   200      13.799   9.208 -17.640  1.00  0.00      A   
ATOM   3239  CA  TRP   200      14.584  10.212 -19.325  1.00 29.11      A   
ATOM   3240  HA  TRP   200      14.212  11.180 -19.627  1.00  0.00      A   
ATOM   3241  CB  TRP   200      15.925  10.433 -18.604  1.00 29.11      A   
ATOM   3242  HB1 TRP   200      15.738  11.095 -17.732  1.00  0.00      A   
ATOM   3243  HB2 TRP   200      16.303   9.463 -18.215  1.00  0.00      A   
ATOM   3244  CG  TRP   200      16.961  11.067 -19.543  1.00 29.11      A   
ATOM   3245  CD1 TRP   200      16.921  12.293 -20.155  1.00 29.11      A   
ATOM   3246  HD1 TRP   200      16.239  13.086 -19.888  1.00  0.00      A   
ATOM   3247  NE1 TRP   200      17.804  12.330 -21.213  1.00 29.11      A   
ATOM   3248  HE1 TRP   200      17.933  13.048 -21.862  1.00  0.00      A   
ATOM   3249  CE2 TRP   200      18.398  11.097 -21.325  1.00 29.11      A   
ATOM   3250  CD2 TRP   200      17.901  10.275 -20.291  1.00 29.11      A   
ATOM   3251  CE3 TRP   200      18.276   8.936 -20.190  1.00 29.11      A   
ATOM   3252  HE3 TRP   200      17.900   8.295 -19.406  1.00  0.00      A   
ATOM   3253  CZ3 TRP   200      19.134   8.420 -21.170  1.00 29.11      A   
ATOM   3254  HZ3 TRP   200      19.431   7.382 -21.127  1.00  0.00      A   
ATOM   3255  CZ2 TRP   200      19.276  10.594 -22.271  1.00 29.11      A   
ATOM   3256  HZ2 TRP   200      19.657  11.216 -23.068  1.00  0.00      A   
ATOM   3257  CH2 TRP   200      19.619   9.237 -22.201  1.00 29.11      A   
ATOM   3258  HH2 TRP   200      20.304   8.835 -22.932  1.00  0.00      A   
ATOM   3259  C   TRP   200      14.853   9.430 -20.613  1.00 29.11      A   
ATOM   3260  O   TRP   200      14.934  10.006 -21.699  1.00 29.11      A   
ATOM   3261  N   LYS   201      14.983   8.092 -20.542  1.00 86.38      A   
ATOM   3262  HN  LYS   201      14.931   7.609 -19.672  1.00  0.00      A   
ATOM   3263  CA  LYS   201      15.276   7.306 -21.719  1.00 86.38      A   
ATOM   3264  HA  LYS   201      16.138   7.762 -22.184  1.00  0.00      A   
ATOM   3265  CB  LYS   201      15.665   5.851 -21.380  1.00 86.38      A   
ATOM   3266  HB1 LYS   201      16.484   5.865 -20.630  1.00  0.00      A   
ATOM   3267  HB2 LYS   201      14.797   5.355 -20.897  1.00  0.00      A   
ATOM   3268  CG  LYS   201      16.108   5.018 -22.600  1.00 86.38      A   
ATOM   3269  HG1 LYS   201      16.232   3.964 -22.272  1.00  0.00      A   
ATOM   3270  HG2 LYS   201      15.288   5.025 -23.350  1.00  0.00      A   
ATOM   3271  CD  LYS   201      17.423   5.455 -23.270  1.00 86.38      A   
ATOM   3272  HD1 LYS   201      17.472   6.563 -23.338  1.00  0.00      A   
ATOM   3273  HD2 LYS   201      18.270   5.115 -22.637  1.00  0.00      A   
ATOM   3274  CE  LYS   201      17.536   4.889 -24.692  1.00 86.38      A   
ATOM   3275  HE1 LYS   201      17.296   3.805 -24.704  1.00  0.00      A   
ATOM   3276  HE2 LYS   201      16.819   5.425 -25.351  1.00  0.00      A   
ATOM   3277  NZ  LYS   201      18.892   5.059 -25.230  1.00 86.38      A   
ATOM   3278  HZ1 LYS   201      18.948   4.859 -26.249  1.00  0.00      A   
ATOM   3279  HZ2 LYS   201      19.275   6.012 -25.068  1.00  0.00      A   
ATOM   3280  HZ3 LYS   201      19.537   4.406 -24.741  1.00  0.00      A   
ATOM   3281  C   LYS   201      14.156   7.363 -22.768  1.00 86.38      A   
ATOM   3282  O   LYS   201      14.403   7.486 -23.967  1.00 86.38      A   
ATOM   3283  N   ALA   202      12.881   7.328 -22.338  1.00 83.03      A   
ATOM   3284  HN  ALA   202      12.683   7.149 -21.378  1.00  0.00      A   
ATOM   3285  CA  ALA   202      11.734   7.583 -23.186  1.00 83.03      A   
ATOM   3286  HA  ALA   202      11.802   6.929 -24.043  1.00  0.00      A   
ATOM   3287  CB  ALA   202      10.444   7.244 -22.412  1.00 83.03      A   
ATOM   3288  HB1 ALA   202      10.485   6.193 -22.055  1.00  0.00      A   
ATOM   3289  HB2 ALA   202      10.330   7.905 -21.526  1.00  0.00      A   
ATOM   3290  HB3 ALA   202       9.550   7.353 -23.063  1.00  0.00      A   
ATOM   3291  C   ALA   202      11.644   9.009 -23.727  1.00 83.03      A   
ATOM   3292  O   ALA   202      11.387   9.220 -24.909  1.00 83.03      A   
ATOM   3293  N   HSD   203      11.907  10.036 -22.890  1.00 86.02      A   
ATOM   3294  HN  HSD   203      12.069   9.859 -21.923  1.00  0.00      A   
ATOM   3295  CA  HSD   203      11.954  11.434 -23.303  1.00 86.02      A   
ATOM   3296  HA  HSD   203      11.005  11.694 -23.749  1.00  0.00      A   
ATOM   3297  CB  HSD   203      12.227  12.354 -22.076  1.00 86.02      A   
ATOM   3298  HB1 HSD   203      11.348  12.292 -21.399  1.00  0.00      A   
ATOM   3299  HB2 HSD   203      13.100  11.959 -21.513  1.00  0.00      A   
ATOM   3300  ND1 HSD   203      13.725  14.300 -22.749  1.00 86.02      A   
ATOM   3301  HD1 HSD   203      14.579  13.785 -22.823  1.00  0.00      A   
ATOM   3302  CG  HSD   203      12.489  13.808 -22.384  1.00 86.02      A   
ATOM   3303  CE1 HSD   203      13.564  15.611 -23.035  1.00 86.02      A   
ATOM   3304  HE1 HSD   203      14.390  16.244 -23.361  1.00  0.00      A   
ATOM   3305  NE2 HSD   203      12.314  16.001 -22.867  1.00 86.02      A   
ATOM   3306  CD2 HSD   203      11.635  14.866 -22.449  1.00 86.02      A   
ATOM   3307  HD2 HSD   203      10.574  14.907 -22.236  1.00  0.00      A   
ATOM   3308  C   HSD   203      13.019  11.686 -24.349  1.00 86.02      A   
ATOM   3309  O   HSD   203      12.780  12.316 -25.376  1.00 86.02      A   
ATOM   3310  N   SER   204      14.230  11.136 -24.147  1.00 86.03      A   
ATOM   3311  HN  SER   204      14.426  10.640 -23.305  1.00  0.00      A   
ATOM   3312  CA  SER   204      15.295  11.223 -25.127  1.00 86.03      A   
ATOM   3313  HA  SER   204      15.365  12.253 -25.444  1.00  0.00      A   
ATOM   3314  CB  SER   204      16.691  10.824 -24.584  1.00 86.03      A   
ATOM   3315  HB1 SER   204      17.464  10.975 -25.367  1.00  0.00      A   
ATOM   3316  HB2 SER   204      16.948  11.496 -23.738  1.00  0.00      A   
ATOM   3317  OG  SER   204      16.725   9.469 -24.139  1.00 86.03      A   
ATOM   3318  HG1 SER   204      16.534   9.509 -23.199  1.00  0.00      A   
ATOM   3319  C   SER   204      15.006  10.407 -26.378  1.00 86.03      A   
ATOM   3320  O   SER   204      15.511  10.707 -27.457  1.00 86.03      A   
ATOM   3321  N   HSD   205      14.176   9.344 -26.292  1.00 80.80      A   
ATOM   3322  HN  HSD   205      13.854   9.048 -25.396  1.00  0.00      A   
ATOM   3323  CA  HSD   205      13.632   8.655 -27.456  1.00 80.80      A   
ATOM   3324  HA  HSD   205      14.465   8.421 -28.102  1.00  0.00      A   
ATOM   3325  CB  HSD   205      12.927   7.333 -27.059  1.00 80.80      A   
ATOM   3326  HB1 HSD   205      13.460   6.908 -26.181  1.00  0.00      A   
ATOM   3327  HB2 HSD   205      11.881   7.526 -26.739  1.00  0.00      A   
ATOM   3328  ND1 HSD   205      12.207   5.097 -27.999  1.00 80.80      A   
ATOM   3329  HD1 HSD   205      11.456   4.931 -27.360  1.00  0.00      A   
ATOM   3330  CG  HSD   205      12.948   6.255 -28.111  1.00 80.80      A   
ATOM   3331  CE1 HSD   205      12.598   4.273 -29.001  1.00 80.80      A   
ATOM   3332  HE1 HSD   205      12.157   3.290 -29.169  1.00  0.00      A   
ATOM   3333  NE2 HSD   205      13.551   4.815 -29.736  1.00 80.80      A   
ATOM   3334  CD2 HSD   205      13.754   6.074 -29.194  1.00 80.80      A   
ATOM   3335  HD2 HSD   205      14.499   6.730 -29.627  1.00  0.00      A   
ATOM   3336  C   HSD   205      12.690   9.514 -28.270  1.00 80.80      A   
ATOM   3337  O   HSD   205      12.839   9.626 -29.483  1.00 80.80      A   
ATOM   3338  N   ALA   206      11.745  10.203 -27.603  1.00 83.30      A   
ATOM   3339  HN  ALA   206      11.630  10.069 -26.622  1.00  0.00      A   
ATOM   3340  CA  ALA   206      10.822  11.128 -28.225  1.00 83.30      A   
ATOM   3341  HA  ALA   206      10.304  10.602 -29.013  1.00  0.00      A   
ATOM   3342  CB  ALA   206       9.800  11.602 -27.175  1.00 83.30      A   
ATOM   3343  HB1 ALA   206       9.263  10.727 -26.750  1.00  0.00      A   
ATOM   3344  HB2 ALA   206      10.308  12.128 -26.339  1.00  0.00      A   
ATOM   3345  HB3 ALA   206       9.051  12.287 -27.626  1.00  0.00      A   
ATOM   3346  C   ALA   206      11.511  12.322 -28.872  1.00 83.30      A   
ATOM   3347  O   ALA   206      11.219  12.662 -30.014  1.00 83.30      A   
ATOM   3348  N   VAL   207      12.497  12.946 -28.189  1.00 83.99      A   
ATOM   3349  HN  VAL   207      12.682  12.690 -27.243  1.00  0.00      A   
ATOM   3350  CA  VAL   207      13.299  14.028 -28.754  1.00 83.99      A   
ATOM   3351  HA  VAL   207      12.622  14.796 -29.098  1.00  0.00      A   
ATOM   3352  CB  VAL   207      14.226  14.651 -27.708  1.00 83.99      A   
ATOM   3353  HB  VAL   207      14.827  13.852 -27.223  1.00  0.00      A   
ATOM   3354  CG1 VAL   207      15.188  15.684 -28.335  1.00 83.99      A   
ATOM   3355 HG11 VAL   207      15.764  16.200 -27.537  1.00  0.00      A   
ATOM   3356 HG12 VAL   207      15.920  15.203 -29.019  1.00  0.00      A   
ATOM   3357 HG13 VAL   207      14.620  16.451 -28.904  1.00  0.00      A   
ATOM   3358  CG2 VAL   207      13.364  15.352 -26.640  1.00 83.99      A   
ATOM   3359 HG21 VAL   207      14.015  15.813 -25.867  1.00  0.00      A   
ATOM   3360 HG22 VAL   207      12.756  16.159 -27.102  1.00  0.00      A   
ATOM   3361 HG23 VAL   207      12.676  14.643 -26.131  1.00  0.00      A   
ATOM   3362  C   VAL   207      14.081  13.581 -29.984  1.00 83.99      A   
ATOM   3363  O   VAL   207      14.036  14.236 -31.022  1.00 83.99      A   
ATOM   3364  N   ARG   208      14.749  12.407 -29.938  1.00 82.93      A   
ATOM   3365  HN  ARG   208      14.785  11.877 -29.094  1.00  0.00      A   
ATOM   3366  CA  ARG   208      15.448  11.857 -31.090  1.00 82.93      A   
ATOM   3367  HA  ARG   208      16.091  12.640 -31.465  1.00  0.00      A   
ATOM   3368  CB  ARG   208      16.372  10.683 -30.698  1.00 82.93      A   
ATOM   3369  HB1 ARG   208      15.798   9.962 -30.077  1.00  0.00      A   
ATOM   3370  HB2 ARG   208      16.717  10.155 -31.612  1.00  0.00      A   
ATOM   3371  CG  ARG   208      17.626  11.189 -29.946  1.00 82.93      A   
ATOM   3372  HG1 ARG   208      18.196  11.844 -30.639  1.00  0.00      A   
ATOM   3373  HG2 ARG   208      17.322  11.828 -29.090  1.00  0.00      A   
ATOM   3374  CD  ARG   208      18.571  10.088 -29.454  1.00 82.93      A   
ATOM   3375  HD1 ARG   208      18.818   9.403 -30.293  1.00  0.00      A   
ATOM   3376  HD2 ARG   208      19.506  10.523 -29.041  1.00  0.00      A   
ATOM   3377  NE  ARG   208      17.843   9.376 -28.360  1.00 82.93      A   
ATOM   3378  HE  ARG   208      17.082   9.866 -27.934  1.00  0.00      A   
ATOM   3379  CZ  ARG   208      17.919   8.059 -28.136  1.00 82.93      A   
ATOM   3380  NH1 ARG   208      18.784   7.274 -28.770  1.00 82.93      A   
ATOM   3381 HH11 ARG   208      18.866   6.316 -28.496  1.00  0.00      A   
ATOM   3382 HH12 ARG   208      19.538   7.686 -29.282  1.00  0.00      A   
ATOM   3383  NH2 ARG   208      17.074   7.507 -27.266  1.00 82.93      A   
ATOM   3384 HH21 ARG   208      16.857   6.538 -27.382  1.00  0.00      A   
ATOM   3385 HH22 ARG   208      16.495   8.111 -26.718  1.00  0.00      A   
ATOM   3386  C   ARG   208      14.537  11.519 -32.265  1.00 82.93      A   
ATOM   3387  O   ARG   208      14.873  11.777 -33.419  1.00 82.93      A   
ATOM   3388  N   MET   209      13.329  10.982 -32.008  1.00 78.65      A   
ATOM   3389  HN  MET   209      13.080  10.713 -31.081  1.00  0.00      A   
ATOM   3390  CA  MET   209      12.310  10.816 -33.030  1.00 78.65      A   
ATOM   3391  HA  MET   209      12.750  10.262 -33.846  1.00  0.00      A   
ATOM   3392  CB  MET   209      11.100  10.013 -32.488  1.00 78.65      A   
ATOM   3393  HB1 MET   209      10.765  10.473 -31.533  1.00  0.00      A   
ATOM   3394  HB2 MET   209      10.255  10.074 -33.207  1.00  0.00      A   
ATOM   3395  CG  MET   209      11.405   8.519 -32.255  1.00 78.65      A   
ATOM   3396  HG1 MET   209      12.290   8.428 -31.590  1.00  0.00      A   
ATOM   3397  HG2 MET   209      10.546   8.071 -31.710  1.00  0.00      A   
ATOM   3398  SD  MET   209      11.695   7.583 -33.788  1.00 78.65      A   
ATOM   3399  CE  MET   209      11.999   6.004 -32.946  1.00 78.65      A   
ATOM   3400  HE1 MET   209      12.210   5.197 -33.681  1.00  0.00      A   
ATOM   3401  HE2 MET   209      12.871   6.074 -32.262  1.00  0.00      A   
ATOM   3402  HE3 MET   209      11.120   5.692 -32.342  1.00  0.00      A   
ATOM   3403  C   MET   209      11.814  12.121 -33.646  1.00 78.65      A   
ATOM   3404  O   MET   209      11.654  12.207 -34.860  1.00 78.65      A   
ATOM   3405  N   ILE   210      11.586  13.186 -32.848  1.00 79.13      A   
ATOM   3406  HN  ILE   210      11.666  13.094 -31.858  1.00  0.00      A   
ATOM   3407  CA  ILE   210      11.236  14.515 -33.352  1.00 79.13      A   
ATOM   3408  HA  ILE   210      10.375  14.412 -33.995  1.00  0.00      A   
ATOM   3409  CB  ILE   210      10.873  15.470 -32.207  1.00 79.13      A   
ATOM   3410  HB  ILE   210      11.682  15.428 -31.447  1.00  0.00      A   
ATOM   3411  CG2 ILE   210      10.739  16.932 -32.705  1.00 79.13      A   
ATOM   3412 HG21 ILE   210      10.402  17.595 -31.880  1.00  0.00      A   
ATOM   3413 HG22 ILE   210      11.711  17.330 -33.068  1.00  0.00      A   
ATOM   3414 HG23 ILE   210       9.995  16.990 -33.528  1.00  0.00      A   
ATOM   3415  CG1 ILE   210       9.554  15.013 -31.536  1.00 79.13      A   
ATOM   3416 HG11 ILE   210       8.707  15.227 -32.222  1.00  0.00      A   
ATOM   3417 HG12 ILE   210       9.578  13.913 -31.381  1.00  0.00      A   
ATOM   3418  CD  ILE   210       9.298  15.676 -30.175  1.00  0.00      A   
ATOM   3419  HD1 ILE   210       8.368  15.276 -29.718  1.00  0.00      A   
ATOM   3420  HD2 ILE   210      10.141  15.469 -29.482  1.00  0.00      A   
ATOM   3421  HD3 ILE   210       9.189  16.776 -30.277  1.00  0.00      A   
ATOM   3422  C   ILE   210      12.346  15.104 -34.225  1.00 79.13      A   
ATOM   3423  O   ILE   210      12.083  15.634 -35.303  1.00 79.13      A   
ATOM   3424  N   GLN   211      13.625  14.980 -33.806  1.00 80.24      A   
ATOM   3425  HN  GLN   211      13.812  14.587 -32.910  1.00  0.00      A   
ATOM   3426  CA  GLN   211      14.784  15.394 -34.587  1.00 80.24      A   
ATOM   3427  HA  GLN   211      14.650  16.432 -34.851  1.00  0.00      A   
ATOM   3428  CB  GLN   211      16.085  15.259 -33.758  1.00 80.24      A   
ATOM   3429  HB1 GLN   211      16.161  14.218 -33.378  1.00  0.00      A   
ATOM   3430  HB2 GLN   211      16.962  15.452 -34.412  1.00  0.00      A   
ATOM   3431  CG  GLN   211      16.140  16.251 -32.574  1.00 80.24      A   
ATOM   3432  HG1 GLN   211      16.138  17.294 -32.956  1.00  0.00      A   
ATOM   3433  HG2 GLN   211      15.250  16.126 -31.921  1.00  0.00      A   
ATOM   3434  CD  GLN   211      17.374  16.007 -31.707  1.00 80.24      A   
ATOM   3435  OE1 GLN   211      17.563  14.934 -31.134  1.00 80.24      A   
ATOM   3436  NE2 GLN   211      18.245  17.034 -31.589  1.00 80.24      A   
ATOM   3437 HE21 GLN   211      19.066  16.878 -31.039  1.00  0.00      A   
ATOM   3438 HE22 GLN   211      18.118  17.879 -32.110  1.00  0.00      A   
ATOM   3439  C   GLN   211      14.934  14.638 -35.904  1.00 80.24      A   
ATOM   3440  O   GLN   211      15.279  15.221 -36.930  1.00 80.24      A   
ATOM   3441  N   ARG   212      14.676  13.317 -35.925  1.00 73.91      A   
ATOM   3442  HN  ARG   212      14.495  12.823 -35.078  1.00  0.00      A   
ATOM   3443  CA  ARG   212      14.596  12.568 -37.167  1.00 73.91      A   
ATOM   3444  HA  ARG   212      15.464  12.818 -37.759  1.00  0.00      A   
ATOM   3445  CB  ARG   212      14.627  11.045 -36.929  1.00 73.91      A   
ATOM   3446  HB1 ARG   212      13.842  10.758 -36.197  1.00  0.00      A   
ATOM   3447  HB2 ARG   212      14.409  10.529 -37.888  1.00  0.00      A   
ATOM   3448  CG  ARG   212      16.009  10.563 -36.457  1.00 73.91      A   
ATOM   3449  HG1 ARG   212      16.777  11.039 -37.103  1.00  0.00      A   
ATOM   3450  HG2 ARG   212      16.186  10.892 -35.411  1.00  0.00      A   
ATOM   3451  CD  ARG   212      16.152   9.048 -36.573  1.00 73.91      A   
ATOM   3452  HD1 ARG   212      15.437   8.522 -35.904  1.00  0.00      A   
ATOM   3453  HD2 ARG   212      15.977   8.742 -37.627  1.00  0.00      A   
ATOM   3454  NE  ARG   212      17.552   8.717 -36.181  1.00 73.91      A   
ATOM   3455  HE  ARG   212      18.214   9.455 -36.054  1.00  0.00      A   
ATOM   3456  CZ  ARG   212      18.084   7.506 -36.356  1.00 73.91      A   
ATOM   3457  NH1 ARG   212      17.413   6.483 -36.877  1.00 73.91      A   
ATOM   3458 HH11 ARG   212      17.936   5.652 -37.070  1.00  0.00      A   
ATOM   3459 HH12 ARG   212      16.473   6.593 -37.198  1.00  0.00      A   
ATOM   3460  NH2 ARG   212      19.357   7.296 -36.042  1.00 73.91      A   
ATOM   3461 HH21 ARG   212      19.750   6.433 -36.361  1.00  0.00      A   
ATOM   3462 HH22 ARG   212      19.920   7.995 -35.602  1.00  0.00      A   
ATOM   3463  C   ARG   212      13.400  12.905 -38.054  1.00 73.91      A   
ATOM   3464  O   ARG   212      13.514  13.003 -39.274  1.00 73.91      A   
ATOM   3465  N   GLY   213      12.204  13.081 -37.466  1.00 59.93      A   
ATOM   3466  HN  GLY   213      12.122  12.988 -36.476  1.00  0.00      A   
ATOM   3467  CA  GLY   213      10.960  13.237 -38.211  1.00 59.93      A   
ATOM   3468  HA1 GLY   213      10.154  13.248 -37.492  1.00  0.00      A   
ATOM   3469  HA2 GLY   213      10.879  12.410 -38.901  1.00  0.00      A   
ATOM   3470  C   GLY   213      10.824  14.492 -39.030  1.00 59.93      A   
ATOM   3471  O   GLY   213      10.101  14.537 -40.023  1.00 59.93      A   
ATOM   3472  N   THR   214      11.551  15.559 -38.666  1.00 52.07      A   
ATOM   3473  HN  THR   214      12.132  15.526 -37.857  1.00  0.00      A   
ATOM   3474  CA  THR   214      11.608  16.787 -39.450  1.00 52.07      A   
ATOM   3475  HA  THR   214      10.597  17.138 -39.598  1.00  0.00      A   
ATOM   3476  CB  THR   214      12.414  17.894 -38.770  1.00 52.07      A   
ATOM   3477  HB  THR   214      12.553  18.756 -39.456  1.00  0.00      A   
ATOM   3478  OG1 THR   214      13.679  17.410 -38.336  1.00 52.07      A   
ATOM   3479  HG1 THR   214      14.174  18.155 -37.985  1.00  0.00      A   
ATOM   3480  CG2 THR   214      11.665  18.370 -37.520  1.00 52.07      A   
ATOM   3481 HG21 THR   214      12.237  19.176 -37.013  1.00  0.00      A   
ATOM   3482 HG22 THR   214      10.665  18.768 -37.798  1.00  0.00      A   
ATOM   3483 HG23 THR   214      11.528  17.533 -36.803  1.00  0.00      A   
ATOM   3484  C   THR   214      12.202  16.601 -40.830  1.00 52.07      A   
ATOM   3485  O   THR   214      11.707  17.146 -41.816  1.00 52.07      A   
ATOM   3486  N   GLN   215      13.282  15.805 -40.904  1.00 50.43      A   
ATOM   3487  HN  GLN   215      13.631  15.428 -40.050  1.00  0.00      A   
ATOM   3488  CA  GLN   215      13.985  15.410 -42.103  1.00 50.43      A   
ATOM   3489  HA  GLN   215      14.288  16.292 -42.647  1.00  0.00      A   
ATOM   3490  CB  GLN   215      15.206  14.527 -41.697  1.00 50.43      A   
ATOM   3491  HB1 GLN   215      14.820  13.551 -41.335  1.00  0.00      A   
ATOM   3492  HB2 GLN   215      15.827  14.321 -42.594  1.00  0.00      A   
ATOM   3493  CG  GLN   215      16.113  15.088 -40.569  1.00 50.43      A   
ATOM   3494  HG1 GLN   215      16.712  15.942 -40.950  1.00  0.00      A   
ATOM   3495  HG2 GLN   215      15.506  15.433 -39.706  1.00  0.00      A   
ATOM   3496  CD  GLN   215      17.057  14.001 -40.037  1.00 50.43      A   
ATOM   3497  OE1 GLN   215      17.002  12.823 -40.401  1.00 50.43      A   
ATOM   3498  NE2 GLN   215      17.958  14.395 -39.109  1.00 50.43      A   
ATOM   3499 HE21 GLN   215      18.593  13.701 -38.769  1.00  0.00      A   
ATOM   3500 HE22 GLN   215      17.966  15.336 -38.772  1.00  0.00      A   
ATOM   3501  C   GLN   215      13.121  14.532 -43.014  1.00 50.43      A   
ATOM   3502  O   GLN   215      13.124  14.688 -44.236  1.00 50.43      A   
ATOM   3503  N   LYS   216      12.399  13.549 -42.417  1.00 47.49      A   
ATOM   3504  HN  LYS   216      12.391  13.498 -41.421  1.00  0.00      A   
ATOM   3505  CA  LYS   216      11.881  12.405 -43.154  1.00 47.49      A   
ATOM   3506  HA  LYS   216      11.414  12.768 -44.058  1.00  0.00      A   
ATOM   3507  CB  LYS   216      13.071  11.468 -43.521  1.00 47.49      A   
ATOM   3508  HB1 LYS   216      13.932  12.113 -43.798  1.00  0.00      A   
ATOM   3509  HB2 LYS   216      13.387  10.881 -42.632  1.00  0.00      A   
ATOM   3510  CG  LYS   216      12.827  10.542 -44.724  1.00 47.49      A   
ATOM   3511  HG1 LYS   216      12.045   9.792 -44.476  1.00  0.00      A   
ATOM   3512  HG2 LYS   216      12.443  11.162 -45.561  1.00  0.00      A   
ATOM   3513  CD  LYS   216      14.120   9.837 -45.178  1.00 47.49      A   
ATOM   3514  HD1 LYS   216      14.916  10.608 -45.254  1.00  0.00      A   
ATOM   3515  HD2 LYS   216      14.426   9.104 -44.402  1.00  0.00      A   
ATOM   3516  CE  LYS   216      13.977   9.144 -46.538  1.00 47.49      A   
ATOM   3517  HE1 LYS   216      13.244   8.311 -46.486  1.00  0.00      A   
ATOM   3518  HE2 LYS   216      13.635   9.881 -47.296  1.00  0.00      A   
ATOM   3519  NZ  LYS   216      15.272   8.605 -46.993  1.00 47.49      A   
ATOM   3520  HZ1 LYS   216      15.213   8.349 -47.999  1.00  0.00      A   
ATOM   3521  HZ2 LYS   216      16.012   9.332 -46.921  1.00  0.00      A   
ATOM   3522  HZ3 LYS   216      15.544   7.771 -46.434  1.00  0.00      A   
ATOM   3523  C   LYS   216      10.802  11.625 -42.373  1.00 47.49      A   
ATOM   3524  O   LYS   216      10.915  10.420 -42.143  1.00 47.49      A   
ATOM   3525  N   SER   217       9.696  12.276 -41.938  1.00 49.17      A   
ATOM   3526  HN  SER   217       9.687  13.272 -41.894  1.00  0.00      A   
ATOM   3527  CA  SER   217       8.472  11.567 -41.525  1.00 49.17      A   
ATOM   3528  HA  SER   217       8.456  10.632 -42.065  1.00  0.00      A   
ATOM   3529  CB  SER   217       8.356  11.188 -40.016  1.00 49.17      A   
ATOM   3530  HB1 SER   217       7.548  10.437 -39.886  1.00  0.00      A   
ATOM   3531  HB2 SER   217       9.309  10.711 -39.705  1.00  0.00      A   
ATOM   3532  OG  SER   217       8.096  12.297 -39.156  1.00 49.17      A   
ATOM   3533  HG1 SER   217       7.231  12.628 -39.408  1.00  0.00      A   
ATOM   3534  C   SER   217       7.231  12.293 -42.001  1.00 49.17      A   
ATOM   3535  O   SER   217       6.234  12.435 -41.294  1.00 49.17      A   
ATOM   3536  N   ILE   218       7.265  12.783 -43.245  1.00 45.89      A   
ATOM   3537  HN  ILE   218       8.029  12.523 -43.830  1.00  0.00      A   
ATOM   3538  CA  ILE   218       6.243  13.609 -43.873  1.00 45.89      A   
ATOM   3539  HA  ILE   218       5.495  13.916 -43.157  1.00  0.00      A   
ATOM   3540  CB  ILE   218       6.914  14.822 -44.532  1.00 45.89      A   
ATOM   3541  HB  ILE   218       7.514  14.461 -45.395  1.00  0.00      A   
ATOM   3542  CG2 ILE   218       5.846  15.816 -45.030  1.00 45.89      A   
ATOM   3543 HG21 ILE   218       6.329  16.671 -45.550  1.00  0.00      A   
ATOM   3544 HG22 ILE   218       5.150  15.336 -45.752  1.00  0.00      A   
ATOM   3545 HG23 ILE   218       5.254  16.203 -44.173  1.00  0.00      A   
ATOM   3546  CG1 ILE   218       7.926  15.541 -43.601  1.00 45.89      A   
ATOM   3547 HG11 ILE   218       7.379  16.105 -42.816  1.00  0.00      A   
ATOM   3548 HG12 ILE   218       8.584  14.809 -43.085  1.00  0.00      A   
ATOM   3549  CD  ILE   218       8.858  16.480 -44.377  1.00  0.00      A   
ATOM   3550  HD1 ILE   218       9.667  16.848 -43.711  1.00  0.00      A   
ATOM   3551  HD2 ILE   218       9.335  15.945 -45.226  1.00  0.00      A   
ATOM   3552  HD3 ILE   218       8.309  17.357 -44.780  1.00  0.00      A   
ATOM   3553  C   ILE   218       5.612  12.700 -44.904  1.00 45.89      A   
ATOM   3554  O   ILE   218       5.697  12.930 -46.111  1.00 45.89      A   
ATOM   3555  N   ILE   219       4.978  11.596 -44.449  1.00 52.06      A   
ATOM   3556  HN  ILE   219       4.976  11.385 -43.475  1.00  0.00      A   
ATOM   3557  CA  ILE   219       4.235  10.686 -45.311  1.00 52.06      A   
ATOM   3558  HA  ILE   219       4.867  10.452 -46.155  1.00  0.00      A   
ATOM   3559  CB  ILE   219       3.856   9.370 -44.645  1.00 52.06      A   
ATOM   3560  HB  ILE   219       3.116   9.559 -43.838  1.00  0.00      A   
ATOM   3561  CG2 ILE   219       3.213   8.454 -45.713  1.00 52.06      A   
ATOM   3562 HG21 ILE   219       2.927   7.477 -45.269  1.00  0.00      A   
ATOM   3563 HG22 ILE   219       2.292   8.912 -46.131  1.00  0.00      A   
ATOM   3564 HG23 ILE   219       3.926   8.270 -46.545  1.00  0.00      A   
ATOM   3565  CG1 ILE   219       5.110   8.711 -44.016  1.00 52.06      A   
ATOM   3566 HG11 ILE   219       5.854   8.515 -44.818  1.00  0.00      A   
ATOM   3567 HG12 ILE   219       5.583   9.414 -43.297  1.00  0.00      A   
ATOM   3568  CD  ILE   219       4.816   7.406 -43.266  1.00  0.00      A   
ATOM   3569  HD1 ILE   219       5.735   7.039 -42.760  1.00  0.00      A   
ATOM   3570  HD2 ILE   219       4.030   7.566 -42.497  1.00  0.00      A   
ATOM   3571  HD3 ILE   219       4.471   6.615 -43.966  1.00  0.00      A   
ATOM   3572  C   ILE   219       3.024  11.454 -45.828  1.00 52.06      A   
ATOM   3573  O   ILE   219       2.156  11.900 -45.076  1.00 52.06      A   
ATOM   3574  N   ILE   220       2.993  11.719 -47.143  1.00 50.15      A   
ATOM   3575  HN  ILE   220       3.666  11.306 -47.752  1.00  0.00      A   
ATOM   3576  CA  ILE   220       1.985  12.546 -47.765  1.00 50.15      A   
ATOM   3577  HA  ILE   220       1.474  13.146 -47.026  1.00  0.00      A   
ATOM   3578  CB  ILE   220       2.532  13.456 -48.865  1.00 50.15      A   
ATOM   3579  HB  ILE   220       2.767  12.858 -49.772  1.00  0.00      A   
ATOM   3580  CG2 ILE   220       1.439  14.481 -49.205  1.00 50.15      A   
ATOM   3581 HG21 ILE   220       1.752  15.124 -50.055  1.00  0.00      A   
ATOM   3582 HG22 ILE   220       0.501  13.968 -49.509  1.00  0.00      A   
ATOM   3583 HG23 ILE   220       1.220  15.134 -48.333  1.00  0.00      A   
ATOM   3584  CG1 ILE   220       3.838  14.169 -48.443  1.00 50.15      A   
ATOM   3585 HG11 ILE   220       3.671  14.708 -47.486  1.00  0.00      A   
ATOM   3586 HG12 ILE   220       4.623  13.401 -48.276  1.00  0.00      A   
ATOM   3587  CD  ILE   220       4.365  15.161 -49.487  1.00  0.00      A   
ATOM   3588  HD1 ILE   220       5.351  15.570 -49.179  1.00  0.00      A   
ATOM   3589  HD2 ILE   220       4.488  14.658 -50.470  1.00  0.00      A   
ATOM   3590  HD3 ILE   220       3.667  16.016 -49.611  1.00  0.00      A   
ATOM   3591  C   ILE   220       1.002  11.538 -48.350  1.00 50.15      A   
ATOM   3592  O   ILE   220       1.306  10.774 -49.264  1.00 50.15      A   
ATOM   3593  N   HSD   221      -0.218  11.454 -47.796  1.00 47.85      A   
ATOM   3594  HN  HSD   221      -0.507  12.142 -47.135  1.00  0.00      A   
ATOM   3595  CA  HSD   221      -1.096  10.316 -48.025  1.00 47.85      A   
ATOM   3596  HA  HSD   221      -0.513   9.463 -48.339  1.00  0.00      A   
ATOM   3597  CB  HSD   221      -1.813   9.916 -46.710  1.00 47.85      A   
ATOM   3598  HB1 HSD   221      -2.309  10.808 -46.271  1.00  0.00      A   
ATOM   3599  HB2 HSD   221      -2.598   9.157 -46.917  1.00  0.00      A   
ATOM   3600  ND1 HSD   221      -0.515   7.970 -45.730  1.00 47.85      A   
ATOM   3601  HD1 HSD   221      -0.763   7.303 -46.433  1.00  0.00      A   
ATOM   3602  CG  HSD   221      -0.911   9.290 -45.678  1.00 47.85      A   
ATOM   3603  CE1 HSD   221       0.234   7.732 -44.628  1.00 47.85      A   
ATOM   3604  HE1 HSD   221       0.706   6.773 -44.415  1.00  0.00      A   
ATOM   3605  NE2 HSD   221       0.336   8.799 -43.868  1.00 47.85      A   
ATOM   3606  CD2 HSD   221      -0.371   9.790 -44.531  1.00 47.85      A   
ATOM   3607  HD2 HSD   221      -0.428  10.789 -44.117  1.00  0.00      A   
ATOM   3608  C   HSD   221      -2.114  10.540 -49.101  1.00 47.85      A   
ATOM   3609  O   HSD   221      -2.965   9.684 -49.343  1.00 47.85      A   
ATOM   3610  N   THR   222      -2.040  11.714 -49.742  1.00 49.48      A   
ATOM   3611  HN  THR   222      -1.338  12.343 -49.416  1.00  0.00      A   
ATOM   3612  CA  THR   222      -2.815  12.219 -50.865  1.00 49.48      A   
ATOM   3613  HA  THR   222      -3.159  13.193 -50.549  1.00  0.00      A   
ATOM   3614  CB  THR   222      -2.019  12.516 -52.147  1.00 49.48      A   
ATOM   3615  HB  THR   222      -2.662  13.072 -52.862  1.00  0.00      A   
ATOM   3616  OG1 THR   222      -1.512  11.348 -52.785  1.00 49.48      A   
ATOM   3617  HG1 THR   222      -2.297  10.817 -52.941  1.00  0.00      A   
ATOM   3618  CG2 THR   222      -0.806  13.383 -51.807  1.00 49.48      A   
ATOM   3619 HG21 THR   222      -0.328  13.757 -52.737  1.00  0.00      A   
ATOM   3620 HG22 THR   222      -1.107  14.263 -51.199  1.00  0.00      A   
ATOM   3621 HG23 THR   222      -0.048  12.796 -51.246  1.00  0.00      A   
ATOM   3622  C   THR   222      -4.070  11.473 -51.239  1.00 49.48      A   
ATOM   3623  O   THR   222      -4.113  10.755 -52.235  1.00 49.48      A   
ATOM   3624  N   SER   223      -5.142  11.614 -50.445  1.00 52.43      A   
ATOM   3625  HN  SER   223      -5.062  12.147 -49.606  1.00  0.00      A   
ATOM   3626  CA  SER   223      -6.457  11.152 -50.847  1.00 52.43      A   
ATOM   3627  HA  SER   223      -6.322  10.260 -51.440  1.00  0.00      A   
ATOM   3628  CB  SER   223      -7.402  10.675 -49.705  1.00 52.43      A   
ATOM   3629  HB1 SER   223      -8.471  10.829 -49.966  1.00  0.00      A   
ATOM   3630  HB2 SER   223      -7.260   9.579 -49.591  1.00  0.00      A   
ATOM   3631  OG  SER   223      -7.094  11.273 -48.441  1.00 52.43      A   
ATOM   3632  HG1 SER   223      -7.287  12.209 -48.532  1.00  0.00      A   
ATOM   3633  C   SER   223      -7.066  12.133 -51.807  1.00 52.43      A   
ATOM   3634  O   SER   223      -6.704  13.302 -51.771  1.00 52.43      A   
ATOM   3635  N   GLU   224      -7.996  11.720 -52.689  1.00 58.04      A   
ATOM   3636  HN  GLU   224      -8.307  10.773 -52.699  1.00  0.00      A   
ATOM   3637  CA  GLU   224      -8.482  12.546 -53.794  1.00 58.04      A   
ATOM   3638  HA  GLU   224      -7.612  12.944 -54.295  1.00  0.00      A   
ATOM   3639  CB  GLU   224      -9.255  11.699 -54.836  1.00 58.04      A   
ATOM   3640  HB1 GLU   224     -10.186  11.309 -54.371  1.00  0.00      A   
ATOM   3641  HB2 GLU   224      -9.558  12.349 -55.684  1.00  0.00      A   
ATOM   3642  CG  GLU   224      -8.409  10.525 -55.396  1.00 58.04      A   
ATOM   3643  HG1 GLU   224      -7.543  10.945 -55.950  1.00  0.00      A   
ATOM   3644  HG2 GLU   224      -8.025   9.890 -54.569  1.00  0.00      A   
ATOM   3645  CD  GLU   224      -9.153   9.599 -56.343  1.00 58.04      A   
ATOM   3646  OE1 GLU   224      -8.469   8.787 -57.026  1.00 58.04      A   
ATOM   3647  OE2 GLU   224     -10.408   9.647 -56.401  1.00 58.04      A   
ATOM   3648  C   GLU   224      -9.278  13.750 -53.355  1.00 58.04      A   
ATOM   3649  O   GLU   224      -9.512  14.687 -54.110  1.00 58.04      A   
ATOM   3650  N   ASP   225      -9.625  13.807 -52.056  1.00 57.37      A   
ATOM   3651  HN  ASP   225      -9.625  12.964 -51.524  1.00  0.00      A   
ATOM   3652  CA  ASP   225      -9.995  15.046 -51.423  1.00 57.37      A   
ATOM   3653  HA  ASP   225     -10.774  15.470 -52.040  1.00  0.00      A   
ATOM   3654  CB  ASP   225     -10.632  14.855 -50.022  1.00 57.37      A   
ATOM   3655  HB1 ASP   225      -9.942  14.373 -49.298  1.00  0.00      A   
ATOM   3656  HB2 ASP   225     -10.919  15.841 -49.597  1.00  0.00      A   
ATOM   3657  CG  ASP   225     -11.897  14.036 -50.088  1.00 57.37      A   
ATOM   3658  OD1 ASP   225     -12.888  14.498 -50.706  1.00 57.37      A   
ATOM   3659  OD2 ASP   225     -11.939  12.950 -49.453  1.00 57.37      A   
ATOM   3660  C   ASP   225      -8.940  16.153 -51.378  1.00 57.37      A   
ATOM   3661  O   ASP   225      -9.272  17.323 -51.186  1.00 57.37      A   
ATOM   3662  N   GLY   226      -7.645  15.823 -51.538  1.00 55.17      A   
ATOM   3663  HN  GLY   226      -7.400  14.911 -51.856  1.00  0.00      A   
ATOM   3664  CA  GLY   226      -6.527  16.730 -51.334  1.00 55.17      A   
ATOM   3665  HA1 GLY   226      -6.685  17.609 -51.942  1.00  0.00      A   
ATOM   3666  HA2 GLY   226      -5.622  16.201 -51.595  1.00  0.00      A   
ATOM   3667  C   GLY   226      -6.402  17.177 -49.894  1.00 55.17      A   
ATOM   3668  O   GLY   226      -5.948  18.284 -49.611  1.00 55.17      A   
ATOM   3669  N   LYS   227      -6.836  16.325 -48.945  1.00 41.73      A   
ATOM   3670  HN  LYS   227      -7.203  15.435 -49.202  1.00  0.00      A   
ATOM   3671  CA  LYS   227      -6.753  16.531 -47.521  1.00 41.73      A   
ATOM   3672  HA  LYS   227      -6.606  17.585 -47.338  1.00  0.00      A   
ATOM   3673  CB  LYS   227      -8.032  16.133 -46.736  1.00 41.73      A   
ATOM   3674  HB1 LYS   227      -8.344  15.101 -47.003  1.00  0.00      A   
ATOM   3675  HB2 LYS   227      -7.794  16.135 -45.651  1.00  0.00      A   
ATOM   3676  CG  LYS   227      -9.202  17.112 -46.926  1.00 41.73      A   
ATOM   3677  HG1 LYS   227      -8.800  18.147 -46.880  1.00  0.00      A   
ATOM   3678  HG2 LYS   227      -9.645  16.963 -47.934  1.00  0.00      A   
ATOM   3679  CD  LYS   227     -10.265  16.958 -45.819  1.00 41.73      A   
ATOM   3680  HD1 LYS   227     -10.687  15.931 -45.856  1.00  0.00      A   
ATOM   3681  HD2 LYS   227      -9.750  17.060 -44.839  1.00  0.00      A   
ATOM   3682  CE  LYS   227     -11.400  17.994 -45.846  1.00 41.73      A   
ATOM   3683  HE1 LYS   227     -12.059  17.865 -44.961  1.00  0.00      A   
ATOM   3684  HE2 LYS   227     -10.997  19.030 -45.837  1.00  0.00      A   
ATOM   3685  NZ  LYS   227     -12.220  17.818 -47.051  1.00 41.73      A   
ATOM   3686  HZ1 LYS   227     -13.068  18.421 -47.052  1.00  0.00      A   
ATOM   3687  HZ2 LYS   227     -11.678  18.054 -47.906  1.00  0.00      A   
ATOM   3688  HZ3 LYS   227     -12.547  16.833 -47.119  1.00  0.00      A   
ATOM   3689  C   LYS   227      -5.560  15.842 -46.904  1.00 41.73      A   
ATOM   3690  O   LYS   227      -5.639  14.674 -46.524  1.00 41.73      A   
ATOM   3691  N   VAL   228      -4.412  16.547 -46.759  1.00 50.89      A   
ATOM   3692  HN  VAL   228      -4.343  17.486 -47.085  1.00  0.00      A   
ATOM   3693  CA  VAL   228      -3.217  16.010 -46.110  1.00 50.89      A   
ATOM   3694  HA  VAL   228      -2.944  15.102 -46.627  1.00  0.00      A   
ATOM   3695  CB  VAL   228      -2.031  16.982 -46.102  1.00 50.89      A   
ATOM   3696  HB  VAL   228      -2.283  17.866 -45.479  1.00  0.00      A   
ATOM   3697  CG1 VAL   228      -0.768  16.308 -45.519  1.00 50.89      A   
ATOM   3698 HG11 VAL   228       0.093  17.007 -45.582  1.00  0.00      A   
ATOM   3699 HG12 VAL   228      -0.898  16.036 -44.449  1.00  0.00      A   
ATOM   3700 HG13 VAL   228      -0.509  15.393 -46.094  1.00  0.00      A   
ATOM   3701  CG2 VAL   228      -1.732  17.484 -47.523  1.00 50.89      A   
ATOM   3702 HG21 VAL   228      -0.859  18.171 -47.511  1.00  0.00      A   
ATOM   3703 HG22 VAL   228      -1.495  16.646 -48.212  1.00  0.00      A   
ATOM   3704 HG23 VAL   228      -2.594  18.051 -47.936  1.00  0.00      A   
ATOM   3705  C   VAL   228      -3.501  15.629 -44.659  1.00 50.89      A   
ATOM   3706  O   VAL   228      -3.835  16.474 -43.830  1.00 50.89      A   
ATOM   3707  N   GLN   229      -3.384  14.332 -44.313  1.00 46.56      A   
ATOM   3708  HN  GLN   229      -3.143  13.642 -44.990  1.00  0.00      A   
ATOM   3709  CA  GLN   229      -3.585  13.875 -42.954  1.00 46.56      A   
ATOM   3710  HA  GLN   229      -4.022  14.659 -42.353  1.00  0.00      A   
ATOM   3711  CB  GLN   229      -4.533  12.656 -42.857  1.00 46.56      A   
ATOM   3712  HB1 GLN   229      -4.229  11.891 -43.603  1.00  0.00      A   
ATOM   3713  HB2 GLN   229      -4.443  12.200 -41.847  1.00  0.00      A   
ATOM   3714  CG  GLN   229      -6.007  13.067 -43.070  1.00 46.56      A   
ATOM   3715  HG1 GLN   229      -6.294  13.832 -42.318  1.00  0.00      A   
ATOM   3716  HG2 GLN   229      -6.119  13.521 -44.078  1.00  0.00      A   
ATOM   3717  CD  GLN   229      -6.962  11.883 -42.915  1.00 46.56      A   
ATOM   3718  OE1 GLN   229      -6.943  11.145 -41.922  1.00 46.56      A   
ATOM   3719  NE2 GLN   229      -7.849  11.713 -43.920  1.00 46.56      A   
ATOM   3720 HE21 GLN   229      -8.555  11.009 -43.849  1.00  0.00      A   
ATOM   3721 HE22 GLN   229      -7.843  12.342 -44.697  1.00  0.00      A   
ATOM   3722  C   GLN   229      -2.243  13.551 -42.330  1.00 46.56      A   
ATOM   3723  O   GLN   229      -1.559  12.610 -42.726  1.00 46.56      A   
ATOM   3724  N   VAL   230      -1.836  14.343 -41.318  1.00 55.33      A   
ATOM   3725  HN  VAL   230      -2.388  15.119 -41.025  1.00  0.00      A   
ATOM   3726  CA  VAL   230      -0.585  14.149 -40.605  1.00 55.33      A   
ATOM   3727  HA  VAL   230       0.144  13.722 -41.278  1.00  0.00      A   
ATOM   3728  CB  VAL   230      -0.019  15.464 -40.079  1.00 55.33      A   
ATOM   3729  HB  VAL   230      -0.749  15.944 -39.393  1.00  0.00      A   
ATOM   3730  CG1 VAL   230       1.299  15.224 -39.318  1.00 55.33      A   
ATOM   3731 HG11 VAL   230       1.736  16.196 -39.003  1.00  0.00      A   
ATOM   3732 HG12 VAL   230       1.143  14.608 -38.407  1.00  0.00      A   
ATOM   3733 HG13 VAL   230       2.032  14.710 -39.976  1.00  0.00      A   
ATOM   3734  CG2 VAL   230       0.223  16.418 -41.268  1.00 55.33      A   
ATOM   3735 HG21 VAL   230       0.665  17.371 -40.906  1.00  0.00      A   
ATOM   3736 HG22 VAL   230       0.928  15.964 -41.997  1.00  0.00      A   
ATOM   3737 HG23 VAL   230      -0.723  16.663 -41.796  1.00  0.00      A   
ATOM   3738  C   VAL   230      -0.822  13.153 -39.478  1.00 55.33      A   
ATOM   3739  O   VAL   230      -1.488  13.440 -38.483  1.00 55.33      A   
ATOM   3740  N   THR   231      -0.306  11.923 -39.654  1.00 53.62      A   
ATOM   3741  HN  THR   231       0.273  11.736 -40.443  1.00  0.00      A   
ATOM   3742  CA  THR   231      -0.638  10.725 -38.888  1.00 53.62      A   
ATOM   3743  HA  THR   231      -1.711  10.615 -38.937  1.00  0.00      A   
ATOM   3744  CB  THR   231      -0.025   9.474 -39.505  1.00 53.62      A   
ATOM   3745  HB  THR   231      -0.098   8.603 -38.819  1.00  0.00      A   
ATOM   3746  OG1 THR   231       1.331   9.692 -39.882  1.00 53.62      A   
ATOM   3747  HG1 THR   231       1.537   8.979 -40.491  1.00  0.00      A   
ATOM   3748  CG2 THR   231      -0.800   9.152 -40.787  1.00 53.62      A   
ATOM   3749 HG21 THR   231      -0.401   8.233 -41.268  1.00  0.00      A   
ATOM   3750 HG22 THR   231      -1.875   8.985 -40.562  1.00  0.00      A   
ATOM   3751 HG23 THR   231      -0.722   9.982 -41.522  1.00  0.00      A   
ATOM   3752  C   THR   231      -0.326  10.729 -37.408  1.00 53.62      A   
ATOM   3753  O   THR   231      -1.116  10.218 -36.617  1.00 53.62      A   
ATOM   3754  N   ARG   232       0.822  11.294 -36.988  1.00 54.53      A   
ATOM   3755  HN  ARG   232       1.476  11.621 -37.666  1.00  0.00      A   
ATOM   3756  CA  ARG   232       1.174  11.514 -35.596  1.00 54.53      A   
ATOM   3757  HA  ARG   232       2.157  11.961 -35.609  1.00  0.00      A   
ATOM   3758  CB  ARG   232       0.229  12.620 -35.035  1.00 54.53      A   
ATOM   3759  HB1 ARG   232       0.226  13.442 -35.782  1.00  0.00      A   
ATOM   3760  HB2 ARG   232      -0.809  12.223 -35.001  1.00  0.00      A   
ATOM   3761  CG  ARG   232       0.586  13.225 -33.666  1.00 54.53      A   
ATOM   3762  HG1 ARG   232       0.326  12.475 -32.890  1.00  0.00      A   
ATOM   3763  HG2 ARG   232       1.675  13.443 -33.617  1.00  0.00      A   
ATOM   3764  CD  ARG   232      -0.195  14.511 -33.361  1.00 54.53      A   
ATOM   3765  HD1 ARG   232       0.171  15.362 -33.973  1.00  0.00      A   
ATOM   3766  HD2 ARG   232      -1.273  14.364 -33.581  1.00  0.00      A   
ATOM   3767  NE  ARG   232      -0.051  14.806 -31.895  1.00 54.53      A   
ATOM   3768  HE  ARG   232      -0.794  14.558 -31.273  1.00  0.00      A   
ATOM   3769  CZ  ARG   232       1.024  15.372 -31.327  1.00 54.53      A   
ATOM   3770  NH1 ARG   232       2.074  15.764 -32.032  1.00 54.53      A   
ATOM   3771 HH11 ARG   232       2.812  16.280 -31.598  1.00  0.00      A   
ATOM   3772 HH12 ARG   232       1.893  16.061 -32.969  1.00  0.00      A   
ATOM   3773  NH2 ARG   232       1.012  15.575 -30.013  1.00 54.53      A   
ATOM   3774 HH21 ARG   232       1.648  16.271 -29.679  1.00  0.00      A   
ATOM   3775 HH22 ARG   232       0.123  15.487 -29.563  1.00  0.00      A   
ATOM   3776  C   ARG   232       1.273  10.250 -34.748  1.00 54.53      A   
ATOM   3777  O   ARG   232       0.523  10.121 -33.777  1.00 54.53      A   
ATOM   3778  N   PRO   233       2.171   9.303 -35.085  1.00 54.01      A   
ATOM   3779  CD  PRO   233       3.311   9.545 -35.974  1.00 54.01      A   
ATOM   3780  HD1 PRO   233       3.004   9.326 -37.019  1.00  0.00      A   
ATOM   3781  HD2 PRO   233       3.709  10.580 -35.910  1.00  0.00      A   
ATOM   3782  CA  PRO   233       2.120   7.886 -34.722  1.00 54.01      A   
ATOM   3783  HA  PRO   233       1.392   7.468 -35.402  1.00  0.00      A   
ATOM   3784  CB  PRO   233       3.528   7.334 -35.028  1.00 54.01      A   
ATOM   3785  HB1 PRO   233       3.462   6.593 -35.853  1.00  0.00      A   
ATOM   3786  HB2 PRO   233       4.012   6.846 -34.155  1.00  0.00      A   
ATOM   3787  CG  PRO   233       4.357   8.539 -35.499  1.00 54.01      A   
ATOM   3788  HG1 PRO   233       5.076   8.268 -36.301  1.00  0.00      A   
ATOM   3789  HG2 PRO   233       4.915   8.968 -34.639  1.00  0.00      A   
ATOM   3790  C   PRO   233       1.595   7.492 -33.348  1.00 54.01      A   
ATOM   3791  O   PRO   233       1.845   8.190 -32.360  1.00 54.01      A   
ATOM   3792  N   ASP   234       0.881   6.343 -33.251  1.00 56.80      A   
ATOM   3793  HN  ASP   234       0.673   5.799 -34.060  1.00  0.00      A   
ATOM   3794  CA  ASP   234       0.293   5.878 -32.006  1.00 56.80      A   
ATOM   3795  HA  ASP   234      -0.233   6.722 -31.585  1.00  0.00      A   
ATOM   3796  CB  ASP   234      -0.724   4.721 -32.215  1.00 56.80      A   
ATOM   3797  HB1 ASP   234      -1.365   4.929 -33.098  1.00  0.00      A   
ATOM   3798  HB2 ASP   234      -0.206   3.750 -32.371  1.00  0.00      A   
ATOM   3799  CG  ASP   234      -1.634   4.628 -31.003  1.00 56.80      A   
ATOM   3800  OD1 ASP   234      -1.565   3.647 -30.219  1.00 56.80      A   
ATOM   3801  OD2 ASP   234      -2.412   5.594 -30.792  1.00 56.80      A   
ATOM   3802  C   ASP   234       1.353   5.475 -30.991  1.00 56.80      A   
ATOM   3803  O   ASP   234       1.105   5.544 -29.795  1.00 56.80      A   
ATOM   3804  N   GLN   235       2.597   5.148 -31.413  1.00 58.53      A   
ATOM   3805  HN  GLN   235       2.785   5.008 -32.382  1.00  0.00      A   
ATOM   3806  CA  GLN   235       3.710   4.999 -30.485  1.00 58.53      A   
ATOM   3807  HA  GLN   235       3.455   4.215 -29.788  1.00  0.00      A   
ATOM   3808  CB  GLN   235       5.018   4.611 -31.220  1.00 58.53      A   
ATOM   3809  HB1 GLN   235       4.845   3.651 -31.752  1.00  0.00      A   
ATOM   3810  HB2 GLN   235       5.258   5.377 -31.989  1.00  0.00      A   
ATOM   3811  CG  GLN   235       6.252   4.440 -30.293  1.00 58.53      A   
ATOM   3812  HG1 GLN   235       7.123   4.100 -30.893  1.00  0.00      A   
ATOM   3813  HG2 GLN   235       6.521   5.404 -29.811  1.00  0.00      A   
ATOM   3814  CD  GLN   235       6.007   3.385 -29.210  1.00 58.53      A   
ATOM   3815  OE1 GLN   235       5.551   2.277 -29.500  1.00 58.53      A   
ATOM   3816  NE2 GLN   235       6.296   3.724 -27.938  1.00 58.53      A   
ATOM   3817 HE21 GLN   235       6.187   3.044 -27.212  1.00  0.00      A   
ATOM   3818 HE22 GLN   235       6.550   4.662 -27.703  1.00  0.00      A   
ATOM   3819  C   GLN   235       3.934   6.266 -29.664  1.00 58.53      A   
ATOM   3820  O   GLN   235       3.915   6.253 -28.439  1.00 58.53      A   
ATOM   3821  N   ALA   236       3.949   7.434 -30.333  1.00 55.13      A   
ATOM   3822  HN  ALA   236       3.882   7.436 -31.328  1.00  0.00      A   
ATOM   3823  CA  ALA   236       4.037   8.726 -29.690  1.00 55.13      A   
ATOM   3824  HA  ALA   236       4.662   8.641 -28.813  1.00  0.00      A   
ATOM   3825  CB  ALA   236       4.680   9.723 -30.676  1.00 55.13      A   
ATOM   3826  HB1 ALA   236       5.694   9.363 -30.952  1.00  0.00      A   
ATOM   3827  HB2 ALA   236       4.079   9.812 -31.606  1.00  0.00      A   
ATOM   3828  HB3 ALA   236       4.791  10.726 -30.212  1.00  0.00      A   
ATOM   3829  C   ALA   236       2.664   9.232 -29.237  1.00 55.13      A   
ATOM   3830  O   ALA   236       2.424  10.431 -29.111  1.00 55.13      A   
ATOM   3831  N   ARG   237       1.696   8.327 -29.001  1.00 58.62      A   
ATOM   3832  HN  ARG   237       1.869   7.378 -29.255  1.00  0.00      A   
ATOM   3833  CA  ARG   237       0.554   8.568 -28.138  1.00 58.62      A   
ATOM   3834  HA  ARG   237       0.559   9.575 -27.749  1.00  0.00      A   
ATOM   3835  CB  ARG   237      -0.825   8.215 -28.778  1.00 58.62      A   
ATOM   3836  HB1 ARG   237      -0.848   7.139 -29.053  1.00  0.00      A   
ATOM   3837  HB2 ARG   237      -1.609   8.371 -28.006  1.00  0.00      A   
ATOM   3838  CG  ARG   237      -1.251   9.010 -30.024  1.00 58.62      A   
ATOM   3839  HG1 ARG   237      -1.079  10.092 -29.840  1.00  0.00      A   
ATOM   3840  HG2 ARG   237      -0.639   8.679 -30.890  1.00  0.00      A   
ATOM   3841  CD  ARG   237      -2.741   8.836 -30.351  1.00 58.62      A   
ATOM   3842  HD1 ARG   237      -3.052   7.772 -30.274  1.00  0.00      A   
ATOM   3843  HD2 ARG   237      -3.356   9.410 -29.625  1.00  0.00      A   
ATOM   3844  NE  ARG   237      -2.999   9.366 -31.730  1.00 58.62      A   
ATOM   3845  HE  ARG   237      -3.161  10.343 -31.873  1.00  0.00      A   
ATOM   3846  CZ  ARG   237      -3.266   8.587 -32.785  1.00 58.62      A   
ATOM   3847  NH1 ARG   237      -3.126   7.266 -32.771  1.00 58.62      A   
ATOM   3848 HH11 ARG   237      -3.483   6.781 -33.569  1.00  0.00      A   
ATOM   3849 HH12 ARG   237      -2.862   6.761 -31.949  1.00  0.00      A   
ATOM   3850  NH2 ARG   237      -3.739   9.118 -33.910  1.00 58.62      A   
ATOM   3851 HH21 ARG   237      -3.961   8.479 -34.646  1.00  0.00      A   
ATOM   3852 HH22 ARG   237      -4.086  10.056 -33.929  1.00  0.00      A   
ATOM   3853  C   ARG   237       0.674   7.604 -26.962  1.00 58.62      A   
ATOM   3854  O   ARG   237       0.469   7.986 -25.815  1.00 58.62      A   
ATOM   3855  N   MET   238       1.057   6.331 -27.222  1.00 63.12      A   
ATOM   3856  HN  MET   238       1.183   6.037 -28.166  1.00  0.00      A   
ATOM   3857  CA  MET   238       1.252   5.254 -26.267  1.00 63.12      A   
ATOM   3858  HA  MET   238       0.322   5.127 -25.732  1.00  0.00      A   
ATOM   3859  CB  MET   238       1.603   3.932 -26.987  1.00 63.12      A   
ATOM   3860  HB1 MET   238       0.841   3.761 -27.778  1.00  0.00      A   
ATOM   3861  HB2 MET   238       2.582   4.033 -27.503  1.00  0.00      A   
ATOM   3862  CG  MET   238       1.639   2.706 -26.055  1.00 63.12      A   
ATOM   3863  HG1 MET   238       2.619   2.681 -25.533  1.00  0.00      A   
ATOM   3864  HG2 MET   238       0.862   2.837 -25.271  1.00  0.00      A   
ATOM   3865  SD  MET   238       1.338   1.119 -26.895  1.00 63.12      A   
ATOM   3866  CE  MET   238       2.825   1.124 -27.938  1.00 63.12      A   
ATOM   3867  HE1 MET   238       2.929   0.163 -28.485  1.00  0.00      A   
ATOM   3868  HE2 MET   238       2.794   1.935 -28.697  1.00  0.00      A   
ATOM   3869  HE3 MET   238       3.747   1.261 -27.332  1.00  0.00      A   
ATOM   3870  C   MET   238       2.300   5.612 -25.225  1.00 63.12      A   
ATOM   3871  O   MET   238       2.065   5.423 -24.033  1.00 63.12      A   
ATOM   3872  N   ASP   239       3.423   6.243 -25.636  1.00 67.60      A   
ATOM   3873  HN  ASP   239       3.662   6.282 -26.603  1.00  0.00      A   
ATOM   3874  CA  ASP   239       4.399   6.830 -24.734  1.00 67.60      A   
ATOM   3875  HA  ASP   239       4.768   6.047 -24.088  1.00  0.00      A   
ATOM   3876  CB  ASP   239       5.582   7.458 -25.514  1.00 67.60      A   
ATOM   3877  HB1 ASP   239       5.224   8.133 -26.320  1.00  0.00      A   
ATOM   3878  HB2 ASP   239       6.248   8.023 -24.827  1.00  0.00      A   
ATOM   3879  CG  ASP   239       6.436   6.370 -26.129  1.00 67.60      A   
ATOM   3880  OD1 ASP   239       6.833   5.445 -25.378  1.00 67.60      A   
ATOM   3881  OD2 ASP   239       6.709   6.445 -27.353  1.00 67.60      A   
ATOM   3882  C   ASP   239       3.809   7.897 -23.817  1.00 67.60      A   
ATOM   3883  O   ASP   239       4.055   7.921 -22.617  1.00 67.60      A   
ATOM   3884  N   ILE   240       2.964   8.801 -24.336  1.00 68.45      A   
ATOM   3885  HN  ILE   240       2.734   8.748 -25.304  1.00  0.00      A   
ATOM   3886  CA  ILE   240       2.307   9.836 -23.549  1.00 68.45      A   
ATOM   3887  HA  ILE   240       3.067  10.326 -22.959  1.00  0.00      A   
ATOM   3888  CB  ILE   240       1.657  10.894 -24.453  1.00 68.45      A   
ATOM   3889  HB  ILE   240       0.817  10.428 -25.012  1.00  0.00      A   
ATOM   3890  CG2 ILE   240       1.095  12.055 -23.596  1.00 68.45      A   
ATOM   3891 HG21 ILE   240       0.607  12.816 -24.242  1.00  0.00      A   
ATOM   3892 HG22 ILE   240       0.323  11.706 -22.877  1.00  0.00      A   
ATOM   3893 HG23 ILE   240       1.914  12.554 -23.036  1.00  0.00      A   
ATOM   3894  CG1 ILE   240       2.673  11.426 -25.499  1.00 68.45      A   
ATOM   3895 HG11 ILE   240       3.527  11.897 -24.965  1.00  0.00      A   
ATOM   3896 HG12 ILE   240       3.079  10.584 -26.098  1.00  0.00      A   
ATOM   3897  CD  ILE   240       2.073  12.440 -26.484  1.00  0.00      A   
ATOM   3898  HD1 ILE   240       2.816  12.696 -27.270  1.00  0.00      A   
ATOM   3899  HD2 ILE   240       1.176  12.013 -26.981  1.00  0.00      A   
ATOM   3900  HD3 ILE   240       1.781  13.379 -25.968  1.00  0.00      A   
ATOM   3901  C   ILE   240       1.278   9.288 -22.570  1.00 68.45      A   
ATOM   3902  O   ILE   240       1.179   9.741 -21.425  1.00 68.45      A   
ATOM   3903  N   ARG   241       0.487   8.266 -22.975  1.00 74.31      A   
ATOM   3904  HN  ARG   241       0.534   7.964 -23.923  1.00  0.00      A   
ATOM   3905  CA  ARG   241      -0.377   7.520 -22.068  1.00 74.31      A   
ATOM   3906  HA  ARG   241      -1.101   8.193 -21.633  1.00  0.00      A   
ATOM   3907  CB  ARG   241      -1.097   6.331 -22.805  1.00 74.31      A   
ATOM   3908  HB1 ARG   241      -0.313   5.645 -23.192  1.00  0.00      A   
ATOM   3909  HB2 ARG   241      -1.695   5.762 -22.062  1.00  0.00      A   
ATOM   3910  CG  ARG   241      -2.021   6.660 -24.008  1.00 74.31      A   
ATOM   3911  HG1 ARG   241      -2.923   7.207 -23.657  1.00  0.00      A   
ATOM   3912  HG2 ARG   241      -1.480   7.335 -24.705  1.00  0.00      A   
ATOM   3913  CD  ARG   241      -2.460   5.402 -24.800  1.00 74.31      A   
ATOM   3914  HD1 ARG   241      -1.577   4.761 -25.008  1.00  0.00      A   
ATOM   3915  HD2 ARG   241      -3.191   4.809 -24.210  1.00  0.00      A   
ATOM   3916  NE  ARG   241      -3.114   5.833 -26.088  1.00 74.31      A   
ATOM   3917  HE  ARG   241      -3.825   6.535 -26.052  1.00  0.00      A   
ATOM   3918  CZ  ARG   241      -2.835   5.387 -27.325  1.00 74.31      A   
ATOM   3919  NH1 ARG   241      -1.933   4.448 -27.590  1.00 74.31      A   
ATOM   3920 HH11 ARG   241      -1.824   4.171 -28.545  1.00  0.00      A   
ATOM   3921 HH12 ARG   241      -1.578   3.871 -26.854  1.00  0.00      A   
ATOM   3922  NH2 ARG   241      -3.475   5.905 -28.370  1.00 74.31      A   
ATOM   3923 HH21 ARG   241      -3.163   5.637 -29.282  1.00  0.00      A   
ATOM   3924 HH22 ARG   241      -4.239   6.542 -28.269  1.00  0.00      A   
ATOM   3925  C   ARG   241       0.471   6.892 -20.961  1.00 74.31      A   
ATOM   3926  O   ARG   241       0.247   7.139 -19.783  1.00 74.31      A   
ATOM   3927  N   LEU   242       1.522   6.137 -21.322  1.00 74.32      A   
ATOM   3928  HN  LEU   242       1.742   5.996 -22.284  1.00  0.00      A   
ATOM   3929  CA  LEU   242       2.337   5.400 -20.382  1.00 74.32      A   
ATOM   3930  HA  LEU   242       1.671   4.847 -19.736  1.00  0.00      A   
ATOM   3931  CB  LEU   242       3.193   4.402 -21.194  1.00 74.32      A   
ATOM   3932  HB1 LEU   242       2.502   3.715 -21.727  1.00  0.00      A   
ATOM   3933  HB2 LEU   242       3.755   4.958 -21.975  1.00  0.00      A   
ATOM   3934  CG  LEU   242       4.198   3.557 -20.389  1.00 74.32      A   
ATOM   3935  HG  LEU   242       4.996   4.232 -20.013  1.00  0.00      A   
ATOM   3936  CD1 LEU   242       3.553   2.867 -19.179  1.00 74.32      A   
ATOM   3937 HD11 LEU   242       4.346   2.389 -18.565  1.00  0.00      A   
ATOM   3938 HD12 LEU   242       3.030   3.585 -18.511  1.00  0.00      A   
ATOM   3939 HD13 LEU   242       2.818   2.102 -19.511  1.00  0.00      A   
ATOM   3940  CD2 LEU   242       4.856   2.535 -21.327  1.00 74.32      A   
ATOM   3941 HD21 LEU   242       5.646   1.961 -20.796  1.00  0.00      A   
ATOM   3942 HD22 LEU   242       4.097   1.831 -21.730  1.00  0.00      A   
ATOM   3943 HD23 LEU   242       5.330   3.055 -22.187  1.00  0.00      A   
ATOM   3944  C   LEU   242       3.244   6.222 -19.464  1.00 74.32      A   
ATOM   3945  O   LEU   242       3.230   6.056 -18.243  1.00 74.32      A   
ATOM   3946  N   ALA   243       4.033   7.171 -20.003  1.00 78.75      A   
ATOM   3947  HN  ALA   243       3.964   7.381 -20.976  1.00  0.00      A   
ATOM   3948  CA  ALA   243       5.224   7.704 -19.359  1.00 78.75      A   
ATOM   3949  HA  ALA   243       5.695   6.912 -18.796  1.00  0.00      A   
ATOM   3950  CB  ALA   243       6.209   8.189 -20.442  1.00 78.75      A   
ATOM   3951  HB1 ALA   243       6.435   7.359 -21.146  1.00  0.00      A   
ATOM   3952  HB2 ALA   243       5.769   9.022 -21.031  1.00  0.00      A   
ATOM   3953  HB3 ALA   243       7.167   8.536 -20.000  1.00  0.00      A   
ATOM   3954  C   ALA   243       4.932   8.835 -18.376  1.00 78.75      A   
ATOM   3955  O   ALA   243       5.800   9.620 -18.003  1.00 78.75      A   
ATOM   3956  N   LYS   244       3.681   8.922 -17.899  1.00 26.69      A   
ATOM   3957  HN  LYS   244       3.018   8.275 -18.267  1.00  0.00      A   
ATOM   3958  CA  LYS   244       3.314   9.774 -16.788  1.00 26.69      A   
ATOM   3959  HA  LYS   244       4.193   9.984 -16.197  1.00  0.00      A   
ATOM   3960  CB  LYS   244       2.710  11.140 -17.244  1.00 26.69      A   
ATOM   3961  HB1 LYS   244       1.929  10.963 -18.014  1.00  0.00      A   
ATOM   3962  HB2 LYS   244       2.222  11.605 -16.361  1.00  0.00      A   
ATOM   3963  CG  LYS   244       3.750  12.170 -17.755  1.00 26.69      A   
ATOM   3964  HG1 LYS   244       4.701  11.965 -17.218  1.00  0.00      A   
ATOM   3965  HG2 LYS   244       3.421  13.190 -17.464  1.00  0.00      A   
ATOM   3966  CD  LYS   244       4.030  12.166 -19.273  1.00 26.69      A   
ATOM   3967  HD1 LYS   244       3.938  11.122 -19.643  1.00  0.00      A   
ATOM   3968  HD2 LYS   244       3.261  12.767 -19.803  1.00  0.00      A   
ATOM   3969  CE  LYS   244       5.445  12.647 -19.666  1.00 26.69      A   
ATOM   3970  HE1 LYS   244       6.208  12.015 -19.163  1.00  0.00      A   
ATOM   3971  HE2 LYS   244       5.585  12.566 -20.765  1.00  0.00      A   
ATOM   3972  NZ  LYS   244       5.693  14.052 -19.279  1.00 26.69      A   
ATOM   3973  HZ1 LYS   244       6.688  14.308 -19.439  1.00  0.00      A   
ATOM   3974  HZ2 LYS   244       5.099  14.711 -19.822  1.00  0.00      A   
ATOM   3975  HZ3 LYS   244       5.547  14.195 -18.259  1.00  0.00      A   
ATOM   3976  C   LYS   244       2.382   9.045 -15.826  1.00 26.69      A   
ATOM   3977  O   LYS   244       2.323   9.399 -14.653  1.00 26.69      A   
ATOM   3978  N   THR   245       1.646   7.990 -16.248  1.00 22.42      A   
ATOM   3979  HN  THR   245       1.679   7.643 -17.182  1.00  0.00      A   
ATOM   3980  CA  THR   245       0.628   7.372 -15.392  1.00 22.42      A   
ATOM   3981  HA  THR   245      -0.023   8.162 -15.048  1.00  0.00      A   
ATOM   3982  CB  THR   245      -0.244   6.365 -16.134  1.00 22.42      A   
ATOM   3983  HB  THR   245       0.369   5.517 -16.508  1.00  0.00      A   
ATOM   3984  OG1 THR   245      -0.845   7.012 -17.237  1.00 22.42      A   
ATOM   3985  HG1 THR   245      -1.206   6.315 -17.791  1.00  0.00      A   
ATOM   3986  CG2 THR   245      -1.408   5.845 -15.273  1.00 22.42      A   
ATOM   3987 HG21 THR   245      -2.086   5.210 -15.883  1.00  0.00      A   
ATOM   3988 HG22 THR   245      -1.050   5.230 -14.421  1.00  0.00      A   
ATOM   3989 HG23 THR   245      -2.000   6.694 -14.868  1.00  0.00      A   
ATOM   3990  C   THR   245       1.120   6.668 -14.143  1.00 22.42      A   
ATOM   3991  O   THR   245       0.669   6.956 -13.040  1.00 22.42      A   
ATOM   3992  N   LEU   246       2.094   5.746 -14.257  1.00 22.54      A   
ATOM   3993  HN  LEU   246       2.462   5.499 -15.150  1.00  0.00      A   
ATOM   3994  CA  LEU   246       2.632   5.021 -13.110  1.00 22.54      A   
ATOM   3995  HA  LEU   246       1.815   4.601 -12.542  1.00  0.00      A   
ATOM   3996  CB  LEU   246       3.557   3.889 -13.603  1.00 22.54      A   
ATOM   3997  HB1 LEU   246       4.244   4.291 -14.379  1.00  0.00      A   
ATOM   3998  HB2 LEU   246       4.188   3.507 -12.772  1.00  0.00      A   
ATOM   3999  CG  LEU   246       2.773   2.694 -14.177  1.00 22.54      A   
ATOM   4000  HG  LEU   246       1.888   3.071 -14.733  1.00  0.00      A   
ATOM   4001  CD1 LEU   246       3.630   1.895 -15.162  1.00 22.54      A   
ATOM   4002 HD11 LEU   246       3.049   1.042 -15.573  1.00  0.00      A   
ATOM   4003 HD12 LEU   246       3.966   2.539 -16.002  1.00  0.00      A   
ATOM   4004 HD13 LEU   246       4.527   1.486 -14.648  1.00  0.00      A   
ATOM   4005  CD2 LEU   246       2.284   1.779 -13.047  1.00 22.54      A   
ATOM   4006 HD21 LEU   246       1.763   0.893 -13.469  1.00  0.00      A   
ATOM   4007 HD22 LEU   246       3.147   1.415 -12.448  1.00  0.00      A   
ATOM   4008 HD23 LEU   246       1.584   2.310 -12.369  1.00  0.00      A   
ATOM   4009  C   LEU   246       3.388   5.933 -12.156  1.00 22.54      A   
ATOM   4010  O   LEU   246       3.320   5.804 -10.937  1.00 22.54      A   
ATOM   4011  N   VAL   247       4.109   6.919 -12.718  1.00 21.36      A   
ATOM   4012  HN  VAL   247       4.148   6.988 -13.712  1.00  0.00      A   
ATOM   4013  CA  VAL   247       4.820   7.948 -11.982  1.00 21.36      A   
ATOM   4014  HA  VAL   247       5.443   7.447 -11.256  1.00  0.00      A   
ATOM   4015  CB  VAL   247       5.735   8.742 -12.905  1.00 21.36      A   
ATOM   4016  HB  VAL   247       5.137   9.329 -13.634  1.00  0.00      A   
ATOM   4017  CG1 VAL   247       6.623   9.703 -12.087  1.00 21.36      A   
ATOM   4018 HG11 VAL   247       7.338  10.230 -12.754  1.00  0.00      A   
ATOM   4019 HG12 VAL   247       6.016  10.470 -11.559  1.00  0.00      A   
ATOM   4020 HG13 VAL   247       7.206   9.140 -11.327  1.00  0.00      A   
ATOM   4021  CG2 VAL   247       6.616   7.729 -13.665  1.00 21.36      A   
ATOM   4022 HG21 VAL   247       7.464   8.244 -14.165  1.00  0.00      A   
ATOM   4023 HG22 VAL   247       7.045   6.991 -12.954  1.00  0.00      A   
ATOM   4024 HG23 VAL   247       6.041   7.180 -14.441  1.00  0.00      A   
ATOM   4025  C   VAL   247       3.889   8.850 -11.184  1.00 21.36      A   
ATOM   4026  O   VAL   247       4.183   9.192 -10.046  1.00 21.36      A   
ATOM   4027  N   LEU   248       2.707   9.217 -11.722  1.00 30.12      A   
ATOM   4028  HN  LEU   248       2.476   8.988 -12.665  1.00  0.00      A   
ATOM   4029  CA  LEU   248       1.680   9.923 -10.967  1.00 30.12      A   
ATOM   4030  HA  LEU   248       2.088  10.860 -10.617  1.00  0.00      A   
ATOM   4031  CB  LEU   248       0.444  10.160 -11.883  1.00 30.12      A   
ATOM   4032  HB1 LEU   248       0.769  10.737 -12.774  1.00  0.00      A   
ATOM   4033  HB2 LEU   248       0.089   9.176 -12.258  1.00  0.00      A   
ATOM   4034  CG  LEU   248      -0.768  10.875 -11.238  1.00 30.12      A   
ATOM   4035  HG  LEU   248      -1.107  10.279 -10.364  1.00  0.00      A   
ATOM   4036  CD1 LEU   248      -0.431  12.284 -10.734  1.00 30.12      A   
ATOM   4037 HD11 LEU   248      -1.327  12.744 -10.264  1.00  0.00      A   
ATOM   4038 HD12 LEU   248       0.372  12.254  -9.966  1.00  0.00      A   
ATOM   4039 HD13 LEU   248      -0.103  12.936 -11.571  1.00  0.00      A   
ATOM   4040  CD2 LEU   248      -1.943  10.933 -12.227  1.00 30.12      A   
ATOM   4041 HD21 LEU   248      -2.824  11.405 -11.741  1.00  0.00      A   
ATOM   4042 HD22 LEU   248      -1.666  11.532 -13.121  1.00  0.00      A   
ATOM   4043 HD23 LEU   248      -2.227   9.909 -12.549  1.00  0.00      A   
ATOM   4044  C   LEU   248       1.195   9.147  -9.744  1.00 30.12      A   
ATOM   4045  O   LEU   248       1.122   9.692  -8.646  1.00 30.12      A   
ATOM   4046  N   ILE   249       0.912   7.832  -9.900  1.00 19.42      A   
ATOM   4047  HN  ILE   249       0.973   7.415 -10.803  1.00  0.00      A   
ATOM   4048  CA  ILE   249       0.509   6.946  -8.808  1.00 19.42      A   
ATOM   4049  HA  ILE   249      -0.362   7.367  -8.328  1.00  0.00      A   
ATOM   4050  CB  ILE   249       0.177   5.533  -9.315  1.00 19.42      A   
ATOM   4051  HB  ILE   249       1.083   5.105  -9.794  1.00  0.00      A   
ATOM   4052  CG2 ILE   249      -0.236   4.625  -8.130  1.00 19.42      A   
ATOM   4053 HG21 ILE   249      -0.533   3.615  -8.486  1.00  0.00      A   
ATOM   4054 HG22 ILE   249       0.591   4.489  -7.401  1.00  0.00      A   
ATOM   4055 HG23 ILE   249      -1.103   5.063  -7.592  1.00  0.00      A   
ATOM   4056  CG1 ILE   249      -0.952   5.557 -10.376  1.00 19.42      A   
ATOM   4057 HG11 ILE   249      -1.916   5.744  -9.856  1.00  0.00      A   
ATOM   4058 HG12 ILE   249      -0.796   6.394 -11.090  1.00  0.00      A   
ATOM   4059  CD  ILE   249      -1.058   4.256 -11.183  1.00  0.00      A   
ATOM   4060  HD1 ILE   249      -1.886   4.328 -11.921  1.00  0.00      A   
ATOM   4061  HD2 ILE   249      -0.111   4.057 -11.729  1.00  0.00      A   
ATOM   4062  HD3 ILE   249      -1.265   3.392 -10.516  1.00  0.00      A   
ATOM   4063  C   ILE   249       1.606   6.860  -7.746  1.00 19.42      A   
ATOM   4064  O   ILE   249       1.361   6.981  -6.548  1.00 19.42      A   
ATOM   4065  N   LEU   250       2.875   6.718  -8.181  1.00 20.05      A   
ATOM   4066  HN  LEU   250       3.043   6.586  -9.155  1.00  0.00      A   
ATOM   4067  CA  LEU   250       4.041   6.729  -7.317  1.00 20.05      A   
ATOM   4068  HA  LEU   250       3.924   5.939  -6.590  1.00  0.00      A   
ATOM   4069  CB  LEU   250       5.298   6.475  -8.182  1.00 20.05      A   
ATOM   4070  HB1 LEU   250       5.167   5.505  -8.706  1.00  0.00      A   
ATOM   4071  HB2 LEU   250       5.348   7.263  -8.964  1.00  0.00      A   
ATOM   4072  CG  LEU   250       6.650   6.455  -7.440  1.00 20.05      A   
ATOM   4073  HG  LEU   250       6.777   7.410  -6.887  1.00  0.00      A   
ATOM   4074  CD1 LEU   250       6.748   5.305  -6.426  1.00 20.05      A   
ATOM   4075 HD11 LEU   250       7.749   5.301  -5.945  1.00  0.00      A   
ATOM   4076 HD12 LEU   250       5.984   5.419  -5.627  1.00  0.00      A   
ATOM   4077 HD13 LEU   250       6.594   4.327  -6.930  1.00  0.00      A   
ATOM   4078  CD2 LEU   250       7.777   6.370  -8.475  1.00 20.05      A   
ATOM   4079 HD21 LEU   250       8.761   6.256  -7.971  1.00  0.00      A   
ATOM   4080 HD22 LEU   250       7.609   5.488  -9.129  1.00  0.00      A   
ATOM   4081 HD23 LEU   250       7.798   7.283  -9.107  1.00  0.00      A   
ATOM   4082  C   LEU   250       4.218   8.029  -6.536  1.00 20.05      A   
ATOM   4083  O   LEU   250       4.450   8.006  -5.331  1.00 20.05      A   
ATOM   4084  N   VAL   251       4.069   9.202  -7.189  1.00 25.64      A   
ATOM   4085  HN  VAL   251       3.905   9.210  -8.172  1.00  0.00      A   
ATOM   4086  CA  VAL   251       4.142  10.504  -6.534  1.00 25.64      A   
ATOM   4087  HA  VAL   251       5.075  10.549  -5.991  1.00  0.00      A   
ATOM   4088  CB  VAL   251       4.129  11.650  -7.547  1.00 25.64      A   
ATOM   4089  HB  VAL   251       3.286  11.506  -8.257  1.00  0.00      A   
ATOM   4090  CG1 VAL   251       3.982  13.024  -6.863  1.00 25.64      A   
ATOM   4091 HG11 VAL   251       4.149  13.842  -7.596  1.00  0.00      A   
ATOM   4092 HG12 VAL   251       2.967  13.159  -6.432  1.00  0.00      A   
ATOM   4093 HG13 VAL   251       4.729  13.140  -6.049  1.00  0.00      A   
ATOM   4094  CG2 VAL   251       5.459  11.629  -8.322  1.00 25.64      A   
ATOM   4095 HG21 VAL   251       5.464  12.430  -9.092  1.00  0.00      A   
ATOM   4096 HG22 VAL   251       6.304  11.812  -7.624  1.00  0.00      A   
ATOM   4097 HG23 VAL   251       5.631  10.653  -8.824  1.00  0.00      A   
ATOM   4098  C   VAL   251       3.051  10.682  -5.486  1.00 25.64      A   
ATOM   4099  O   VAL   251       3.326  11.083  -4.358  1.00 25.64      A   
ATOM   4100  N   VAL   252       1.793  10.309  -5.795  1.00 26.08      A   
ATOM   4101  HN  VAL   252       1.580   9.984  -6.714  1.00  0.00      A   
ATOM   4102  CA  VAL   252       0.678  10.345  -4.853  1.00 26.08      A   
ATOM   4103  HA  VAL   252       0.577  11.355  -4.484  1.00  0.00      A   
ATOM   4104  CB  VAL   252      -0.608   9.945  -5.576  1.00 26.08      A   
ATOM   4105  HB  VAL   252      -0.418   9.023  -6.167  1.00  0.00      A   
ATOM   4106  CG1 VAL   252      -1.777   9.662  -4.613  1.00 26.08      A   
ATOM   4107 HG11 VAL   252      -2.688   9.440  -5.208  1.00  0.00      A   
ATOM   4108 HG12 VAL   252      -1.582   8.777  -3.970  1.00  0.00      A   
ATOM   4109 HG13 VAL   252      -1.983  10.543  -3.968  1.00  0.00      A   
ATOM   4110  CG2 VAL   252      -1.004  11.083  -6.539  1.00 26.08      A   
ATOM   4111 HG21 VAL   252      -1.917  10.801  -7.106  1.00  0.00      A   
ATOM   4112 HG22 VAL   252      -1.219  12.013  -5.970  1.00  0.00      A   
ATOM   4113 HG23 VAL   252      -0.195  11.300  -7.270  1.00  0.00      A   
ATOM   4114  C   VAL   252       0.913   9.463  -3.639  1.00 26.08      A   
ATOM   4115  O   VAL   252       0.712   9.902  -2.504  1.00 26.08      A   
ATOM   4116  N   LEU   253       1.418   8.228  -3.855  1.00 22.32      A   
ATOM   4117  HN  LEU   253       1.527   7.903  -4.791  1.00  0.00      A   
ATOM   4118  CA  LEU   253       1.775   7.283  -2.812  1.00 22.32      A   
ATOM   4119  HA  LEU   253       0.892   7.107  -2.215  1.00  0.00      A   
ATOM   4120  CB  LEU   253       2.249   5.960  -3.470  1.00 22.32      A   
ATOM   4121  HB1 LEU   253       1.530   5.699  -4.275  1.00  0.00      A   
ATOM   4122  HB2 LEU   253       3.232   6.130  -3.960  1.00  0.00      A   
ATOM   4123  CG  LEU   253       2.352   4.749  -2.521  1.00 22.32      A   
ATOM   4124  HG  LEU   253       2.909   5.059  -1.611  1.00  0.00      A   
ATOM   4125  CD1 LEU   253       0.960   4.255  -2.101  1.00 22.32      A   
ATOM   4126 HD11 LEU   253       1.040   3.363  -1.443  1.00  0.00      A   
ATOM   4127 HD12 LEU   253       0.411   5.046  -1.546  1.00  0.00      A   
ATOM   4128 HD13 LEU   253       0.364   3.976  -2.996  1.00  0.00      A   
ATOM   4129  CD2 LEU   253       3.132   3.602  -3.180  1.00 22.32      A   
ATOM   4130 HD21 LEU   253       3.229   2.749  -2.475  1.00  0.00      A   
ATOM   4131 HD22 LEU   253       2.598   3.249  -4.088  1.00  0.00      A   
ATOM   4132 HD23 LEU   253       4.149   3.940  -3.472  1.00  0.00      A   
ATOM   4133  C   LEU   253       2.856   7.818  -1.876  1.00 22.32      A   
ATOM   4134  O   LEU   253       2.745   7.742  -0.651  1.00 22.32      A   
ATOM   4135  N   ILE   254       3.914   8.438  -2.443  1.00 22.63      A   
ATOM   4136  HN  ILE   254       3.987   8.467  -3.437  1.00  0.00      A   
ATOM   4137  CA  ILE   254       4.969   9.110  -1.695  1.00 22.63      A   
ATOM   4138  HA  ILE   254       5.349   8.411  -0.965  1.00  0.00      A   
ATOM   4139  CB  ILE   254       6.131   9.511  -2.610  1.00 22.63      A   
ATOM   4140  HB  ILE   254       5.716  10.064  -3.480  1.00  0.00      A   
ATOM   4141  CG2 ILE   254       7.141  10.427  -1.877  1.00 22.63      A   
ATOM   4142 HG21 ILE   254       8.011  10.653  -2.530  1.00  0.00      A   
ATOM   4143 HG22 ILE   254       6.683  11.400  -1.598  1.00  0.00      A   
ATOM   4144 HG23 ILE   254       7.514   9.932  -0.955  1.00  0.00      A   
ATOM   4145  CG1 ILE   254       6.838   8.235  -3.135  1.00 22.63      A   
ATOM   4146 HG11 ILE   254       7.371   7.746  -2.292  1.00  0.00      A   
ATOM   4147 HG12 ILE   254       6.077   7.515  -3.501  1.00  0.00      A   
ATOM   4148  CD  ILE   254       7.820   8.506  -4.281  1.00  0.00      A   
ATOM   4149  HD1 ILE   254       8.234   7.548  -4.663  1.00  0.00      A   
ATOM   4150  HD2 ILE   254       7.299   9.020  -5.117  1.00  0.00      A   
ATOM   4151  HD3 ILE   254       8.666   9.143  -3.944  1.00  0.00      A   
ATOM   4152  C   ILE   254       4.445  10.298  -0.892  1.00 22.63      A   
ATOM   4153  O   ILE   254       4.772  10.450   0.281  1.00 22.63      A   
ATOM   4154  N   ILE   255       3.586  11.160  -1.470  1.00 24.72      A   
ATOM   4155  HN  ILE   255       3.346  11.058  -2.432  1.00  0.00      A   
ATOM   4156  CA  ILE   255       3.002  12.298  -0.763  1.00 24.72      A   
ATOM   4157  HA  ILE   255       3.812  12.838  -0.296  1.00  0.00      A   
ATOM   4158  CB  ILE   255       2.333  13.262  -1.744  1.00 24.72      A   
ATOM   4159  HB  ILE   255       1.600  12.695  -2.357  1.00  0.00      A   
ATOM   4160  CG2 ILE   255       1.597  14.395  -0.998  1.00 24.72      A   
ATOM   4161 HG21 ILE   255       1.111  15.086  -1.719  1.00  0.00      A   
ATOM   4162 HG22 ILE   255       0.794  13.998  -0.340  1.00  0.00      A   
ATOM   4163 HG23 ILE   255       2.314  14.980  -0.383  1.00  0.00      A   
ATOM   4164  CG1 ILE   255       3.391  13.871  -2.699  1.00 24.72      A   
ATOM   4165 HG11 ILE   255       4.075  14.522  -2.113  1.00  0.00      A   
ATOM   4166 HG12 ILE   255       4.013  13.063  -3.140  1.00  0.00      A   
ATOM   4167  CD  ILE   255       2.779  14.679  -3.849  1.00  0.00      A   
ATOM   4168  HD1 ILE   255       3.572  15.001  -4.558  1.00  0.00      A   
ATOM   4169  HD2 ILE   255       2.041  14.062  -4.406  1.00  0.00      A   
ATOM   4170  HD3 ILE   255       2.269  15.591  -3.473  1.00  0.00      A   
ATOM   4171  C   ILE   255       2.076  11.889   0.379  1.00 24.72      A   
ATOM   4172  O   ILE   255       2.141  12.451   1.473  1.00 24.72      A   
ATOM   4173  N   CYS   256       1.200  10.885   0.180  1.00 26.12      A   
ATOM   4174  HN  CYS   256       1.126  10.446  -0.712  1.00  0.00      A   
ATOM   4175  CA  CYS   256       0.321  10.399   1.235  1.00 26.12      A   
ATOM   4176  HA  CYS   256      -0.210  11.237   1.662  1.00  0.00      A   
ATOM   4177  CB  CYS   256      -0.690   9.363   0.675  1.00 26.12      A   
ATOM   4178  HB1 CYS   256      -0.121   8.552   0.172  1.00  0.00      A   
ATOM   4179  HB2 CYS   256      -1.258   8.899   1.509  1.00  0.00      A   
ATOM   4180  SG  CYS   256      -1.872  10.063  -0.511  1.00 26.12      A   
ATOM   4181  HG1 CYS   256      -1.853   8.992  -1.291  1.00  0.00      A   
ATOM   4182  C   CYS   256       1.041   9.693   2.377  1.00 26.12      A   
ATOM   4183  O   CYS   256       0.803   9.976   3.548  1.00 26.12      A   
ATOM   4184  N   TRP   257       1.960   8.753   2.071  1.00 27.02      A   
ATOM   4185  HN  TRP   257       2.172   8.524   1.124  1.00  0.00      A   
ATOM   4186  CA  TRP   257       2.562   7.923   3.104  1.00 27.02      A   
ATOM   4187  HA  TRP   257       1.889   7.837   3.944  1.00  0.00      A   
ATOM   4188  CB  TRP   257       2.834   6.495   2.569  1.00 27.02      A   
ATOM   4189  HB1 TRP   257       3.401   6.565   1.616  1.00  0.00      A   
ATOM   4190  HB2 TRP   257       3.457   5.935   3.299  1.00  0.00      A   
ATOM   4191  CG  TRP   257       1.564   5.686   2.322  1.00 27.02      A   
ATOM   4192  CD1 TRP   257       0.652   5.791   1.305  1.00 27.02      A   
ATOM   4193  HD1 TRP   257       0.732   6.487   0.483  1.00  0.00      A   
ATOM   4194  NE1 TRP   257      -0.352   4.858   1.463  1.00 27.02      A   
ATOM   4195  HE1 TRP   257      -1.102   4.692   0.860  1.00  0.00      A   
ATOM   4196  CE2 TRP   257      -0.086   4.114   2.588  1.00 27.02      A   
ATOM   4197  CD2 TRP   257       1.108   4.605   3.160  1.00 27.02      A   
ATOM   4198  CE3 TRP   257       1.638   4.033   4.315  1.00 27.02      A   
ATOM   4199  HE3 TRP   257       2.558   4.385   4.757  1.00  0.00      A   
ATOM   4200  CZ3 TRP   257       0.948   2.956   4.893  1.00 27.02      A   
ATOM   4201  HZ3 TRP   257       1.341   2.489   5.784  1.00  0.00      A   
ATOM   4202  CZ2 TRP   257      -0.769   3.050   3.161  1.00 27.02      A   
ATOM   4203  HZ2 TRP   257      -1.680   2.666   2.726  1.00  0.00      A   
ATOM   4204  CH2 TRP   257      -0.240   2.471   4.325  1.00 27.02      A   
ATOM   4205  HH2 TRP   257      -0.749   1.635   4.782  1.00  0.00      A   
ATOM   4206  C   TRP   257       3.839   8.548   3.652  1.00 27.02      A   
ATOM   4207  O   TRP   257       4.295   8.206   4.739  1.00 27.02      A   
ATOM   4208  N   GLY   258       4.416   9.540   2.945  1.00 33.39      A   
ATOM   4209  HN  GLY   258       4.044   9.778   2.051  1.00  0.00      A   
ATOM   4210  CA  GLY   258       5.589  10.319   3.345  1.00 33.39      A   
ATOM   4211  HA1 GLY   258       5.649  11.162   2.673  1.00  0.00      A   
ATOM   4212  HA2 GLY   258       6.442   9.664   3.250  1.00  0.00      A   
ATOM   4213  C   GLY   258       5.638  10.875   4.754  1.00 33.39      A   
ATOM   4214  O   GLY   258       6.616  10.595   5.449  1.00 33.39      A   
ATOM   4215  N   PRO   259       4.672  11.639   5.269  1.00 38.88      A   
ATOM   4216  CD  PRO   259       3.564  12.225   4.507  1.00 38.88      A   
ATOM   4217  HD1 PRO   259       3.962  13.005   3.824  1.00  0.00      A   
ATOM   4218  HD2 PRO   259       3.003  11.463   3.926  1.00  0.00      A   
ATOM   4219  CA  PRO   259       4.752  12.179   6.623  1.00 38.88      A   
ATOM   4220  HA  PRO   259       5.736  12.593   6.785  1.00  0.00      A   
ATOM   4221  CB  PRO   259       3.654  13.257   6.668  1.00 38.88      A   
ATOM   4222  HB1 PRO   259       4.104  14.235   6.394  1.00  0.00      A   
ATOM   4223  HB2 PRO   259       3.175  13.355   7.665  1.00  0.00      A   
ATOM   4224  CG  PRO   259       2.663  12.849   5.573  1.00 38.88      A   
ATOM   4225  HG1 PRO   259       2.078  13.707   5.179  1.00  0.00      A   
ATOM   4226  HG2 PRO   259       1.964  12.077   5.959  1.00  0.00      A   
ATOM   4227  C   PRO   259       4.556  11.099   7.669  1.00 38.88      A   
ATOM   4228  O   PRO   259       5.113  11.216   8.757  1.00 38.88      A   
ATOM   4229  N   LEU   260       3.782  10.037   7.372  1.00 43.30      A   
ATOM   4230  HN  LEU   260       3.346   9.983   6.477  1.00  0.00      A   
ATOM   4231  CA  LEU   260       3.631   8.884   8.243  1.00 43.30      A   
ATOM   4232  HA  LEU   260       3.315   9.223   9.219  1.00  0.00      A   
ATOM   4233  CB  LEU   260       2.563   7.940   7.635  1.00 43.30      A   
ATOM   4234  HB1 LEU   260       1.644   8.526   7.424  1.00  0.00      A   
ATOM   4235  HB2 LEU   260       2.926   7.564   6.655  1.00  0.00      A   
ATOM   4236  CG  LEU   260       2.178   6.730   8.509  1.00 43.30      A   
ATOM   4237  HG  LEU   260       2.936   6.608   9.313  1.00  0.00      A   
ATOM   4238  CD1 LEU   260       0.810   6.943   9.173  1.00 43.30      A   
ATOM   4239 HD11 LEU   260       0.555   6.085   9.831  1.00  0.00      A   
ATOM   4240 HD12 LEU   260       0.808   7.868   9.788  1.00  0.00      A   
ATOM   4241 HD13 LEU   260       0.017   7.035   8.399  1.00  0.00      A   
ATOM   4242  CD2 LEU   260       2.188   5.438   7.680  1.00 43.30      A   
ATOM   4243 HD21 LEU   260       1.896   4.569   8.308  1.00  0.00      A   
ATOM   4244 HD22 LEU   260       1.471   5.518   6.835  1.00  0.00      A   
ATOM   4245 HD23 LEU   260       3.202   5.251   7.266  1.00  0.00      A   
ATOM   4246  C   LEU   260       4.948   8.131   8.413  1.00 43.30      A   
ATOM   4247  O   LEU   260       5.382   7.841   9.527  1.00 43.30      A   
ATOM   4248  N   LEU   261       5.656   7.873   7.293  1.00 41.42      A   
ATOM   4249  HN  LEU   261       5.263   8.091   6.403  1.00  0.00      A   
ATOM   4250  CA  LEU   261       6.977   7.269   7.269  1.00 41.42      A   
ATOM   4251  HA  LEU   261       6.927   6.349   7.833  1.00  0.00      A   
ATOM   4252  CB  LEU   261       7.413   6.952   5.817  1.00 41.42      A   
ATOM   4253  HB1 LEU   261       7.350   7.888   5.220  1.00  0.00      A   
ATOM   4254  HB2 LEU   261       8.471   6.612   5.805  1.00  0.00      A   
ATOM   4255  CG  LEU   261       6.559   5.866   5.122  1.00 41.42      A   
ATOM   4256  HG  LEU   261       5.487   6.129   5.245  1.00  0.00      A   
ATOM   4257  CD1 LEU   261       6.856   5.832   3.615  1.00 41.42      A   
ATOM   4258 HD11 LEU   261       6.214   5.078   3.112  1.00  0.00      A   
ATOM   4259 HD12 LEU   261       6.653   6.826   3.160  1.00  0.00      A   
ATOM   4260 HD13 LEU   261       7.921   5.570   3.436  1.00  0.00      A   
ATOM   4261  CD2 LEU   261       6.771   4.472   5.733  1.00 41.42      A   
ATOM   4262 HD21 LEU   261       6.136   3.723   5.213  1.00  0.00      A   
ATOM   4263 HD22 LEU   261       7.834   4.168   5.626  1.00  0.00      A   
ATOM   4264 HD23 LEU   261       6.503   4.461   6.811  1.00  0.00      A   
ATOM   4265  C   LEU   261       8.032   8.123   7.964  1.00 41.42      A   
ATOM   4266  O   LEU   261       8.863   7.616   8.714  1.00 41.42      A   
ATOM   4267  N   ALA   262       8.000   9.460   7.778  1.00 46.28      A   
ATOM   4268  HN  ALA   262       7.360   9.852   7.122  1.00  0.00      A   
ATOM   4269  CA  ALA   262       8.872  10.391   8.473  1.00 46.28      A   
ATOM   4270  HA  ALA   262       9.893  10.111   8.258  1.00  0.00      A   
ATOM   4271  CB  ALA   262       8.614  11.820   7.956  1.00 46.28      A   
ATOM   4272  HB1 ALA   262       8.749  11.853   6.854  1.00  0.00      A   
ATOM   4273  HB2 ALA   262       7.575  12.139   8.187  1.00  0.00      A   
ATOM   4274  HB3 ALA   262       9.320  12.542   8.419  1.00  0.00      A   
ATOM   4275  C   ALA   262       8.718  10.362   9.999  1.00 46.28      A   
ATOM   4276  O   ALA   262       9.699  10.378  10.743  1.00 46.28      A   
ATOM   4277  N   ILE   263       7.471  10.280  10.510  1.00 49.49      A   
ATOM   4278  HN  ILE   263       6.680  10.322   9.904  1.00  0.00      A   
ATOM   4279  CA  ILE   263       7.196  10.091  11.930  1.00 49.49      A   
ATOM   4280  HA  ILE   263       7.796  10.813  12.463  1.00  0.00      A   
ATOM   4281  CB  ILE   263       5.746  10.409  12.286  1.00 49.49      A   
ATOM   4282  HB  ILE   263       5.077   9.808  11.635  1.00  0.00      A   
ATOM   4283  CG2 ILE   263       5.468  10.058  13.767  1.00 49.49      A   
ATOM   4284 HG21 ILE   263       4.449  10.381  14.070  1.00  0.00      A   
ATOM   4285 HG22 ILE   263       5.529   8.961  13.937  1.00  0.00      A   
ATOM   4286 HG23 ILE   263       6.207  10.555  14.431  1.00  0.00      A   
ATOM   4287  CG1 ILE   263       5.486  11.916  12.016  1.00 49.49      A   
ATOM   4288 HG11 ILE   263       6.129  12.515  12.696  1.00  0.00      A   
ATOM   4289 HG12 ILE   263       5.795  12.161  10.977  1.00  0.00      A   
ATOM   4290  CD  ILE   263       4.026  12.354  12.183  1.00  0.00      A   
ATOM   4291  HD1 ILE   263       3.920  13.427  11.913  1.00  0.00      A   
ATOM   4292  HD2 ILE   263       3.365  11.761  11.516  1.00  0.00      A   
ATOM   4293  HD3 ILE   263       3.685  12.231  13.233  1.00  0.00      A   
ATOM   4294  C   ILE   263       7.676   8.735  12.454  1.00 49.49      A   
ATOM   4295  O   ILE   263       8.233   8.651  13.546  1.00 49.49      A   
ATOM   4296  N   MET   264       7.543   7.641  11.674  1.00 49.39      A   
ATOM   4297  HN  MET   264       7.048   7.700  10.810  1.00  0.00      A   
ATOM   4298  CA  MET   264       8.106   6.337  12.020  1.00 49.39      A   
ATOM   4299  HA  MET   264       7.713   6.057  12.986  1.00  0.00      A   
ATOM   4300  CB  MET   264       7.689   5.255  10.997  1.00 49.39      A   
ATOM   4301  HB1 MET   264       7.954   5.601   9.975  1.00  0.00      A   
ATOM   4302  HB2 MET   264       8.254   4.319  11.195  1.00  0.00      A   
ATOM   4303  CG  MET   264       6.190   4.910  11.052  1.00 49.39      A   
ATOM   4304  HG1 MET   264       5.966   4.495  12.057  1.00  0.00      A   
ATOM   4305  HG2 MET   264       5.596   5.843  10.949  1.00  0.00      A   
ATOM   4306  SD  MET   264       5.684   3.729   9.768  1.00 49.39      A   
ATOM   4307  CE  MET   264       3.976   3.627  10.371  1.00 49.39      A   
ATOM   4308  HE1 MET   264       3.389   2.889   9.783  1.00  0.00      A   
ATOM   4309  HE2 MET   264       3.952   3.316  11.437  1.00  0.00      A   
ATOM   4310  HE3 MET   264       3.469   4.613  10.294  1.00  0.00      A   
ATOM   4311  C   MET   264       9.627   6.335  12.176  1.00 49.39      A   
ATOM   4312  O   MET   264      10.167   5.714  13.089  1.00 49.39      A   
ATOM   4313  N   VAL   265      10.358   7.078  11.318  1.00 54.71      A   
ATOM   4314  HN  VAL   265       9.907   7.509  10.540  1.00  0.00      A   
ATOM   4315  CA  VAL   265      11.791   7.332  11.470  1.00 54.71      A   
ATOM   4316  HA  VAL   265      12.294   6.378  11.525  1.00  0.00      A   
ATOM   4317  CB  VAL   265      12.340   8.103  10.266  1.00 54.71      A   
ATOM   4318  HB  VAL   265      11.726   9.014  10.103  1.00  0.00      A   
ATOM   4319  CG1 VAL   265      13.811   8.528  10.464  1.00 54.71      A   
ATOM   4320 HG11 VAL   265      14.199   8.998   9.536  1.00  0.00      A   
ATOM   4321 HG12 VAL   265      13.915   9.265  11.288  1.00  0.00      A   
ATOM   4322 HG13 VAL   265      14.438   7.641  10.697  1.00  0.00      A   
ATOM   4323  CG2 VAL   265      12.240   7.202   9.019  1.00 54.71      A   
ATOM   4324 HG21 VAL   265      12.621   7.740   8.125  1.00  0.00      A   
ATOM   4325 HG22 VAL   265      12.845   6.281   9.158  1.00  0.00      A   
ATOM   4326 HG23 VAL   265      11.190   6.900   8.817  1.00  0.00      A   
ATOM   4327  C   VAL   265      12.112   8.059  12.781  1.00 54.71      A   
ATOM   4328  O   VAL   265      13.079   7.739  13.471  1.00 54.71      A   
ATOM   4329  N   TYR   266      11.288   9.046  13.196  1.00 62.29      A   
ATOM   4330  HN  TYR   266      10.513   9.316  12.629  1.00  0.00      A   
ATOM   4331  CA  TYR   266      11.418   9.676  14.504  1.00 62.29      A   
ATOM   4332  HA  TYR   266      12.456   9.963  14.586  1.00  0.00      A   
ATOM   4333  CB  TYR   266      10.541  10.953  14.613  1.00 62.29      A   
ATOM   4334  HB1 TYR   266      10.716  11.601  13.728  1.00  0.00      A   
ATOM   4335  HB2 TYR   266       9.470  10.657  14.615  1.00  0.00      A   
ATOM   4336  CG  TYR   266      10.822  11.792  15.846  1.00 62.29      A   
ATOM   4337  CD1 TYR   266       9.740  12.445  16.450  1.00 62.29      A   
ATOM   4338  HD1 TYR   266       8.760  12.347  16.006  1.00  0.00      A   
ATOM   4339  CE1 TYR   266       9.902  13.166  17.637  1.00 62.29      A   
ATOM   4340  HE1 TYR   266       9.051  13.635  18.108  1.00  0.00      A   
ATOM   4341  CZ  TYR   266      11.151  13.218  18.255  1.00 62.29      A   
ATOM   4342  OH  TYR   266      11.251  13.748  19.555  1.00 62.29      A   
ATOM   4343  HH  TYR   266      11.074  13.004  20.135  1.00  0.00      A   
ATOM   4344  CD2 TYR   266      12.097  11.919  16.440  1.00 62.29      A   
ATOM   4345  HD2 TYR   266      12.962  11.434  16.012  1.00  0.00      A   
ATOM   4346  CE2 TYR   266      12.255  12.612  17.651  1.00 62.29      A   
ATOM   4347  HE2 TYR   266      13.217  12.638  18.141  1.00  0.00      A   
ATOM   4348  C   TYR   266      11.157   8.718  15.682  1.00 62.29      A   
ATOM   4349  O   TYR   266      11.861   8.779  16.691  1.00 62.29      A   
ATOM   4350  N   ASP   267      10.166   7.796  15.589  1.00 61.22      A   
ATOM   4351  HN  ASP   267       9.572   7.771  14.788  1.00  0.00      A   
ATOM   4352  CA  ASP   267       9.869   6.838  16.652  1.00 61.22      A   
ATOM   4353  HA  ASP   267       9.651   7.410  17.542  1.00  0.00      A   
ATOM   4354  CB  ASP   267       8.627   5.965  16.298  1.00 61.22      A   
ATOM   4355  HB1 ASP   267       7.827   6.617  15.887  1.00  0.00      A   
ATOM   4356  HB2 ASP   267       8.887   5.212  15.524  1.00  0.00      A   
ATOM   4357  CG  ASP   267       8.020   5.234  17.495  1.00 61.22      A   
ATOM   4358  OD1 ASP   267       8.231   5.637  18.667  1.00 61.22      A   
ATOM   4359  OD2 ASP   267       7.273   4.253  17.247  1.00 61.22      A   
ATOM   4360  C   ASP   267      11.081   5.954  16.991  1.00 61.22      A   
ATOM   4361  O   ASP   267      11.523   5.884  18.139  1.00 61.22      A   
ATOM   4362  N   VAL   268      11.727   5.353  15.967  1.00 57.71      A   
ATOM   4363  HN  VAL   268      11.383   5.455  15.037  1.00  0.00      A   
ATOM   4364  CA  VAL   268      12.825   4.412  16.166  1.00 57.71      A   
ATOM   4365  HA  VAL   268      12.548   3.772  16.990  1.00  0.00      A   
ATOM   4366  CB  VAL   268      13.033   3.494  14.965  1.00 57.71      A   
ATOM   4367  HB  VAL   268      13.865   2.795  15.195  1.00  0.00      A   
ATOM   4368  CG1 VAL   268      11.760   2.648  14.749  1.00 57.71      A   
ATOM   4369 HG11 VAL   268      11.922   1.914  13.930  1.00  0.00      A   
ATOM   4370 HG12 VAL   268      11.502   2.091  15.675  1.00  0.00      A   
ATOM   4371 HG13 VAL   268      10.898   3.292  14.473  1.00  0.00      A   
ATOM   4372  CG2 VAL   268      13.387   4.292  13.696  1.00 57.71      A   
ATOM   4373 HG21 VAL   268      13.534   3.600  12.839  1.00  0.00      A   
ATOM   4374 HG22 VAL   268      12.574   5.001  13.432  1.00  0.00      A   
ATOM   4375 HG23 VAL   268      14.326   4.869  13.838  1.00  0.00      A   
ATOM   4376  C   VAL   268      14.146   5.042  16.590  1.00 57.71      A   
ATOM   4377  O   VAL   268      15.015   4.376  17.152  1.00 57.71      A   
ATOM   4378  N   PHE   269      14.338   6.356  16.360  1.00 62.75      A   
ATOM   4379  HN  PHE   269      13.639   6.871  15.871  1.00  0.00      A   
ATOM   4380  CA  PHE   269      15.596   7.013  16.671  1.00 62.75      A   
ATOM   4381  HA  PHE   269      16.304   6.312  17.088  1.00  0.00      A   
ATOM   4382  CB  PHE   269      16.196   7.642  15.384  1.00 62.75      A   
ATOM   4383  HB1 PHE   269      15.444   8.322  14.930  1.00  0.00      A   
ATOM   4384  HB2 PHE   269      17.113   8.224  15.616  1.00  0.00      A   
ATOM   4385  CG  PHE   269      16.579   6.599  14.362  1.00 62.75      A   
ATOM   4386  CD1 PHE   269      17.321   5.453  14.704  1.00 62.75      A   
ATOM   4387  HD1 PHE   269      17.635   5.287  15.724  1.00  0.00      A   
ATOM   4388  CE1 PHE   269      17.648   4.497  13.734  1.00 62.75      A   
ATOM   4389  HE1 PHE   269      18.197   3.611  14.017  1.00  0.00      A   
ATOM   4390  CZ  PHE   269      17.255   4.686  12.404  1.00 62.75      A   
ATOM   4391  HZ  PHE   269      17.505   3.947  11.657  1.00  0.00      A   
ATOM   4392  CD2 PHE   269      16.200   6.775  13.021  1.00 62.75      A   
ATOM   4393  HD2 PHE   269      15.620   7.645  12.750  1.00  0.00      A   
ATOM   4394  CE2 PHE   269      16.534   5.829  12.045  1.00 62.75      A   
ATOM   4395  HE2 PHE   269      16.223   5.974  11.021  1.00  0.00      A   
ATOM   4396  C   PHE   269      15.474   8.103  17.723  1.00 62.75      A   
ATOM   4397  O   PHE   269      16.464   8.759  18.028  1.00 62.75      A   
ATOM   4398  N   GLY   270      14.309   8.344  18.364  1.00 68.65      A   
ATOM   4399  HN  GLY   270      13.485   7.832  18.132  1.00  0.00      A   
ATOM   4400  CA  GLY   270      14.266   9.494  19.273  1.00 68.65      A   
ATOM   4401  HA1 GLY   270      14.331  10.376  18.653  1.00  0.00      A   
ATOM   4402  HA2 GLY   270      15.105   9.427  19.950  1.00  0.00      A   
ATOM   4403  C   GLY   270      13.050   9.711  20.127  1.00 68.65      A   
ATOM   4404  O   GLY   270      13.180  10.421  21.119  1.00 68.65      A   
ATOM   4405  N   LYS   271      11.888   9.093  19.818  1.00 73.75      A   
ATOM   4406  HN  LYS   271      11.824   8.572  18.970  1.00  0.00      A   
ATOM   4407  CA  LYS   271      10.673   9.130  20.637  1.00 73.75      A   
ATOM   4408  HA  LYS   271      10.039   8.366  20.212  1.00  0.00      A   
ATOM   4409  CB  LYS   271      10.909   8.716  22.121  1.00 73.75      A   
ATOM   4410  HB1 LYS   271      11.560   7.816  22.128  1.00  0.00      A   
ATOM   4411  HB2 LYS   271      11.470   9.534  22.621  1.00  0.00      A   
ATOM   4412  CG  LYS   271       9.649   8.416  22.958  1.00  0.00      A   
ATOM   4413  HG1 LYS   271       8.906   9.231  22.827  1.00  0.00      A   
ATOM   4414  HG2 LYS   271       9.186   7.473  22.596  1.00  0.00      A   
ATOM   4415  CD  LYS   271      10.001   8.325  24.457  1.00  0.00      A   
ATOM   4416  HD1 LYS   271      10.819   7.587  24.605  1.00  0.00      A   
ATOM   4417  HD2 LYS   271      10.405   9.315  24.757  1.00  0.00      A   
ATOM   4418  CE  LYS   271       8.830   8.006  25.398  1.00  0.00      A   
ATOM   4419  HE1 LYS   271       9.141   8.186  26.450  1.00  0.00      A   
ATOM   4420  HE2 LYS   271       7.946   8.641  25.174  1.00  0.00      A   
ATOM   4421  NZ  LYS   271       8.444   6.592  25.282  1.00  0.00      A   
ATOM   4422  HZ1 LYS   271       7.543   6.478  24.775  1.00  0.00      A   
ATOM   4423  HZ2 LYS   271       9.180   6.027  24.813  1.00  0.00      A   
ATOM   4424  HZ3 LYS   271       8.304   6.162  26.218  1.00  0.00      A   
ATOM   4425  C   LYS   271       9.872  10.434  20.559  1.00 73.75      A   
ATOM   4426  O   LYS   271      10.347  11.536  20.840  1.00 73.75      A   
ATOM   4427  N   MET   272       8.596  10.337  20.139  1.00 73.95      A   
ATOM   4428  HN  MET   272       8.228   9.453  19.861  1.00  0.00      A   
ATOM   4429  CA  MET   272       7.676  11.453  20.041  1.00 73.95      A   
ATOM   4430  HA  MET   272       8.154  12.193  19.416  1.00  0.00      A   
ATOM   4431  CB  MET   272       6.335  11.058  19.373  1.00 73.95      A   
ATOM   4432  HB1 MET   272       5.835  10.296  20.009  1.00  0.00      A   
ATOM   4433  HB2 MET   272       5.664  11.943  19.359  1.00  0.00      A   
ATOM   4434  CG  MET   272       6.423  10.568  17.914  1.00 73.95      A   
ATOM   4435  HG1 MET   272       5.400  10.606  17.482  1.00  0.00      A   
ATOM   4436  HG2 MET   272       7.041  11.289  17.338  1.00  0.00      A   
ATOM   4437  SD  MET   272       7.075   8.899  17.663  1.00 73.95      A   
ATOM   4438  CE  MET   272       5.861   7.994  18.663  1.00 73.95      A   
ATOM   4439  HE1 MET   272       6.031   6.900  18.565  1.00  0.00      A   
ATOM   4440  HE2 MET   272       5.952   8.230  19.745  1.00  0.00      A   
ATOM   4441  HE3 MET   272       4.823   8.210  18.331  1.00  0.00      A   
ATOM   4442  C   MET   272       7.298  12.163  21.340  1.00 73.95      A   
ATOM   4443  O   MET   272       7.138  11.543  22.387  1.00 73.95      A   
ATOM   4444  N   ASN   273       7.049  13.498  21.268  1.00 71.58      A   
ATOM   4445  HN  ASN   273       7.264  14.007  20.438  1.00  0.00      A   
ATOM   4446  CA  ASN   273       6.199  14.178  22.237  1.00 71.58      A   
ATOM   4447  HA  ASN   273       6.126  13.521  23.091  1.00  0.00      A   
ATOM   4448  CB  ASN   273       6.815  15.456  22.896  1.00 71.58      A   
ATOM   4449  HB1 ASN   273       6.257  15.697  23.825  1.00  0.00      A   
ATOM   4450  HB2 ASN   273       7.859  15.217  23.193  1.00  0.00      A   
ATOM   4451  CG  ASN   273       6.812  16.714  22.036  1.00 71.58      A   
ATOM   4452  OD1 ASN   273       5.861  16.975  21.301  1.00 71.58      A   
ATOM   4453  ND2 ASN   273       7.861  17.556  22.178  1.00 71.58      A   
ATOM   4454 HD21 ASN   273       7.847  18.432  21.697  1.00  0.00      A   
ATOM   4455 HD22 ASN   273       8.506  17.429  22.931  1.00  0.00      A   
ATOM   4456  C   ASN   273       4.748  14.254  21.754  1.00 71.58      A   
ATOM   4457  O   ASN   273       4.445  13.840  20.634  1.00 71.58      A   
ATOM   4458  N   LYS   274       3.793  14.745  22.590  1.00 73.75      A   
ATOM   4459  HN  LYS   274       4.039  15.092  23.491  1.00  0.00      A   
ATOM   4460  CA  LYS   274       2.358  14.694  22.295  1.00 73.75      A   
ATOM   4461  HA  LYS   274       2.141  13.651  22.116  1.00  0.00      A   
ATOM   4462  CB  LYS   274       1.462  15.117  23.488  1.00 73.75      A   
ATOM   4463  HB1 LYS   274       1.938  14.747  24.421  1.00  0.00      A   
ATOM   4464  HB2 LYS   274       1.404  16.224  23.566  1.00  0.00      A   
ATOM   4465  CG  LYS   274       0.042  14.502  23.427  1.00 73.75      A   
ATOM   4466  HG1 LYS   274      -0.507  14.903  22.548  1.00  0.00      A   
ATOM   4467  HG2 LYS   274       0.151  13.406  23.288  1.00  0.00      A   
ATOM   4468  CD  LYS   274      -0.769  14.748  24.715  1.00 73.75      A   
ATOM   4469  HD1 LYS   274      -0.096  14.553  25.577  1.00  0.00      A   
ATOM   4470  HD2 LYS   274      -1.061  15.819  24.775  1.00  0.00      A   
ATOM   4471  CE  LYS   274      -2.003  13.847  24.919  1.00 73.75      A   
ATOM   4472  HE1 LYS   274      -1.735  12.774  24.811  1.00  0.00      A   
ATOM   4473  HE2 LYS   274      -2.405  14.007  25.942  1.00  0.00      A   
ATOM   4474  NZ  LYS   274      -3.086  14.155  23.967  1.00 73.75      A   
ATOM   4475  HZ1 LYS   274      -3.974  13.717  24.284  1.00  0.00      A   
ATOM   4476  HZ2 LYS   274      -3.253  15.179  23.892  1.00  0.00      A   
ATOM   4477  HZ3 LYS   274      -2.900  13.805  23.005  1.00  0.00      A   
ATOM   4478  C   LYS   274       1.968  15.410  21.000  1.00 73.75      A   
ATOM   4479  O   LYS   274       1.052  14.982  20.301  1.00 73.75      A   
ATOM   4480  N   LEU   275       2.717  16.467  20.608  1.00 71.10      A   
ATOM   4481  HN  LEU   275       3.479  16.767  21.176  1.00  0.00      A   
ATOM   4482  CA  LEU   275       2.602  17.132  19.317  1.00 71.10      A   
ATOM   4483  HA  LEU   275       1.615  17.561  19.228  1.00  0.00      A   
ATOM   4484  CB  LEU   275       3.672  18.239  19.262  1.00 71.10      A   
ATOM   4485  HB1 LEU   275       3.458  18.986  20.056  1.00  0.00      A   
ATOM   4486  HB2 LEU   275       4.663  17.790  19.491  1.00  0.00      A   
ATOM   4487  CG  LEU   275       3.814  18.967  17.919  1.00 71.10      A   
ATOM   4488  HG  LEU   275       3.996  18.233  17.106  1.00  0.00      A   
ATOM   4489  CD1 LEU   275       2.534  19.737  17.579  1.00 71.10      A   
ATOM   4490 HD11 LEU   275       2.652  20.292  16.624  1.00  0.00      A   
ATOM   4491 HD12 LEU   275       1.670  19.049  17.459  1.00  0.00      A   
ATOM   4492 HD13 LEU   275       2.295  20.470  18.379  1.00  0.00      A   
ATOM   4493  CD2 LEU   275       5.059  19.858  17.979  1.00 71.10      A   
ATOM   4494 HD21 LEU   275       5.269  20.289  16.976  1.00  0.00      A   
ATOM   4495 HD22 LEU   275       4.923  20.692  18.700  1.00  0.00      A   
ATOM   4496 HD23 LEU   275       5.948  19.266  18.286  1.00  0.00      A   
ATOM   4497  C   LEU   275       2.828  16.193  18.134  1.00 71.10      A   
ATOM   4498  O   LEU   275       2.011  16.106  17.222  1.00 71.10      A   
ATOM   4499  N   ILE   276       3.930  15.414  18.133  1.00 70.56      A   
ATOM   4500  HN  ILE   276       4.561  15.436  18.904  1.00  0.00      A   
ATOM   4501  CA  ILE   276       4.256  14.521  17.030  1.00 70.56      A   
ATOM   4502  HA  ILE   276       4.081  15.087  16.127  1.00  0.00      A   
ATOM   4503  CB  ILE   276       5.721  14.109  16.950  1.00 70.56      A   
ATOM   4504  HB  ILE   276       5.988  13.444  17.799  1.00  0.00      A   
ATOM   4505  CG2 ILE   276       5.907  13.354  15.614  1.00 70.56      A   
ATOM   4506 HG21 ILE   276       6.980  13.137  15.425  1.00  0.00      A   
ATOM   4507 HG22 ILE   276       5.356  12.389  15.610  1.00  0.00      A   
ATOM   4508 HG23 ILE   276       5.536  13.969  14.766  1.00  0.00      A   
ATOM   4509  CG1 ILE   276       6.679  15.331  16.959  1.00 70.56      A   
ATOM   4510 HG11 ILE   276       7.611  15.028  16.436  1.00  0.00      A   
ATOM   4511 HG12 ILE   276       6.229  16.151  16.361  1.00  0.00      A   
ATOM   4512  CD  ILE   276       7.094  15.858  18.339  1.00  0.00      A   
ATOM   4513  HD1 ILE   276       7.853  16.661  18.226  1.00  0.00      A   
ATOM   4514  HD2 ILE   276       6.233  16.293  18.890  1.00  0.00      A   
ATOM   4515  HD3 ILE   276       7.541  15.047  18.954  1.00  0.00      A   
ATOM   4516  C   ILE   276       3.258  13.362  16.955  1.00 70.56      A   
ATOM   4517  O   ILE   276       2.818  12.962  15.878  1.00 70.56      A   
ATOM   4518  N   LYS   277       2.805  12.830  18.113  1.00 65.42      A   
ATOM   4519  HN  LYS   277       3.164  13.158  18.983  1.00  0.00      A   
ATOM   4520  CA  LYS   277       1.726  11.849  18.150  1.00 65.42      A   
ATOM   4521  HA  LYS   277       1.995  11.061  17.462  1.00  0.00      A   
ATOM   4522  CB  LYS   277       1.581  11.202  19.553  1.00 65.42      A   
ATOM   4523  HB1 LYS   277       1.203  11.952  20.280  1.00  0.00      A   
ATOM   4524  HB2 LYS   277       0.834  10.382  19.490  1.00  0.00      A   
ATOM   4525  CG  LYS   277       2.910  10.626  20.072  1.00 65.42      A   
ATOM   4526  HG1 LYS   277       3.445  10.116  19.243  1.00  0.00      A   
ATOM   4527  HG2 LYS   277       3.546  11.477  20.399  1.00  0.00      A   
ATOM   4528  CD  LYS   277       2.785   9.646  21.255  1.00 65.42      A   
ATOM   4529  HD1 LYS   277       3.769   9.621  21.771  1.00  0.00      A   
ATOM   4530  HD2 LYS   277       2.037  10.028  21.982  1.00  0.00      A   
ATOM   4531  CE  LYS   277       2.444   8.207  20.836  1.00 65.42      A   
ATOM   4532  HE1 LYS   277       1.429   8.150  20.388  1.00  0.00      A   
ATOM   4533  HE2 LYS   277       3.190   7.837  20.101  1.00  0.00      A   
ATOM   4534  NZ  LYS   277       2.488   7.313  22.006  1.00 65.42      A   
ATOM   4535  HZ1 LYS   277       2.481   6.314  21.716  1.00  0.00      A   
ATOM   4536  HZ2 LYS   277       3.394   7.434  22.501  1.00  0.00      A   
ATOM   4537  HZ3 LYS   277       1.706   7.515  22.661  1.00  0.00      A   
ATOM   4538  C   LYS   277       0.381  12.379  17.663  1.00 65.42      A   
ATOM   4539  O   LYS   277      -0.298  11.716  16.882  1.00 65.42      A   
ATOM   4540  N   THR   278      -0.048  13.599  18.061  1.00 64.07      A   
ATOM   4541  HN  THR   278       0.465  14.141  18.722  1.00  0.00      A   
ATOM   4542  CA  THR   278      -1.282  14.180  17.524  1.00 64.07      A   
ATOM   4543  HA  THR   278      -2.031  13.407  17.614  1.00  0.00      A   
ATOM   4544  CB  THR   278      -1.882  15.361  18.282  1.00 64.07      A   
ATOM   4545  HB  THR   278      -1.971  15.071  19.351  1.00  0.00      A   
ATOM   4546  OG1 THR   278      -3.189  15.670  17.814  1.00 64.07      A   
ATOM   4547  HG1 THR   278      -3.123  15.796  16.865  1.00  0.00      A   
ATOM   4548  CG2 THR   278      -1.046  16.637  18.191  1.00 64.07      A   
ATOM   4549 HG21 THR   278      -1.498  17.431  18.822  1.00  0.00      A   
ATOM   4550 HG22 THR   278      -0.022  16.439  18.573  1.00  0.00      A   
ATOM   4551 HG23 THR   278      -0.976  17.014  17.148  1.00  0.00      A   
ATOM   4552  C   THR   278      -1.216  14.476  16.028  1.00 64.07      A   
ATOM   4553  O   THR   278      -2.188  14.268  15.308  1.00 64.07      A   
ATOM   4554  N   VAL   279      -0.061  14.932  15.499  1.00 60.36      A   
ATOM   4555  HN  VAL   279       0.700  15.187  16.090  1.00  0.00      A   
ATOM   4556  CA  VAL   279       0.160  15.074  14.063  1.00 60.36      A   
ATOM   4557  HA  VAL   279      -0.632  15.690  13.663  1.00  0.00      A   
ATOM   4558  CB  VAL   279       1.492  15.770  13.785  1.00 60.36      A   
ATOM   4559  HB  VAL   279       2.293  15.273  14.374  1.00  0.00      A   
ATOM   4560  CG1 VAL   279       1.874  15.725  12.292  1.00 60.36      A   
ATOM   4561 HG11 VAL   279       2.815  16.294  12.129  1.00  0.00      A   
ATOM   4562 HG12 VAL   279       2.043  14.686  11.938  1.00  0.00      A   
ATOM   4563 HG13 VAL   279       1.074  16.184  11.672  1.00  0.00      A   
ATOM   4564  CG2 VAL   279       1.371  17.241  14.232  1.00 60.36      A   
ATOM   4565 HG21 VAL   279       2.329  17.777  14.064  1.00  0.00      A   
ATOM   4566 HG22 VAL   279       0.577  17.757  13.652  1.00  0.00      A   
ATOM   4567 HG23 VAL   279       1.116  17.324  15.311  1.00  0.00      A   
ATOM   4568  C   VAL   279       0.058  13.739  13.332  1.00 60.36      A   
ATOM   4569  O   VAL   279      -0.564  13.639  12.277  1.00 60.36      A   
ATOM   4570  N   PHE   280       0.607  12.650  13.910  1.00 56.51      A   
ATOM   4571  HN  PHE   280       1.143  12.753  14.745  1.00  0.00      A   
ATOM   4572  CA  PHE   280       0.479  11.297  13.388  1.00 56.51      A   
ATOM   4573  HA  PHE   280       0.893  11.296  12.391  1.00  0.00      A   
ATOM   4574  CB  PHE   280       1.278  10.315  14.288  1.00 56.51      A   
ATOM   4575  HB1 PHE   280       2.297  10.725  14.455  1.00  0.00      A   
ATOM   4576  HB2 PHE   280       0.791  10.208  15.281  1.00  0.00      A   
ATOM   4577  CG  PHE   280       1.439   8.948  13.675  1.00 56.51      A   
ATOM   4578  CD1 PHE   280       2.355   8.748  12.632  1.00 56.51      A   
ATOM   4579  HD1 PHE   280       2.909   9.588  12.241  1.00  0.00      A   
ATOM   4580  CE1 PHE   280       2.594   7.465  12.126  1.00 56.51      A   
ATOM   4581  HE1 PHE   280       3.335   7.322  11.354  1.00  0.00      A   
ATOM   4582  CZ  PHE   280       1.880   6.371  12.631  1.00 56.51      A   
ATOM   4583  HZ  PHE   280       2.066   5.380  12.243  1.00  0.00      A   
ATOM   4584  CD2 PHE   280       0.723   7.845  14.173  1.00 56.51      A   
ATOM   4585  HD2 PHE   280       0.020   7.990  14.980  1.00  0.00      A   
ATOM   4586  CE2 PHE   280       0.939   6.562  13.650  1.00 56.51      A   
ATOM   4587  HE2 PHE   280       0.407   5.712  14.052  1.00  0.00      A   
ATOM   4588  C   PHE   280      -0.964  10.830  13.269  1.00 56.51      A   
ATOM   4589  O   PHE   280      -1.332  10.223  12.269  1.00 56.51      A   
ATOM   4590  N   ALA   281      -1.831  11.151  14.256  1.00 53.45      A   
ATOM   4591  HN  ALA   281      -1.503  11.628  15.067  1.00  0.00      A   
ATOM   4592  CA  ALA   281      -3.254  10.861  14.197  1.00 53.45      A   
ATOM   4593  HA  ALA   281      -3.378   9.792  14.103  1.00  0.00      A   
ATOM   4594  CB  ALA   281      -3.929  11.341  15.498  1.00 53.45      A   
ATOM   4595  HB1 ALA   281      -3.448  10.853  16.373  1.00  0.00      A   
ATOM   4596  HB2 ALA   281      -3.839  12.442  15.614  1.00  0.00      A   
ATOM   4597  HB3 ALA   281      -5.006  11.072  15.500  1.00  0.00      A   
ATOM   4598  C   ALA   281      -3.926  11.492  12.969  1.00 53.45      A   
ATOM   4599  O   ALA   281      -4.654  10.848  12.215  1.00 53.45      A   
ATOM   4600  N   PHE   282      -3.623  12.773  12.688  1.00 54.02      A   
ATOM   4601  HN  PHE   282      -3.025  13.286  13.299  1.00  0.00      A   
ATOM   4602  CA  PHE   282      -4.147  13.485  11.531  1.00 54.02      A   
ATOM   4603  HA  PHE   282      -5.215  13.329  11.495  1.00  0.00      A   
ATOM   4604  CB  PHE   282      -3.850  15.006  11.632  1.00 54.02      A   
ATOM   4605  HB1 PHE   282      -2.752  15.163  11.570  1.00  0.00      A   
ATOM   4606  HB2 PHE   282      -4.331  15.540  10.784  1.00  0.00      A   
ATOM   4607  CG  PHE   282      -4.312  15.676  12.909  1.00 54.02      A   
ATOM   4608  CD1 PHE   282      -5.148  15.096  13.890  1.00 54.02      A   
ATOM   4609  HD1 PHE   282      -5.556  14.104  13.763  1.00  0.00      A   
ATOM   4610  CE1 PHE   282      -5.429  15.772  15.084  1.00 54.02      A   
ATOM   4611  HE1 PHE   282      -6.028  15.298  15.848  1.00  0.00      A   
ATOM   4612  CZ  PHE   282      -4.940  17.065  15.287  1.00 54.02      A   
ATOM   4613  HZ  PHE   282      -5.167  17.595  16.200  1.00  0.00      A   
ATOM   4614  CD2 PHE   282      -3.846  16.980  13.127  1.00 54.02      A   
ATOM   4615  HD2 PHE   282      -3.226  17.455  12.381  1.00  0.00      A   
ATOM   4616  CE2 PHE   282      -4.169  17.676  14.294  1.00 54.02      A   
ATOM   4617  HE2 PHE   282      -3.829  18.694  14.418  1.00  0.00      A   
ATOM   4618  C   PHE   282      -3.583  12.961  10.209  1.00 54.02      A   
ATOM   4619  O   PHE   282      -4.309  12.750   9.239  1.00 54.02      A   
ATOM   4620  N   CYS   283      -2.257  12.703  10.154  1.00 50.39      A   
ATOM   4621  HN  CYS   283      -1.687  12.918  10.943  1.00  0.00      A   
ATOM   4622  CA  CYS   283      -1.561  12.198   8.977  1.00 50.39      A   
ATOM   4623  HA  CYS   283      -1.842  12.809   8.132  1.00  0.00      A   
ATOM   4624  CB  CYS   283      -0.020  12.257   9.152  1.00 50.39      A   
ATOM   4625  HB1 CYS   283       0.249  11.723  10.088  1.00  0.00      A   
ATOM   4626  HB2 CYS   283       0.468  11.722   8.309  1.00  0.00      A   
ATOM   4627  SG  CYS   283       0.603  13.970   9.197  1.00 50.39      A   
ATOM   4628  HG1 CYS   283       1.851  13.654   9.511  1.00  0.00      A   
ATOM   4629  C   CYS   283      -1.935  10.772   8.611  1.00 50.39      A   
ATOM   4630  O   CYS   283      -1.869  10.384   7.449  1.00 50.39      A   
ATOM   4631  N   SER   284      -2.386   9.959   9.585  1.00 45.76      A   
ATOM   4632  HN  SER   284      -2.362  10.281  10.528  1.00  0.00      A   
ATOM   4633  CA  SER   284      -2.830   8.580   9.391  1.00 45.76      A   
ATOM   4634  HA  SER   284      -1.994   8.029   8.987  1.00  0.00      A   
ATOM   4635  CB  SER   284      -3.273   7.961  10.733  1.00 45.76      A   
ATOM   4636  HB1 SER   284      -2.812   8.531  11.569  1.00  0.00      A   
ATOM   4637  HB2 SER   284      -4.373   8.012  10.878  1.00  0.00      A   
ATOM   4638  OG  SER   284      -2.802   6.624  10.825  1.00 45.76      A   
ATOM   4639  HG1 SER   284      -3.480   6.127  11.288  1.00  0.00      A   
ATOM   4640  C   SER   284      -3.980   8.457   8.397  1.00 45.76      A   
ATOM   4641  O   SER   284      -4.097   7.496   7.639  1.00 45.76      A   
ATOM   4642  N   MET   285      -4.849   9.491   8.337  1.00 42.62      A   
ATOM   4643  HN  MET   285      -4.730  10.267   8.951  1.00  0.00      A   
ATOM   4644  CA  MET   285      -5.958   9.578   7.404  1.00 42.62      A   
ATOM   4645  HA  MET   285      -6.516   8.656   7.469  1.00  0.00      A   
ATOM   4646  CB  MET   285      -6.880  10.764   7.768  1.00 42.62      A   
ATOM   4647  HB1 MET   285      -6.277  11.696   7.808  1.00  0.00      A   
ATOM   4648  HB2 MET   285      -7.649  10.898   6.978  1.00  0.00      A   
ATOM   4649  CG  MET   285      -7.596  10.570   9.119  1.00 42.62      A   
ATOM   4650  HG1 MET   285      -6.831  10.563   9.925  1.00  0.00      A   
ATOM   4651  HG2 MET   285      -8.238  11.458   9.304  1.00  0.00      A   
ATOM   4652  SD  MET   285      -8.597   9.049   9.232  1.00 42.62      A   
ATOM   4653  CE  MET   285      -9.786   9.377   7.900  1.00 42.62      A   
ATOM   4654  HE1 MET   285     -10.608   8.630   7.918  1.00  0.00      A   
ATOM   4655  HE2 MET   285     -10.241  10.384   8.010  1.00  0.00      A   
ATOM   4656  HE3 MET   285      -9.302   9.321   6.902  1.00  0.00      A   
ATOM   4657  C   MET   285      -5.533   9.695   5.942  1.00 42.62      A   
ATOM   4658  O   MET   285      -6.288   9.340   5.038  1.00 42.62      A   
ATOM   4659  N   LEU   286      -4.291  10.143   5.659  1.00 36.47      A   
ATOM   4660  HN  LEU   286      -3.664  10.397   6.391  1.00  0.00      A   
ATOM   4661  CA  LEU   286      -3.734  10.175   4.316  1.00 36.47      A   
ATOM   4662  HA  LEU   286      -4.433  10.701   3.683  1.00  0.00      A   
ATOM   4663  CB  LEU   286      -2.375  10.911   4.270  1.00 36.47      A   
ATOM   4664  HB1 LEU   286      -1.667  10.406   4.962  1.00  0.00      A   
ATOM   4665  HB2 LEU   286      -1.942  10.834   3.250  1.00  0.00      A   
ATOM   4666  CG  LEU   286      -2.441  12.410   4.633  1.00 36.47      A   
ATOM   4667  HG  LEU   286      -2.967  12.516   5.606  1.00  0.00      A   
ATOM   4668  CD1 LEU   286      -1.021  12.968   4.810  1.00 36.47      A   
ATOM   4669 HD11 LEU   286      -1.054  14.039   5.100  1.00  0.00      A   
ATOM   4670 HD12 LEU   286      -0.486  12.400   5.601  1.00  0.00      A   
ATOM   4671 HD13 LEU   286      -0.447  12.870   3.864  1.00  0.00      A   
ATOM   4672  CD2 LEU   286      -3.201  13.224   3.574  1.00 36.47      A   
ATOM   4673 HD21 LEU   286      -3.185  14.304   3.836  1.00  0.00      A   
ATOM   4674 HD22 LEU   286      -2.724  13.100   2.578  1.00  0.00      A   
ATOM   4675 HD23 LEU   286      -4.261  12.899   3.503  1.00  0.00      A   
ATOM   4676  C   LEU   286      -3.569   8.795   3.701  1.00 36.47      A   
ATOM   4677  O   LEU   286      -3.709   8.629   2.493  1.00 36.47      A   
ATOM   4678  N   CYS   287      -3.303   7.754   4.517  1.00 34.41      A   
ATOM   4679  HN  CYS   287      -3.163   7.900   5.494  1.00  0.00      A   
ATOM   4680  CA  CYS   287      -3.253   6.373   4.061  1.00 34.41      A   
ATOM   4681  HA  CYS   287      -2.529   6.307   3.262  1.00  0.00      A   
ATOM   4682  CB  CYS   287      -2.831   5.426   5.210  1.00 34.41      A   
ATOM   4683  HB1 CYS   287      -3.572   5.499   6.034  1.00  0.00      A   
ATOM   4684  HB2 CYS   287      -2.837   4.376   4.847  1.00  0.00      A   
ATOM   4685  SG  CYS   287      -1.176   5.839   5.847  1.00 34.41      A   
ATOM   4686  HG1 CYS   287      -0.510   5.401   4.789  1.00  0.00      A   
ATOM   4687  C   CYS   287      -4.581   5.891   3.492  1.00 34.41      A   
ATOM   4688  O   CYS   287      -4.624   5.296   2.421  1.00 34.41      A   
ATOM   4689  N   LEU   288      -5.712   6.199   4.165  1.00 32.76      A   
ATOM   4690  HN  LEU   288      -5.654   6.687   5.033  1.00  0.00      A   
ATOM   4691  CA  LEU   288      -7.049   5.947   3.643  1.00 32.76      A   
ATOM   4692  HA  LEU   288      -7.089   4.915   3.328  1.00  0.00      A   
ATOM   4693  CB  LEU   288      -8.115   6.203   4.739  1.00 32.76      A   
ATOM   4694  HB1 LEU   288      -7.843   5.609   5.638  1.00  0.00      A   
ATOM   4695  HB2 LEU   288      -8.085   7.274   5.031  1.00  0.00      A   
ATOM   4696  CG  LEU   288      -9.566   5.834   4.348  1.00 32.76      A   
ATOM   4697  HG  LEU   288      -9.836   6.383   3.420  1.00  0.00      A   
ATOM   4698  CD1 LEU   288      -9.733   4.330   4.077  1.00 32.76      A   
ATOM   4699 HD11 LEU   288     -10.792   4.101   3.831  1.00  0.00      A   
ATOM   4700 HD12 LEU   288      -9.108   4.007   3.218  1.00  0.00      A   
ATOM   4701 HD13 LEU   288      -9.445   3.741   4.974  1.00  0.00      A   
ATOM   4702  CD2 LEU   288     -10.542   6.277   5.446  1.00 32.76      A   
ATOM   4703 HD21 LEU   288     -11.588   6.039   5.158  1.00  0.00      A   
ATOM   4704 HD22 LEU   288     -10.308   5.750   6.396  1.00  0.00      A   
ATOM   4705 HD23 LEU   288     -10.462   7.372   5.621  1.00  0.00      A   
ATOM   4706  C   LEU   288      -7.358   6.796   2.409  1.00 32.76      A   
ATOM   4707  O   LEU   288      -7.912   6.324   1.418  1.00 32.76      A   
ATOM   4708  N   LEU   289      -6.955   8.086   2.425  1.00 29.75      A   
ATOM   4709  HN  LEU   289      -6.538   8.456   3.251  1.00  0.00      A   
ATOM   4710  CA  LEU   289      -7.188   9.028   1.341  1.00 29.75      A   
ATOM   4711  HA  LEU   289      -8.235   8.963   1.084  1.00  0.00      A   
ATOM   4712  CB  LEU   289      -6.855  10.460   1.824  1.00 29.75      A   
ATOM   4713  HB1 LEU   289      -7.256  10.580   2.853  1.00  0.00      A   
ATOM   4714  HB2 LEU   289      -5.752  10.574   1.888  1.00  0.00      A   
ATOM   4715  CG  LEU   289      -7.436  11.601   0.963  1.00 29.75      A   
ATOM   4716  HG  LEU   289      -7.155  11.433  -0.099  1.00  0.00      A   
ATOM   4717  CD1 LEU   289      -8.971  11.647   1.037  1.00 29.75      A   
ATOM   4718 HD11 LEU   289      -9.360  12.515   0.463  1.00  0.00      A   
ATOM   4719 HD12 LEU   289      -9.418  10.724   0.611  1.00  0.00      A   
ATOM   4720 HD13 LEU   289      -9.305  11.741   2.093  1.00  0.00      A   
ATOM   4721  CD2 LEU   289      -6.826  12.942   1.394  1.00 29.75      A   
ATOM   4722 HD21 LEU   289      -7.265  13.777   0.808  1.00  0.00      A   
ATOM   4723 HD22 LEU   289      -7.019  13.121   2.473  1.00  0.00      A   
ATOM   4724 HD23 LEU   289      -5.727  12.936   1.231  1.00  0.00      A   
ATOM   4725  C   LEU   289      -6.399   8.710   0.073  1.00 29.75      A   
ATOM   4726  O   LEU   289      -6.767   9.094  -1.037  1.00 29.75      A   
ATOM   4727  N   ASN   290      -5.282   7.966   0.192  1.00 26.45      A   
ATOM   4728  HN  ASN   290      -4.937   7.761   1.104  1.00  0.00      A   
ATOM   4729  CA  ASN   290      -4.558   7.377  -0.921  1.00 26.45      A   
ATOM   4730  HA  ASN   290      -4.251   8.166  -1.592  1.00  0.00      A   
ATOM   4731  CB  ASN   290      -3.332   6.614  -0.355  1.00 26.45      A   
ATOM   4732  HB1 ASN   290      -2.799   7.271   0.365  1.00  0.00      A   
ATOM   4733  HB2 ASN   290      -3.639   5.696   0.190  1.00  0.00      A   
ATOM   4734  CG  ASN   290      -2.350   6.267  -1.461  1.00 26.45      A   
ATOM   4735  OD1 ASN   290      -1.504   7.089  -1.815  1.00 26.45      A   
ATOM   4736  ND2 ASN   290      -2.454   5.047  -2.030  1.00 26.45      A   
ATOM   4737 HD21 ASN   290      -1.890   4.879  -2.839  1.00  0.00      A   
ATOM   4738 HD22 ASN   290      -3.202   4.429  -1.788  1.00  0.00      A   
ATOM   4739  C   ASN   290      -5.430   6.391  -1.697  1.00 26.45      A   
ATOM   4740  O   ASN   290      -5.510   6.427  -2.923  1.00 26.45      A   
ATOM   4741  N   SER   291      -6.149   5.522  -0.965  1.00 26.99      A   
ATOM   4742  HN  SER   291      -6.077   5.496   0.029  1.00  0.00      A   
ATOM   4743  CA  SER   291      -6.992   4.482  -1.529  1.00 26.99      A   
ATOM   4744  HA  SER   291      -6.446   3.994  -2.323  1.00  0.00      A   
ATOM   4745  CB  SER   291      -7.370   3.417  -0.477  1.00 26.99      A   
ATOM   4746  HB1 SER   291      -7.963   3.881   0.340  1.00  0.00      A   
ATOM   4747  HB2 SER   291      -7.975   2.608  -0.938  1.00  0.00      A   
ATOM   4748  OG  SER   291      -6.184   2.855   0.085  1.00 26.99      A   
ATOM   4749  HG1 SER   291      -5.687   2.469  -0.639  1.00  0.00      A   
ATOM   4750  C   SER   291      -8.267   5.036  -2.139  1.00 26.99      A   
ATOM   4751  O   SER   291      -8.901   4.368  -2.949  1.00 26.99      A   
ATOM   4752  N   THR   292      -8.657   6.283  -1.785  1.00 26.74      A   
ATOM   4753  HN  THR   292      -8.231   6.722  -0.998  1.00  0.00      A   
ATOM   4754  CA  THR   292      -9.661   7.076  -2.506  1.00 26.74      A   
ATOM   4755  HA  THR   292     -10.501   6.436  -2.730  1.00  0.00      A   
ATOM   4756  CB  THR   292     -10.136   8.306  -1.722  1.00 26.74      A   
ATOM   4757  HB  THR   292      -9.378   9.118  -1.751  1.00  0.00      A   
ATOM   4758  OG1 THR   292     -10.336   8.009  -0.353  1.00 26.74      A   
ATOM   4759  HG1 THR   292     -10.987   7.303  -0.358  1.00  0.00      A   
ATOM   4760  CG2 THR   292     -11.475   8.823  -2.265  1.00 26.74      A   
ATOM   4761 HG21 THR   292     -11.837   9.681  -1.659  1.00  0.00      A   
ATOM   4762 HG22 THR   292     -11.379   9.150  -3.322  1.00  0.00      A   
ATOM   4763 HG23 THR   292     -12.240   8.019  -2.235  1.00  0.00      A   
ATOM   4764  C   THR   292      -9.159   7.640  -3.818  1.00 26.74      A   
ATOM   4765  O   THR   292      -9.812   7.591  -4.855  1.00 26.74      A   
ATOM   4766  N   VAL   293      -7.953   8.241  -3.837  1.00 25.05      A   
ATOM   4767  HN  VAL   293      -7.380   8.285  -3.022  1.00  0.00      A   
ATOM   4768  CA  VAL   293      -7.517   8.955  -5.028  1.00 25.05      A   
ATOM   4769  HA  VAL   293      -8.383   9.420  -5.476  1.00  0.00      A   
ATOM   4770  CB  VAL   293      -6.546  10.098  -4.746  1.00 25.05      A   
ATOM   4771  HB  VAL   293      -6.282  10.593  -5.705  1.00  0.00      A   
ATOM   4772  CG1 VAL   293      -7.248  11.144  -3.857  1.00 25.05      A   
ATOM   4773 HG11 VAL   293      -6.570  12.004  -3.671  1.00  0.00      A   
ATOM   4774 HG12 VAL   293      -8.171  11.518  -4.350  1.00  0.00      A   
ATOM   4775 HG13 VAL   293      -7.529  10.706  -2.875  1.00  0.00      A   
ATOM   4776  CG2 VAL   293      -5.254   9.582  -4.095  1.00 25.05      A   
ATOM   4777 HG21 VAL   293      -4.562  10.428  -3.896  1.00  0.00      A   
ATOM   4778 HG22 VAL   293      -5.477   9.081  -3.128  1.00  0.00      A   
ATOM   4779 HG23 VAL   293      -4.734   8.849  -4.748  1.00  0.00      A   
ATOM   4780  C   VAL   293      -6.948   8.052  -6.115  1.00 25.05      A   
ATOM   4781  O   VAL   293      -7.004   8.390  -7.298  1.00 25.05      A   
ATOM   4782  N   ASN   294      -6.439   6.855  -5.751  1.00 24.57      A   
ATOM   4783  HN  ASN   294      -6.342   6.641  -4.782  1.00  0.00      A   
ATOM   4784  CA  ASN   294      -5.987   5.834  -6.686  1.00 24.57      A   
ATOM   4785  HA  ASN   294      -5.181   6.248  -7.274  1.00  0.00      A   
ATOM   4786  CB  ASN   294      -5.488   4.587  -5.891  1.00 24.57      A   
ATOM   4787  HB1 ASN   294      -6.070   4.478  -4.951  1.00  0.00      A   
ATOM   4788  HB2 ASN   294      -5.631   3.659  -6.485  1.00  0.00      A   
ATOM   4789  CG  ASN   294      -4.007   4.656  -5.539  1.00 24.57      A   
ATOM   4790  OD1 ASN   294      -3.262   5.558  -5.928  1.00 24.57      A   
ATOM   4791  ND2 ASN   294      -3.537   3.619  -4.807  1.00 24.57      A   
ATOM   4792 HD21 ASN   294      -2.551   3.558  -4.649  1.00  0.00      A   
ATOM   4793 HD22 ASN   294      -4.145   2.883  -4.509  1.00  0.00      A   
ATOM   4794  C   ASN   294      -7.059   5.382  -7.701  1.00 24.57      A   
ATOM   4795  O   ASN   294      -6.759   5.439  -8.898  1.00 24.57      A   
ATOM   4796  N   PRO   295      -8.306   4.995  -7.383  1.00 23.53      A   
ATOM   4797  CD  PRO   295      -8.756   4.622  -6.044  1.00 23.53      A   
ATOM   4798  HD1 PRO   295      -8.343   3.625  -5.781  1.00  0.00      A   
ATOM   4799  HD2 PRO   295      -8.465   5.368  -5.274  1.00  0.00      A   
ATOM   4800  CA  PRO   295      -9.296   4.606  -8.385  1.00 23.53      A   
ATOM   4801  HA  PRO   295      -8.854   3.849  -9.015  1.00  0.00      A   
ATOM   4802  CB  PRO   295     -10.486   4.041  -7.589  1.00 23.53      A   
ATOM   4803  HB1 PRO   295     -10.424   2.932  -7.575  1.00  0.00      A   
ATOM   4804  HB2 PRO   295     -11.478   4.344  -7.987  1.00  0.00      A   
ATOM   4805  CG  PRO   295     -10.271   4.545  -6.164  1.00 23.53      A   
ATOM   4806  HG1 PRO   295     -10.700   3.869  -5.394  1.00  0.00      A   
ATOM   4807  HG2 PRO   295     -10.719   5.554  -6.041  1.00  0.00      A   
ATOM   4808  C   PRO   295      -9.672   5.743  -9.314  1.00 23.53      A   
ATOM   4809  O   PRO   295      -9.899   5.509 -10.504  1.00 23.53      A   
ATOM   4810  N   ILE   296      -9.711   6.988  -8.806  1.00 22.78      A   
ATOM   4811  HN  ILE   296      -9.570   7.108  -7.827  1.00  0.00      A   
ATOM   4812  CA  ILE   296      -9.974   8.183  -9.590  1.00 22.78      A   
ATOM   4813  HA  ILE   296     -10.913   8.040 -10.105  1.00  0.00      A   
ATOM   4814  CB  ILE   296     -10.098   9.408  -8.675  1.00 22.78      A   
ATOM   4815  HB  ILE   296      -9.151   9.529  -8.107  1.00  0.00      A   
ATOM   4816  CG2 ILE   296     -10.342  10.689  -9.509  1.00 22.78      A   
ATOM   4817 HG21 ILE   296     -10.442  11.572  -8.843  1.00  0.00      A   
ATOM   4818 HG22 ILE   296      -9.504  10.896 -10.208  1.00  0.00      A   
ATOM   4819 HG23 ILE   296     -11.282  10.580 -10.092  1.00  0.00      A   
ATOM   4820  CG1 ILE   296     -11.236   9.188  -7.644  1.00 22.78      A   
ATOM   4821 HG11 ILE   296     -12.201   9.065  -8.180  1.00  0.00      A   
ATOM   4822 HG12 ILE   296     -11.062   8.246  -7.080  1.00  0.00      A   
ATOM   4823  CD  ILE   296     -11.370  10.311  -6.606  1.00  0.00      A   
ATOM   4824  HD1 ILE   296     -12.129  10.025  -5.847  1.00  0.00      A   
ATOM   4825  HD2 ILE   296     -10.405  10.467  -6.078  1.00  0.00      A   
ATOM   4826  HD3 ILE   296     -11.689  11.266  -7.075  1.00  0.00      A   
ATOM   4827  C   ILE   296      -8.909   8.414 -10.660  1.00 22.78      A   
ATOM   4828  O   ILE   296      -9.219   8.644 -11.832  1.00 22.78      A   
ATOM   4829  N   ILE   297      -7.606   8.309 -10.313  1.00 21.87      A   
ATOM   4830  HN  ILE   297      -7.352   8.128  -9.366  1.00  0.00      A   
ATOM   4831  CA  ILE   297      -6.526   8.464 -11.281  1.00 21.87      A   
ATOM   4832  HA  ILE   297      -6.789   9.322 -11.881  1.00  0.00      A   
ATOM   4833  CB  ILE   297      -5.168   8.828 -10.684  1.00 21.87      A   
ATOM   4834  HB  ILE   297      -4.438   8.965 -11.511  1.00  0.00      A   
ATOM   4835  CG2 ILE   297      -5.333  10.192  -9.978  1.00 21.87      A   
ATOM   4836 HG21 ILE   297      -4.345  10.582  -9.651  1.00  0.00      A   
ATOM   4837 HG22 ILE   297      -5.794  10.940 -10.657  1.00  0.00      A   
ATOM   4838 HG23 ILE   297      -5.974  10.087  -9.077  1.00  0.00      A   
ATOM   4839  CG1 ILE   297      -4.609   7.747  -9.736  1.00 21.87      A   
ATOM   4840 HG11 ILE   297      -5.346   7.584  -8.921  1.00  0.00      A   
ATOM   4841 HG12 ILE   297      -4.505   6.783 -10.279  1.00  0.00      A   
ATOM   4842  CD  ILE   297      -3.262   8.107  -9.096  1.00  0.00      A   
ATOM   4843  HD1 ILE   297      -2.917   7.274  -8.445  1.00  0.00      A   
ATOM   4844  HD2 ILE   297      -2.489   8.296  -9.871  1.00  0.00      A   
ATOM   4845  HD3 ILE   297      -3.353   9.007  -8.452  1.00  0.00      A   
ATOM   4846  C   ILE   297      -6.427   7.325 -12.290  1.00 21.87      A   
ATOM   4847  O   ILE   297      -6.094   7.563 -13.454  1.00 21.87      A   
ATOM   4848  N   TYR   298      -6.772   6.067 -11.913  1.00 26.84      A   
ATOM   4849  HN  TYR   298      -6.976   5.872 -10.957  1.00  0.00      A   
ATOM   4850  CA  TYR   298      -6.866   4.945 -12.849  1.00 26.84      A   
ATOM   4851  HA  TYR   298      -5.908   4.825 -13.333  1.00  0.00      A   
ATOM   4852  CB  TYR   298      -7.288   3.612 -12.149  1.00 26.84      A   
ATOM   4853  HB1 TYR   298      -8.311   3.736 -11.733  1.00  0.00      A   
ATOM   4854  HB2 TYR   298      -7.310   2.787 -12.893  1.00  0.00      A   
ATOM   4855  CG  TYR   298      -6.416   3.135 -11.010  1.00 26.84      A   
ATOM   4856  CD1 TYR   298      -5.068   3.507 -10.833  1.00 26.84      A   
ATOM   4857  HD1 TYR   298      -4.579   4.168 -11.533  1.00  0.00      A   
ATOM   4858  CE1 TYR   298      -4.353   3.066  -9.709  1.00 26.84      A   
ATOM   4859  HE1 TYR   298      -3.336   3.390  -9.543  1.00  0.00      A   
ATOM   4860  CZ  TYR   298      -4.963   2.242  -8.761  1.00 26.84      A   
ATOM   4861  OH  TYR   298      -4.230   1.860  -7.621  1.00 26.84      A   
ATOM   4862  HH  TYR   298      -4.826   1.541  -6.940  1.00  0.00      A   
ATOM   4863  CD2 TYR   298      -6.999   2.268 -10.065  1.00 26.84      A   
ATOM   4864  HD2 TYR   298      -8.029   1.966 -10.186  1.00  0.00      A   
ATOM   4865  CE2 TYR   298      -6.286   1.833  -8.939  1.00 26.84      A   
ATOM   4866  HE2 TYR   298      -6.763   1.200  -8.205  1.00  0.00      A   
ATOM   4867  C   TYR   298      -7.899   5.211 -13.943  1.00 26.84      A   
ATOM   4868  O   TYR   298      -7.662   4.986 -15.133  1.00 26.84      A   
ATOM   4869  N   ALA   299      -9.075   5.734 -13.544  1.00 26.77      A   
ATOM   4870  HN  ALA   299      -9.248   5.870 -12.571  1.00  0.00      A   
ATOM   4871  CA  ALA   299     -10.148   6.103 -14.436  1.00 26.77      A   
ATOM   4872  HA  ALA   299     -10.352   5.260 -15.079  1.00  0.00      A   
ATOM   4873  CB  ALA   299     -11.392   6.391 -13.579  1.00 26.77      A   
ATOM   4874  HB1 ALA   299     -11.635   5.506 -12.952  1.00  0.00      A   
ATOM   4875  HB2 ALA   299     -11.214   7.247 -12.893  1.00  0.00      A   
ATOM   4876  HB3 ALA   299     -12.273   6.622 -14.216  1.00  0.00      A   
ATOM   4877  C   ALA   299      -9.863   7.287 -15.351  1.00 26.77      A   
ATOM   4878  O   ALA   299     -10.072   7.227 -16.560  1.00 26.77      A   
ATOM   4879  N   LEU   300      -9.325   8.385 -14.795  1.00 24.34      A   
ATOM   4880  HN  LEU   300      -9.194   8.393 -13.806  1.00  0.00      A   
ATOM   4881  CA  LEU   300      -8.969   9.615 -15.488  1.00 24.34      A   
ATOM   4882  HA  LEU   300      -9.848  10.068 -15.922  1.00  0.00      A   
ATOM   4883  CB  LEU   300      -8.344  10.490 -14.375  1.00 24.34      A   
ATOM   4884  HB1 LEU   300      -9.102  10.532 -13.563  1.00  0.00      A   
ATOM   4885  HB2 LEU   300      -7.464   9.966 -13.944  1.00  0.00      A   
ATOM   4886  CG  LEU   300      -7.945  11.946 -14.672  1.00 24.34      A   
ATOM   4887  HG  LEU   300      -8.803  12.447 -15.170  1.00  0.00      A   
ATOM   4888  CD1 LEU   300      -7.694  12.614 -13.317  1.00 24.34      A   
ATOM   4889 HD11 LEU   300      -7.515  13.701 -13.465  1.00  0.00      A   
ATOM   4890 HD12 LEU   300      -8.572  12.493 -12.647  1.00  0.00      A   
ATOM   4891 HD13 LEU   300      -6.808  12.169 -12.815  1.00  0.00      A   
ATOM   4892  CD2 LEU   300      -6.691  12.140 -15.540  1.00 24.34      A   
ATOM   4893 HD21 LEU   300      -6.414  13.215 -15.571  1.00  0.00      A   
ATOM   4894 HD22 LEU   300      -5.838  11.572 -15.110  1.00  0.00      A   
ATOM   4895 HD23 LEU   300      -6.868  11.809 -16.586  1.00  0.00      A   
ATOM   4896  C   LEU   300      -7.937   9.379 -16.588  1.00 24.34      A   
ATOM   4897  O   LEU   300      -8.032   9.897 -17.699  1.00 24.34      A   
ATOM   4898  N   ARG   301      -6.894   8.574 -16.297  1.00 24.33      A   
ATOM   4899  HN  ARG   301      -6.870   8.109 -15.416  1.00  0.00      A   
ATOM   4900  CA  ARG   301      -5.659   8.593 -17.059  1.00 24.33      A   
ATOM   4901  HA  ARG   301      -5.705   9.423 -17.748  1.00  0.00      A   
ATOM   4902  CB  ARG   301      -4.523   8.830 -16.026  1.00 24.33      A   
ATOM   4903  HB1 ARG   301      -4.905   9.564 -15.284  1.00  0.00      A   
ATOM   4904  HB2 ARG   301      -4.336   7.893 -15.459  1.00  0.00      A   
ATOM   4905  CG  ARG   301      -3.196   9.392 -16.568  1.00 24.33      A   
ATOM   4906  HG1 ARG   301      -2.551   9.677 -15.709  1.00  0.00      A   
ATOM   4907  HG2 ARG   301      -2.694   8.546 -17.085  1.00  0.00      A   
ATOM   4908  CD  ARG   301      -3.342  10.592 -17.519  1.00 24.33      A   
ATOM   4909  HD1 ARG   301      -3.945  10.333 -18.416  1.00  0.00      A   
ATOM   4910  HD2 ARG   301      -3.847  11.428 -16.991  1.00  0.00      A   
ATOM   4911  NE  ARG   301      -1.987  11.058 -17.978  1.00 24.33      A   
ATOM   4912  HE  ARG   301      -1.676  11.972 -17.718  1.00  0.00      A   
ATOM   4913  CZ  ARG   301      -1.236  10.400 -18.875  1.00 24.33      A   
ATOM   4914  NH1 ARG   301      -1.504   9.152 -19.225  1.00 24.33      A   
ATOM   4915 HH11 ARG   301      -0.734   8.580 -19.510  1.00  0.00      A   
ATOM   4916 HH12 ARG   301      -2.153   8.665 -18.642  1.00  0.00      A   
ATOM   4917  NH2 ARG   301      -0.190  11.002 -19.433  1.00 24.33      A   
ATOM   4918 HH21 ARG   301       0.289  10.509 -20.158  1.00  0.00      A   
ATOM   4919 HH22 ARG   301      -0.064  11.988 -19.320  1.00  0.00      A   
ATOM   4920  C   ARG   301      -5.484   7.349 -17.926  1.00 24.33      A   
ATOM   4921  O   ARG   301      -4.415   7.099 -18.487  1.00 24.33      A   
ATOM   4922  N   SER   302      -6.562   6.561 -18.116  1.00 31.68      A   
ATOM   4923  HN  SER   302      -7.411   6.769 -17.636  1.00  0.00      A   
ATOM   4924  CA  SER   302      -6.605   5.447 -19.059  1.00 31.68      A   
ATOM   4925  HA  SER   302      -5.727   5.482 -19.687  1.00  0.00      A   
ATOM   4926  CB  SER   302      -6.640   4.051 -18.372  1.00 31.68      A   
ATOM   4927  HB1 SER   302      -6.532   3.253 -19.137  1.00  0.00      A   
ATOM   4928  HB2 SER   302      -5.780   3.968 -17.674  1.00  0.00      A   
ATOM   4929  OG  SER   302      -7.851   3.824 -17.651  1.00 31.68      A   
ATOM   4930  HG1 SER   302      -7.764   4.245 -16.792  1.00  0.00      A   
ATOM   4931  C   SER   302      -7.790   5.589 -19.981  1.00 31.68      A   
ATOM   4932  O   SER   302      -8.771   6.248 -19.649  1.00 31.68      A   
ATOM   4933  N   LYS   303      -7.730   5.017 -21.200  1.00 39.08      A   
ATOM   4934  HN  LYS   303      -6.928   4.510 -21.505  1.00  0.00      A   
ATOM   4935  CA  LYS   303      -8.868   5.018 -22.105  1.00 39.08      A   
ATOM   4936  HA  LYS   303      -9.516   5.852 -21.881  1.00  0.00      A   
ATOM   4937  CB  LYS   303      -8.376   5.173 -23.568  1.00 39.08      A   
ATOM   4938  HB1 LYS   303      -7.499   5.854 -23.532  1.00  0.00      A   
ATOM   4939  HB2 LYS   303      -8.013   4.209 -23.983  1.00  0.00      A   
ATOM   4940  CG  LYS   303      -9.386   5.847 -24.519  1.00 39.08      A   
ATOM   4941  HG1 LYS   303      -9.987   6.592 -23.955  1.00  0.00      A   
ATOM   4942  HG2 LYS   303      -8.802   6.415 -25.274  1.00  0.00      A   
ATOM   4943  CD  LYS   303     -10.318   4.897 -25.296  1.00 39.08      A   
ATOM   4944  HD1 LYS   303      -9.685   4.236 -25.927  1.00  0.00      A   
ATOM   4945  HD2 LYS   303     -10.893   4.258 -24.593  1.00  0.00      A   
ATOM   4946  CE  LYS   303     -11.290   5.685 -26.190  1.00 39.08      A   
ATOM   4947  HE1 LYS   303     -12.068   6.176 -25.567  1.00  0.00      A   
ATOM   4948  HE2 LYS   303     -10.735   6.470 -26.748  1.00  0.00      A   
ATOM   4949  NZ  LYS   303     -11.960   4.831 -27.183  1.00 39.08      A   
ATOM   4950  HZ1 LYS   303     -12.655   5.390 -27.718  1.00  0.00      A   
ATOM   4951  HZ2 LYS   303     -11.279   4.442 -27.866  1.00  0.00      A   
ATOM   4952  HZ3 LYS   303     -12.506   4.050 -26.768  1.00  0.00      A   
ATOM   4953  C   LYS   303      -9.685   3.749 -21.905  1.00 39.08      A   
ATOM   4954  O   LYS   303     -10.913   3.765 -21.862  1.00 39.08      A   
ATOM   4955  N   ASP   304      -8.991   2.613 -21.725  1.00 42.49      A   
ATOM   4956  HN  ASP   304      -8.005   2.587 -21.873  1.00  0.00      A   
ATOM   4957  CA  ASP   304      -9.509   1.278 -21.543  1.00 42.49      A   
ATOM   4958  HA  ASP   304     -10.075   1.008 -22.423  1.00  0.00      A   
ATOM   4959  CB  ASP   304      -8.298   0.302 -21.370  1.00 42.49      A   
ATOM   4960  HB1 ASP   304      -7.785   0.494 -20.403  1.00  0.00      A   
ATOM   4961  HB2 ASP   304      -8.660  -0.748 -21.369  1.00  0.00      A   
ATOM   4962  CG  ASP   304      -7.238   0.432 -22.446  1.00 42.49      A   
ATOM   4963  OD1 ASP   304      -6.656   1.540 -22.586  1.00 42.49      A   
ATOM   4964  OD2 ASP   304      -6.960  -0.581 -23.144  1.00 42.49      A   
ATOM   4965  C   ASP   304     -10.391   1.053 -20.322  1.00 42.49      A   
ATOM   4966  O   ASP   304     -11.432   0.415 -20.438  1.00 42.49      A   
ATOM   4967  N   LEU   305     -10.030   1.563 -19.116  1.00 41.18      A   
ATOM   4968  HN  LEU   305      -9.178   2.066 -18.993  1.00  0.00      A   
ATOM   4969  CA  LEU   305     -10.866   1.396 -17.927  1.00 41.18      A   
ATOM   4970  HA  LEU   305     -11.110   0.346 -17.857  1.00  0.00      A   
ATOM   4971  CB  LEU   305     -10.149   1.828 -16.624  1.00 41.18      A   
ATOM   4972  HB1 LEU   305      -9.118   1.413 -16.634  1.00  0.00      A   
ATOM   4973  HB2 LEU   305     -10.055   2.935 -16.604  1.00  0.00      A   
ATOM   4974  CG  LEU   305     -10.833   1.360 -15.319  1.00 41.18      A   
ATOM   4975  HG  LEU   305     -11.897   1.678 -15.343  1.00  0.00      A   
ATOM   4976  CD1 LEU   305     -10.793  -0.168 -15.155  1.00 41.18      A   
ATOM   4977 HD11 LEU   305     -11.279  -0.464 -14.201  1.00  0.00      A   
ATOM   4978 HD12 LEU   305     -11.328  -0.678 -15.984  1.00  0.00      A   
ATOM   4979 HD13 LEU   305      -9.742  -0.529 -15.134  1.00  0.00      A   
ATOM   4980  CD2 LEU   305     -10.177   2.018 -14.096  1.00 41.18      A   
ATOM   4981 HD21 LEU   305     -10.687   1.696 -13.163  1.00  0.00      A   
ATOM   4982 HD22 LEU   305      -9.107   1.725 -14.029  1.00  0.00      A   
ATOM   4983 HD23 LEU   305     -10.240   3.125 -14.164  1.00  0.00      A   
ATOM   4984  C   LEU   305     -12.191   2.141 -18.092  1.00 41.18      A   
ATOM   4985  O   LEU   305     -13.258   1.617 -17.792  1.00 41.18      A   
ATOM   4986  N   ARG   306     -12.148   3.364 -18.675  1.00 41.30      A   
ATOM   4987  HN  ARG   306     -11.261   3.774 -18.874  1.00  0.00      A   
ATOM   4988  CA  ARG   306     -13.321   4.103 -19.126  1.00 41.30      A   
ATOM   4989  HA  ARG   306     -13.998   4.189 -18.289  1.00  0.00      A   
ATOM   4990  CB  ARG   306     -12.961   5.525 -19.627  1.00 41.30      A   
ATOM   4991  HB1 ARG   306     -12.135   5.464 -20.368  1.00  0.00      A   
ATOM   4992  HB2 ARG   306     -13.842   5.976 -20.131  1.00  0.00      A   
ATOM   4993  CG  ARG   306     -12.575   6.480 -18.485  1.00 41.30      A   
ATOM   4994  HG1 ARG   306     -13.423   6.517 -17.769  1.00  0.00      A   
ATOM   4995  HG2 ARG   306     -11.704   6.070 -17.930  1.00  0.00      A   
ATOM   4996  CD  ARG   306     -12.297   7.923 -18.921  1.00 41.30      A   
ATOM   4997  HD1 ARG   306     -13.099   8.303 -19.589  1.00  0.00      A   
ATOM   4998  HD2 ARG   306     -12.205   8.573 -18.025  1.00  0.00      A   
ATOM   4999  NE  ARG   306     -10.985   7.906 -19.621  1.00 41.30      A   
ATOM   5000  HE  ARG   306     -10.312   7.220 -19.345  1.00  0.00      A   
ATOM   5001  CZ  ARG   306     -10.468   8.943 -20.292  1.00 41.30      A   
ATOM   5002  NH1 ARG   306     -11.189   9.991 -20.654  1.00 41.30      A   
ATOM   5003 HH11 ARG   306     -10.751  10.698 -21.210  1.00  0.00      A   
ATOM   5004 HH12 ARG   306     -12.170   9.850 -20.787  1.00  0.00      A   
ATOM   5005  NH2 ARG   306      -9.191   8.871 -20.654  1.00 41.30      A   
ATOM   5006 HH21 ARG   306      -8.858   9.477 -21.376  1.00  0.00      A   
ATOM   5007 HH22 ARG   306      -8.707   8.047 -20.359  1.00  0.00      A   
ATOM   5008  C   ARG   306     -14.105   3.389 -20.213  1.00 41.30      A   
ATOM   5009  O   ARG   306     -15.328   3.484 -20.270  1.00 41.30      A   
ATOM   5010  N   HSD   307     -13.439   2.677 -21.145  1.00 48.49      A   
ATOM   5011  HN  HSD   307     -12.442   2.686 -21.168  1.00  0.00      A   
ATOM   5012  CA  HSD   307     -14.129   1.779 -22.060  1.00 48.49      A   
ATOM   5013  HA  HSD   307     -14.903   2.341 -22.561  1.00  0.00      A   
ATOM   5014  CB  HSD   307     -13.195   1.158 -23.143  1.00 48.49      A   
ATOM   5015  HB1 HSD   307     -12.137   1.335 -22.855  1.00  0.00      A   
ATOM   5016  HB2 HSD   307     -13.335   0.058 -23.210  1.00  0.00      A   
ATOM   5017  ND1 HSD   307     -12.956   1.024 -25.671  1.00 48.49      A   
ATOM   5018  HD1 HSD   307     -12.616   0.085 -25.734  1.00  0.00      A   
ATOM   5019  CG  HSD   307     -13.398   1.684 -24.541  1.00 48.49      A   
ATOM   5020  CE1 HSD   307     -13.285   1.787 -26.739  1.00 48.49      A   
ATOM   5021  HE1 HSD   307     -13.090   1.489 -27.769  1.00  0.00      A   
ATOM   5022  NE2 HSD   307     -13.898   2.898 -26.372  1.00 48.49      A   
ATOM   5023  CD2 HSD   307     -13.984   2.826 -24.992  1.00 48.49      A   
ATOM   5024  HD2 HSD   307     -14.485   3.616 -24.446  1.00  0.00      A   
ATOM   5025  C   HSD   307     -14.871   0.654 -21.358  1.00 48.49      A   
ATOM   5026  O   HSD   307     -16.087   0.548 -21.469  1.00 48.49      A   
ATOM   5027  N   ALA   308     -14.159  -0.145 -20.546  1.00 47.67      A   
ATOM   5028  HN  ALA   308     -13.181   0.010 -20.429  1.00  0.00      A   
ATOM   5029  CA  ALA   308     -14.696  -1.296 -19.857  1.00 47.67      A   
ATOM   5030  HA  ALA   308     -15.149  -1.943 -20.594  1.00  0.00      A   
ATOM   5031  CB  ALA   308     -13.544  -2.038 -19.150  1.00 47.67      A   
ATOM   5032  HB1 ALA   308     -12.779  -2.349 -19.892  1.00  0.00      A   
ATOM   5033  HB2 ALA   308     -13.055  -1.376 -18.403  1.00  0.00      A   
ATOM   5034  HB3 ALA   308     -13.919  -2.946 -18.630  1.00  0.00      A   
ATOM   5035  C   ALA   308     -15.795  -0.941 -18.858  1.00 47.67      A   
ATOM   5036  O   ALA   308     -16.798  -1.643 -18.777  1.00 47.67      A   
ATOM   5037  N   PHE   309     -15.668   0.171 -18.087  1.00 49.06      A   
ATOM   5038  HN  PHE   309     -14.836   0.721 -18.096  1.00  0.00      A   
ATOM   5039  CA  PHE   309     -16.739   0.594 -17.195  1.00 49.06      A   
ATOM   5040  HA  PHE   309     -17.026  -0.315 -16.688  1.00  0.00      A   
ATOM   5041  CB  PHE   309     -16.335   1.483 -15.978  1.00 49.06      A   
ATOM   5042  HB1 PHE   309     -17.182   1.502 -15.259  1.00  0.00      A   
ATOM   5043  HB2 PHE   309     -15.485   0.980 -15.468  1.00  0.00      A   
ATOM   5044  CG  PHE   309     -15.954   2.922 -16.213  1.00 49.06      A   
ATOM   5045  CD1 PHE   309     -14.765   3.406 -15.639  1.00 49.06      A   
ATOM   5046  HD1 PHE   309     -14.099   2.718 -15.139  1.00  0.00      A   
ATOM   5047  CE1 PHE   309     -14.463   4.772 -15.652  1.00 49.06      A   
ATOM   5048  HE1 PHE   309     -13.556   5.125 -15.183  1.00  0.00      A   
ATOM   5049  CZ  PHE   309     -15.347   5.674 -16.253  1.00 49.06      A   
ATOM   5050  HZ  PHE   309     -15.136   6.733 -16.242  1.00  0.00      A   
ATOM   5051  CD2 PHE   309     -16.832   3.844 -16.807  1.00 49.06      A   
ATOM   5052  HD2 PHE   309     -17.794   3.525 -17.182  1.00  0.00      A   
ATOM   5053  CE2 PHE   309     -16.522   5.207 -16.851  1.00 49.06      A   
ATOM   5054  HE2 PHE   309     -17.214   5.901 -17.303  1.00  0.00      A   
ATOM   5055  C   PHE   309     -18.036   0.982 -17.888  1.00 49.06      A   
ATOM   5056  O   PHE   309     -19.120   0.642 -17.427  1.00 49.06      A   
ATOM   5057  N   ARG   310     -17.960   1.661 -19.050  1.00 53.64      A   
ATOM   5058  HN  ARG   310     -17.070   1.912 -19.423  1.00  0.00      A   
ATOM   5059  CA  ARG   310     -19.117   1.905 -19.894  1.00 53.64      A   
ATOM   5060  HA  ARG   310     -19.907   2.317 -19.284  1.00  0.00      A   
ATOM   5061  CB  ARG   310     -18.785   2.924 -21.017  1.00 53.64      A   
ATOM   5062  HB1 ARG   310     -17.847   2.607 -21.521  1.00  0.00      A   
ATOM   5063  HB2 ARG   310     -19.595   2.909 -21.778  1.00  0.00      A   
ATOM   5064  CG  ARG   310     -18.662   4.373 -20.494  1.00 53.64      A   
ATOM   5065  HG1 ARG   310     -19.650   4.656 -20.071  1.00  0.00      A   
ATOM   5066  HG2 ARG   310     -17.933   4.409 -19.657  1.00  0.00      A   
ATOM   5067  CD  ARG   310     -18.281   5.411 -21.561  1.00 53.64      A   
ATOM   5068  HD1 ARG   310     -18.876   5.272 -22.489  1.00  0.00      A   
ATOM   5069  HD2 ARG   310     -18.432   6.441 -21.172  1.00  0.00      A   
ATOM   5070  NE  ARG   310     -16.829   5.199 -21.843  1.00 53.64      A   
ATOM   5071  HE  ARG   310     -16.358   4.480 -21.331  1.00  0.00      A   
ATOM   5072  CZ  ARG   310     -16.091   5.978 -22.641  1.00 53.64      A   
ATOM   5073  NH1 ARG   310     -16.590   7.011 -23.308  1.00 53.64      A   
ATOM   5074 HH11 ARG   310     -16.006   7.543 -23.921  1.00  0.00      A   
ATOM   5075 HH12 ARG   310     -17.569   7.213 -23.308  1.00  0.00      A   
ATOM   5076  NH2 ARG   310     -14.788   5.740 -22.775  1.00 53.64      A   
ATOM   5077 HH21 ARG   310     -14.292   6.365 -23.377  1.00  0.00      A   
ATOM   5078 HH22 ARG   310     -14.381   4.963 -22.294  1.00  0.00      A   
ATOM   5079  C   ARG   310     -19.687   0.637 -20.488  1.00 53.64      A   
ATOM   5080  O   ARG   310     -20.891   0.479 -20.530  1.00 53.64      A   
ATOM   5081  N   SER   311     -18.879  -0.345 -20.913  1.00 55.94      A   
ATOM   5082  HN  SER   311     -17.892  -0.226 -20.981  1.00  0.00      A   
ATOM   5083  CA  SER   311     -19.408  -1.603 -21.438  1.00 55.94      A   
ATOM   5084  HA  SER   311     -20.108  -1.384 -22.231  1.00  0.00      A   
ATOM   5085  CB  SER   311     -18.267  -2.507 -21.985  1.00 55.94      A   
ATOM   5086  HB1 SER   311     -17.624  -2.840 -21.142  1.00  0.00      A   
ATOM   5087  HB2 SER   311     -18.687  -3.409 -22.480  1.00  0.00      A   
ATOM   5088  OG  SER   311     -17.434  -1.804 -22.906  1.00 55.94      A   
ATOM   5089  HG1 SER   311     -17.748  -1.998 -23.793  1.00  0.00      A   
ATOM   5090  C   SER   311     -20.111  -2.464 -20.405  1.00 55.94      A   
ATOM   5091  O   SER   311     -20.857  -3.369 -20.761  1.00 55.94      A   
ATOM   5092  N   MET   312     -19.910  -2.192 -19.097  1.00 58.49      A   
ATOM   5093  HN  MET   312     -19.237  -1.505 -18.833  1.00  0.00      A   
ATOM   5094  CA  MET   312     -20.636  -2.833 -18.012  1.00 58.49      A   
ATOM   5095  HA  MET   312     -21.011  -3.786 -18.354  1.00  0.00      A   
ATOM   5096  CB  MET   312     -19.723  -3.122 -16.814  1.00 58.49      A   
ATOM   5097  HB1 MET   312     -19.255  -2.181 -16.452  1.00  0.00      A   
ATOM   5098  HB2 MET   312     -20.326  -3.557 -15.989  1.00  0.00      A   
ATOM   5099  CG  MET   312     -18.650  -4.140 -17.223  1.00 58.49      A   
ATOM   5100  HG1 MET   312     -19.152  -5.019 -17.679  1.00  0.00      A   
ATOM   5101  HG2 MET   312     -18.014  -3.687 -18.014  1.00  0.00      A   
ATOM   5102  SD  MET   312     -17.615  -4.690 -15.860  1.00 58.49      A   
ATOM   5103  CE  MET   312     -16.470  -5.526 -16.991  1.00 58.49      A   
ATOM   5104  HE1 MET   312     -15.621  -5.976 -16.434  1.00  0.00      A   
ATOM   5105  HE2 MET   312     -16.981  -6.335 -17.555  1.00  0.00      A   
ATOM   5106  HE3 MET   312     -16.046  -4.810 -17.728  1.00  0.00      A   
ATOM   5107  C   MET   312     -21.875  -2.018 -17.653  1.00 58.49      A   
ATOM   5108  O   MET   312     -22.555  -2.305 -16.673  1.00 58.49      A   
ATOM   5109  N   PHE   313     -22.268  -1.018 -18.486  1.00 60.67      A   
ATOM   5110  HN  PHE   313     -21.694  -0.727 -19.248  1.00  0.00      A   
ATOM   5111  CA  PHE   313     -23.554  -0.342 -18.367  1.00 60.67      A   
ATOM   5112  HA  PHE   313     -23.710  -0.197 -17.308  1.00  0.00      A   
ATOM   5113  CB  PHE   313     -23.578   1.100 -18.978  1.00  0.00      A   
ATOM   5114  HB1 PHE   313     -24.372   1.666 -18.446  1.00  0.00      A   
ATOM   5115  HB2 PHE   313     -22.606   1.594 -18.764  1.00  0.00      A   
ATOM   5116  CG  PHE   313     -23.848   1.261 -20.473  1.00  0.00      A   
ATOM   5117  CD1 PHE   313     -24.481   2.443 -20.885  1.00  0.00      A   
ATOM   5118  HD1 PHE   313     -24.783   3.157 -20.133  1.00  0.00      A   
ATOM   5119  CE1 PHE   313     -24.735   2.708 -22.235  1.00  0.00      A   
ATOM   5120  HE1 PHE   313     -25.233   3.622 -22.523  1.00  0.00      A   
ATOM   5121  CZ  PHE   313     -24.348   1.779 -23.206  1.00  0.00      A   
ATOM   5122  HZ  PHE   313     -24.535   1.983 -24.250  1.00  0.00      A   
ATOM   5123  CD2 PHE   313     -23.518   0.312 -21.463  1.00  0.00      A   
ATOM   5124  HD2 PHE   313     -23.046  -0.619 -21.185  1.00  0.00      A   
ATOM   5125  CE2 PHE   313     -23.737   0.579 -22.821  1.00  0.00      A   
ATOM   5126  HE2 PHE   313     -23.442  -0.143 -23.568  1.00  0.00      A   
ATOM   5127  C   PHE   313     -24.795  -1.184 -18.855  1.00 60.67      A   
ATOM   5128  O   PHE   313     -25.729  -0.677 -19.486  1.00 60.67      A   
ATOM   5129  NT  PHE   313     -24.845  -2.501 -18.549  1.00  0.00      A   
ATOM   5130  HT1 PHE   313     -25.611  -3.026 -18.921  1.00  0.00      A   
ATOM   5131  HT2 PHE   313     -24.176  -2.897 -17.921  1.00  0.00      A   
ATOM   5132  CL  SLV3    1       1.086   0.126   9.717  1.00  0.00      SLV3
ATOM   5133  C   SLV3    1      -3.414   3.638  11.365  1.00  0.00      SLV3
ATOM   5134  N   SLV3    1      -4.041   6.306  14.564  1.00  0.00      SLV3
ATOM   5135  N1  SLV3    1      -3.455   4.227  12.536  1.00  0.00      SLV3
ATOM   5136  N2  SLV3    1      -6.014   6.622  13.453  1.00  0.00      SLV3
ATOM   5137  C1  SLV3    1      -5.434   4.910  11.415  1.00  0.00      SLV3
ATOM   5138  C2  SLV3    1      -2.332   2.806  10.998  1.00  0.00      SLV3
ATOM   5139  N3  SLV3    1      -4.530   5.097  12.582  1.00  0.00      SLV3
ATOM   5140  C3  SLV3    1      -2.602   6.014  14.667  1.00  0.00      SLV3
ATOM   5141  C4  SLV3    1      -5.353   2.814   9.888  1.00  0.00      SLV3
ATOM   5142  C5  SLV3    1      -4.618   3.994  10.472  1.00  0.00      SLV3
ATOM   5143  C6  SLV3    1      -6.213   2.007  10.657  1.00  0.00      SLV3
ATOM   5144  H   SLV3    1      -6.382   2.223  11.702  1.00  0.00      SLV3
ATOM   5145  C7  SLV3    1      -5.162   2.495   8.530  1.00  0.00      SLV3
ATOM   5146  H1  SLV3    1      -4.513   3.108   7.921  1.00  0.00      SLV3
ATOM   5147  C8  SLV3    1      -2.370   1.450  11.338  1.00  0.00      SLV3
ATOM   5148  C9  SLV3    1      -0.194   2.553   9.900  1.00  0.00      SLV3
ATOM   5149  H2  SLV3    1       0.647   2.960   9.358  1.00  0.00      SLV3
ATOM   5150  C10 SLV3    1      -4.795   6.020  13.596  1.00  0.00      SLV3
ATOM   5151  C11 SLV3    1      -5.797   1.389   7.956  1.00  0.00      SLV3
ATOM   5152  H3  SLV3    1      -5.637   1.151   6.914  1.00  0.00      SLV3
ATOM   5153  C12 SLV3    1      -1.258   3.363  10.293  1.00  0.00      SLV3
ATOM   5154  H4  SLV3    1      -1.253   4.416  10.050  1.00  0.00      SLV3
ATOM   5155  C13 SLV3    1      -6.860   0.907  10.079  1.00  0.00      SLV3
ATOM   5156  H5  SLV3    1      -7.528   0.301  10.673  1.00  0.00      SLV3
ATOM   5157  C14 SLV3    1      -6.639   0.589   8.734  1.00  0.00      SLV3
ATOM   5158  C15 SLV3    1      -1.322   0.612  10.960  1.00  0.00      SLV3
ATOM   5159  H6  SLV3    1      -1.328  -0.438  11.212  1.00  0.00      SLV3
ATOM   5160  C16 SLV3    1      -0.231   1.166  10.227  1.00  0.00      SLV3
ATOM   5161  H7  SLV3    1      -4.488   6.795  15.313  1.00  0.00      SLV3
ATOM   5162  H8  SLV3    1      -5.623   5.883  10.912  1.00  0.00      SLV3
ATOM   5163  H9  SLV3    1      -6.398   4.462  11.738  1.00  0.00      SLV3
ATOM   5164  H10 SLV3    1      -4.269   4.619   9.622  1.00  0.00      SLV3
ATOM   5165  H11 SLV3    1      -7.120  -0.272   8.294  1.00  0.00      SLV3
ATOM   5166  H12 SLV3    1      -3.211   1.060  11.891  1.00  0.00      SLV3
ATOM   5167  H13 SLV3    1      -2.469   4.936  14.904  1.00  0.00      SLV3
ATOM   5168  H14 SLV3    1      -2.169   6.628  15.486  1.00  0.00      SLV3
ATOM   5169  H15 SLV3    1      -2.103   6.271  13.709  1.00  0.00      SLV3
ATOM   5170  S   SLV3    1      -6.539   7.714  14.497  1.00  0.00      SLV3
ATOM   5171  O   SLV3    1      -6.404   7.292  15.846  1.00  0.00      SLV3
ATOM   5172  O1  SLV3    1      -6.004   8.996  14.279  1.00  0.00      SLV3
ATOM   5173  C17 SLV3    1     -10.057   8.202  12.451  1.00  0.00      SLV3
ATOM   5174  C18 SLV3    1      -8.705   8.133  12.775  1.00  0.00      SLV3
ATOM   5175  C19 SLV3    1      -8.316   7.759  14.072  1.00  0.00      SLV3
ATOM   5176  C20 SLV3    1      -9.271   7.422  15.046  1.00  0.00      SLV3
ATOM   5177  C21 SLV3    1     -10.625   7.484  14.748  1.00  0.00      SLV3
ATOM   5178  C22 SLV3    1     -11.018   7.907  13.454  1.00  0.00      SLV3
ATOM   5179  H16 SLV3    1     -10.381   8.478  11.458  1.00  0.00      SLV3
ATOM   5180  H17 SLV3    1      -7.963   8.368  12.026  1.00  0.00      SLV3
ATOM   5181  H18 SLV3    1      -8.972   7.115  16.037  1.00  0.00      SLV3
ATOM   5182  H19 SLV3    1     -11.371   7.220  15.484  1.00  0.00      SLV3
ATOM   5183  CL1 SLV3    1     -12.728   8.078  13.085  1.00  0.00      SLV3
ATOM   5184  OH2 TIP3    1     -22.537 -21.560 -25.050  1.00  0.00      WAT 
ATOM   5185  H1  TIP3    1     -22.620 -21.235 -24.153  1.00  0.00      WAT 
ATOM   5186  H2  TIP3    1     -23.425 -21.511 -25.406  1.00  0.00      WAT 
ATOM   5187  OH2 TIP3    2     -14.325 -18.316 -34.125  1.00  0.00      WAT 
ATOM   5188  H1  TIP3    2     -15.255 -18.118 -34.020  1.00  0.00      WAT 
ATOM   5189  H2  TIP3    2     -13.982 -18.341 -33.232  1.00  0.00      WAT 
ATOM   5190  OH2 TIP3    6     -40.227 -18.433 -40.119  1.00  0.00      WAT 
ATOM   5191  H1  TIP3    6     -40.874 -17.944 -40.627  1.00  0.00      WAT 
ATOM   5192  H2  TIP3    6     -39.630 -18.795 -40.775  1.00  0.00      WAT
[truncated: 6,041,222 more chars]
