# Supplementary material for: Unlocking Selenium Chemical Space via a Programmable Synthesis Platform Bearing Cannabinoid Receptor Recognition Motifs
Source: J Am Chem Soc. 2026 Apr 28;148(18):18649–59. doi: 10.1021/jacs.5c16359 (PMC13185125; doi:10.1021/jacs.5c16359)
Supplement: Supplementary file 3 [file ja5c16359_si_001.zip › Feb2426simulations_and_analysis_package/ibip-simu-1/ibip-donor_water-acceptor.data]

22215 WAT      TIP3     11558    OH2     -5161 SLV3     SLV3     1        H7            2.9512
22215 WAT      TIP3     11558    OH2     -5161 SLV3     SLV3     1        H7            2.8399
22215 WAT      TIP3     11558    OH2     -5161 SLV3     SLV3     1        H7            2.9962
22215 WAT      TIP3     11558    OH2     -5161 SLV3     SLV3     1        H7            2.7653
15819 WAT      TIP3     7227     OH2     -5161 SLV3     SLV3     1        H7            2.2381
15819 WAT      TIP3     7227     OH2     -5161 SLV3     SLV3     1        H7            2.1538
15819 WAT      TIP3     7227     OH2     -5161 SLV3     SLV3     1        H7            2.0879
22914 WAT      TIP3     12035    OH2     -5161 SLV3     SLV3     1        H7            2.9991
 8343 WAT      TIP3     2017     OH2     -5161 SLV3     SLV3     1        H7            2.1966
 8343 WAT      TIP3     2017     OH2     -5161 SLV3     SLV3     1        H7            2.1007
 8343 WAT      TIP3     2017     OH2     -5161 SLV3     SLV3     1        H7            2.7735
 8343 WAT      TIP3     2017     OH2     -5161 SLV3     SLV3     1        H7            2.4884
 8343 WAT      TIP3     2017     OH2     -5161 SLV3     SLV3     1        H7            2.7608
 8343 WAT      TIP3     2017     OH2     -5161 SLV3     SLV3     1        H7            2.3186
 8343 WAT      TIP3     2017     OH2     -5161 SLV3     SLV3     1        H7            2.3264
 8343 WAT      TIP3     2017     OH2     -5161 SLV3     SLV3     1        H7            2.4232
26307 WAT      TIP3     14550    OH2     -5161 SLV3     SLV3     1        H7            2.7047
26307 WAT      TIP3     14550    OH2     -5161 SLV3     SLV3     1        H7            2.8327
26307 WAT      TIP3     14550    OH2     -5161 SLV3     SLV3     1        H7            2.8600
26307 WAT      TIP3     14550    OH2     -5161 SLV3     SLV3     1        H7            2.7343
26307 WAT      TIP3     14550    OH2     -5161 SLV3     SLV3     1        H7            2.6029
26307 WAT      TIP3     14550    OH2     -5161 SLV3     SLV3     1        H7            2.8562
26307 WAT      TIP3     14550    OH2     -5161 SLV3     SLV3     1        H7            2.8886
26307 WAT      TIP3     14550    OH2     -5161 SLV3     SLV3     1        H7            2.9019
26307 WAT      TIP3     14550    OH2     -5161 SLV3     SLV3     1        H7            2.9178
26307 WAT      TIP3     14550    OH2     -5161 SLV3     SLV3     1        H7            2.8017
26307 WAT      TIP3     14550    OH2     -5161 SLV3     SLV3     1        H7            2.7462
26307 WAT      TIP3     14550    OH2     -5161 SLV3     SLV3     1        H7            2.7734
26307 WAT      TIP3     14550    OH2     -5161 SLV3     SLV3     1        H7            2.7814
26307 WAT      TIP3     14550    OH2     -5161 SLV3     SLV3     1        H7            2.7119
26307 WAT      TIP3     14550    OH2     -5161 SLV3     SLV3     1        H7            2.8325
26307 WAT      TIP3     14550    OH2     -5161 SLV3     SLV3     1        H7            2.9966
26307 WAT      TIP3     14550    OH2     -5161 SLV3     SLV3     1        H7            2.5303
26307 WAT      TIP3     14550    OH2     -5161 SLV3     SLV3     1        H7            2.9789
26307 WAT      TIP3     14550    OH2     -5161 SLV3     SLV3     1        H7            2.8290
26307 WAT      TIP3     14550    OH2     -5161 SLV3     SLV3     1        H7            2.6912
26307 WAT      TIP3     14550    OH2     -5161 SLV3     SLV3     1        H7            2.9675
26307 WAT      TIP3     14550    OH2     -5161 SLV3     SLV3     1        H7            2.9128
26307 WAT      TIP3     14550    OH2     -5161 SLV3     SLV3     1        H7            2.9722
26307 WAT      TIP3     14550    OH2     -5161 SLV3     SLV3     1        H7            2.7919
26307 WAT      TIP3     14550    OH2     -5161 SLV3     SLV3     1        H7            2.7471
26307 WAT      TIP3     14550    OH2     -5161 SLV3     SLV3     1        H7            2.9046
26307 WAT      TIP3     14550    OH2     -5161 SLV3     SLV3     1        H7            2.8383
39606 WAT      TIP3     23429    OH2     -5161 SLV3     SLV3     1        H7            2.8897
39606 WAT      TIP3     23429    OH2     -5161 SLV3     SLV3     1        H7            2.9729
39606 WAT      TIP3     23429    OH2     -5161 SLV3     SLV3     1        H7            2.6720
39606 WAT      TIP3     23429    OH2     -5161 SLV3     SLV3     1        H7            2.7176
39606 WAT      TIP3     23429    OH2     -5161 SLV3     SLV3     1        H7            2.5812
39606 WAT      TIP3     23429    OH2     -5161 SLV3     SLV3     1        H7            2.9884
39606 WAT      TIP3     23429    OH2     -5161 SLV3     SLV3     1        H7            2.9216
39606 WAT      TIP3     23429    OH2     -5161 SLV3     SLV3     1        H7            2.9652
39606 WAT      TIP3     23429    OH2     -5161 SLV3     SLV3     1        H7            2.7450
39606 WAT      TIP3     23429    OH2     -5161 SLV3     SLV3     1        H7            2.9449
39606 WAT      TIP3     23429    OH2     -5161 SLV3     SLV3     1        H7            2.8072
39606 WAT      TIP3     23429    OH2     -5161 SLV3     SLV3     1        H7            2.8756
39606 WAT      TIP3     23429    OH2     -5161 SLV3     SLV3     1        H7            2.7083
39606 WAT      TIP3     23429    OH2     -5161 SLV3     SLV3     1        H7            2.8608
39606 WAT      TIP3     23429    OH2     -5161 SLV3     SLV3     1        H7            2.8773
39606 WAT      TIP3     23429    OH2     -5161 SLV3     SLV3     1        H7            2.9715
39606 WAT      TIP3     23429    OH2     -5161 SLV3     SLV3     1        H7            2.3998
39606 WAT      TIP3     23429    OH2     -5161 SLV3     SLV3     1        H7            2.9103
39606 WAT      TIP3     23429    OH2     -5161 SLV3     SLV3     1        H7            2.8859
39606 WAT      TIP3     23429    OH2     -5161 SLV3     SLV3     1        H7            2.7518
39606 WAT      TIP3     23429    OH2     -5161 SLV3     SLV3     1        H7            2.7983
39606 WAT      TIP3     23429    OH2     -5161 SLV3     SLV3     1        H7            2.6286
39606 WAT      TIP3     23429    OH2     -5161 SLV3     SLV3     1        H7            2.8375
39606 WAT      TIP3     23429    OH2     -5161 SLV3     SLV3     1        H7            2.8777
39606 WAT      TIP3     23429    OH2     -5161 SLV3     SLV3     1        H7            2.6929
39606 WAT      TIP3     23429    OH2     -5161 SLV3     SLV3     1        H7            2.6772
39606 WAT      TIP3     23429    OH2     -5161 SLV3     SLV3     1        H7            2.7284
39606 WAT      TIP3     23429    OH2     -5161 SLV3     SLV3     1        H7            2.8663
39606 WAT      TIP3     23429    OH2     -5161 SLV3     SLV3     1        H7            2.7294
39606 WAT      TIP3     23429    OH2     -5161 SLV3     SLV3     1        H7            2.9953
39606 WAT      TIP3     23429    OH2     -5161 SLV3     SLV3     1        H7            2.9100
39606 WAT      TIP3     23429    OH2     -5161 SLV3     SLV3     1        H7            2.5605
39606 WAT      TIP3     23429    OH2     -5161 SLV3     SLV3     1        H7            2.6977
39606 WAT      TIP3     23429    OH2     -5161 SLV3     SLV3     1        H7            2.6108
39606 WAT      TIP3     23429    OH2     -5161 SLV3     SLV3     1        H7            2.7744
39606 WAT      TIP3     23429    OH2     -5161 SLV3     SLV3     1        H7            2.7218
39606 WAT      TIP3     23429    OH2     -5161 SLV3     SLV3     1        H7            2.8627
39606 WAT      TIP3     23429    OH2     -5161 SLV3     SLV3     1        H7            2.8896
39606 WAT      TIP3     23429    OH2     -5161 SLV3     SLV3     1        H7            2.8222
39606 WAT      TIP3     23429    OH2     -5161 SLV3     SLV3     1        H7            2.9872
39606 WAT      TIP3     23429    OH2     -5161 SLV3     SLV3     1        H7            2.8069
39606 WAT      TIP3     23429    OH2     -5161 SLV3     SLV3     1        H7            2.4592
39606 WAT      TIP3     23429    OH2     -5161 SLV3     SLV3     1        H7            2.8508
39606 WAT      TIP3     23429    OH2     -5161 SLV3     SLV3     1        H7            2.6528
39606 WAT      TIP3     23429    OH2     -5161 SLV3     SLV3     1        H7            2.9077
39606 WAT      TIP3     23429    OH2     -5161 SLV3     SLV3     1        H7            2.9580
39606 WAT      TIP3     23429    OH2     -5161 SLV3     SLV3     1        H7            2.8967
39606 WAT      TIP3     23429    OH2     -5161 SLV3     SLV3     1        H7            2.6791
39606 WAT      TIP3     23429    OH2     -5161 SLV3     SLV3     1        H7            2.9044
39606 WAT      TIP3     23429    OH2     -5161 SLV3     SLV3     1        H7            2.7547
39606 WAT      TIP3     23429    OH2     -5161 SLV3     SLV3     1        H7            2.9203
26307 WAT      TIP3     14550    OH2     -5161 SLV3     SLV3     1        H7            2.7854
26307 WAT      TIP3     14550    OH2     -5161 SLV3     SLV3     1        H7            2.7755
26307 WAT      TIP3     14550    OH2     -5161 SLV3     SLV3     1        H7            2.3642
26307 WAT      TIP3     14550    OH2     -5161 SLV3     SLV3     1        H7            2.8141
26307 WAT      TIP3     14550    OH2     -5161 SLV3     SLV3     1        H7            2.5961
26307 WAT      TIP3     14550    OH2     -5161 SLV3     SLV3     1        H7            2.7017
26307 WAT      TIP3     14550    OH2     -5161 SLV3     SLV3     1        H7            2.3193
26307 WAT      TIP3     14550    OH2     -5161 SLV3     SLV3     1        H7            2.9348
17094 WAT      TIP3     8039     OH2     -5161 SLV3     SLV3     1        H7            2.9613
17094 WAT      TIP3     8039     OH2     -5161 SLV3     SLV3     1        H7            2.9917
17094 WAT      TIP3     8039     OH2     -5161 SLV3     SLV3     1        H7            2.8953
17094 WAT      TIP3     8039     OH2     -5161 SLV3     SLV3     1        H7            2.9494
17094 WAT      TIP3     8039     OH2     -5161 SLV3     SLV3     1        H7            2.9100
17094 WAT      TIP3     8039     OH2     -5161 SLV3     SLV3     1        H7            2.9887
 8085 WAT      TIP3     1862     OH2     -5161 SLV3     SLV3     1        H7            2.3258
 8085 WAT      TIP3     1862     OH2     -5161 SLV3     SLV3     1        H7            2.9577
 8085 WAT      TIP3     1862     OH2     -5161 SLV3     SLV3     1        H7            2.5870
 8085 WAT      TIP3     1862     OH2     -5161 SLV3     SLV3     1        H7            2.3490
 8085 WAT      TIP3     1862     OH2     -5161 SLV3     SLV3     1        H7            2.8454
 8085 WAT      TIP3     1862     OH2     -5161 SLV3     SLV3     1        H7            2.8974
 8085 WAT      TIP3     1862     OH2     -5161 SLV3     SLV3     1        H7            2.9775
 8085 WAT      TIP3     1862     OH2     -5161 SLV3     SLV3     1        H7            2.6326
 8085 WAT      TIP3     1862     OH2     -5161 SLV3     SLV3     1        H7            2.4683
 8085 WAT      TIP3     1862     OH2     -5161 SLV3     SLV3     1        H7            2.7740
 8085 WAT      TIP3     1862     OH2     -5161 SLV3     SLV3     1        H7            2.5435
 8085 WAT      TIP3     1862     OH2     -5161 SLV3     SLV3     1        H7            2.7500
26307 WAT      TIP3     14550    OH2     -5161 SLV3     SLV3     1        H7            2.5817
17094 WAT      TIP3     8039     OH2     -5161 SLV3     SLV3     1        H7            2.8503
17094 WAT      TIP3     8039     OH2     -5161 SLV3     SLV3     1        H7            2.7727
17094 WAT      TIP3     8039     OH2     -5161 SLV3     SLV3     1        H7            2.6253
17094 WAT      TIP3     8039     OH2     -5161 SLV3     SLV3     1        H7            2.8648
17094 WAT      TIP3     8039     OH2     -5161 SLV3     SLV3     1        H7            2.9950
17094 WAT      TIP3     8039     OH2     -5161 SLV3     SLV3     1        H7            2.9948
17094 WAT      TIP3     8039     OH2     -5161 SLV3     SLV3     1        H7            2.9067
17094 WAT      TIP3     8039     OH2     -5161 SLV3     SLV3     1        H7            2.3604
17094 WAT      TIP3     8039     OH2     -5161 SLV3     SLV3     1        H7            2.9699
17094 WAT      TIP3     8039     OH2     -5161 SLV3     SLV3     1        H7            2.9582
17094 WAT      TIP3     8039     OH2     -5161 SLV3     SLV3     1        H7            2.9469
17094 WAT      TIP3     8039     OH2     -5161 SLV3     SLV3     1        H7            2.7466
17094 WAT      TIP3     8039     OH2     -5161 SLV3     SLV3     1        H7            2.8404
17094 WAT      TIP3     8039     OH2     -5161 SLV3     SLV3     1        H7            2.8892
17094 WAT      TIP3     8039     OH2     -5161 SLV3     SLV3     1        H7            2.9530
17094 WAT      TIP3     8039     OH2     -5161 SLV3     SLV3     1        H7            2.8609
17094 WAT      TIP3     8039     OH2     -5161 SLV3     SLV3     1        H7            2.7892
17094 WAT      TIP3     8039     OH2     -5161 SLV3     SLV3     1        H7            2.9956
17094 WAT      TIP3     8039     OH2     -5161 SLV3     SLV3     1        H7            2.8787
17094 WAT      TIP3     8039     OH2     -5161 SLV3     SLV3     1        H7            2.6115
17094 WAT      TIP3     8039     OH2     -5161 SLV3     SLV3     1        H7            2.7307
17094 WAT      TIP3     8039     OH2     -5161 SLV3     SLV3     1        H7            2.9900
17094 WAT      TIP3     8039     OH2     -5161 SLV3     SLV3     1        H7            2.5545
17094 WAT      TIP3     8039     OH2     -5161 SLV3     SLV3     1        H7            2.8840
17094 WAT      TIP3     8039     OH2     -5161 SLV3     SLV3     1        H7            2.5865
17094 WAT      TIP3     8039     OH2     -5161 SLV3     SLV3     1        H7            2.8793
17094 WAT      TIP3     8039     OH2     -5161 SLV3     SLV3     1        H7            2.8958
17094 WAT      TIP3     8039     OH2     -5161 SLV3     SLV3     1        H7            2.5464
22215 WAT      TIP3     11558    OH2     -5161 SLV3     SLV3     1        H7            2.7965
17094 WAT      TIP3     8039     OH2     -5161 SLV3     SLV3     1        H7            2.8760
39372 WAT      TIP3     23306    OH2     -5161 SLV3     SLV3     1        H7            2.8528
39372 WAT      TIP3     23306    OH2     -5161 SLV3     SLV3     1        H7            2.8956
39372 WAT      TIP3     23306    OH2     -5161 SLV3     SLV3     1        H7            2.8072
39372 WAT      TIP3     23306    OH2     -5161 SLV3     SLV3     1        H7            2.9331
39372 WAT      TIP3     23306    OH2     -5161 SLV3     SLV3     1        H7            2.6999
39372 WAT      TIP3     23306    OH2     -5161 SLV3     SLV3     1        H7            2.9009
39372 WAT      TIP3     23306    OH2     -5161 SLV3     SLV3     1        H7            2.5048
39372 WAT      TIP3     23306    OH2     -5161 SLV3     SLV3     1        H7            2.8179
39372 WAT      TIP3     23306    OH2     -5161 SLV3     SLV3     1        H7            2.5623
39372 WAT      TIP3     23306    OH2     -5161 SLV3     SLV3     1        H7            2.8151
39372 WAT      TIP3     23306    OH2     -5161 SLV3     SLV3     1        H7            2.7762
22215 WAT      TIP3     11558    OH2     -5161 SLV3     SLV3     1        H7            2.6278
39372 WAT      TIP3     23306    OH2     -5161 SLV3     SLV3     1        H7            2.9692
39372 WAT      TIP3     23306    OH2     -5161 SLV3     SLV3     1        H7            2.7023
22215 WAT      TIP3     11558    OH2     -5161 SLV3     SLV3     1        H7            2.9421
22215 WAT      TIP3     11558    OH2     -5161 SLV3     SLV3     1        H7            2.8203
39372 WAT      TIP3     23306    OH2     -5161 SLV3     SLV3     1        H7            2.9980
39372 WAT      TIP3     23306    OH2     -5161 SLV3     SLV3     1        H7            2.8509
22215 WAT      TIP3     11558    OH2     -5161 SLV3     SLV3     1        H7            2.8608
39372 WAT      TIP3     23306    OH2     -5161 SLV3     SLV3     1        H7            2.9816
39372 WAT      TIP3     23306    OH2     -5161 SLV3     SLV3     1        H7            2.9922
39372 WAT      TIP3     23306    OH2     -5161 SLV3     SLV3     1        H7            2.8114
39372 WAT      TIP3     23306    OH2     -5161 SLV3     SLV3     1        H7            2.9404
22215 WAT      TIP3     11558    OH2     -5161 SLV3     SLV3     1        H7            2.9579
39372 WAT      TIP3     23306    OH2     -5161 SLV3     SLV3     1        H7            2.8594
39372 WAT      TIP3     23306    OH2     -5161 SLV3     SLV3     1        H7            2.9085
39372 WAT      TIP3     23306    OH2     -5161 SLV3     SLV3     1        H7            2.7572
39372 WAT      TIP3     23306    OH2     -5161 SLV3     SLV3     1        H7            2.9659
39372 WAT      TIP3     23306    OH2     -5161 SLV3     SLV3     1        H7            2.6960
22215 WAT      TIP3     11558    OH2     -5161 SLV3     SLV3     1        H7            2.9179
39372 WAT      TIP3     23306    OH2     -5161 SLV3     SLV3     1        H7            2.4738
39372 WAT      TIP3     23306    OH2     -5161 SLV3     SLV3     1        H7            2.4715
22215 WAT      TIP3     11558    OH2     -5161 SLV3     SLV3     1        H7            2.9389
39372 WAT      TIP3     23306    OH2     -5161 SLV3     SLV3     1        H7            2.7831
22215 WAT      TIP3     11558    OH2     -5161 SLV3     SLV3     1        H7            2.8135
39372 WAT      TIP3     23306    OH2     -5161 SLV3     SLV3     1        H7            2.8050
39372 WAT      TIP3     23306    OH2     -5161 SLV3     SLV3     1        H7            2.8804
39372 WAT      TIP3     23306    OH2     -5161 SLV3     SLV3     1        H7            2.7584
39372 WAT      TIP3     23306    OH2     -5161 SLV3     SLV3     1        H7            2.8331
39372 WAT      TIP3     23306    OH2     -5161 SLV3     SLV3     1        H7            2.4733
39372 WAT      TIP3     23306    OH2     -5161 SLV3     SLV3     1        H7            2.5216
39372 WAT      TIP3     23306    OH2     -5161 SLV3     SLV3     1        H7            2.5585
39372 WAT      TIP3     23306    OH2     -5161 SLV3     SLV3     1        H7            2.7037
39372 WAT      TIP3     23306    OH2     -5161 SLV3     SLV3     1        H7            2.8678
39372 WAT      TIP3     23306    OH2     -5161 SLV3     SLV3     1        H7            2.8299
39372 WAT      TIP3     23306    OH2     -5161 SLV3     SLV3     1        H7            2.7975
39372 WAT      TIP3     23306    OH2     -5161 SLV3     SLV3     1        H7            2.9042
39372 WAT      TIP3     23306    OH2     -5161 SLV3     SLV3     1        H7            2.4982
22215 WAT      TIP3     11558    OH2     -5161 SLV3     SLV3     1        H7            2.9488
39372 WAT      TIP3     23306    OH2     -5161 SLV3     SLV3     1        H7            2.5466
22215 WAT      TIP3     11558    OH2     -5161 SLV3     SLV3     1        H7            2.9505
39372 WAT      TIP3     23306    OH2     -5161 SLV3     SLV3     1        H7            2.9344
22215 WAT      TIP3     11558    OH2     -5161 SLV3     SLV3     1        H7            2.8077
22215 WAT      TIP3     11558    OH2     -5161 SLV3     SLV3     1        H7            2.7374
22215 WAT      TIP3     11558    OH2     -5161 SLV3     SLV3     1        H7            2.6949
22215 WAT      TIP3     11558    OH2     -5161 SLV3     SLV3     1        H7            2.9563
39372 WAT      TIP3     23306    OH2     -5161 SLV3     SLV3     1        H7            2.7921
22215 WAT      TIP3     11558    OH2     -5161 SLV3     SLV3     1        H7            2.5507
39372 WAT      TIP3     23306    OH2     -5161 SLV3     SLV3     1        H7            2.9590
39372 WAT      TIP3     23306    OH2     -5161 SLV3     SLV3     1        H7            2.7838
39372 WAT      TIP3     23306    OH2     -5161 SLV3     SLV3     1        H7            2.9277
39372 WAT      TIP3     23306    OH2     -5161 SLV3     SLV3     1        H7            2.6711
39372 WAT      TIP3     23306    OH2     -5161 SLV3     SLV3     1        H7            2.8328
39372 WAT      TIP3     23306    OH2     -5161 SLV3     SLV3     1        H7            2.8463
39372 WAT      TIP3     23306    OH2     -5161 SLV3     SLV3     1        H7            2.9346
39372 WAT      TIP3     23306    OH2     -5161 SLV3     SLV3     1        H7            2.7992
39372 WAT      TIP3     23306    OH2     -5161 SLV3     SLV3     1        H7            2.6251
39372 WAT      TIP3     23306    OH2     -5161 SLV3     SLV3     1        H7            2.6726
39372 WAT      TIP3     23306    OH2     -5161 SLV3     SLV3     1        H7            2.9540
39372 WAT      TIP3     23306    OH2     -5161 SLV3     SLV3     1        H7            2.8309
39372 WAT      TIP3     23306    OH2     -5161 SLV3     SLV3     1        H7            2.7202
39372 WAT      TIP3     23306    OH2     -5161 SLV3     SLV3     1        H7            2.9915
39372 WAT      TIP3     23306    OH2     -5161 SLV3     SLV3     1        H7            2.5538
39372 WAT      TIP3     23306    OH2     -5161 SLV3     SLV3     1        H7            2.9704
39372 WAT      TIP3     23306    OH2     -5161 SLV3     SLV3     1        H7            2.9883
39372 WAT      TIP3     23306    OH2     -5161 SLV3     SLV3     1        H7            2.9911
39372 WAT      TIP3     23306    OH2     -5161 SLV3     SLV3     1        H7            2.7440
39372 WAT      TIP3     23306    OH2     -5161 SLV3     SLV3     1        H7            2.9165
39372 WAT      TIP3     23306    OH2     -5161 SLV3     SLV3     1        H7            2.8440
39372 WAT      TIP3     23306    OH2     -5161 SLV3     SLV3     1        H7            2.6666
39372 WAT      TIP3     23306    OH2     -5161 SLV3     SLV3     1        H7            2.9247
39372 WAT      TIP3     23306    OH2     -5161 SLV3     SLV3     1        H7            2.8130
39372 WAT      TIP3     23306    OH2     -5161 SLV3     SLV3     1        H7            2.5597
39372 WAT      TIP3     23306    OH2     -5161 SLV3     SLV3     1        H7            2.4944
39372 WAT      TIP3     23306    OH2     -5161 SLV3     SLV3     1        H7            2.8413
39372 WAT      TIP3     23306    OH2     -5161 SLV3     SLV3     1        H7            2.9220
22563 WAT      TIP3     11793    OH2     -5161 SLV3     SLV3     1        H7            2.7361
39372 WAT      TIP3     23306    OH2     -5161 SLV3     SLV3     1        H7            2.7674
39372 WAT      TIP3     23306    OH2     -5161 SLV3     SLV3     1        H7            2.4628
39372 WAT      TIP3     23306    OH2     -5161 SLV3     SLV3     1        H7            2.9047
39372 WAT      TIP3     23306    OH2     -5161 SLV3     SLV3     1        H7            2.8618
39372 WAT      TIP3     23306    OH2     -5161 SLV3     SLV3     1        H7            2.9575
39372 WAT      TIP3     23306    OH2     -5161 SLV3     SLV3     1        H7            2.8287
39372 WAT      TIP3     23306    OH2     -5161 SLV3     SLV3     1        H7            2.9897
39372 WAT      TIP3     23306    OH2     -5161 SLV3     SLV3     1        H7            2.9961
39372 WAT      TIP3     23306    OH2     -5161 SLV3     SLV3     1        H7            2.5123
39372 WAT      TIP3     23306    OH2     -5161 SLV3     SLV3     1        H7            2.6952
39372 WAT      TIP3     23306    OH2     -5161 SLV3     SLV3     1        H7            2.9814
39372 WAT      TIP3     23306    OH2     -5161 SLV3     SLV3     1        H7            2.6664
39372 WAT      TIP3     23306    OH2     -5161 SLV3     SLV3     1        H7            2.8500
39372 WAT      TIP3     23306    OH2     -5161 SLV3     SLV3     1        H7            2.9753
39372 WAT      TIP3     23306    OH2     -5161 SLV3     SLV3     1        H7            2.9508
39372 WAT      TIP3     23306    OH2     -5161 SLV3     SLV3     1        H7            2.7278
39372 WAT      TIP3     23306    OH2     -5161 SLV3     SLV3     1        H7            2.8154
39372 WAT      TIP3     23306    OH2     -5161 SLV3     SLV3     1        H7            2.9643
39372 WAT      TIP3     23306    OH2     -5161 SLV3     SLV3     1        H7            2.8414
39372 WAT      TIP3     23306    OH2     -5161 SLV3     SLV3     1        H7            2.5278
39372 WAT      TIP3     23306    OH2     -5161 SLV3     SLV3     1        H7            2.7396
39372 WAT      TIP3     23306    OH2     -5161 SLV3     SLV3     1        H7            2.3931
39372 WAT      TIP3     23306    OH2     -5161 SLV3     SLV3     1        H7            2.6604
39372 WAT      TIP3     23306    OH2     -5161 SLV3     SLV3     1        H7            2.8016
39372 WAT      TIP3     23306    OH2     -5161 SLV3     SLV3     1        H7            2.8949
39372 WAT      TIP3     23306    OH2     -5161 SLV3     SLV3     1        H7            2.6383
39372 WAT      TIP3     23306    OH2     -5161 SLV3     SLV3     1        H7            2.7765
39372 WAT      TIP3     23306    OH2     -5161 SLV3     SLV3     1        H7            2.8881
39372 WAT      TIP3     23306    OH2     -5161 SLV3     SLV3     1        H7            2.8370
39372 WAT      TIP3     23306    OH2     -5161 SLV3     SLV3     1        H7            2.9657
39372 WAT      TIP3     23306    OH2     -5161 SLV3     SLV3     1        H7            2.7276
39372 WAT      TIP3     23306    OH2     -5161 SLV3     SLV3     1        H7            2.7715
39372 WAT      TIP3     23306    OH2     -5161 SLV3     SLV3     1        H7            2.8668
39372 WAT      TIP3     23306    OH2     -5161 SLV3     SLV3     1        H7            2.9715
39372 WAT      TIP3     23306    OH2     -5161 SLV3     SLV3     1        H7            2.7775
39372 WAT      TIP3     23306    OH2     -5161 SLV3     SLV3     1        H7            2.8292
39372 WAT      TIP3     23306    OH2     -5161 SLV3     SLV3     1        H7            2.6942
39372 WAT      TIP3     23306    OH2     -5161 SLV3     SLV3     1        H7            2.9078
39372 WAT      TIP3     23306    OH2     -5161 SLV3     SLV3     1        H7            2.8257
22563 WAT      TIP3     11793    OH2     -5161 SLV3     SLV3     1        H7            2.9055
39372 WAT      TIP3     23306    OH2     -5161 SLV3     SLV3     1        H7            2.9197
39372 WAT      TIP3     23306    OH2     -5161 SLV3     SLV3     1        H7            2.9382
39372 WAT      TIP3     23306    OH2     -5161 SLV3     SLV3     1        H7            2.7876
39372 WAT      TIP3     23306    OH2     -5161 SLV3     SLV3     1        H7            2.9219
39372 WAT      TIP3     23306    OH2     -5161 SLV3     SLV3     1        H7            2.7405
39372 WAT      TIP3     23306    OH2     -5161 SLV3     SLV3     1        H7            2.7607
39372 WAT      TIP3     23306    OH2     -5161 SLV3     SLV3     1        H7            2.8135
39372 WAT      TIP3     23306    OH2     -5161 SLV3     SLV3     1        H7            2.9104
39372 WAT      TIP3     23306    OH2     -5161 SLV3     SLV3     1        H7            2.9165
39372 WAT      TIP3     23306    OH2     -5161 SLV3     SLV3     1        H7            2.7988
39372 WAT      TIP3     23306    OH2     -5161 SLV3     SLV3     1        H7            2.9000
39372 WAT      TIP3     23306    OH2     -5161 SLV3     SLV3     1        H7            2.9434
39372 WAT      TIP3     23306    OH2     -5161 SLV3     SLV3     1        H7            2.8941
39372 WAT      TIP3     23306    OH2     -5161 SLV3     SLV3     1        H7            2.7720
39372 WAT      TIP3     23306    OH2     -5161 SLV3     SLV3     1        H7            2.9481
39372 WAT      TIP3     23306    OH2     -5161 SLV3     SLV3     1        H7            2.8291
39372 WAT      TIP3     23306    OH2     -5161 SLV3     SLV3     1        H7            2.8301
39372 WAT      TIP3     23306    OH2     -5161 SLV3     SLV3     1        H7            2.9874
39372 WAT      TIP3     23306    OH2     -5161 SLV3     SLV3     1        H7            2.8036
39372 WAT      TIP3     23306    OH2     -5161 SLV3     SLV3     1        H7            2.9468
39372 WAT      TIP3     23306    OH2     -5161 SLV3     SLV3     1        H7            2.9023
39372 WAT      TIP3     23306    OH2     -5161 SLV3     SLV3     1        H7            2.9471
22563 WAT      TIP3     11793    OH2     -5161 SLV3     SLV3     1        H7            2.6943
39372 WAT      TIP3     23306    OH2     -5161 SLV3     SLV3     1        H7            2.9899
39372 WAT      TIP3     23306    OH2     -5161 SLV3     SLV3     1        H7            2.9871
39372 WAT      TIP3     23306    OH2     -5161 SLV3     SLV3     1        H7            2.9836
39372 WAT      TIP3     23306    OH2     -5161 SLV3     SLV3     1        H7            2.7617
39372 WAT      TIP3     23306    OH2     -5161 SLV3     SLV3     1        H7            2.8508
39372 WAT      TIP3     23306    OH2     -5161 SLV3     SLV3     1        H7            2.7972
39372 WAT      TIP3     23306    OH2     -5161 SLV3     SLV3     1        H7            2.5907
39372 WAT      TIP3     23306    OH2     -5161 SLV3     SLV3     1        H7            2.6522
39372 WAT      TIP3     23306    OH2     -5161 SLV3     SLV3     1        H7            2.8528
39372 WAT      TIP3     23306    OH2     -5161 SLV3     SLV3     1        H7            2.5211
39372 WAT      TIP3     23306    OH2     -5161 SLV3     SLV3     1        H7            2.9680
39372 WAT      TIP3     23306    OH2     -5161 SLV3     SLV3     1        H7            2.7991
39372 WAT      TIP3     23306    OH2     -5161 SLV3     SLV3     1        H7            2.4355
39372 WAT      TIP3     23306    OH2     -5161 SLV3     SLV3     1        H7            2.9657
39372 WAT      TIP3     23306    OH2     -5161 SLV3     SLV3     1        H7            2.7109
39372 WAT      TIP3     23306    OH2     -5161 SLV3     SLV3     1        H7            2.9478
39372 WAT      TIP3     23306    OH2     -5161 SLV3     SLV3     1        H7            2.9878
39372 WAT      TIP3     23306    OH2     -5161 SLV3     SLV3     1        H7            2.6172
39372 WAT      TIP3     23306    OH2     -5161 SLV3     SLV3     1        H7            2.9786
39372 WAT      TIP3     23306    OH2     -5161 SLV3     SLV3     1        H7            2.9806
39372 WAT      TIP3     23306    OH2     -5161 SLV3     SLV3     1        H7            2.7971
39372 WAT      TIP3     23306    OH2     -5161 SLV3     SLV3     1        H7            2.9840
39372 WAT      TIP3     23306    OH2     -5161 SLV3     SLV3     1        H7            2.9504
39372 WAT      TIP3     23306    OH2     -5161 SLV3     SLV3     1        H7            2.8785
39372 WAT      TIP3     23306    OH2     -5161 SLV3     SLV3     1        H7            2.7797
39372 WAT      TIP3     23306    OH2     -5161 SLV3     SLV3     1        H7            2.9647
22563 WAT      TIP3     11793    OH2     -5161 SLV3     SLV3     1        H7            2.9964
12582 WAT      TIP3     4956     OH2     -5161 SLV3     SLV3     1        H7            2.7809
12582 WAT      TIP3     4956     OH2     -5161 SLV3     SLV3     1        H7            2.8207
12582 WAT      TIP3     4956     OH2     -5161 SLV3     SLV3     1        H7            2.8720
12582 WAT      TIP3     4956     OH2     -5161 SLV3     SLV3     1        H7            2.6815
12408 WAT      TIP3     4867     OH2     -5161 SLV3     SLV3     1        H7            2.9837
12408 WAT      TIP3     4867     OH2     -5161 SLV3     SLV3     1        H7            2.9860
12408 WAT      TIP3     4867     OH2     -5161 SLV3     SLV3     1        H7            2.8904
12408 WAT      TIP3     4867     OH2     -5161 SLV3     SLV3     1        H7            2.9224
12408 WAT      TIP3     4867     OH2     -5161 SLV3     SLV3     1        H7            2.8244
12408 WAT      TIP3     4867     OH2     -5161 SLV3     SLV3     1        H7            2.8061
12408 WAT      TIP3     4867     OH2     -5161 SLV3     SLV3     1        H7            2.7389
12582 WAT      TIP3     4956     OH2     -5161 SLV3     SLV3     1        H7            2.7175
12408 WAT      TIP3     4867     OH2     -5161 SLV3     SLV3     1        H7            2.7331
12408 WAT      TIP3     4867     OH2     -5161 SLV3     SLV3     1        H7            2.9950
39372 WAT      TIP3     23306    OH2     -5161 SLV3     SLV3     1        H7            2.9903
12408 WAT      TIP3     4867     OH2     -5161 SLV3     SLV3     1        H7            2.8837
12408 WAT      TIP3     4867     OH2     -5161 SLV3     SLV3     1        H7            2.6012
12408 WAT      TIP3     4867     OH2     -5161 SLV3     SLV3     1        H7            2.9498
12408 WAT      TIP3     4867     OH2     -5161 SLV3     SLV3     1        H7            2.3292
12408 WAT      TIP3     4867     OH2     -5161 SLV3     SLV3     1        H7            2.8349
12408 WAT      TIP3     4867     OH2     -5161 SLV3     SLV3     1        H7            2.9297
12408 WAT      TIP3     4867     OH2     -5161 SLV3     SLV3     1        H7            2.9078
12408 WAT      TIP3     4867     OH2     -5161 SLV3     SLV3     1        H7            2.5642
12408 WAT      TIP3     4867     OH2     -5161 SLV3     SLV3     1        H7            2.9512
12408 WAT      TIP3     4867     OH2     -5161 SLV3     SLV3     1        H7            2.7229
39372 WAT      TIP3     23306    OH2     -5161 SLV3     SLV3     1        H7            2.7646
12408 WAT      TIP3     4867     OH2     -5161 SLV3     SLV3     1        H7            2.9651
12408 WAT      TIP3     4867     OH2     -5161 SLV3     SLV3     1        H7            2.8741
12408 WAT      TIP3     4867     OH2     -5161 SLV3     SLV3     1        H7            2.8162
12408 WAT      TIP3     4867     OH2     -5161 SLV3     SLV3     1        H7            2.9651
12408 WAT      TIP3     4867     OH2     -5161 SLV3     SLV3     1        H7            2.6988
12408 WAT      TIP3     4867     OH2     -5161 SLV3     SLV3     1        H7            2.8023
12408 WAT      TIP3     4867     OH2     -5161 SLV3     SLV3     1        H7            2.9364
12408 WAT      TIP3     4867     OH2     -5161 SLV3     SLV3     1        H7            2.7261
12408 WAT      TIP3     4867     OH2     -5161 SLV3     SLV3     1        H7            2.6249
33612 WAT      TIP3     19452    OH2     -5161 SLV3     SLV3     1        H7            2.9848
12408 WAT      TIP3     4867     OH2     -5161 SLV3     SLV3     1        H7            2.9288
12408 WAT      TIP3     4867     OH2     -5161 SLV3     SLV3     1        H7            2.5684
12408 WAT      TIP3     4867     OH2     -5161 SLV3     SLV3     1        H7            2.8826
12408 WAT      TIP3     4867     OH2     -5161 SLV3     SLV3     1        H7            2.9250
12408 WAT      TIP3     4867     OH2     -5161 SLV3     SLV3     1        H7            2.9733
12408 WAT      TIP3     4867     OH2     -5161 SLV3     SLV3     1        H7            2.4808
12408 WAT      TIP3     4867     OH2     -5161 SLV3     SLV3     1        H7            2.8201
33612 WAT      TIP3     19452    OH2     -5161 SLV3     SLV3     1        H7            2.5340
12408 WAT      TIP3     4867     OH2     -5161 SLV3     SLV3     1        H7            2.8839
12408 WAT      TIP3     4867     OH2     -5161 SLV3     SLV3     1        H7            2.7821
12408 WAT      TIP3     4867     OH2     -5161 SLV3     SLV3     1        H7            2.8565
12408 WAT      TIP3     4867     OH2     -5161 SLV3     SLV3     1        H7            2.9431
12408 WAT      TIP3     4867     OH2     -5161 SLV3     SLV3     1        H7            2.9127
33612 WAT      TIP3     19452    OH2     -5161 SLV3     SLV3     1        H7            2.8717
12408 WAT      TIP3     4867     OH2     -5161 SLV3     SLV3     1        H7            2.8442
33612 WAT      TIP3     19452    OH2     -5161 SLV3     SLV3     1        H7            2.8239
12408 WAT      TIP3     4867     OH2     -5161 SLV3     SLV3     1        H7            2.8504
12408 WAT      TIP3     4867     OH2     -5161 SLV3     SLV3     1        H7            2.8619
12408 WAT      TIP3     4867     OH2     -5161 SLV3     SLV3     1        H7            2.8855
33612 WAT      TIP3     19452    OH2     -5161 SLV3     SLV3     1        H7            2.9415
12408 WAT      TIP3     4867     OH2     -5161 SLV3     SLV3     1        H7            2.8456
12408 WAT      TIP3     4867     OH2     -5161 SLV3     SLV3     1        H7            2.7353
33612 WAT      TIP3     19452    OH2     -5161 SLV3     SLV3     1        H7            2.9323
12408 WAT      TIP3     4867     OH2     -5161 SLV3     SLV3     1        H7            2.9553
12408 WAT      TIP3     4867     OH2     -5161 SLV3     SLV3     1        H7            2.5022
12408 WAT      TIP3     4867     OH2     -5161 SLV3     SLV3     1        H7            2.9032
12408 WAT      TIP3     4867     OH2     -5161 SLV3     SLV3     1        H7            2.6662
12408 WAT      TIP3     4867     OH2     -5161 SLV3     SLV3     1        H7            2.5765
12408 WAT      TIP3     4867     OH2     -5161 SLV3     SLV3     1        H7            2.8498
12408 WAT      TIP3     4867     OH2     -5161 SLV3     SLV3     1        H7            2.5280
12408 WAT      TIP3     4867     OH2     -5161 SLV3     SLV3     1        H7            2.6592
12408 WAT      TIP3     4867     OH2     -5161 SLV3     SLV3     1        H7            2.4825
33612 WAT      TIP3     19452    OH2     -5161 SLV3     SLV3     1        H7            2.9021
12408 WAT      TIP3     4867     OH2     -5161 SLV3     SLV3     1        H7            2.4974
12408 WAT      TIP3     4867     OH2     -5161 SLV3     SLV3     1        H7            2.3720
33612 WAT      TIP3     19452    OH2     -5161 SLV3     SLV3     1        H7            2.6681
12408 WAT      TIP3     4867     OH2     -5161 SLV3     SLV3     1        H7            2.5469
12408 WAT      TIP3     4867     OH2     -5161 SLV3     SLV3     1        H7            2.6570
12408 WAT      TIP3     4867     OH2     -5161 SLV3     SLV3     1        H7            2.6525
33612 WAT      TIP3     19452    OH2     -5161 SLV3     SLV3     1        H7            2.9586
12408 WAT      TIP3     4867     OH2     -5161 SLV3     SLV3     1        H7            2.9062
12408 WAT      TIP3     4867     OH2     -5161 SLV3     SLV3     1        H7            2.7762
12408 WAT      TIP3     4867     OH2     -5161 SLV3     SLV3     1        H7            2.7531
33612 WAT      TIP3     19452    OH2     -5161 SLV3     SLV3     1        H7            2.7828
12408 WAT      TIP3     4867     OH2     -5161 SLV3     SLV3     1        H7            2.9165
33612 WAT      TIP3     19452    OH2     -5161 SLV3     SLV3     1        H7            2.9636
33612 WAT      TIP3     19452    OH2     -5161 SLV3     SLV3     1        H7            2.9704
12408 WAT      TIP3     4867     OH2     -5161 SLV3     SLV3     1        H7            2.9193
12408 WAT      TIP3     4867     OH2     -5161 SLV3     SLV3     1        H7            2.5061
33612 WAT      TIP3     19452    OH2     -5161 SLV3     SLV3     1        H7            2.8176
33612 WAT      TIP3     19452    OH2     -5161 SLV3     SLV3     1        H7            2.8579
12408 WAT      TIP3     4867     OH2     -5161 SLV3     SLV3     1        H7            2.8926
12408 WAT      TIP3     4867     OH2     -5161 SLV3     SLV3     1        H7            2.8018
12408 WAT      TIP3     4867     OH2     -5161 SLV3     SLV3     1        H7            2.5779
12408 WAT      TIP3     4867     OH2     -5161 SLV3     SLV3     1        H7            2.6815
12408 WAT      TIP3     4867     OH2     -5161 SLV3     SLV3     1        H7            2.8515
33612 WAT      TIP3     19452    OH2     -5161 SLV3     SLV3     1        H7            2.8455
39372 WAT      TIP3     23306    OH2     -5161 SLV3     SLV3     1        H7            2.8969
33612 WAT      TIP3     19452    OH2     -5161 SLV3     SLV3     1        H7            2.9318
33612 WAT      TIP3     19452    OH2     -5161 SLV3     SLV3     1        H7            2.6507
33612 WAT      TIP3     19452    OH2     -5161 SLV3     SLV3     1        H7            2.8967
33612 WAT      TIP3     19452    OH2     -5161 SLV3     SLV3     1        H7            2.9548
33612 WAT      TIP3     19452    OH2     -5161 SLV3     SLV3     1        H7            2.9001
33612 WAT      TIP3     19452    OH2     -5161 SLV3     SLV3     1        H7            2.9053
27396 WAT      TIP3     15387    OH2     -5161 SLV3     SLV3     1        H7            2.6503
33612 WAT      TIP3     19452    OH2     -5161 SLV3     SLV3     1        H7            2.9069
27396 WAT      TIP3     15387    OH2     -5161 SLV3     SLV3     1        H7            2.9700
33612 WAT      TIP3     19452    OH2     -5161 SLV3     SLV3     1        H7            2.9559
33612 WAT      TIP3     19452    OH2     -5161 SLV3     SLV3     1        H7            2.9872
27396 WAT      TIP3     15387    OH2     -5161 SLV3     SLV3     1        H7            2.8290
27396 WAT      TIP3     15387    OH2     -5161 SLV3     SLV3     1        H7            2.7261
27396 WAT      TIP3     15387    OH2     -5161 SLV3     SLV3     1        H7            2.9880
33612 WAT      TIP3     19452    OH2     -5161 SLV3     SLV3     1        H7            2.9696
33612 WAT      TIP3     19452    OH2     -5161 SLV3     SLV3     1        H7            2.7206
33612 WAT      TIP3     19452    OH2     -5161 SLV3     SLV3     1        H7            2.9475
33612 WAT      TIP3     19452    OH2     -5161 SLV3     SLV3     1        H7            2.5904
33612 WAT      TIP3     19452    OH2     -5161 SLV3     SLV3     1        H7            2.1729
33612 WAT      TIP3     19452    OH2     -5161 SLV3     SLV3     1        H7            2.9242
12036 WAT      TIP3     4639     OH2     -5161 SLV3     SLV3     1        H7            2.9522
12408 WAT      TIP3     4867     OH2     -5161 SLV3     SLV3     1        H7            2.8445
33612 WAT      TIP3     19452    OH2     -5161 SLV3     SLV3     1        H7            2.9997
33612 WAT      TIP3     19452    OH2     -5161 SLV3     SLV3     1        H7            2.9861
33612 WAT      TIP3     19452    OH2     -5161 SLV3     SLV3     1        H7            2.9123
33612 WAT      TIP3     19452    OH2     -5161 SLV3     SLV3     1        H7            2.4584
33612 WAT      TIP3     19452    OH2     -5161 SLV3     SLV3     1        H7            2.9196
33612 WAT      TIP3     19452    OH2     -5161 SLV3     SLV3     1        H7            2.8696
33612 WAT      TIP3     19452    OH2     -5161 SLV3     SLV3     1        H7            2.8424
12408 WAT      TIP3     4867     OH2     -5161 SLV3     SLV3     1        H7            2.8093
33612 WAT      TIP3     19452    OH2     -5161 SLV3     SLV3     1        H7            2.7399
33612 WAT      TIP3     19452    OH2     -5161 SLV3     SLV3     1        H7            2.7521
33612 WAT      TIP3     19452    OH2     -5161 SLV3     SLV3     1        H7            2.4884
33612 WAT      TIP3     19452    OH2     -5161 SLV3     SLV3     1        H7            2.9728
33612 WAT      TIP3     19452    OH2     -5161 SLV3     SLV3     1        H7            2.6204
12408 WAT      TIP3     4867     OH2     -5161 SLV3     SLV3     1        H7            2.8290
12408 WAT      TIP3     4867     OH2     -5161 SLV3     SLV3     1        H7            2.9302
33612 WAT      TIP3     19452    OH2     -5161 SLV3     SLV3     1        H7            2.9742
33612 WAT      TIP3     19452    OH2     -5161 SLV3     SLV3     1        H7            2.8454
33612 WAT      TIP3     19452    OH2     -5161 SLV3     SLV3     1        H7            2.8600
33612 WAT      TIP3     19452    OH2     -5161 SLV3     SLV3     1        H7            2.9084
33612 WAT      TIP3     19452    OH2     -5161 SLV3     SLV3     1        H7            2.6712
33612 WAT      TIP3     19452    OH2     -5161 SLV3     SLV3     1        H7            2.6144
33612 WAT      TIP3     19452    OH2     -5161 SLV3     SLV3     1        H7            2.7219
33612 WAT      TIP3     19452    OH2     -5161 SLV3     SLV3     1        H7            2.7637
33612 WAT      TIP3     19452    OH2     -5161 SLV3     SLV3     1        H7            2.8072
33612 WAT      TIP3     19452    OH2     -5161 SLV3     SLV3     1        H7            2.9857
33612 WAT      TIP3     19452    OH2     -5161 SLV3     SLV3     1        H7            2.8195
33612 WAT      TIP3     19452    OH2     -5161 SLV3     SLV3     1        H7            2.7329
33612 WAT      TIP3     19452    OH2     -5161 SLV3     SLV3     1        H7            2.9374
38358 WAT      TIP3     22690    OH2     -5161 SLV3     SLV3     1        H7            2.6238
38358 WAT      TIP3     22690    OH2     -5161 SLV3     SLV3     1        H7            2.8662
38358 WAT      TIP3     22690    OH2     -5161 SLV3     SLV3     1        H7            2.9879
38358 WAT      TIP3     22690    OH2     -5161 SLV3     SLV3     1        H7            2.8958
38358 WAT      TIP3     22690    OH2     -5161 SLV3     SLV3     1        H7            2.9710
38358 WAT      TIP3     22690    OH2     -5161 SLV3     SLV3     1        H7            2.8405
38358 WAT      TIP3     22690    OH2     -5161 SLV3     SLV3     1        H7            2.8209
38358 WAT      TIP3     22690    OH2     -5161 SLV3     SLV3     1        H7            2.6280
38358 WAT      TIP3     22690    OH2     -5161 SLV3     SLV3     1        H7            2.9721
38358 WAT      TIP3     22690    OH2     -5161 SLV3     SLV3     1        H7            2.9605
38358 WAT      TIP3     22690    OH2     -5161 SLV3     SLV3     1        H7            2.2694
38358 WAT      TIP3     22690    OH2     -5161 SLV3     SLV3     1        H7            2.5998
38358 WAT      TIP3     22690    OH2     -5161 SLV3     SLV3     1        H7            2.9376
38358 WAT      TIP3     22690    OH2     -5161 SLV3     SLV3     1        H7            2.9462
33612 WAT      TIP3     19452    OH2     -5161 SLV3     SLV3     1        H7            2.8107
33612 WAT      TIP3     19452    OH2     -5161 SLV3     SLV3     1        H7            2.9510
33612 WAT      TIP3     19452    OH2     -5161 SLV3     SLV3     1        H7            2.8526
33612 WAT      TIP3     19452    OH2     -5161 SLV3     SLV3     1        H7            2.7067
33612 WAT      TIP3     19452    OH2     -5161 SLV3     SLV3     1        H7            2.8344
33612 WAT      TIP3     19452    OH2     -5161 SLV3     SLV3     1        H7            2.9355
33612 WAT      TIP3     19452    OH2     -5161 SLV3     SLV3     1        H7            2.9736
33612 WAT      TIP3     19452    OH2     -5161 SLV3     SLV3     1        H7            2.6965
33612 WAT      TIP3     19452    OH2     -5161 SLV3     SLV3     1        H7            2.5168
33612 WAT      TIP3     19452    OH2     -5161 SLV3     SLV3     1        H7            2.9973
33612 WAT      TIP3     19452    OH2     -5161 SLV3     SLV3     1        H7            2.8174
33612 WAT      TIP3     19452    OH2     -5161 SLV3     SLV3     1        H7            2.8157
33612 WAT      TIP3     19452    OH2     -5161 SLV3     SLV3     1        H7            2.7623
33612 WAT      TIP3     19452    OH2     -5161 SLV3     SLV3     1        H7            2.6362
38358 WAT      TIP3     22690    OH2     -5161 SLV3     SLV3     1        H7            2.6982
38358 WAT      TIP3     22690    OH2     -5161 SLV3     SLV3     1        H7            2.9074
38358 WAT      TIP3     22690    OH2     -5161 SLV3     SLV3     1        H7            2.7872
33612 WAT      TIP3     19452    OH2     -5161 SLV3     SLV3     1        H7            2.6043
14862 WAT      TIP3     6576     OH2     -5161 SLV3     SLV3     1        H7            2.9212
14862 WAT      TIP3     6576     OH2     -5161 SLV3     SLV3     1        H7            2.8702
43263 WAT      TIP3     25931    OH2     -5161 SLV3     SLV3     1        H7            2.9644
43263 WAT      TIP3     25931    OH2     -5161 SLV3     SLV3     1        H7            2.5424
43263 WAT      TIP3     25931    OH2     -5161 SLV3     SLV3     1        H7            2.3651
43263 WAT      TIP3     25931    OH2     -5161 SLV3     SLV3     1        H7            2.6685
43263 WAT      TIP3     25931    OH2     -5161 SLV3     SLV3     1        H7            2.3479
43263 WAT      TIP3     25931    OH2     -5161 SLV3     SLV3     1        H7            1.9309
43263 WAT      TIP3     25931    OH2     -5161 SLV3     SLV3     1        H7            2.2358
43263 WAT      TIP3     25931    OH2     -5161 SLV3     SLV3     1        H7            2.8345
43263 WAT      TIP3     25931    OH2     -5161 SLV3     SLV3     1        H7            2.1704
43263 WAT      TIP3     25931    OH2     -5161 SLV3     SLV3     1        H7            2.5944
43263 WAT      TIP3     25931    OH2     -5161 SLV3     SLV3     1        H7            2.3416
43263 WAT      TIP3     25931    OH2     -5161 SLV3     SLV3     1        H7            2.0136
43263 WAT      TIP3     25931    OH2     -5161 SLV3     SLV3     1        H7            2.5123
14862 WAT      TIP3     6576     OH2     -5161 SLV3     SLV3     1        H7            2.9404
43263 WAT      TIP3     25931    OH2     -5161 SLV3     SLV3     1        H7            2.9913
43263 WAT      TIP3     25931    OH2     -5161 SLV3     SLV3     1        H7            2.7158
43263 WAT      TIP3     25931    OH2     -5161 SLV3     SLV3     1        H7            2.7952
43263 WAT      TIP3     25931    OH2     -5161 SLV3     SLV3     1        H7            2.4442
14862 WAT      TIP3     6576     OH2     -5161 SLV3     SLV3     1        H7            2.9896
43263 WAT      TIP3     25931    OH2     -5161 SLV3     SLV3     1        H7            2.2079
43263 WAT      TIP3     25931    OH2     -5161 SLV3     SLV3     1        H7            2.2723
43263 WAT      TIP3     25931    OH2     -5161 SLV3     SLV3     1        H7            2.8782
43263 WAT      TIP3     25931    OH2     -5161 SLV3     SLV3     1        H7            2.6096
43263 WAT      TIP3     25931    OH2     -5161 SLV3     SLV3     1        H7            2.4737
43263 WAT      TIP3     25931    OH2     -5161 SLV3     SLV3     1        H7            2.0055
43263 WAT      TIP3     25931    OH2     -5161 SLV3     SLV3     1        H7            2.6830
43263 WAT      TIP3     25931    OH2     -5161 SLV3     SLV3     1        H7            2.7117
43263 WAT      TIP3     25931    OH2     -5161 SLV3     SLV3     1        H7            2.3631
43263 WAT      TIP3     25931    OH2     -5161 SLV3     SLV3     1        H7            2.6433
43263 WAT      TIP3     25931    OH2     -5161 SLV3     SLV3     1        H7            2.5008
43263 WAT      TIP3     25931    OH2     -5161 SLV3     SLV3     1        H7            2.4997
43263 WAT      TIP3     25931    OH2     -5161 SLV3     SLV3     1        H7            2.6953
14862 WAT      TIP3     6576     OH2     -5161 SLV3     SLV3     1        H7            2.9132
14862 WAT      TIP3     6576     OH2     -5161 SLV3     SLV3     1        H7            2.7475
14862 WAT      TIP3     6576     OH2     -5161 SLV3     SLV3     1        H7            2.8749
14862 WAT      TIP3     6576     OH2     -5161 SLV3     SLV3     1        H7            2.9088
14862 WAT      TIP3     6576     OH2     -5161 SLV3     SLV3     1        H7            2.8986
14862 WAT      TIP3     6576     OH2     -5161 SLV3     SLV3     1        H7            2.9462
14862 WAT      TIP3     6576     OH2     -5161 SLV3     SLV3     1        H7            2.7464
14862 WAT      TIP3     6576     OH2     -5161 SLV3     SLV3     1        H7            2.8063
14862 WAT      TIP3     6576     OH2     -5161 SLV3     SLV3     1        H7            2.6452
14862 WAT      TIP3     6576     OH2     -5161 SLV3     SLV3     1        H7            2.0742
14862 WAT      TIP3     6576     OH2     -5161 SLV3     SLV3     1        H7            2.3867
14862 WAT      TIP3     6576     OH2     -5161 SLV3     SLV3     1        H7            2.9081
14862 WAT      TIP3     6576     OH2     -5161 SLV3     SLV3     1        H7            2.5391
14862 WAT      TIP3     6576     OH2     -5161 SLV3     SLV3     1        H7            2.8199
14862 WAT      TIP3     6576     OH2     -5161 SLV3     SLV3     1        H7            2.7088
14862 WAT      TIP3     6576     OH2     -5161 SLV3     SLV3     1        H7            2.8429
14862 WAT      TIP3     6576     OH2     -5161 SLV3     SLV3     1        H7            2.8986
14862 WAT      TIP3     6576     OH2     -5161 SLV3     SLV3     1        H7            2.5414
14862 WAT      TIP3     6576     OH2     -5161 SLV3     SLV3     1        H7            2.9904
14862 WAT      TIP3     6576     OH2     -5161 SLV3     SLV3     1        H7            2.8934
14862 WAT      TIP3     6576     OH2     -5161 SLV3     SLV3     1        H7            2.5599
14862 WAT      TIP3     6576     OH2     -5161 SLV3     SLV3     1        H7            2.8880
14862 WAT      TIP3     6576     OH2     -5161 SLV3     SLV3     1        H7            2.8822
14862 WAT      TIP3     6576     OH2     -5161 SLV3     SLV3     1        H7            2.7421
43263 WAT      TIP3     25931    OH2     -5161 SLV3     SLV3     1        H7            2.9288
43263 WAT      TIP3     25931    OH2     -5161 SLV3     SLV3     1        H7            2.5899
43263 WAT      TIP3     25931    OH2     -5161 SLV3     SLV3     1        H7            2.6412
43263 WAT      TIP3     25931    OH2     -5161 SLV3     SLV3     1        H7            2.5576
43263 WAT      TIP3     25931    OH2     -5161 SLV3     SLV3     1        H7            2.3230
43263 WAT      TIP3     25931    OH2     -5161 SLV3     SLV3     1        H7            2.4856
43263 WAT      TIP3     25931    OH2     -5161 SLV3     SLV3     1        H7            2.3027
43263 WAT      TIP3     25931    OH2     -5161 SLV3     SLV3     1        H7            2.5376
43263 WAT      TIP3     25931    OH2     -5161 SLV3     SLV3     1        H7            2.2428
43263 WAT      TIP3     25931    OH2     -5161 SLV3     SLV3     1        H7            2.6318
43263 WAT      TIP3     25931    OH2     -5161 SLV3     SLV3     1        H7            2.9518
14862 WAT      TIP3     6576     OH2     -5161 SLV3     SLV3     1        H7            2.8502
14862 WAT      TIP3     6576     OH2     -5161 SLV3     SLV3     1        H7            2.7808
14862 WAT      TIP3     6576     OH2     -5161 SLV3     SLV3     1        H7            2.7392
14862 WAT      TIP3     6576     OH2     -5161 SLV3     SLV3     1        H7            2.8396
14862 WAT      TIP3     6576     OH2     -5161 SLV3     SLV3     1        H7            2.9434
14862 WAT      TIP3     6576     OH2     -5161 SLV3     SLV3     1        H7            2.4072
14862 WAT      TIP3     6576     OH2     -5161 SLV3     SLV3     1        H7            2.9163
14862 WAT      TIP3     6576     OH2     -5161 SLV3     SLV3     1        H7            2.8279
14862 WAT      TIP3     6576     OH2     -5161 SLV3     SLV3     1        H7            2.4719
14862 WAT      TIP3     6576     OH2     -5161 SLV3     SLV3     1        H7            2.9408
14862 WAT      TIP3     6576     OH2     -5161 SLV3     SLV3     1        H7            2.8887
14862 WAT      TIP3     6576     OH2     -5161 SLV3     SLV3     1        H7            2.7114
14862 WAT      TIP3     6576     OH2     -5161 SLV3     SLV3     1        H7            2.9891
14862 WAT      TIP3     6576     OH2     -5161 SLV3     SLV3     1        H7            2.9739
33612 WAT      TIP3     19452    OH2     -5161 SLV3     SLV3     1        H7            2.5793
33612 WAT      TIP3     19452    OH2     -5161 SLV3     SLV3     1        H7            2.5299
33612 WAT      TIP3     19452    OH2     -5161 SLV3     SLV3     1        H7            2.4799
33612 WAT      TIP3     19452    OH2     -5161 SLV3     SLV3     1        H7            2.9474
33612 WAT      TIP3     19452    OH2     -5161 SLV3     SLV3     1        H7            2.6172
33612 WAT      TIP3     19452    OH2     -5161 SLV3     SLV3     1        H7            2.4769
33612 WAT      TIP3     19452    OH2     -5161 SLV3     SLV3     1        H7            2.3560
33612 WAT      TIP3     19452    OH2     -5161 SLV3     SLV3     1        H7            2.8627
33612 WAT      TIP3     19452    OH2     -5161 SLV3     SLV3     1        H7            2.7845
33612 WAT      TIP3     19452    OH2     -5161 SLV3     SLV3     1        H7            2.9826
33612 WAT      TIP3     19452    OH2     -5161 SLV3     SLV3     1        H7            2.3934
33612 WAT      TIP3     19452    OH2     -5161 SLV3     SLV3     1        H7            2.8159
33612 WAT      TIP3     19452    OH2     -5161 SLV3     SLV3     1        H7            2.7166
33612 WAT      TIP3     19452    OH2     -5161 SLV3     SLV3     1        H7            2.5297
33612 WAT      TIP3     19452    OH2     -5161 SLV3     SLV3     1        H7            2.8350
33612 WAT      TIP3     19452    OH2     -5161 SLV3     SLV3     1        H7            2.9452
33612 WAT      TIP3     19452    OH2     -5161 SLV3     SLV3     1        H7            2.7510
33612 WAT      TIP3     19452    OH2     -5161 SLV3     SLV3     1        H7            2.8143
33612 WAT      TIP3     19452    OH2     -5161 SLV3     SLV3     1        H7            2.9050
33612 WAT      TIP3     19452    OH2     -5161 SLV3     SLV3     1        H7            2.7432
33612 WAT      TIP3     19452    OH2     -5161 SLV3     SLV3     1        H7            2.8493
11127 WAT      TIP3     4042     OH2     -5161 SLV3     SLV3     1        H7            2.3046
33612 WAT      TIP3     19452    OH2     -5161 SLV3     SLV3     1        H7            2.7210
33612 WAT      TIP3     19452    OH2     -5161 SLV3     SLV3     1        H7            2.6687
33612 WAT      TIP3     19452    OH2     -5161 SLV3     SLV3     1        H7            2.7866
33612 WAT      TIP3     19452    OH2     -5161 SLV3     SLV3     1        H7            2.6555
33612 WAT      TIP3     19452    OH2     -5161 SLV3     SLV3     1        H7            2.9598
33612 WAT      TIP3     19452    OH2     -5161 SLV3     SLV3     1        H7            2.5917
33612 WAT      TIP3     19452    OH2     -5161 SLV3     SLV3     1        H7            2.3535
33612 WAT      TIP3     19452    OH2     -5161 SLV3     SLV3     1        H7            2.7016
33612 WAT      TIP3     19452    OH2     -5161 SLV3     SLV3     1        H7            2.7811
33612 WAT      TIP3     19452    OH2     -5161 SLV3     SLV3     1        H7            2.7176
33612 WAT      TIP3     19452    OH2     -5161 SLV3     SLV3     1        H7            2.8956
33612 WAT      TIP3     19452    OH2     -5161 SLV3     SLV3     1        H7            2.8614
33612 WAT      TIP3     19452    OH2     -5161 SLV3     SLV3     1        H7            2.7495
33612 WAT      TIP3     19452    OH2     -5161 SLV3     SLV3     1        H7            2.7355
33612 WAT      TIP3     19452    OH2     -5161 SLV3     SLV3     1        H7            2.4377
33612 WAT      TIP3     19452    OH2     -5161 SLV3     SLV3     1        H7            2.8987
33612 WAT      TIP3     19452    OH2     -5161 SLV3     SLV3     1        H7            2.7167
33612 WAT      TIP3     19452    OH2     -5161 SLV3     SLV3     1        H7            2.9902
33612 WAT      TIP3     19452    OH2     -5161 SLV3     SLV3     1        H7            2.7344
33612 WAT      TIP3     19452    OH2     -5161 SLV3     SLV3     1        H7            2.8236
33612 WAT      TIP3     19452    OH2     -5161 SLV3     SLV3     1        H7            2.9093
33612 WAT      TIP3     19452    OH2     -5161 SLV3     SLV3     1        H7            2.9969
33612 WAT      TIP3     19452    OH2     -5161 SLV3     SLV3     1        H7            2.9405
33612 WAT      TIP3     19452    OH2     -5161 SLV3     SLV3     1        H7            2.8433
33612 WAT      TIP3     19452    OH2     -5161 SLV3     SLV3     1        H7            2.9115
33612 WAT      TIP3     19452    OH2     -5161 SLV3     SLV3     1        H7            2.8504
33612 WAT      TIP3     19452    OH2     -5161 SLV3     SLV3     1        H7            2.9004
33612 WAT      TIP3     19452    OH2     -5161 SLV3     SLV3     1        H7            2.7746
33612 WAT      TIP3     19452    OH2     -5161 SLV3     SLV3     1        H7            2.8024
33612 WAT      TIP3     19452    OH2     -5161 SLV3     SLV3     1        H7            2.6242
33612 WAT      TIP3     19452    OH2     -5161 SLV3     SLV3     1        H7            2.9189
33612 WAT      TIP3     19452    OH2     -5161 SLV3     SLV3     1        H7            2.7293
33612 WAT      TIP3     19452    OH2     -5161 SLV3     SLV3     1        H7            2.9922
33612 WAT      TIP3     19452    OH2     -5161 SLV3     SLV3     1        H7            2.3974
33612 WAT      TIP3     19452    OH2     -5161 SLV3     SLV3     1        H7            2.8193
33612 WAT      TIP3     19452    OH2     -5161 SLV3     SLV3     1        H7            2.9574
33612 WAT      TIP3     19452    OH2     -5161 SLV3     SLV3     1        H7            2.9775
33612 WAT      TIP3     19452    OH2     -5161 SLV3     SLV3     1        H7            2.9133
33612 WAT      TIP3     19452    OH2     -5161 SLV3     SLV3     1        H7            2.2387
33612 WAT      TIP3     19452    OH2     -5161 SLV3     SLV3     1        H7            2.5691
33612 WAT      TIP3     19452    OH2     -5161 SLV3     SLV3     1        H7            2.8965
33612 WAT      TIP3     19452    OH2     -5161 SLV3     SLV3     1        H7            2.8692
33612 WAT      TIP3     19452    OH2     -5161 SLV3     SLV3     1        H7            2.9423
33612 WAT      TIP3     19452    OH2     -5161 SLV3     SLV3     1        H7            2.9213
33612 WAT      TIP3     19452    OH2     -5161 SLV3     SLV3     1        H7            2.7901
33612 WAT      TIP3     19452    OH2     -5161 SLV3     SLV3     1        H7            2.6399
33612 WAT      TIP3     19452    OH2     -5161 SLV3     SLV3     1        H7            2.9852
33612 WAT      TIP3     19452    OH2     -5161 SLV3     SLV3     1        H7            2.6170
33612 WAT      TIP3     19452    OH2     -5161 SLV3     SLV3     1        H7            2.9219
33612 WAT      TIP3     19452    OH2     -5161 SLV3     SLV3     1        H7            2.5315
33612 WAT      TIP3     19452    OH2     -5161 SLV3     SLV3     1        H7            2.6546
33612 WAT      TIP3     19452    OH2     -5161 SLV3     SLV3     1        H7            2.9523
33612 WAT      TIP3     19452    OH2     -5161 SLV3     SLV3     1        H7            2.7269
33612 WAT      TIP3     19452    OH2     -5161 SLV3     SLV3     1        H7            2.9267
33612 WAT      TIP3     19452    OH2     -5161 SLV3     SLV3     1        H7            2.8203
43302 WAT      TIP3     25956    OH2     -5161 SLV3     SLV3     1        H7            2.8875
43302 WAT      TIP3     25956    OH2     -5161 SLV3     SLV3     1        H7            2.4368
43302 WAT      TIP3     25956    OH2     -5161 SLV3     SLV3     1        H7            2.0896
43302 WAT      TIP3     25956    OH2     -5161 SLV3     SLV3     1        H7            2.7600
43302 WAT      TIP3     25956    OH2     -5161 SLV3     SLV3     1        H7            2.3411
43302 WAT      TIP3     25956    OH2     -5161 SLV3     SLV3     1        H7            2.6230
33612 WAT      TIP3     19452    OH2     -5161 SLV3     SLV3     1        H7            2.7145
33612 WAT      TIP3     19452    OH2     -5161 SLV3     SLV3     1        H7            2.9217
33612 WAT      TIP3     19452    OH2     -5161 SLV3     SLV3     1        H7            2.5585
21801 WAT      TIP3     11291    OH2     -5161 SLV3     SLV3     1        H7            2.2909
21801 WAT      TIP3     11291    OH2     -5161 SLV3     SLV3     1        H7            2.6611
33612 WAT      TIP3     19452    OH2     -5161 SLV3     SLV3     1        H7            2.8961
33612 WAT      TIP3     19452    OH2     -5161 SLV3     SLV3     1        H7            2.9207
33612 WAT      TIP3     19452    OH2     -5161 SLV3     SLV3     1        H7            2.2681
33612 WAT      TIP3     19452    OH2     -5161 SLV3     SLV3     1        H7            2.5905
33612 WAT      TIP3     19452    OH2     -5161 SLV3     SLV3     1        H7            2.9200
33612 WAT      TIP3     19452    OH2     -5161 SLV3     SLV3     1        H7            2.8275
33612 WAT      TIP3     19452    OH2     -5161 SLV3     SLV3     1        H7            2.9353
33612 WAT      TIP3     19452    OH2     -5161 SLV3     SLV3     1        H7            2.8199
33612 WAT      TIP3     19452    OH2     -5161 SLV3     SLV3     1        H7            2.6533
33612 WAT      TIP3     19452    OH2     -5161 SLV3     SLV3     1        H7            2.8789
33612 WAT      TIP3     19452    OH2     -5161 SLV3     SLV3     1        H7            2.5365
11127 WAT      TIP3     4042     OH2     -5161 SLV3     SLV3     1        H7            2.5422
11127 WAT      TIP3     4042     OH2     -5161 SLV3     SLV3     1        H7            2.0088
11127 WAT      TIP3     4042     OH2     -5161 SLV3     SLV3     1        H7            2.1161
11127 WAT      TIP3     4042     OH2     -5161 SLV3     SLV3     1        H7            2.6530
11127 WAT      TIP3     4042     OH2     -5161 SLV3     SLV3     1        H7            2.3833
33612 WAT      TIP3     19452    OH2     -5161 SLV3     SLV3     1        H7            2.4375
11127 WAT      TIP3     4042     OH2     -5161 SLV3     SLV3     1        H7            2.8664
33612 WAT      TIP3     19452    OH2     -5161 SLV3     SLV3     1        H7            2.9944
11127 WAT      TIP3     4042     OH2     -5161 SLV3     SLV3     1        H7            2.6941
11127 WAT      TIP3     4042     OH2     -5161 SLV3     SLV3     1        H7            2.4138
11127 WAT      TIP3     4042     OH2     -5161 SLV3     SLV3     1        H7            2.8279
11127 WAT      TIP3     4042     OH2     -5161 SLV3     SLV3     1        H7            2.3499
11127 WAT      TIP3     4042     OH2     -5161 SLV3     SLV3     1        H7            2.2384
11127 WAT      TIP3     4042     OH2     -5161 SLV3     SLV3     1        H7            2.7430
11127 WAT      TIP3     4042     OH2     -5161 SLV3     SLV3     1        H7            2.9065
11127 WAT      TIP3     4042     OH2     -5161 SLV3     SLV3     1        H7            2.4034
11127 WAT      TIP3     4042     OH2     -5161 SLV3     SLV3     1        H7            2.4568
11127 WAT      TIP3     4042     OH2     -5161 SLV3     SLV3     1        H7            2.9582
11127 WAT      TIP3     4042     OH2     -5161 SLV3     SLV3     1        H7            2.8099
11127 WAT      TIP3     4042     OH2     -5161 SLV3     SLV3     1        H7            2.4080
11127 WAT      TIP3     4042     OH2     -5161 SLV3     SLV3     1        H7            2.3097
11127 WAT      TIP3     4042     OH2     -5161 SLV3     SLV3     1        H7            2.9986
11127 WAT      TIP3     4042     OH2     -5161 SLV3     SLV3     1        H7            2.4142
11127 WAT      TIP3     4042     OH2     -5161 SLV3     SLV3     1        H7            2.3457
10818 WAT      TIP3     3837     OH2     -5161 SLV3     SLV3     1        H7            2.9345
11127 WAT      TIP3     4042     OH2     -5161 SLV3     SLV3     1        H7            2.2986
10818 WAT      TIP3     3837     OH2     -5161 SLV3     SLV3     1        H7            2.6899
11127 WAT      TIP3     4042     OH2     -5161 SLV3     SLV3     1        H7            2.6949
10818 WAT      TIP3     3837     OH2     -5161 SLV3     SLV3     1        H7            2.9497
11127 WAT      TIP3     4042     OH2     -5161 SLV3     SLV3     1        H7            2.6457
10818 WAT      TIP3     3837     OH2     -5161 SLV3     SLV3     1        H7            2.8741
11127 WAT      TIP3     4042     OH2     -5161 SLV3     SLV3     1        H7            2.5517
10818 WAT      TIP3     3837     OH2     -5161 SLV3     SLV3     1        H7            2.7338
11127 WAT      TIP3     4042     OH2     -5161 SLV3     SLV3     1        H7            2.8325
28083 WAT      TIP3     15885    OH2     -5161 SLV3     SLV3     1        H7            2.7867
33612 WAT      TIP3     19452    OH2     -5161 SLV3     SLV3     1        H7            2.7714
11127 WAT      TIP3     4042     OH2     -5161 SLV3     SLV3     1        H7            2.2874
28083 WAT      TIP3     15885    OH2     -5161 SLV3     SLV3     1        H7            2.6280
11127 WAT      TIP3     4042     OH2     -5161 SLV3     SLV3     1        H7            2.3968
28083 WAT      TIP3     15885    OH2     -5161 SLV3     SLV3     1        H7            2.9095
11127 WAT      TIP3     4042     OH2     -5161 SLV3     SLV3     1        H7            1.9162
11127 WAT      TIP3     4042     OH2     -5161 SLV3     SLV3     1        H7            2.1574
11127 WAT      TIP3     4042     OH2     -5161 SLV3     SLV3     1        H7            2.2259
11127 WAT      TIP3     4042     OH2     -5161 SLV3     SLV3     1        H7            2.5916
28083 WAT      TIP3     15885    OH2     -5161 SLV3     SLV3     1        H7            2.7029
11127 WAT      TIP3     4042     OH2     -5161 SLV3     SLV3     1        H7            2.7384
11127 WAT      TIP3     4042     OH2     -5161 SLV3     SLV3     1        H7            2.9150
11127 WAT      TIP3     4042     OH2     -5161 SLV3     SLV3     1        H7            2.9214
28083 WAT      TIP3     15885    OH2     -5161 SLV3     SLV3     1        H7            2.8614
11127 WAT      TIP3     4042     OH2     -5161 SLV3     SLV3     1        H7            2.2868
11127 WAT      TIP3     4042     OH2     -5161 SLV3     SLV3     1        H7            2.7456
28083 WAT      TIP3     15885    OH2     -5161 SLV3     SLV3     1        H7            2.7842
11127 WAT      TIP3     4042     OH2     -5161 SLV3     SLV3     1        H7            2.3282
28083 WAT      TIP3     15885    OH2     -5161 SLV3     SLV3     1        H7            2.9256
11127 WAT      TIP3     4042     OH2     -5161 SLV3     SLV3     1        H7            2.5605
33612 WAT      TIP3     19452    OH2     -5161 SLV3     SLV3     1        H7            2.9853
11127 WAT      TIP3     4042     OH2     -5161 SLV3     SLV3     1        H7            2.1928
11127 WAT      TIP3     4042     OH2     -5161 SLV3     SLV3     1        H7            2.8578
11127 WAT      TIP3     4042     OH2     -5161 SLV3     SLV3     1        H7            2.5912
33612 WAT      TIP3     19452    OH2     -5161 SLV3     SLV3     1        H7            2.8979
33612 WAT      TIP3     19452    OH2     -5161 SLV3     SLV3     1        H7            2.4098
33612 WAT      TIP3     19452    OH2     -5161 SLV3     SLV3     1        H7            2.9405
33612 WAT      TIP3     19452    OH2     -5161 SLV3     SLV3     1        H7            2.9765
33612 WAT      TIP3     19452    OH2     -5161 SLV3     SLV3     1        H7            2.8998
28083 WAT      TIP3     15885    OH2     -5161 SLV3     SLV3     1        H7            2.6443
28083 WAT      TIP3     15885    OH2     -5161 SLV3     SLV3     1        H7            2.8866
28083 WAT      TIP3     15885    OH2     -5161 SLV3     SLV3     1        H7            2.5361
28083 WAT      TIP3     15885    OH2     -5161 SLV3     SLV3     1        H7            2.5913
28083 WAT      TIP3     15885    OH2     -5161 SLV3     SLV3     1        H7            2.8119
28083 WAT      TIP3     15885    OH2     -5161 SLV3     SLV3     1        H7            2.7520
28083 WAT      TIP3     15885    OH2     -5161 SLV3     SLV3     1        H7            2.9162
28083 WAT      TIP3     15885    OH2     -5161 SLV3     SLV3     1        H7            2.8905
28083 WAT      TIP3     15885    OH2     -5161 SLV3     SLV3     1        H7            2.8388
28083 WAT      TIP3     15885    OH2     -5161 SLV3     SLV3     1        H7            2.9146
28083 WAT      TIP3     15885    OH2     -5161 SLV3     SLV3     1        H7            2.9740
28083 WAT      TIP3     15885    OH2     -5161 SLV3     SLV3     1        H7            2.9290
28083 WAT      TIP3     15885    OH2     -5161 SLV3     SLV3     1        H7            2.5547
28083 WAT      TIP3     15885    OH2     -5161 SLV3     SLV3     1        H7            2.9748
28083 WAT      TIP3     15885    OH2     -5161 SLV3     SLV3     1        H7            2.9669
28083 WAT      TIP3     15885    OH2     -5161 SLV3     SLV3     1        H7            2.5292
28083 WAT      TIP3     15885    OH2     -5161 SLV3     SLV3     1        H7            2.9478
28083 WAT      TIP3     15885    OH2     -5161 SLV3     SLV3     1        H7            2.8854
28083 WAT      TIP3     15885    OH2     -5161 SLV3     SLV3     1        H7            2.3894
28083 WAT      TIP3     15885    OH2     -5161 SLV3     SLV3     1        H7            2.8395
28083 WAT      TIP3     15885    OH2     -5161 SLV3     SLV3     1        H7            2.6138
28083 WAT      TIP3     15885    OH2     -5161 SLV3     SLV3     1        H7            2.8302
28083 WAT      TIP3     15885    OH2     -5161 SLV3     SLV3     1        H7            2.4210
28083 WAT      TIP3     15885    OH2     -5161 SLV3     SLV3     1        H7            2.4062
28083 WAT      TIP3     15885    OH2     -5161 SLV3     SLV3     1        H7            2.8057
28083 WAT      TIP3     15885    OH2     -5161 SLV3     SLV3     1        H7            2.8720
28083 WAT      TIP3     15885    OH2     -5161 SLV3     SLV3     1        H7            2.2206
28083 WAT      TIP3     15885    OH2     -5161 SLV3     SLV3     1        H7            2.5607
28083 WAT      TIP3     15885    OH2     -5161 SLV3     SLV3     1        H7            2.9502
28083 WAT      TIP3     15885    OH2     -5161 SLV3     SLV3     1        H7            2.6367
28083 WAT      TIP3     15885    OH2     -5161 SLV3     SLV3     1        H7            2.8485
28083 WAT      TIP3     15885    OH2     -5161 SLV3     SLV3     1        H7            2.8409
28083 WAT      TIP3     15885    OH2     -5161 SLV3     SLV3     1        H7            2.5284
28083 WAT      TIP3     15885    OH2     -5161 SLV3     SLV3     1        H7            2.6581
28083 WAT      TIP3     15885    OH2     -5161 SLV3     SLV3     1        H7            2.6129
28083 WAT      TIP3     15885    OH2     -5161 SLV3     SLV3     1        H7            2.9114
28083 WAT      TIP3     15885    OH2     -5161 SLV3     SLV3     1        H7            2.3058
28083 WAT      TIP3     15885    OH2     -5161 SLV3     SLV3     1        H7            2.5097
21276 WAT      TIP3     10933    OH2     -5161 SLV3     SLV3     1        H7            2.6995
21276 WAT      TIP3     10933    OH2     -5161 SLV3     SLV3     1        H7            1.9003
21276 WAT      TIP3     10933    OH2     -5161 SLV3     SLV3     1        H7            2.8467
21276 WAT      TIP3     10933    OH2     -5161 SLV3     SLV3     1        H7            2.9433
21276 WAT      TIP3     10933    OH2     -5161 SLV3     SLV3     1        H7            2.5882
21276 WAT      TIP3     10933    OH2     -5161 SLV3     SLV3     1        H7            2.6235
21276 WAT      TIP3     10933    OH2     -5161 SLV3     SLV3     1        H7            2.5855
21276 WAT      TIP3     10933    OH2     -5161 SLV3     SLV3     1        H7            2.9662
21276 WAT      TIP3     10933    OH2     -5161 SLV3     SLV3     1        H7            2.4116
21276 WAT      TIP3     10933    OH2     -5161 SLV3     SLV3     1        H7            2.5021
21276 WAT      TIP3     10933    OH2     -5161 SLV3     SLV3     1        H7            2.8643
21276 WAT      TIP3     10933    OH2     -5161 SLV3     SLV3     1        H7            2.8713
21276 WAT      TIP3     10933    OH2     -5161 SLV3     SLV3     1        H7            2.5470
33612 WAT      TIP3     19452    OH2     -5161 SLV3     SLV3     1        H7            2.8379
21276 WAT      TIP3     10933    OH2     -5161 SLV3     SLV3     1        H7            2.6589
21276 WAT      TIP3     10933    OH2     -5161 SLV3     SLV3     1        H7            2.7857
21276 WAT      TIP3     10933    OH2     -5161 SLV3     SLV3     1        H7            2.3097
21276 WAT      TIP3     10933    OH2     -5161 SLV3     SLV3     1        H7            2.6305
33612 WAT      TIP3     19452    OH2     -5161 SLV3     SLV3     1        H7            2.7867
43005 WAT      TIP3     25768    OH2     -5161 SLV3     SLV3     1        H7            2.3216
43005 WAT      TIP3     25768    OH2     -5161 SLV3     SLV3     1        H7            2.2063
43005 WAT      TIP3     25768    OH2     -5161 SLV3     SLV3     1        H7            2.6055
43005 WAT      TIP3     25768    OH2     -5161 SLV3     SLV3     1        H7            2.9938
43005 WAT      TIP3     25768    OH2     -5161 SLV3     SLV3     1        H7            2.3694
43005 WAT      TIP3     25768    OH2     -5161 SLV3     SLV3     1        H7            2.4927
43005 WAT      TIP3     25768    OH2     -5161 SLV3     SLV3     1        H7            2.1953
43005 WAT      TIP3     25768    OH2     -5161 SLV3     SLV3     1        H7            2.1551
33612 WAT      TIP3     19452    OH2     -5161 SLV3     SLV3     1        H7            2.9591
43005 WAT      TIP3     25768    OH2     -5161 SLV3     SLV3     1        H7            2.1346
43005 WAT      TIP3     25768    OH2     -5161 SLV3     SLV3     1        H7            2.1025
43005 WAT      TIP3     25768    OH2     -5161 SLV3     SLV3     1        H7            2.5766
43005 WAT      TIP3     25768    OH2     -5161 SLV3     SLV3     1        H7            2.0822
43005 WAT      TIP3     25768    OH2     -5161 SLV3     SLV3     1        H7            2.2511
43005 WAT      TIP3     25768    OH2     -5161 SLV3     SLV3     1        H7            2.3535
43005 WAT      TIP3     25768    OH2     -5161 SLV3     SLV3     1        H7            1.9878
33612 WAT      TIP3     19452    OH2     -5161 SLV3     SLV3     1        H7            2.5424
43005 WAT      TIP3     25768    OH2     -5161 SLV3     SLV3     1        H7            2.4390
43005 WAT      TIP3     25768    OH2     -5161 SLV3     SLV3     1        H7            2.3613
43005 WAT      TIP3     25768    OH2     -5161 SLV3     SLV3     1        H7            2.1982
43005 WAT      TIP3     25768    OH2     -5161 SLV3     SLV3     1        H7            2.1990
43005 WAT      TIP3     25768    OH2     -5161 SLV3     SLV3     1        H7            2.0354
43005 WAT      TIP3     25768    OH2     -5161 SLV3     SLV3     1        H7            2.3535
43005 WAT      TIP3     25768    OH2     -5161 SLV3     SLV3     1        H7            2.2330
43005 WAT      TIP3     25768    OH2     -5161 SLV3     SLV3     1        H7            2.0030
43005 WAT      TIP3     25768    OH2     -5161 SLV3     SLV3     1        H7            2.3170
43005 WAT      TIP3     25768    OH2     -5161 SLV3     SLV3     1        H7            2.5162
33612 WAT      TIP3     19452    OH2     -5161 SLV3     SLV3     1        H7            2.7473
33612 WAT      TIP3     19452    OH2     -5161 SLV3     SLV3     1        H7            2.4934
33612 WAT      TIP3     19452    OH2     -5161 SLV3     SLV3     1        H7            2.7635
33612 WAT      TIP3     19452    OH2     -5161 SLV3     SLV3     1        H7            2.8910
33612 WAT      TIP3     19452    OH2     -5161 SLV3     SLV3     1        H7            2.9139
33612 WAT      TIP3     19452    OH2     -5161 SLV3     SLV3     1        H7            2.8507
33612 WAT      TIP3     19452    OH2     -5161 SLV3     SLV3     1        H7            2.8736
26688 WAT      TIP3     14861    OH2     -5161 SLV3     SLV3     1        H7            2.0389
26688 WAT      TIP3     14861    OH2     -5161 SLV3     SLV3     1        H7            2.3742
26688 WAT      TIP3     14861    OH2     -5161 SLV3     SLV3     1        H7            2.5761
33612 WAT      TIP3     19452    OH2     -5161 SLV3     SLV3     1        H7            2.9850
33612 WAT      TIP3     19452    OH2     -5161 SLV3     SLV3     1        H7            2.9446
33612 WAT      TIP3     19452    OH2     -5161 SLV3     SLV3     1        H7            2.6866
33612 WAT      TIP3     19452    OH2     -5161 SLV3     SLV3     1        H7            2.8528
33612 WAT      TIP3     19452    OH2     -5161 SLV3     SLV3     1        H7            2.6591
33612 WAT      TIP3     19452    OH2     -5161 SLV3     SLV3     1        H7            2.9937
33612 WAT      TIP3     19452    OH2     -5161 SLV3     SLV3     1        H7            2.7194
33612 WAT      TIP3     19452    OH2     -5161 SLV3     SLV3     1        H7            2.7942
33612 WAT      TIP3     19452    OH2     -5161 SLV3     SLV3     1        H7            2.9193
33612 WAT      TIP3     19452    OH2     -5161 SLV3     SLV3     1        H7            2.9368
33612 WAT      TIP3     19452    OH2     -5161 SLV3     SLV3     1        H7            2.9564
33612 WAT      TIP3     19452    OH2     -5161 SLV3     SLV3     1        H7            2.8337
33612 WAT      TIP3     19452    OH2     -5161 SLV3     SLV3     1        H7            2.9870
33612 WAT      TIP3     19452    OH2     -5161 SLV3     SLV3     1        H7            2.9139
33612 WAT      TIP3     19452    OH2     -5161 SLV3     SLV3     1        H7            2.8020
33612 WAT      TIP3     19452    OH2     -5161 SLV3     SLV3     1        H7            2.5427
33612 WAT      TIP3     19452    OH2     -5161 SLV3     SLV3     1        H7            2.9123
33612 WAT      TIP3     19452    OH2     -5161 SLV3     SLV3     1        H7            2.7077
33612 WAT      TIP3     19452    OH2     -5161 SLV3     SLV3     1        H7            2.6470
33612 WAT      TIP3     19452    OH2     -5161 SLV3     SLV3     1        H7            2.8875
33612 WAT      TIP3     19452    OH2     -5161 SLV3     SLV3     1        H7            2.8161
33612 WAT      TIP3     19452    OH2     -5161 SLV3     SLV3     1        H7            2.7993
33612 WAT      TIP3     19452    OH2     -5161 SLV3     SLV3     1        H7            2.8694
33612 WAT      TIP3     19452    OH2     -5161 SLV3     SLV3     1        H7            2.7069
33612 WAT      TIP3     19452    OH2     -5161 SLV3     SLV3     1        H7            2.8917
33612 WAT      TIP3     19452    OH2     -5161 SLV3     SLV3     1        H7            2.9619
33612 WAT      TIP3     19452    OH2     -5161 SLV3     SLV3     1        H7            2.8663
33612 WAT      TIP3     19452    OH2     -5161 SLV3     SLV3     1        H7            2.8381
33612 WAT      TIP3     19452    OH2     -5161 SLV3     SLV3     1        H7            2.8586
33612 WAT      TIP3     19452    OH2     -5161 SLV3     SLV3     1        H7            2.6957
33612 WAT      TIP3     19452    OH2     -5161 SLV3     SLV3     1        H7            2.8398
33612 WAT      TIP3     19452    OH2     -5161 SLV3     SLV3     1        H7            2.8877
33612 WAT      TIP3     19452    OH2     -5161 SLV3     SLV3     1        H7            2.9490
33612 WAT      TIP3     19452    OH2     -5161 SLV3     SLV3     1        H7            2.9534
33612 WAT      TIP3     19452    OH2     -5161 SLV3     SLV3     1        H7            2.9109
33612 WAT      TIP3     19452    OH2     -5161 SLV3     SLV3     1        H7            2.6643
29304 WAT      TIP3     16585    OH2     -5161 SLV3     SLV3     1        H7            2.7378
29304 WAT      TIP3     16585    OH2     -5161 SLV3     SLV3     1        H7            2.9628
29304 WAT      TIP3     16585    OH2     -5161 SLV3     SLV3     1        H7            2.9668
29304 WAT      TIP3     16585    OH2     -5161 SLV3     SLV3     1        H7            2.8779
29304 WAT      TIP3     16585    OH2     -5161 SLV3     SLV3     1        H7            2.9850
29304 WAT      TIP3     16585    OH2     -5161 SLV3     SLV3     1        H7            2.9097
29304 WAT      TIP3     16585    OH2     -5161 SLV3     SLV3     1        H7            2.8767
29304 WAT      TIP3     16585    OH2     -5161 SLV3     SLV3     1        H7            2.8884
29304 WAT      TIP3     16585    OH2     -5161 SLV3     SLV3     1        H7            2.9817
29304 WAT      TIP3     16585    OH2     -5161 SLV3     SLV3     1        H7            2.6740
29304 WAT      TIP3     16585    OH2     -5161 SLV3     SLV3     1        H7            2.9056
29304 WAT      TIP3     16585    OH2     -5161 SLV3     SLV3     1        H7            2.5937
29304 WAT      TIP3     16585    OH2     -5161 SLV3     SLV3     1        H7            2.6780
29304 WAT      TIP3     16585    OH2     -5161 SLV3     SLV3     1        H7            2.7546
29304 WAT      TIP3     16585    OH2     -5161 SLV3     SLV3     1        H7            2.7501
29304 WAT      TIP3     16585    OH2     -5161 SLV3     SLV3     1        H7            2.9418
29304 WAT      TIP3     16585    OH2     -5161 SLV3     SLV3     1        H7            2.7561
29304 WAT      TIP3     16585    OH2     -5161 SLV3     SLV3     1        H7            2.5723
29304 WAT      TIP3     16585    OH2     -5161 SLV3     SLV3     1        H7            2.8703
40557 WAT      TIP3     24048    OH2     -5161 SLV3     SLV3     1        H7            2.9063
40557 WAT      TIP3     24048    OH2     -5161 SLV3     SLV3     1        H7            2.9533
40557 WAT      TIP3     24048    OH2     -5161 SLV3     SLV3     1        H7            2.9049
40557 WAT      TIP3     24048    OH2     -5161 SLV3     SLV3     1        H7            2.6622
40557 WAT      TIP3     24048    OH2     -5161 SLV3     SLV3     1        H7            2.3575
40557 WAT      TIP3     24048    OH2     -5161 SLV3     SLV3     1        H7            2.7277
40557 WAT      TIP3     24048    OH2     -5161 SLV3     SLV3     1        H7            2.8153
40557 WAT      TIP3     24048    OH2     -5161 SLV3     SLV3     1        H7            2.7838
40557 WAT      TIP3     24048    OH2     -5161 SLV3     SLV3     1        H7            2.8674
40557 WAT      TIP3     24048    OH2     -5161 SLV3     SLV3     1        H7            2.9096
40557 WAT      TIP3     24048    OH2     -5161 SLV3     SLV3     1        H7            2.6466
40557 WAT      TIP3     24048    OH2     -5161 SLV3     SLV3     1        H7            2.9054
40557 WAT      TIP3     24048    OH2     -5161 SLV3     SLV3     1        H7            2.5844
40557 WAT      TIP3     24048    OH2     -5161 SLV3     SLV3     1        H7            2.5398
40557 WAT      TIP3     24048    OH2     -5161 SLV3     SLV3     1        H7            2.7142
40557 WAT      TIP3     24048    OH2     -5161 SLV3     SLV3     1        H7            2.5412
40557 WAT      TIP3     24048    OH2     -5161 SLV3     SLV3     1        H7            2.4151
40557 WAT      TIP3     24048    OH2     -5161 SLV3     SLV3     1        H7            2.8287
40557 WAT      TIP3     24048    OH2     -5161 SLV3     SLV3     1        H7            2.5284
40557 WAT      TIP3     24048    OH2     -5161 SLV3     SLV3     1        H7            2.5845
40557 WAT      TIP3     24048    OH2     -5161 SLV3     SLV3     1        H7            2.8998
40557 WAT      TIP3     24048    OH2     -5161 SLV3     SLV3     1        H7            2.8513
40557 WAT      TIP3     24048    OH2     -5161 SLV3     SLV3     1        H7            2.9423
40557 WAT      TIP3     24048    OH2     -5161 SLV3     SLV3     1        H7            2.5288
40557 WAT      TIP3     24048    OH2     -5161 SLV3     SLV3     1        H7            2.7319
40557 WAT      TIP3     24048    OH2     -5161 SLV3     SLV3     1        H7            2.7287
40557 WAT      TIP3     24048    OH2     -5161 SLV3     SLV3     1        H7            2.4381
40557 WAT      TIP3     24048    OH2     -5161 SLV3     SLV3     1        H7            2.4018
40557 WAT      TIP3     24048    OH2     -5161 SLV3     SLV3     1        H7            2.9723
40557 WAT      TIP3     24048    OH2     -5161 SLV3     SLV3     1        H7            2.7800
40557 WAT      TIP3     24048    OH2     -5161 SLV3     SLV3     1        H7            2.1801
40557 WAT      TIP3     24048    OH2     -5161 SLV3     SLV3     1        H7            2.8061
40557 WAT      TIP3     24048    OH2     -5161 SLV3     SLV3     1        H7            1.8852
40557 WAT      TIP3     24048    OH2     -5161 SLV3     SLV3     1        H7            2.9449
40557 WAT      TIP3     24048    OH2     -5161 SLV3     SLV3     1        H7            2.7864
40557 WAT      TIP3     24048    OH2     -5161 SLV3     SLV3     1        H7            2.7093
40557 WAT      TIP3     24048    OH2     -5161 SLV3     SLV3     1        H7            2.6581
40557 WAT      TIP3     24048    OH2     -5161 SLV3     SLV3     1        H7            2.7420
17853 WAT      TIP3     8498     OH2     -5161 SLV3     SLV3     1        H7            2.9805
17853 WAT      TIP3     8498     OH2     -5161 SLV3     SLV3     1        H7            2.6480
17853 WAT      TIP3     8498     OH2     -5161 SLV3     SLV3     1        H7            2.7403
17853 WAT      TIP3     8498     OH2     -5161 SLV3     SLV3     1        H7            2.5580
17853 WAT      TIP3     8498     OH2     -5161 SLV3     SLV3     1        H7            2.9425
17853 WAT      TIP3     8498     OH2     -5161 SLV3     SLV3     1        H7            2.7309
17853 WAT      TIP3     8498     OH2     -5161 SLV3     SLV3     1        H7            2.9491
17853 WAT      TIP3     8498     OH2     -5161 SLV3     SLV3     1        H7            2.6673
17853 WAT      TIP3     8498     OH2     -5161 SLV3     SLV3     1        H7            2.7268
40557 WAT      TIP3     24048    OH2     -5161 SLV3     SLV3     1        H7            2.6609
39651 WAT      TIP3     23456    OH2     -5161 SLV3     SLV3     1        H7            2.6809
39651 WAT      TIP3     23456    OH2     -5161 SLV3     SLV3     1        H7            2.8774
17853 WAT      TIP3     8498     OH2     -5161 SLV3     SLV3     1        H7            2.9891
39651 WAT      TIP3     23456    OH2     -5161 SLV3     SLV3     1        H7            2.6621
39651 WAT      TIP3     23456    OH2     -5161 SLV3     SLV3     1        H7            2.7906
39651 WAT      TIP3     23456    OH2     -5161 SLV3     SLV3     1        H7            2.8832
39651 WAT      TIP3     23456    OH2     -5161 SLV3     SLV3     1        H7            2.2972
11616 WAT      TIP3     4385     OH2     -5161 SLV3     SLV3     1        H7            2.6419
11616 WAT      TIP3     4385     OH2     -5161 SLV3     SLV3     1        H7            2.5157
11616 WAT      TIP3     4385     OH2     -5161 SLV3     SLV3     1        H7            2.5730
37947 WAT      TIP3     22423    OH2     -5161 SLV3     SLV3     1        H7            2.9874
17853 WAT      TIP3     8498     OH2     -5161 SLV3     SLV3     1        H7            2.3895
14922 WAT      TIP3     6619     OH2     -5161 SLV3     SLV3     1        H7            2.9654
14922 WAT      TIP3     6619     OH2     -5161 SLV3     SLV3     1        H7            2.5535
14922 WAT      TIP3     6619     OH2     -5161 SLV3     SLV3     1        H7            2.9444
20133 WAT      TIP3     10088    OH2     -5161 SLV3     SLV3     1        H7            2.7424
20133 WAT      TIP3     10088    OH2     -5161 SLV3     SLV3     1        H7            2.7615
20133 WAT      TIP3     10088    OH2     -5161 SLV3     SLV3     1        H7            2.3413
20133 WAT      TIP3     10088    OH2     -5161 SLV3     SLV3     1        H7            2.9400
37947 WAT      TIP3     22423    OH2     -5161 SLV3     SLV3     1        H7            2.6873
37947 WAT      TIP3     22423    OH2     -5161 SLV3     SLV3     1        H7            2.9276
37947 WAT      TIP3     22423    OH2     -5161 SLV3     SLV3     1        H7            2.9543
20133 WAT      TIP3     10088    OH2     -5161 SLV3     SLV3     1        H7            2.3843
20133 WAT      TIP3     10088    OH2     -5161 SLV3     SLV3     1        H7            2.4311
13986 WAT      TIP3     5868     OH2     -5161 SLV3     SLV3     1        H7            2.9567
37947 WAT      TIP3     22423    OH2     -5161 SLV3     SLV3     1        H7            2.7950
37947 WAT      TIP3     22423    OH2     -5161 SLV3     SLV3     1        H7            2.9559
37947 WAT      TIP3     22423    OH2     -5161 SLV3     SLV3     1        H7            2.3401
37947 WAT      TIP3     22423    OH2     -5161 SLV3     SLV3     1        H7            2.2278
13986 WAT      TIP3     5868     OH2     -5161 SLV3     SLV3     1        H7            2.5374
37947 WAT      TIP3     22423    OH2     -5161 SLV3     SLV3     1        H7            2.4869
13986 WAT      TIP3     5868     OH2     -5161 SLV3     SLV3     1        H7            2.4419
30117 WAT      TIP3     17027    OH2     -5161 SLV3     SLV3     1        H7            2.9712
13986 WAT      TIP3     5868     OH2     -5161 SLV3     SLV3     1        H7            2.4556
30117 WAT      TIP3     17027    OH2     -5161 SLV3     SLV3     1        H7            2.4874
30117 WAT      TIP3     17027    OH2     -5161 SLV3     SLV3     1        H7            1.9680
30117 WAT      TIP3     17027    OH2     -5161 SLV3     SLV3     1        H7            2.4465
30117 WAT      TIP3     17027    OH2     -5161 SLV3     SLV3     1        H7            2.8394
30117 WAT      TIP3     17027    OH2     -5161 SLV3     SLV3     1        H7            2.7254
30117 WAT      TIP3     17027    OH2     -5161 SLV3     SLV3     1        H7            2.9676
30117 WAT      TIP3     17027    OH2     -5161 SLV3     SLV3     1        H7            2.6590
37947 WAT      TIP3     22423    OH2     -5161 SLV3     SLV3     1        H7            2.6017
21663 WAT      TIP3     11192    OH2     -5161 SLV3     SLV3     1        H7            2.7397
37947 WAT      TIP3     22423    OH2     -5161 SLV3     SLV3     1        H7            2.8046
31506 WAT      TIP3     17991    OH2     -5161 SLV3     SLV3     1        H7            2.8219
10224 WAT      TIP3     3405     OH2     -5161 SLV3     SLV3     1        H7            2.9617
10224 WAT      TIP3     3405     OH2     -5161 SLV3     SLV3     1        H7            2.8199
11526 WAT      TIP3     4325     OH2     -5161 SLV3     SLV3     1        H7            2.5929
11526 WAT      TIP3     4325     OH2     -5161 SLV3     SLV3     1        H7            2.1931
11526 WAT      TIP3     4325     OH2     -5161 SLV3     SLV3     1        H7            2.4043
11526 WAT      TIP3     4325     OH2     -5161 SLV3     SLV3     1        H7            2.7294
11526 WAT      TIP3     4325     OH2     -5161 SLV3     SLV3     1        H7            2.9892
10569 WAT      TIP3     3677     OH2     -5161 SLV3     SLV3     1        H7            2.8737
10569 WAT      TIP3     3677     OH2     -5161 SLV3     SLV3     1        H7            2.6164
10569 WAT      TIP3     3677     OH2     -5161 SLV3     SLV3     1        H7            2.9613
10569 WAT      TIP3     3677     OH2     -5161 SLV3     SLV3     1        H7            2.7411
10569 WAT      TIP3     3677     OH2     -5161 SLV3     SLV3     1        H7            2.9746
10569 WAT      TIP3     3677     OH2     -5161 SLV3     SLV3     1        H7            2.6742
10569 WAT      TIP3     3677     OH2     -5161 SLV3     SLV3     1        H7            2.9990
10569 WAT      TIP3     3677     OH2     -5161 SLV3     SLV3     1        H7            2.5988
10569 WAT      TIP3     3677     OH2     -5161 SLV3     SLV3     1        H7            2.9157
34509 WAT      TIP3     19977    OH2     -5161 SLV3     SLV3     1        H7            2.9711
34509 WAT      TIP3     19977    OH2     -5161 SLV3     SLV3     1        H7            2.6413
10569 WAT      TIP3     3677     OH2     -5161 SLV3     SLV3     1        H7            2.7125
10569 WAT      TIP3     3677     OH2     -5161 SLV3     SLV3     1        H7            2.9393
10569 WAT      TIP3     3677     OH2     -5161 SLV3     SLV3     1        H7            2.9945
10569 WAT      TIP3     3677     OH2     -5161 SLV3     SLV3     1        H7            2.8102
10224 WAT      TIP3     3405     OH2     -5161 SLV3     SLV3     1        H7            2.9826
10224 WAT      TIP3     3405     OH2     -5161 SLV3     SLV3     1        H7            2.9283
10224 WAT      TIP3     3405     OH2     -5161 SLV3     SLV3     1        H7            2.7392
10224 WAT      TIP3     3405     OH2     -5161 SLV3     SLV3     1        H7            2.8842
10224 WAT      TIP3     3405     OH2     -5161 SLV3     SLV3     1        H7            2.9420
10224 WAT      TIP3     3405     OH2     -5161 SLV3     SLV3     1        H7            2.9541
10224 WAT      TIP3     3405     OH2     -5161 SLV3     SLV3     1        H7            2.6110
10224 WAT      TIP3     3405     OH2     -5161 SLV3     SLV3     1        H7            2.7617
10224 WAT      TIP3     3405     OH2     -5161 SLV3     SLV3     1        H7            2.8115
10224 WAT      TIP3     3405     OH2     -5161 SLV3     SLV3     1        H7            2.6662
10224 WAT      TIP3     3405     OH2     -5161 SLV3     SLV3     1        H7            2.6009
10224 WAT      TIP3     3405     OH2     -5161 SLV3     SLV3     1        H7            2.6868
10224 WAT      TIP3     3405     OH2     -5161 SLV3     SLV3     1        H7            2.9023
10224 WAT      TIP3     3405     OH2     -5161 SLV3     SLV3     1        H7            2.8956
10224 WAT      TIP3     3405     OH2     -5161 SLV3     SLV3     1        H7            2.9375
10224 WAT      TIP3     3405     OH2     -5161 SLV3     SLV3     1        H7            2.8975
10224 WAT      TIP3     3405     OH2     -5161 SLV3     SLV3     1        H7            2.9524
10224 WAT      TIP3     3405     OH2     -5161 SLV3     SLV3     1        H7            2.7457
10224 WAT      TIP3     3405     OH2     -5161 SLV3     SLV3     1        H7            2.4831
10224 WAT      TIP3     3405     OH2     -5161 SLV3     SLV3     1        H7            2.7566
10224 WAT      TIP3     3405     OH2     -5161 SLV3     SLV3     1        H7            2.7850
10224 WAT      TIP3     3405     OH2     -5161 SLV3     SLV3     1        H7            2.8583
10224 WAT      TIP3     3405     OH2     -5161 SLV3     SLV3     1        H7            2.7421
10224 WAT      TIP3     3405     OH2     -5161 SLV3     SLV3     1        H7            2.9229
10224 WAT      TIP3     3405     OH2     -5161 SLV3     SLV3     1        H7            2.8747
10224 WAT      TIP3     3405     OH2     -5161 SLV3     SLV3     1        H7            2.8798
10224 WAT      TIP3     3405     OH2     -5161 SLV3     SLV3     1        H7            2.7284
10224 WAT      TIP3     3405     OH2     -5161 SLV3     SLV3     1        H7            2.8422
10224 WAT      TIP3     3405     OH2     -5161 SLV3     SLV3     1        H7            2.9447
10224 WAT      TIP3     3405     OH2     -5161 SLV3     SLV3     1        H7            2.8578
10224 WAT      TIP3     3405     OH2     -5161 SLV3     SLV3     1        H7            2.9523
10224 WAT      TIP3     3405     OH2     -5161 SLV3     SLV3     1        H7            2.9629
10224 WAT      TIP3     3405     OH2     -5161 SLV3     SLV3     1        H7            2.2917
10224 WAT      TIP3     3405     OH2     -5161 SLV3     SLV3     1        H7            2.6599
10224 WAT      TIP3     3405     OH2     -5161 SLV3     SLV3     1        H7            2.6062
10224 WAT      TIP3     3405     OH2     -5161 SLV3     SLV3     1        H7            2.7267
10224 WAT      TIP3     3405     OH2     -5161 SLV3     SLV3     1        H7            2.3621
10224 WAT      TIP3     3405     OH2     -5161 SLV3     SLV3     1        H7            2.3258
10224 WAT      TIP3     3405     OH2     -5161 SLV3     SLV3     1        H7            2.4764
10224 WAT      TIP3     3405     OH2     -5161 SLV3     SLV3     1        H7            2.7762
10224 WAT      TIP3     3405     OH2     -5161 SLV3     SLV3     1        H7            2.7187
10224 WAT      TIP3     3405     OH2     -5161 SLV3     SLV3     1        H7            2.9699
10224 WAT      TIP3     3405     OH2     -5161 SLV3     SLV3     1        H7            2.7661
10224 WAT      TIP3     3405     OH2     -5161 SLV3     SLV3     1        H7            2.6858
10224 WAT      TIP3     3405     OH2     -5161 SLV3     SLV3     1        H7            2.6674
23997 WAT      TIP3     12825    OH2     -5161 SLV3     SLV3     1        H7            2.3929
23997 WAT      TIP3     12825    OH2     -5161 SLV3     SLV3     1        H7            2.9758
23997 WAT      TIP3     12825    OH2     -5161 SLV3     SLV3     1        H7            2.7069
23997 WAT      TIP3     12825    OH2     -5161 SLV3     SLV3     1        H7            2.7445
23997 WAT      TIP3     12825    OH2     -5161 SLV3     SLV3     1        H7            2.9709
23997 WAT      TIP3     12825    OH2     -5161 SLV3     SLV3     1        H7            2.9588
23997 WAT      TIP3     12825    OH2     -5161 SLV3     SLV3     1        H7            2.5345
23997 WAT      TIP3     12825    OH2     -5161 SLV3     SLV3     1        H7            2.3813
10224 WAT      TIP3     3405     OH2     -5161 SLV3     SLV3     1        H7            2.9724
10224 WAT      TIP3     3405     OH2     -5161 SLV3     SLV3     1        H7            2.3482
10224 WAT      TIP3     3405     OH2     -5161 SLV3     SLV3     1        H7            2.9415
 9144 WAT      TIP3     2552     OH2     -5161 SLV3     SLV3     1        H7            2.3812
 9144 WAT      TIP3     2552     OH2     -5161 SLV3     SLV3     1        H7            2.8370
 9144 WAT      TIP3     2552     OH2     -5161 SLV3     SLV3     1        H7            2.5669
 9144 WAT      TIP3     2552     OH2     -5161 SLV3     SLV3     1        H7            2.4781
 9144 WAT      TIP3     2552     OH2     -5161 SLV3     SLV3     1        H7            2.4313
 9144 WAT      TIP3     2552     OH2     -5161 SLV3     SLV3     1        H7            2.7657
 9144 WAT      TIP3     2552     OH2     -5161 SLV3     SLV3     1        H7            2.6129
 9144 WAT      TIP3     2552     OH2     -5161 SLV3     SLV3     1        H7            2.8173
 9144 WAT      TIP3     2552     OH2     -5161 SLV3     SLV3     1        H7            2.8025
 9144 WAT      TIP3     2552     OH2     -5161 SLV3     SLV3     1        H7            2.9695
 9144 WAT      TIP3     2552     OH2     -5161 SLV3     SLV3     1        H7            2.7180
 9144 WAT      TIP3     2552     OH2     -5161 SLV3     SLV3     1        H7            2.8600
 9144 WAT      TIP3     2552     OH2     -5161 SLV3     SLV3     1        H7            2.9633
 9144 WAT      TIP3     2552     OH2     -5161 SLV3     SLV3     1        H7            2.8528
 9144 WAT      TIP3     2552     OH2     -5161 SLV3     SLV3     1        H7            2.6952
 9144 WAT      TIP3     2552     OH2     -5161 SLV3     SLV3     1        H7            2.8814
 9144 WAT      TIP3     2552     OH2     -5161 SLV3     SLV3     1        H7            2.9739
 9144 WAT      TIP3     2552     OH2     -5161 SLV3     SLV3     1        H7            2.8455
 9144 WAT      TIP3     2552     OH2     -5161 SLV3     SLV3     1        H7            2.7728
 9144 WAT      TIP3     2552     OH2     -5161 SLV3     SLV3     1        H7            2.4173
 9144 WAT      TIP3     2552     OH2     -5161 SLV3     SLV3     1        H7            2.7931
 9144 WAT      TIP3     2552     OH2     -5161 SLV3     SLV3     1        H7            2.9795
 9144 WAT      TIP3     2552     OH2     -5161 SLV3     SLV3     1        H7            2.9943
 9144 WAT      TIP3     2552     OH2     -5161 SLV3     SLV3     1        H7            2.6343
 9144 WAT      TIP3     2552     OH2     -5161 SLV3     SLV3     1        H7            2.9875
 9144 WAT      TIP3     2552     OH2     -5161 SLV3     SLV3     1        H7            2.8646
 9144 WAT      TIP3     2552     OH2     -5161 SLV3     SLV3     1        H7            2.8519
 9144 WAT      TIP3     2552     OH2     -5161 SLV3     SLV3     1        H7            2.4826
 9144 WAT      TIP3     2552     OH2     -5161 SLV3     SLV3     1        H7            2.9383
 9144 WAT      TIP3     2552     OH2     -5161 SLV3     SLV3     1        H7            2.9148
 9144 WAT      TIP3     2552     OH2     -5161 SLV3     SLV3     1        H7            2.9642
 9144 WAT      TIP3     2552     OH2     -5161 SLV3     SLV3     1        H7            2.9196
 9144 WAT      TIP3     2552     OH2     -5161 SLV3     SLV3     1        H7            2.9960
 9144 WAT      TIP3     2552     OH2     -5161 SLV3     SLV3     1        H7            2.6282
 9144 WAT      TIP3     2552     OH2     -5161 SLV3     SLV3     1        H7            2.8919
 9144 WAT      TIP3     2552     OH2     -5161 SLV3     SLV3     1        H7            2.9491
 9144 WAT      TIP3     2552     OH2     -5161 SLV3     SLV3     1        H7            2.8114
 9144 WAT      TIP3     2552     OH2     -5161 SLV3     SLV3     1        H7            2.9499
 9144 WAT      TIP3     2552     OH2     -5161 SLV3     SLV3     1        H7            2.9764
 9144 WAT      TIP3     2552     OH2     -5161 SLV3     SLV3     1        H7            2.9369
 9144 WAT      TIP3     2552     OH2     -5161 SLV3     SLV3     1        H7            2.4747
 9144 WAT      TIP3     2552     OH2     -5161 SLV3     SLV3     1        H7            2.8544
 9144 WAT      TIP3     2552     OH2     -5161 SLV3     SLV3     1        H7            2.9733
 9144 WAT      TIP3     2552     OH2     -5161 SLV3     SLV3     1        H7            2.4365
37203 WAT      TIP3     21855    OH2     -5161 SLV3     SLV3     1        H7            2.6583
37203 WAT      TIP3     21855    OH2     -5161 SLV3     SLV3     1        H7            2.6365
 9144 WAT      TIP3     2552     OH2     -5161 SLV3     SLV3     1        H7            2.2905
 9144 WAT      TIP3     2552     OH2     -5161 SLV3     SLV3     1        H7            2.6192
37203 WAT      TIP3     21855    OH2     -5161 SLV3     SLV3     1        H7            2.1235
37203 WAT      TIP3     21855    OH2     -5161 SLV3     SLV3     1        H7            2.3792
37203 WAT      TIP3     21855    OH2     -5161 SLV3     SLV3     1        H7            2.5599
37203 WAT      TIP3     21855    OH2     -5161 SLV3     SLV3     1        H7            2.1829
 9144 WAT      TIP3     2552     OH2     -5161 SLV3     SLV3     1        H7            2.6977
37203 WAT      TIP3     21855    OH2     -5161 SLV3     SLV3     1        H7            2.3630
 9144 WAT      TIP3     2552     OH2     -5161 SLV3     SLV3     1        H7            2.3355
37203 WAT      TIP3     21855    OH2     -5161 SLV3     SLV3     1        H7            2.4596
 9144 WAT      TIP3     2552     OH2     -5161 SLV3     SLV3     1        H7            2.8349
37203 WAT      TIP3     21855    OH2     -5161 SLV3     SLV3     1        H7            2.8137
37203 WAT      TIP3     21855    OH2     -5161 SLV3     SLV3     1        H7            1.9233
37203 WAT      TIP3     21855    OH2     -5161 SLV3     SLV3     1        H7            2.3543
37203 WAT      TIP3     21855    OH2     -5161 SLV3     SLV3     1        H7            2.6861
37203 WAT      TIP3     21855    OH2     -5161 SLV3     SLV3     1        H7            2.6295
37203 WAT      TIP3     21855    OH2     -5161 SLV3     SLV3     1        H7            2.9608
37203 WAT      TIP3     21855    OH2     -5161 SLV3     SLV3     1        H7            2.7154
37203 WAT      TIP3     21855    OH2     -5161 SLV3     SLV3     1        H7            2.7818
37203 WAT      TIP3     21855    OH2     -5161 SLV3     SLV3     1        H7            2.8835
37203 WAT      TIP3     21855    OH2     -5161 SLV3     SLV3     1        H7            2.2506
37203 WAT      TIP3     21855    OH2     -5161 SLV3     SLV3     1        H7            2.8205
37203 WAT      TIP3     21855    OH2     -5161 SLV3     SLV3     1        H7            2.9785
37203 WAT      TIP3     21855    OH2     -5161 SLV3     SLV3     1        H7            2.4104
37203 WAT      TIP3     21855    OH2     -5161 SLV3     SLV3     1        H7            2.7138
37203 WAT      TIP3     21855    OH2     -5161 SLV3     SLV3     1        H7            2.4058
37203 WAT      TIP3     21855    OH2     -5161 SLV3     SLV3     1        H7            2.6831
37203 WAT      TIP3     21855    OH2     -5161 SLV3     SLV3     1        H7            2.9379
37203 WAT      TIP3     21855    OH2     -5161 SLV3     SLV3     1        H7            2.8807
37203 WAT      TIP3     21855    OH2     -5161 SLV3     SLV3     1        H7            2.7563
37203 WAT      TIP3     21855    OH2     -5161 SLV3     SLV3     1        H7            2.6018
37203 WAT      TIP3     21855    OH2     -5161 SLV3     SLV3     1        H7            2.7418
37203 WAT      TIP3     21855    OH2     -5161 SLV3     SLV3     1        H7            2.8187
37203 WAT      TIP3     21855    OH2     -5161 SLV3     SLV3     1        H7            2.7128
37203 WAT      TIP3     21855    OH2     -5161 SLV3     SLV3     1        H7            2.7240
37203 WAT      TIP3     21855    OH2     -5161 SLV3     SLV3     1        H7            2.4906
37203 WAT      TIP3     21855    OH2     -5161 SLV3     SLV3     1        H7            2.2806
37203 WAT      TIP3     21855    OH2     -5161 SLV3     SLV3     1        H7            2.8873
37203 WAT      TIP3     21855    OH2     -5161 SLV3     SLV3     1        H7            2.6721
37203 WAT      TIP3     21855    OH2     -5161 SLV3     SLV3     1        H7            2.6300
37203 WAT      TIP3     21855    OH2     -5161 SLV3     SLV3     1        H7            2.9749
37203 WAT      TIP3     21855    OH2     -5161 SLV3     SLV3     1        H7            2.7260
37203 WAT      TIP3     21855    OH2     -5161 SLV3     SLV3     1        H7            2.8644
37203 WAT      TIP3     21855    OH2     -5161 SLV3     SLV3     1        H7            2.6234
37203 WAT      TIP3     21855    OH2     -5161 SLV3     SLV3     1        H7            2.8713
37203 WAT      TIP3     21855    OH2     -5161 SLV3     SLV3     1        H7            2.8743
37203 WAT      TIP3     21855    OH2     -5161 SLV3     SLV3     1        H7            2.9342
37203 WAT      TIP3     21855    OH2     -5161 SLV3     SLV3     1        H7            2.7506
37203 WAT      TIP3     21855    OH2     -5161 SLV3     SLV3     1        H7            2.9609
37203 WAT      TIP3     21855    OH2     -5161 SLV3     SLV3     1        H7            2.5012
37203 WAT      TIP3     21855    OH2     -5161 SLV3     SLV3     1        H7            2.8776
37203 WAT      TIP3     21855    OH2     -5161 SLV3     SLV3     1        H7            2.9274
37203 WAT      TIP3     21855    OH2     -5161 SLV3     SLV3     1        H7            2.9903
37203 WAT      TIP3     21855    OH2     -5161 SLV3     SLV3     1        H7            2.7103
37203 WAT      TIP3     21855    OH2     -5161 SLV3     SLV3     1        H7            2.5276
37203 WAT      TIP3     21855    OH2     -5161 SLV3     SLV3     1        H7            2.8689
37203 WAT      TIP3     21855    OH2     -5161 SLV3     SLV3     1        H7            2.6323
37203 WAT      TIP3     21855    OH2     -5161 SLV3     SLV3     1        H7            2.7709
37203 WAT      TIP3     21855    OH2     -5161 SLV3     SLV3     1        H7            2.6970
37203 WAT      TIP3     21855    OH2     -5161 SLV3     SLV3     1        H7            2.9853
37203 WAT      TIP3     21855    OH2     -5161 SLV3     SLV3     1        H7            2.7652
37203 WAT      TIP3     21855    OH2     -5161 SLV3     SLV3     1        H7            2.7642
37203 WAT      TIP3     21855    OH2     -5161 SLV3     SLV3     1        H7            2.8463
37203 WAT      TIP3     21855    OH2     -5161 SLV3     SLV3     1        H7            2.2242
37203 WAT      TIP3     21855    OH2     -5161 SLV3     SLV3     1        H7            2.9224
37203 WAT      TIP3     21855    OH2     -5161 SLV3     SLV3     1        H7            2.6163
12894 WAT      TIP3     5162     OH2     -5161 SLV3     SLV3     1        H7            2.8384
12894 WAT      TIP3     5162     OH2     -5161 SLV3     SLV3     1        H7            2.7703
37203 WAT      TIP3     21855    OH2     -5161 SLV3     SLV3     1        H7            2.9472
37203 WAT      TIP3     21855    OH2     -5161 SLV3     SLV3     1        H7            2.6373
37203 WAT      TIP3     21855    OH2     -5161 SLV3     SLV3     1        H7            2.7764
37203 WAT      TIP3     21855    OH2     -5161 SLV3     SLV3     1        H7            2.8249
37203 WAT      TIP3     21855    OH2     -5161 SLV3     SLV3     1        H7            2.9416
37203 WAT      TIP3     21855    OH2     -5161 SLV3     SLV3     1        H7            2.7893
37203 WAT      TIP3     21855    OH2     -5161 SLV3     SLV3     1        H7            2.6525
37203 WAT      TIP3     21855    OH2     -5161 SLV3     SLV3     1        H7            2.1147
37203 WAT      TIP3     21855    OH2     -5161 SLV3     SLV3     1        H7            2.7135
37203 WAT      TIP3     21855    OH2     -5161 SLV3     SLV3     1        H7            2.9156
37203 WAT      TIP3     21855    OH2     -5161 SLV3     SLV3     1        H7            2.2031
37203 WAT      TIP3     21855    OH2     -5161 SLV3     SLV3     1        H7            2.9110
37203 WAT      TIP3     21855    OH2     -5161 SLV3     SLV3     1        H7            2.9401
37203 WAT      TIP3     21855    OH2     -5161 SLV3     SLV3     1        H7            2.6861
37203 WAT      TIP3     21855    OH2     -5161 SLV3     SLV3     1        H7            2.7642
37203 WAT      TIP3     21855    OH2     -5161 SLV3     SLV3     1        H7            2.9400
37203 WAT      TIP3     21855    OH2     -5161 SLV3     SLV3     1        H7            2.8388
37203 WAT      TIP3     21855    OH2     -5161 SLV3     SLV3     1        H7            2.5486
37203 WAT      TIP3     21855    OH2     -5161 SLV3     SLV3     1        H7            2.3900
37203 WAT      TIP3     21855    OH2     -5161 SLV3     SLV3     1        H7            2.8092
37203 WAT      TIP3     21855    OH2     -5161 SLV3     SLV3     1        H7            2.3571
37203 WAT      TIP3     21855    OH2     -5161 SLV3     SLV3     1        H7            2.7578
37203 WAT      TIP3     21855    OH2     -5161 SLV3     SLV3     1        H7            2.4395
37203 WAT      TIP3     21855    OH2     -5161 SLV3     SLV3     1        H7            2.6334
37203 WAT      TIP3     21855    OH2     -5161 SLV3     SLV3     1        H7            2.7167
37203 WAT      TIP3     21855    OH2     -5161 SLV3     SLV3     1        H7            2.8763
37203 WAT      TIP3     21855    OH2     -5161 SLV3     SLV3     1        H7            2.8998
37203 WAT      TIP3     21855    OH2     -5161 SLV3     SLV3     1        H7            2.9680
37203 WAT      TIP3     21855    OH2     -5161 SLV3     SLV3     1        H7            2.5991
37203 WAT      TIP3     21855    OH2     -5161 SLV3     SLV3     1        H7            2.8904
37203 WAT      TIP3     21855    OH2     -5161 SLV3     SLV3     1        H7            2.8860
37203 WAT      TIP3     21855    OH2     -5161 SLV3     SLV3     1        H7            2.5970
37203 WAT      TIP3     21855    OH2     -5161 SLV3     SLV3     1        H7            2.8484
37203 WAT      TIP3     21855    OH2     -5161 SLV3     SLV3     1        H7            2.7989
37203 WAT      TIP3     21855    OH2     -5161 SLV3     SLV3     1        H7            2.5157
37203 WAT      TIP3     21855    OH2     -5161 SLV3     SLV3     1        H7            2.4362
12894 WAT      TIP3     5162     OH2     -5161 SLV3     SLV3     1        H7            2.7043
12894 WAT      TIP3     5162     OH2     -5161 SLV3     SLV3     1        H7            2.8354
12894 WAT      TIP3     5162     OH2     -5161 SLV3     SLV3     1        H7            2.8963
12894 WAT      TIP3     5162     OH2     -5161 SLV3     SLV3     1        H7            2.7676
12894 WAT      TIP3     5162     OH2     -5161 SLV3     SLV3     1        H7            2.9699
12894 WAT      TIP3     5162     OH2     -5161 SLV3     SLV3     1        H7            2.5648
12894 WAT      TIP3     5162     OH2     -5161 SLV3     SLV3     1        H7            2.6968
12894 WAT      TIP3     5162     OH2     -5161 SLV3     SLV3     1        H7            2.4908
12894 WAT      TIP3     5162     OH2     -5161 SLV3     SLV3     1        H7            2.8054
12894 WAT      TIP3     5162     OH2     -5161 SLV3     SLV3     1        H7            2.8783
12894 WAT      TIP3     5162     OH2     -5161 SLV3     SLV3     1        H7            2.5592
12894 WAT      TIP3     5162     OH2     -5161 SLV3     SLV3     1        H7            2.8120
12894 WAT      TIP3     5162     OH2     -5161 SLV3     SLV3     1        H7            2.7582
12894 WAT      TIP3     5162     OH2     -5161 SLV3     SLV3     1        H7            2.5007
12894 WAT      TIP3     5162     OH2     -5161 SLV3     SLV3     1        H7            2.7643
12894 WAT      TIP3     5162     OH2     -5161 SLV3     SLV3     1        H7            2.5888
12894 WAT      TIP3     5162     OH2     -5161 SLV3     SLV3     1        H7            2.8686
12894 WAT      TIP3     5162     OH2     -5161 SLV3     SLV3     1        H7            2.7591
12894 WAT      TIP3     5162     OH2     -5161 SLV3     SLV3     1        H7            2.9523
12894 WAT      TIP3     5162     OH2     -5161 SLV3     SLV3     1        H7            2.9937
12894 WAT      TIP3     5162     OH2     -5161 SLV3     SLV3     1        H7            2.0473
12894 WAT      TIP3     5162     OH2     -5161 SLV3     SLV3     1        H7            2.9892
12894 WAT      TIP3     5162     OH2     -5161 SLV3     SLV3     1        H7            2.9268
12894 WAT      TIP3     5162     OH2     -5161 SLV3     SLV3     1        H7            2.9760
12894 WAT      TIP3     5162     OH2     -5161 SLV3     SLV3     1        H7            2.9416
12894 WAT      TIP3     5162     OH2     -5161 SLV3     SLV3     1        H7            2.6970
12894 WAT      TIP3     5162     OH2     -5161 SLV3     SLV3     1        H7            2.6081
12894 WAT      TIP3     5162     OH2     -5161 SLV3     SLV3     1        H7            2.6808
12894 WAT      TIP3     5162     OH2     -5161 SLV3     SLV3     1        H7            2.9403
12894 WAT      TIP3     5162     OH2     -5161 SLV3     SLV3     1        H7            2.6903
12894 WAT      TIP3     5162     OH2     -5161 SLV3     SLV3     1        H7            2.8213
12894 WAT      TIP3     5162     OH2     -5161 SLV3     SLV3     1        H7            2.7899
12894 WAT      TIP3     5162     OH2     -5161 SLV3     SLV3     1        H7            2.5311
12894 WAT      TIP3     5162     OH2     -5161 SLV3     SLV3     1        H7            2.6922
12894 WAT      TIP3     5162     OH2     -5161 SLV3     SLV3     1        H7            2.7629
12894 WAT      TIP3     5162     OH2     -5161 SLV3     SLV3     1        H7            2.9754
12894 WAT      TIP3     5162     OH2     -5161 SLV3     SLV3     1        H7            2.5222
12894 WAT      TIP3     5162     OH2     -5161 SLV3     SLV3     1        H7            2.9352
12894 WAT      TIP3     5162     OH2     -5161 SLV3     SLV3     1        H7            2.9848
12894 WAT      TIP3     5162     OH2     -5161 SLV3     SLV3     1        H7            2.8293
12894 WAT      TIP3     5162     OH2     -5161 SLV3     SLV3     1        H7            2.9050
12894 WAT      TIP3     5162     OH2     -5161 SLV3     SLV3     1        H7            2.6809
12894 WAT      TIP3     5162     OH2     -5161 SLV3     SLV3     1        H7            2.8029
12894 WAT      TIP3     5162     OH2     -5161 SLV3     SLV3     1        H7            2.5646
12894 WAT      TIP3     5162     OH2     -5161 SLV3     SLV3     1        H7            2.5807
12894 WAT      TIP3     5162     OH2     -5161 SLV3     SLV3     1        H7            2.8256
12894 WAT      TIP3     5162     OH2     -5161 SLV3     SLV3     1        H7            2.6869
12894 WAT      TIP3     5162     OH2     -5161 SLV3     SLV3     1        H7            2.5333
12894 WAT      TIP3     5162     OH2     -5161 SLV3     SLV3     1        H7            2.9206
12894 WAT      TIP3     5162     OH2     -5161 SLV3     SLV3     1        H7            2.2942
12894 WAT      TIP3     5162     OH2     -5161 SLV3     SLV3     1        H7            2.3541
12894 WAT      TIP3     5162     OH2     -5161 SLV3     SLV3     1        H7            2.7070
12894 WAT      TIP3     5162     OH2     -5161 SLV3     SLV3     1        H7            2.2988
12894 WAT      TIP3     5162     OH2     -5161 SLV3     SLV3     1        H7            2.7519
12894 WAT      TIP3     5162     OH2     -5161 SLV3     SLV3     1        H7            2.8492
12894 WAT      TIP3     5162     OH2     -5161 SLV3     SLV3     1        H7            2.8859
12894 WAT      TIP3     5162     OH2     -5161 SLV3     SLV3     1        H7            2.5782
12894 WAT      TIP3     5162     OH2     -5161 SLV3     SLV3     1        H7            2.6947
12894 WAT      TIP3     5162     OH2     -5161 SLV3     SLV3     1        H7            2.8228
12894 WAT      TIP3     5162     OH2     -5161 SLV3     SLV3     1        H7            2.6123
12894 WAT      TIP3     5162     OH2     -5161 SLV3     SLV3     1        H7            2.6464
12894 WAT      TIP3     5162     OH2     -5161 SLV3     SLV3     1        H7            2.8904
12894 WAT      TIP3     5162     OH2     -5161 SLV3     SLV3     1        H7            2.5625
12894 WAT      TIP3     5162     OH2     -5161 SLV3     SLV3     1        H7            2.4621
37203 WAT      TIP3     21855    OH2     -5161 SLV3     SLV3     1        H7            2.7227
37203 WAT      TIP3     21855    OH2     -5161 SLV3     SLV3     1        H7            2.4314
37203 WAT      TIP3     21855    OH2     -5161 SLV3     SLV3     1        H7            2.9976
37203 WAT      TIP3     21855    OH2     -5161 SLV3     SLV3     1        H7            2.6906
37203 WAT      TIP3     21855    OH2     -5161 SLV3     SLV3     1        H7            2.5939
37203 WAT      TIP3     21855    OH2     -5161 SLV3     SLV3     1        H7            2.8433
37203 WAT      TIP3     21855    OH2     -5161 SLV3     SLV3     1        H7            2.5586
37203 WAT      TIP3     21855    OH2     -5161 SLV3     SLV3     1        H7            2.8476
37203 WAT      TIP3     21855    OH2     -5161 SLV3     SLV3     1        H7            2.9236
37203 WAT      TIP3     21855    OH2     -5161 SLV3     SLV3     1        H7            2.7319
37203 WAT      TIP3     21855    OH2     -5161 SLV3     SLV3     1        H7            2.6416
37203 WAT      TIP3     21855    OH2     -5161 SLV3     SLV3     1        H7            2.6196
37203 WAT      TIP3     21855    OH2     -5161 SLV3     SLV3     1        H7            2.4711
37203 WAT      TIP3     21855    OH2     -5161 SLV3     SLV3     1        H7            2.4003
37203 WAT      TIP3     21855    OH2     -5161 SLV3     SLV3     1        H7            2.7210
37203 WAT      TIP3     21855    OH2     -5161 SLV3     SLV3     1        H7            2.6010
37203 WAT      TIP3     21855    OH2     -5161 SLV3     SLV3     1        H7            2.8295
37203 WAT      TIP3     21855    OH2     -5161 SLV3     SLV3     1        H7            2.8467
37203 WAT      TIP3     21855    OH2     -5161 SLV3     SLV3     1        H7            2.3313
37203 WAT      TIP3     21855    OH2     -5161 SLV3     SLV3     1        H7            2.8950
37203 WAT      TIP3     21855    OH2     -5161 SLV3     SLV3     1        H7            2.9309
37203 WAT      TIP3     21855    OH2     -5161 SLV3     SLV3     1        H7            2.5307
37203 WAT      TIP3     21855    OH2     -5161 SLV3     SLV3     1        H7            2.6958
37203 WAT      TIP3     21855    OH2     -5161 SLV3     SLV3     1        H7            2.9077
37203 WAT      TIP3     21855    OH2     -5161 SLV3     SLV3     1        H7            2.8858
37203 WAT      TIP3     21855    OH2     -5161 SLV3     SLV3     1        H7            2.7991
37203 WAT      TIP3     21855    OH2     -5161 SLV3     SLV3     1        H7            2.9627
37203 WAT      TIP3     21855    OH2     -5161 SLV3     SLV3     1        H7            2.7963
26304 WAT      TIP3     14549    OH2     -5161 SLV3     SLV3     1        H7            2.6276
37203 WAT      TIP3     21855    OH2     -5161 SLV3     SLV3     1        H7            2.8551
37203 WAT      TIP3     21855    OH2     -5161 SLV3     SLV3     1        H7            2.5350
37203 WAT      TIP3     21855    OH2     -5161 SLV3     SLV3     1        H7            2.3896
26304 WAT      TIP3     14549    OH2     -5161 SLV3     SLV3     1        H7            2.5610
26304 WAT      TIP3     14549    OH2     -5161 SLV3     SLV3     1        H7            2.6329
26304 WAT      TIP3     14549    OH2     -5161 SLV3     SLV3     1        H7            2.9232
26304 WAT      TIP3     14549    OH2     -5161 SLV3     SLV3     1        H7            2.8529
26304 WAT      TIP3     14549    OH2     -5161 SLV3     SLV3     1        H7            2.9132
 5718 WAT      TIP3     359      OH2     -5161 SLV3     SLV3     1        H7            2.8186
 5718 WAT      TIP3     359      OH2     -5161 SLV3     SLV3     1        H7            2.6988
27834 WAT      TIP3     15728    OH2     -5161 SLV3     SLV3     1        H7            2.8086
 5718 WAT      TIP3     359      OH2     -5161 SLV3     SLV3     1        H7            2.7553
 5718 WAT      TIP3     359      OH2     -5161 SLV3     SLV3     1        H7            2.8467
 5718 WAT      TIP3     359      OH2     -5161 SLV3     SLV3     1        H7            2.5445
 5718 WAT      TIP3     359      OH2     -5161 SLV3     SLV3     1        H7            2.7159
 5718 WAT      TIP3     359      OH2     -5161 SLV3     SLV3     1        H7            2.8172
 5718 WAT      TIP3     359      OH2     -5161 SLV3     SLV3     1        H7            2.7377
 5718 WAT      TIP3     359      OH2     -5161 SLV3     SLV3     1        H7            2.9090
 5718 WAT      TIP3     359      OH2     -5161 SLV3     SLV3     1        H7            2.2473
 5718 WAT      TIP3     359      OH2     -5161 SLV3     SLV3     1        H7            2.6412
 5718 WAT      TIP3     359      OH2     -5161 SLV3     SLV3     1        H7            2.7699
 5718 WAT      TIP3     359      OH2     -5161 SLV3     SLV3     1        H7            2.9466
 5718 WAT      TIP3     359      OH2     -5161 SLV3     SLV3     1        H7            2.2103
 5718 WAT      TIP3     359      OH2     -5161 SLV3     SLV3     1        H7            2.7724
 5718 WAT      TIP3     359      OH2     -5161 SLV3     SLV3     1        H7            2.8056
 5718 WAT      TIP3     359      OH2     -5161 SLV3     SLV3     1        H7            2.7784
 5718 WAT      TIP3     359      OH2     -5161 SLV3     SLV3     1        H7            2.5361
 5718 WAT      TIP3     359      OH2     -5161 SLV3     SLV3     1        H7            2.3836
 5718 WAT      TIP3     359      OH2     -5161 SLV3     SLV3     1        H7            2.5621
 5718 WAT      TIP3     359      OH2     -5161 SLV3     SLV3     1        H7            2.8165
 5718 WAT      TIP3     359      OH2     -5161 SLV3     SLV3     1        H7            2.4108
 5718 WAT      TIP3     359      OH2     -5161 SLV3     SLV3     1        H7            2.7234
 5718 WAT      TIP3     359      OH2     -5161 SLV3     SLV3     1        H7            2.7801
 5718 WAT      TIP3     359      OH2     -5161 SLV3     SLV3     1        H7            2.9464
 5718 WAT      TIP3     359      OH2     -5161 SLV3     SLV3     1        H7            2.8152
 5718 WAT      TIP3     359      OH2     -5161 SLV3     SLV3     1        H7            2.9617
 5718 WAT      TIP3     359      OH2     -5161 SLV3     SLV3     1        H7            2.9248
13431 WAT      TIP3     5483     OH2     -5161 SLV3     SLV3     1        H7            2.8188
13431 WAT      TIP3     5483     OH2     -5161 SLV3     SLV3     1        H7            2.8308
13431 WAT      TIP3     5483     OH2     -5161 SLV3     SLV3     1        H7            2.9490
13431 WAT      TIP3     5483     OH2     -5161 SLV3     SLV3     1        H7            2.9225
13431 WAT      TIP3     5483     OH2     -5161 SLV3     SLV3     1        H7            2.4109
13431 WAT      TIP3     5483     OH2     -5161 SLV3     SLV3     1        H7            2.8379
13431 WAT      TIP3     5483     OH2     -5161 SLV3     SLV3     1        H7            2.7886
13431 WAT      TIP3     5483     OH2     -5161 SLV3     SLV3     1        H7            2.9887
13431 WAT      TIP3     5483     OH2     -5161 SLV3     SLV3     1        H7            2.8683
13431 WAT      TIP3     5483     OH2     -5161 SLV3     SLV3     1        H7            2.9318
13431 WAT      TIP3     5483     OH2     -5161 SLV3     SLV3     1        H7            2.6407
13431 WAT      TIP3     5483     OH2     -5161 SLV3     SLV3     1        H7            2.5818
13431 WAT      TIP3     5483     OH2     -5161 SLV3     SLV3     1        H7            2.8052
13431 WAT      TIP3     5483     OH2     -5161 SLV3     SLV3     1        H7            2.3647
13431 WAT      TIP3     5483     OH2     -5161 SLV3     SLV3     1        H7            2.7323
13431 WAT      TIP3     5483     OH2     -5161 SLV3     SLV3     1        H7            2.9805
13431 WAT      TIP3     5483     OH2     -5161 SLV3     SLV3     1        H7            2.3702
13431 WAT      TIP3     5483     OH2     -5161 SLV3     SLV3     1        H7            2.3463
13431 WAT      TIP3     5483     OH2     -5161 SLV3     SLV3     1        H7            2.9483
13431 WAT      TIP3     5483     OH2     -5161 SLV3     SLV3     1        H7            2.6423
13431 WAT      TIP3     5483     OH2     -5161 SLV3     SLV3     1        H7            2.6008
13431 WAT      TIP3     5483     OH2     -5161 SLV3     SLV3     1        H7            2.5911
13431 WAT      TIP3     5483     OH2     -5161 SLV3     SLV3     1        H7            2.3868
13431 WAT      TIP3     5483     OH2     -5161 SLV3     SLV3     1        H7            2.7297
13431 WAT      TIP3     5483     OH2     -5161 SLV3     SLV3     1        H7            2.7310
13431 WAT      TIP3     5483     OH2     -5161 SLV3     SLV3     1        H7            2.8401
13431 WAT      TIP3     5483     OH2     -5161 SLV3     SLV3     1        H7            2.6746
13431 WAT      TIP3     5483     OH2     -5161 SLV3     SLV3     1        H7            2.3668
13431 WAT      TIP3     5483     OH2     -5161 SLV3     SLV3     1        H7            2.8661
13431 WAT      TIP3     5483     OH2     -5161 SLV3     SLV3     1        H7            2.7652
13431 WAT      TIP3     5483     OH2     -5161 SLV3     SLV3     1        H7            2.7725
13431 WAT      TIP3     5483     OH2     -5161 SLV3     SLV3     1        H7            2.7832
13431 WAT      TIP3     5483     OH2     -5161 SLV3     SLV3     1        H7            2.3521
13431 WAT      TIP3     5483     OH2     -5161 SLV3     SLV3     1        H7            2.7919
13431 WAT      TIP3     5483     OH2     -5161 SLV3     SLV3     1        H7            2.7516
13431 WAT      TIP3     5483     OH2     -5161 SLV3     SLV3     1        H7            2.9553
13431 WAT      TIP3     5483     OH2     -5161 SLV3     SLV3     1        H7            2.8242
13431 WAT      TIP3     5483     OH2     -5161 SLV3     SLV3     1        H7            2.6171
13431 WAT      TIP3     5483     OH2     -5161 SLV3     SLV3     1        H7            2.5286
13431 WAT      TIP3     5483     OH2     -5161 SLV3     SLV3     1        H7            2.6751
13431 WAT      TIP3     5483     OH2     -5161 SLV3     SLV3     1        H7            2.6927
13431 WAT      TIP3     5483     OH2     -5161 SLV3     SLV3     1        H7            2.6159
13431 WAT      TIP3     5483     OH2     -5161 SLV3     SLV3     1        H7            2.8232
13431 WAT      TIP3     5483     OH2     -5161 SLV3     SLV3     1        H7            2.9753
13431 WAT      TIP3     5483     OH2     -5161 SLV3     SLV3     1        H7            2.5054
13431 WAT      TIP3     5483     OH2     -5161 SLV3     SLV3     1        H7            2.8513
13431 WAT      TIP3     5483     OH2     -5161 SLV3     SLV3     1        H7            2.9966
13431 WAT      TIP3     5483     OH2     -5161 SLV3     SLV3     1        H7            2.6303
13431 WAT      TIP3     5483     OH2     -5161 SLV3     SLV3     1        H7            2.6921
13431 WAT      TIP3     5483     OH2     -5161 SLV3     SLV3     1        H7            2.7017
13431 WAT      TIP3     5483     OH2     -5161 SLV3     SLV3     1        H7            2.8191
13431 WAT      TIP3     5483     OH2     -5161 SLV3     SLV3     1        H7            2.9106
13431 WAT      TIP3     5483     OH2     -5161 SLV3     SLV3     1        H7            2.7558
13431 WAT      TIP3     5483     OH2     -5161 SLV3     SLV3     1        H7            2.5331
13431 WAT      TIP3     5483     OH2     -5161 SLV3     SLV3     1        H7            2.5951
13431 WAT      TIP3     5483     OH2     -5161 SLV3     SLV3     1        H7            2.4975
13431 WAT      TIP3     5483     OH2     -5161 SLV3     SLV3     1        H7            2.8243
13431 WAT      TIP3     5483     OH2     -5161 SLV3     SLV3     1        H7            2.4390
13431 WAT      TIP3     5483     OH2     -5161 SLV3     SLV3     1        H7            2.6437
13431 WAT      TIP3     5483     OH2     -5161 SLV3     SLV3     1        H7            2.7581
13431 WAT      TIP3     5483     OH2     -5161 SLV3     SLV3     1        H7            2.5060
13431 WAT      TIP3     5483     OH2     -5161 SLV3     SLV3     1        H7            2.5962
13431 WAT      TIP3     5483     OH2     -5161 SLV3     SLV3     1        H7            2.9884
13431 WAT      TIP3     5483     OH2     -5161 SLV3     SLV3     1        H7            2.8726
13431 WAT      TIP3     5483     OH2     -5161 SLV3     SLV3     1        H7            2.9649
13431 WAT      TIP3     5483     OH2     -5161 SLV3     SLV3     1        H7            2.5169
13431 WAT      TIP3     5483     OH2     -5161 SLV3     SLV3     1        H7            2.8594
13431 WAT      TIP3     5483     OH2     -5161 SLV3     SLV3     1        H7            2.3994
13431 WAT      TIP3     5483     OH2     -5161 SLV3     SLV3     1        H7            2.8415
13431 WAT      TIP3     5483     OH2     -5161 SLV3     SLV3     1        H7            2.8169
13431 WAT      TIP3     5483     OH2     -5161 SLV3     SLV3     1        H7            2.9977
13431 WAT      TIP3     5483     OH2     -5161 SLV3     SLV3     1        H7            2.7348
13431 WAT      TIP3     5483     OH2     -5161 SLV3     SLV3     1        H7            2.6421
13431 WAT      TIP3     5483     OH2     -5161 SLV3     SLV3     1        H7            2.6257
13431 WAT      TIP3     5483     OH2     -5161 SLV3     SLV3     1        H7            2.6360
13431 WAT      TIP3     5483     OH2     -5161 SLV3     SLV3     1        H7            2.8311
13431 WAT      TIP3     5483     OH2     -5161 SLV3     SLV3     1        H7            2.6905
13431 WAT      TIP3     5483     OH2     -5161 SLV3     SLV3     1        H7            2.9634
13431 WAT      TIP3     5483     OH2     -5161 SLV3     SLV3     1        H7            2.5823
13431 WAT      TIP3     5483     OH2     -5161 SLV3     SLV3     1        H7            2.3564
13431 WAT      TIP3     5483     OH2     -5161 SLV3     SLV3     1        H7            2.9577
13431 WAT      TIP3     5483     OH2     -5161 SLV3     SLV3     1        H7            2.8835
13431 WAT      TIP3     5483     OH2     -5161 SLV3     SLV3     1        H7            2.9517
13431 WAT      TIP3     5483     OH2     -5161 SLV3     SLV3     1        H7            2.6433
13431 WAT      TIP3     5483     OH2     -5161 SLV3     SLV3     1        H7            2.8990
13431 WAT      TIP3     5483     OH2     -5161 SLV3     SLV3     1        H7            2.7315
13431 WAT      TIP3     5483     OH2     -5161 SLV3     SLV3     1        H7            2.8601
13431 WAT      TIP3     5483     OH2     -5161 SLV3     SLV3     1        H7            2.9197
13431 WAT      TIP3     5483     OH2     -5161 SLV3     SLV3     1        H7            2.8041
13431 WAT      TIP3     5483     OH2     -5161 SLV3     SLV3     1        H7            2.5642
13431 WAT      TIP3     5483     OH2     -5161 SLV3     SLV3     1        H7            2.5821
13431 WAT      TIP3     5483     OH2     -5161 SLV3     SLV3     1        H7            2.9249
13431 WAT      TIP3     5483     OH2     -5161 SLV3     SLV3     1        H7            2.7589
13431 WAT      TIP3     5483     OH2     -5161 SLV3     SLV3     1        H7            2.9214
13431 WAT      TIP3     5483     OH2     -5161 SLV3     SLV3     1        H7            2.5996
13431 WAT      TIP3     5483     OH2     -5161 SLV3     SLV3     1        H7            2.6089
13431 WAT      TIP3     5483     OH2     -5161 SLV3     SLV3     1        H7            2.9377
13431 WAT      TIP3     5483     OH2     -5161 SLV3     SLV3     1        H7            2.4497
13431 WAT      TIP3     5483     OH2     -5161 SLV3     SLV3     1        H7            2.6524
13431 WAT      TIP3     5483     OH2     -5161 SLV3     SLV3     1        H7            2.9340
13431 WAT      TIP3     5483     OH2     -5161 SLV3     SLV3     1        H7            2.2208
13431 WAT      TIP3     5483     OH2     -5161 SLV3     SLV3     1        H7            2.9296
13431 WAT      TIP3     5483     OH2     -5161 SLV3     SLV3     1        H7            2.7712
13431 WAT      TIP3     5483     OH2     -5161 SLV3     SLV3     1        H7            2.4783
13431 WAT      TIP3     5483     OH2     -5161 SLV3     SLV3     1        H7            2.3903
13431 WAT      TIP3     5483     OH2     -5161 SLV3     SLV3     1        H7            2.7248
13431 WAT      TIP3     5483     OH2     -5161 SLV3     SLV3     1        H7            2.9745
13431 WAT      TIP3     5483     OH2     -5161 SLV3     SLV3     1        H7            2.3330
13431 WAT      TIP3     5483     OH2     -5161 SLV3     SLV3     1        H7            2.9405
13431 WAT      TIP3     5483     OH2     -5161 SLV3     SLV3     1        H7            2.7355
13431 WAT      TIP3     5483     OH2     -5161 SLV3     SLV3     1        H7            2.5738
13431 WAT      TIP3     5483     OH2     -5161 SLV3     SLV3     1        H7            2.6581
13431 WAT      TIP3     5483     OH2     -5161 SLV3     SLV3     1        H7            2.7210
13431 WAT      TIP3     5483     OH2     -5161 SLV3     SLV3     1        H7            2.6573
13431 WAT      TIP3     5483     OH2     -5161 SLV3     SLV3     1        H7            2.8334
13431 WAT      TIP3     5483     OH2     -5161 SLV3     SLV3     1        H7            2.8177
13431 WAT      TIP3     5483     OH2     -5161 SLV3     SLV3     1        H7            2.5933
13431 WAT      TIP3     5483     OH2     -5161 SLV3     SLV3     1        H7            2.6832
13431 WAT      TIP3     5483     OH2     -5161 SLV3     SLV3     1        H7            2.8818
13431 WAT      TIP3     5483     OH2     -5161 SLV3     SLV3     1        H7            2.3908
13431 WAT      TIP3     5483     OH2     -5161 SLV3     SLV3     1        H7            2.4237
13431 WAT      TIP3     5483     OH2     -5161 SLV3     SLV3     1        H7            2.8880
13431 WAT      TIP3     5483     OH2     -5161 SLV3     SLV3     1        H7            2.4654
13431 WAT      TIP3     5483     OH2     -5161 SLV3     SLV3     1        H7            2.9467
13431 WAT      TIP3     5483     OH2     -5161 SLV3     SLV3     1        H7            2.8830
13431 WAT      TIP3     5483     OH2     -5161 SLV3     SLV3     1        H7            2.5483
13431 WAT      TIP3     5483     OH2     -5161 SLV3     SLV3     1        H7            2.9821
13431 WAT      TIP3     5483     OH2     -5161 SLV3     SLV3     1        H7            2.8713
13431 WAT      TIP3     5483     OH2     -5161 SLV3     SLV3     1        H7            2.6214
13431 WAT      TIP3     5483     OH2     -5161 SLV3     SLV3     1        H7            2.5779
13431 WAT      TIP3     5483     OH2     -5161 SLV3     SLV3     1        H7            2.8284
13431 WAT      TIP3     5483     OH2     -5161 SLV3     SLV3     1        H7            2.8356
13431 WAT      TIP3     5483     OH2     -5161 SLV3     SLV3     1        H7            2.5728
13431 WAT      TIP3     5483     OH2     -5161 SLV3     SLV3     1        H7            2.8994
13431 WAT      TIP3     5483     OH2     -5161 SLV3     SLV3     1        H7            2.9729
13431 WAT      TIP3     5483     OH2     -5161 SLV3     SLV3     1        H7            2.9797
13431 WAT      TIP3     5483     OH2     -5161 SLV3     SLV3     1        H7            2.7466
13431 WAT      TIP3     5483     OH2     -5161 SLV3     SLV3     1        H7            2.7008
13431 WAT      TIP3     5483     OH2     -5161 SLV3     SLV3     1        H7            2.8766
13431 WAT      TIP3     5483     OH2     -5161 SLV3     SLV3     1        H7            2.8667
13431 WAT      TIP3     5483     OH2     -5161 SLV3     SLV3     1        H7            2.3293
13431 WAT      TIP3     5483     OH2     -5161 SLV3     SLV3     1        H7            2.8675
13431 WAT      TIP3     5483     OH2     -5161 SLV3     SLV3     1        H7            2.5821
13431 WAT      TIP3     5483     OH2     -5161 SLV3     SLV3     1        H7            2.5642
13431 WAT      TIP3     5483     OH2     -5161 SLV3     SLV3     1        H7            2.7673
13431 WAT      TIP3     5483     OH2     -5161 SLV3     SLV3     1        H7            2.9757
13431 WAT      TIP3     5483     OH2     -5161 SLV3     SLV3     1        H7            2.6271
13431 WAT      TIP3     5483     OH2     -5161 SLV3     SLV3     1        H7            2.9756
13431 WAT      TIP3     5483     OH2     -5161 SLV3     SLV3     1        H7            2.9045
13431 WAT      TIP3     5483     OH2     -5161 SLV3     SLV3     1        H7            2.9758
13431 WAT      TIP3     5483     OH2     -5161 SLV3     SLV3     1        H7            2.3239
13431 WAT      TIP3     5483     OH2     -5161 SLV3     SLV3     1        H7            2.6318
13431 WAT      TIP3     5483     OH2     -5161 SLV3     SLV3     1        H7            2.7184
13431 WAT      TIP3     5483     OH2     -5161 SLV3     SLV3     1        H7            2.9124
13431 WAT      TIP3     5483     OH2     -5161 SLV3     SLV3     1        H7            2.7835
13431 WAT      TIP3     5483     OH2     -5161 SLV3     SLV3     1        H7            2.8649
13431 WAT      TIP3     5483     OH2     -5161 SLV3     SLV3     1        H7            2.5018
13431 WAT      TIP3     5483     OH2     -5161 SLV3     SLV3     1        H7            2.9316
13431 WAT      TIP3     5483     OH2     -5161 SLV3     SLV3     1        H7            2.9447
13431 WAT      TIP3     5483     OH2     -5161 SLV3     SLV3     1        H7            2.8830
13431 WAT      TIP3     5483     OH2     -5161 SLV3     SLV3     1        H7            2.9661
13431 WAT      TIP3     5483     OH2     -5161 SLV3     SLV3     1        H7            2.9675
13431 WAT      TIP3     5483     OH2     -5161 SLV3     SLV3     1        H7            2.8029
13431 WAT      TIP3     5483     OH2     -5161 SLV3     SLV3     1        H7            2.8156
13431 WAT      TIP3     5483     OH2     -5161 SLV3     SLV3     1        H7            2.5008
13431 WAT      TIP3     5483     OH2     -5161 SLV3     SLV3     1        H7            2.9855
13431 WAT      TIP3     5483     OH2     -5161 SLV3     SLV3     1        H7            2.6755
13431 WAT      TIP3     5483     OH2     -5161 SLV3     SLV3     1        H7            2.5717
38850 WAT      TIP3     22983    OH2     -5161 SLV3     SLV3     1        H7            2.4158
38850 WAT      TIP3     22983    OH2     -5161 SLV3     SLV3     1        H7            2.7514
19122 WAT      TIP3     9301     OH2     -5161 SLV3     SLV3     1        H7            2.3601
19122 WAT      TIP3     9301     OH2     -5161 SLV3     SLV3     1        H7            2.8661
19122 WAT      TIP3     9301     OH2     -5161 SLV3     SLV3     1        H7            2.7491
19122 WAT      TIP3     9301     OH2     -5161 SLV3     SLV3     1        H7            2.3086
19122 WAT      TIP3     9301     OH2     -5161 SLV3     SLV3     1        H7            2.4897
19122 WAT      TIP3     9301     OH2     -5161 SLV3     SLV3     1        H7            2.6442
19122 WAT      TIP3     9301     OH2     -5161 SLV3     SLV3     1        H7            2.8707
19122 WAT      TIP3     9301     OH2     -5161 SLV3     SLV3     1        H7            2.2825
19122 WAT      TIP3     9301     OH2     -5161 SLV3     SLV3     1        H7            2.6680
19122 WAT      TIP3     9301     OH2     -5161 SLV3     SLV3     1        H7            2.4334
19122 WAT      TIP3     9301     OH2     -5161 SLV3     SLV3     1        H7            2.9720
19122 WAT      TIP3     9301     OH2     -5161 SLV3     SLV3     1        H7            2.4453
19122 WAT      TIP3     9301     OH2     -5161 SLV3     SLV3     1        H7            2.5934
19122 WAT      TIP3     9301     OH2     -5161 SLV3     SLV3     1        H7            2.4993
19122 WAT      TIP3     9301     OH2     -5161 SLV3     SLV3     1        H7            2.5836
19122 WAT      TIP3     9301     OH2     -5161 SLV3     SLV3     1        H7            2.2025
19122 WAT      TIP3     9301     OH2     -5161 SLV3     SLV3     1        H7            2.8158
19122 WAT      TIP3     9301     OH2     -5161 SLV3     SLV3     1        H7            2.9598
19122 WAT      TIP3     9301     OH2     -5161 SLV3     SLV3     1        H7            2.9416
19122 WAT      TIP3     9301     OH2     -5161 SLV3     SLV3     1        H7            2.8325
19122 WAT      TIP3     9301     OH2     -5161 SLV3     SLV3     1        H7            2.4367
19122 WAT      TIP3     9301     OH2     -5161 SLV3     SLV3     1        H7            2.7760
19122 WAT      TIP3     9301     OH2     -5161 SLV3     SLV3     1        H7            2.9052
19122 WAT      TIP3     9301     OH2     -5161 SLV3     SLV3     1        H7            2.3218
19122 WAT      TIP3     9301     OH2     -5161 SLV3     SLV3     1        H7            2.4623
19122 WAT      TIP3     9301     OH2     -5161 SLV3     SLV3     1        H7            2.4327
19122 WAT      TIP3     9301     OH2     -5161 SLV3     SLV3     1        H7            2.7012
19122 WAT      TIP3     9301     OH2     -5161 SLV3     SLV3     1        H7            2.9277
19122 WAT      TIP3     9301     OH2     -5161 SLV3     SLV3     1        H7            2.9397
19122 WAT      TIP3     9301     OH2     -5161 SLV3     SLV3     1        H7            2.5374
19122 WAT      TIP3     9301     OH2     -5161 SLV3     SLV3     1        H7            2.8695
19122 WAT      TIP3     9301     OH2     -5161 SLV3     SLV3     1        H7            2.6323
19122 WAT      TIP3     9301     OH2     -5161 SLV3     SLV3     1        H7            2.6704
19122 WAT      TIP3     9301     OH2     -5161 SLV3     SLV3     1        H7            2.6679
19122 WAT      TIP3     9301     OH2     -5161 SLV3     SLV3     1        H7            2.6053
19122 WAT      TIP3     9301     OH2     -5161 SLV3     SLV3     1        H7            2.7637
19122 WAT      TIP3     9301     OH2     -5161 SLV3     SLV3     1        H7            2.6847
19122 WAT      TIP3     9301     OH2     -5161 SLV3     SLV3     1        H7            2.5078
19122 WAT      TIP3     9301     OH2     -5161 SLV3     SLV3     1        H7            2.8781
19122 WAT      TIP3     9301     OH2     -5161 SLV3     SLV3     1        H7            2.7050
19122 WAT      TIP3     9301     OH2     -5161 SLV3     SLV3     1        H7            2.9424
19122 WAT      TIP3     9301     OH2     -5161 SLV3     SLV3     1        H7            2.9576
19122 WAT      TIP3     9301     OH2     -5161 SLV3     SLV3     1        H7            2.9343
19122 WAT      TIP3     9301     OH2     -5161 SLV3     SLV3     1        H7            2.7533
19122 WAT      TIP3     9301     OH2     -5161 SLV3     SLV3     1        H7            2.2598
19122 WAT      TIP3     9301     OH2     -5161 SLV3     SLV3     1        H7            2.9175
19122 WAT      TIP3     9301     OH2     -5161 SLV3     SLV3     1        H7            2.5010
19122 WAT      TIP3     9301     OH2     -5161 SLV3     SLV3     1        H7            2.5945
19122 WAT      TIP3     9301     OH2     -5161 SLV3     SLV3     1        H7            2.6450
19122 WAT      TIP3     9301     OH2     -5161 SLV3     SLV3     1        H7            2.1463
19122 WAT      TIP3     9301     OH2     -5161 SLV3     SLV3     1        H7            2.5312
19122 WAT      TIP3     9301     OH2     -5161 SLV3     SLV3     1        H7            2.6987
19122 WAT      TIP3     9301     OH2     -5161 SLV3     SLV3     1        H7            2.7074
19122 WAT      TIP3     9301     OH2     -5161 SLV3     SLV3     1        H7            2.9061
19122 WAT      TIP3     9301     OH2     -5161 SLV3     SLV3     1        H7            2.6954
19122 WAT      TIP3     9301     OH2     -5161 SLV3     SLV3     1        H7            2.5612
19122 WAT      TIP3     9301     OH2     -5161 SLV3     SLV3     1        H7            2.8138
19122 WAT      TIP3     9301     OH2     -5161 SLV3     SLV3     1        H7            2.6415
19122 WAT      TIP3     9301     OH2     -5161 SLV3     SLV3     1        H7            2.7567
19122 WAT      TIP3     9301     OH2     -5161 SLV3     SLV3     1        H7            2.9667
19122 WAT      TIP3     9301     OH2     -5161 SLV3     SLV3     1        H7            2.9583
19122 WAT      TIP3     9301     OH2     -5161 SLV3     SLV3     1        H7            2.9114
19122 WAT      TIP3     9301     OH2     -5161 SLV3     SLV3     1        H7            2.4709
19122 WAT      TIP3     9301     OH2     -5161 SLV3     SLV3     1        H7            2.6932
19122 WAT      TIP3     9301     OH2     -5161 SLV3     SLV3     1        H7            2.6884
19122 WAT      TIP3     9301     OH2     -5161 SLV3     SLV3     1        H7            2.9196
19122 WAT      TIP3     9301     OH2     -5161 SLV3     SLV3     1        H7            2.7412
19122 WAT      TIP3     9301     OH2     -5161 SLV3     SLV3     1        H7            2.6954
19122 WAT      TIP3     9301     OH2     -5161 SLV3     SLV3     1        H7            2.6504
19122 WAT      TIP3     9301     OH2     -5161 SLV3     SLV3     1        H7            2.6264
19122 WAT      TIP3     9301     OH2     -5161 SLV3     SLV3     1        H7            2.9323
19122 WAT      TIP3     9301     OH2     -5161 SLV3     SLV3     1        H7            2.8140
19122 WAT      TIP3     9301     OH2     -5161 SLV3     SLV3     1        H7            2.8186
19122 WAT      TIP3     9301     OH2     -5161 SLV3     SLV3     1        H7            2.8297
19122 WAT      TIP3     9301     OH2     -5161 SLV3     SLV3     1        H7            2.7777
19122 WAT      TIP3     9301     OH2     -5161 SLV3     SLV3     1        H7            2.6962
19122 WAT      TIP3     9301     OH2     -5161 SLV3     SLV3     1        H7            2.7948
19122 WAT      TIP3     9301     OH2     -5161 SLV3     SLV3     1        H7            2.3661
19122 WAT      TIP3     9301     OH2     -5161 SLV3     SLV3     1        H7            2.3715
19122 WAT      TIP3     9301     OH2     -5161 SLV3     SLV3     1        H7            2.7177
19122 WAT      TIP3     9301     OH2     -5161 SLV3     SLV3     1        H7            2.9163
19122 WAT      TIP3     9301     OH2     -5161 SLV3     SLV3     1        H7            2.8629
19122 WAT      TIP3     9301     OH2     -5161 SLV3     SLV3     1        H7            2.7404
19122 WAT      TIP3     9301     OH2     -5161 SLV3     SLV3     1        H7            2.7468
19122 WAT      TIP3     9301     OH2     -5161 SLV3     SLV3     1        H7            2.7272
19122 WAT      TIP3     9301     OH2     -5161 SLV3     SLV3     1        H7            2.7959
19122 WAT      TIP3     9301     OH2     -5161 SLV3     SLV3     1        H7            2.7110
19122 WAT      TIP3     9301     OH2     -5161 SLV3     SLV3     1        H7            2.7768
19122 WAT      TIP3     9301     OH2     -5161 SLV3     SLV3     1        H7            2.5201
19122 WAT      TIP3     9301     OH2     -5161 SLV3     SLV3     1        H7            2.8146
19122 WAT      TIP3     9301     OH2     -5161 SLV3     SLV3     1        H7            2.8685
19122 WAT      TIP3     9301     OH2     -5161 SLV3     SLV3     1        H7            2.4888
19122 WAT      TIP3     9301     OH2     -5161 SLV3     SLV3     1        H7            2.7877
19122 WAT      TIP3     9301     OH2     -5161 SLV3     SLV3     1        H7            2.4979
19122 WAT      TIP3     9301     OH2     -5161 SLV3     SLV3     1        H7            2.9781
19122 WAT      TIP3     9301     OH2     -5161 SLV3     SLV3     1        H7            2.7652
19122 WAT      TIP3     9301     OH2     -5161 SLV3     SLV3     1        H7            2.9778
19122 WAT      TIP3     9301     OH2     -5161 SLV3     SLV3     1        H7            2.4603
19122 WAT      TIP3     9301     OH2     -5161 SLV3     SLV3     1        H7            2.7293
19122 WAT      TIP3     9301     OH2     -5161 SLV3     SLV3     1        H7            2.7468
38850 WAT      TIP3     22983    OH2     -5161 SLV3     SLV3     1        H7            2.9414
19122 WAT      TIP3     9301     OH2     -5161 SLV3     SLV3     1        H7            2.7138
30681 WAT      TIP3     17448    OH2     -5161 SLV3     SLV3     1        H7            2.5157
30681 WAT      TIP3     17448    OH2     -5161 SLV3     SLV3     1        H7            2.9987
30681 WAT      TIP3     17448    OH2     -5161 SLV3     SLV3     1        H7            2.9260
30681 WAT      TIP3     17448    OH2     -5161 SLV3     SLV3     1        H7            2.8332
30681 WAT      TIP3     17448    OH2     -5161 SLV3     SLV3     1        H7            2.9263
30681 WAT      TIP3     17448    OH2     -5161 SLV3     SLV3     1        H7            2.8840
30681 WAT      TIP3     17448    OH2     -5161 SLV3     SLV3     1        H7            2.6711
30681 WAT      TIP3     17448    OH2     -5161 SLV3     SLV3     1        H7            2.3011
30681 WAT      TIP3     17448    OH2     -5161 SLV3     SLV3     1        H7            2.5124
30681 WAT      TIP3     17448    OH2     -5161 SLV3     SLV3     1        H7            2.7017
30681 WAT      TIP3     17448    OH2     -5161 SLV3     SLV3     1        H7            2.0628
30681 WAT      TIP3     17448    OH2     -5161 SLV3     SLV3     1        H7            2.6606
30681 WAT      TIP3     17448    OH2     -5161 SLV3     SLV3     1        H7            2.7631
30681 WAT      TIP3     17448    OH2     -5161 SLV3     SLV3     1        H7            2.6523
30681 WAT      TIP3     17448    OH2     -5161 SLV3     SLV3     1        H7            2.9505
 9897 WAT      TIP3     3137     OH2     -5161 SLV3     SLV3     1        H7            2.8035
 9897 WAT      TIP3     3137     OH2     -5161 SLV3     SLV3     1        H7            2.9422
 9897 WAT      TIP3     3137     OH2     -5161 SLV3     SLV3     1        H7            2.8294
 9897 WAT      TIP3     3137     OH2     -5161 SLV3     SLV3     1        H7            2.9608
 9897 WAT      TIP3     3137     OH2     -5161 SLV3     SLV3     1        H7            2.4864
 9897 WAT      TIP3     3137     OH2     -5161 SLV3     SLV3     1        H7            2.5528
 9897 WAT      TIP3     3137     OH2     -5161 SLV3     SLV3     1        H7            2.8780
 9897 WAT      TIP3     3137     OH2     -5161 SLV3     SLV3     1        H7            2.9047
 9897 WAT      TIP3     3137     OH2     -5161 SLV3     SLV3     1        H7            2.8384
 9897 WAT      TIP3     3137     OH2     -5161 SLV3     SLV3     1        H7            2.5412
 9897 WAT      TIP3     3137     OH2     -5161 SLV3     SLV3     1        H7            2.9179
 9897 WAT      TIP3     3137     OH2     -5161 SLV3     SLV3     1        H7            2.9708
 9897 WAT      TIP3     3137     OH2     -5161 SLV3     SLV3     1        H7            2.6219
 9897 WAT      TIP3     3137     OH2     -5161 SLV3     SLV3     1        H7            2.9327
 9897 WAT      TIP3     3137     OH2     -5161 SLV3     SLV3     1        H7            2.8083
 9897 WAT      TIP3     3137     OH2     -5161 SLV3     SLV3     1        H7            2.7609
30681 WAT      TIP3     17448    OH2     -5161 SLV3     SLV3     1        H7            2.0375
22518 WAT      TIP3     11758    OH2     -5161 SLV3     SLV3     1        H7            2.7173
30681 WAT      TIP3     17448    OH2     -5161 SLV3     SLV3     1        H7            2.4309
22518 WAT      TIP3     11758    OH2     -5161 SLV3     SLV3     1        H7            2.9515
30681 WAT      TIP3     17448    OH2     -5161 SLV3     SLV3     1        H7            2.9233
30681 WAT      TIP3     17448    OH2     -5161 SLV3     SLV3     1        H7            2.9803
30681 WAT      TIP3     17448    OH2     -5161 SLV3     SLV3     1        H7            2.6819
30681 WAT      TIP3     17448    OH2     -5161 SLV3     SLV3     1        H7            2.9304
30681 WAT      TIP3     17448    OH2     -5161 SLV3     SLV3     1        H7            2.8421
30681 WAT      TIP3     17448    OH2     -5161 SLV3     SLV3     1        H7            2.4371
30681 WAT      TIP3     17448    OH2     -5161 SLV3     SLV3     1        H7            2.5835
30681 WAT      TIP3     17448    OH2     -5161 SLV3     SLV3     1        H7            2.4387
30681 WAT      TIP3     17448    OH2     -5161 SLV3     SLV3     1        H7            2.3116
22518 WAT      TIP3     11758    OH2     -5161 SLV3     SLV3     1        H7            2.9978
30681 WAT      TIP3     17448    OH2     -5161 SLV3     SLV3     1        H7            2.8308
22518 WAT      TIP3     11758    OH2     -5161 SLV3     SLV3     1        H7            2.8277
30681 WAT      TIP3     17448    OH2     -5161 SLV3     SLV3     1        H7            2.5007
30681 WAT      TIP3     17448    OH2     -5161 SLV3     SLV3     1        H7            2.1669
22518 WAT      TIP3     11758    OH2     -5161 SLV3     SLV3     1        H7            2.7542
22518 WAT      TIP3     11758    OH2     -5161 SLV3     SLV3     1        H7            2.9220
22518 WAT      TIP3     11758    OH2     -5161 SLV3     SLV3     1        H7            2.8441
22518 WAT      TIP3     11758    OH2     -5161 SLV3     SLV3     1        H7            2.9761
22518 WAT      TIP3     11758    OH2     -5161 SLV3     SLV3     1        H7            2.9382
30681 WAT      TIP3     17448    OH2     -5161 SLV3     SLV3     1        H7            2.9055
22518 WAT      TIP3     11758    OH2     -5161 SLV3     SLV3     1        H7            2.7298
22518 WAT      TIP3     11758    OH2     -5161 SLV3     SLV3     1        H7            2.9877
30681 WAT      TIP3     17448    OH2     -5161 SLV3     SLV3     1        H7            2.6937
30681 WAT      TIP3     17448    OH2     -5161 SLV3     SLV3     1        H7            2.6298
30681 WAT      TIP3     17448    OH2     -5161 SLV3     SLV3     1        H7            2.9709
30681 WAT      TIP3     17448    OH2     -5161 SLV3     SLV3     1        H7            2.3389
30681 WAT      TIP3     17448    OH2     -5161 SLV3     SLV3     1        H7            2.3895
30681 WAT      TIP3     17448    OH2     -5161 SLV3     SLV3     1        H7            2.9815
30681 WAT      TIP3     17448    OH2     -5161 SLV3     SLV3     1        H7            2.6223
30681 WAT      TIP3     17448    OH2     -5161 SLV3     SLV3     1        H7            2.0439
30681 WAT      TIP3     17448    OH2     -5161 SLV3     SLV3     1        H7            2.4241
30681 WAT      TIP3     17448    OH2     -5161 SLV3     SLV3     1        H7            2.8448
30681 WAT      TIP3     17448    OH2     -5161 SLV3     SLV3     1        H7            2.2228
30681 WAT      TIP3     17448    OH2     -5161 SLV3     SLV3     1        H7            2.5158
30681 WAT      TIP3     17448    OH2     -5161 SLV3     SLV3     1        H7            2.6361
30681 WAT      TIP3     17448    OH2     -5161 SLV3     SLV3     1        H7            2.6457
30681 WAT      TIP3     17448    OH2     -5161 SLV3     SLV3     1        H7            2.8679
44910 WAT      TIP3     26829    OH2     -5161 SLV3     SLV3     1        H7            2.7518
30681 WAT      TIP3     17448    OH2     -5161 SLV3     SLV3     1        H7            2.8909
30681 WAT      TIP3     17448    OH2     -5161 SLV3     SLV3     1        H7            2.8465
30681 WAT      TIP3     17448    OH2     -5161 SLV3     SLV3     1        H7            2.9023
30681 WAT      TIP3     17448    OH2     -5161 SLV3     SLV3     1        H7            2.6010
30681 WAT      TIP3     17448    OH2     -5161 SLV3     SLV3     1        H7            2.6831
30681 WAT      TIP3     17448    OH2     -5161 SLV3     SLV3     1        H7            2.9000
11469 WAT      TIP3     4288     OH2     -5161 SLV3     SLV3     1        H7            2.8495
30681 WAT      TIP3     17448    OH2     -5161 SLV3     SLV3     1        H7            2.4831
11469 WAT      TIP3     4288     OH2     -5161 SLV3     SLV3     1        H7            2.7828
30681 WAT      TIP3     17448    OH2     -5161 SLV3     SLV3     1        H7            2.2106
30681 WAT      TIP3     17448    OH2     -5161 SLV3     SLV3     1        H7            2.7906
11469 WAT      TIP3     4288     OH2     -5161 SLV3     SLV3     1        H7            2.4737
11469 WAT      TIP3     4288     OH2     -5161 SLV3     SLV3     1        H7            2.8662
11469 WAT      TIP3     4288     OH2     -5161 SLV3     SLV3     1        H7            2.9470
11469 WAT      TIP3     4288     OH2     -5161 SLV3     SLV3     1        H7            2.9776
11469 WAT      TIP3     4288     OH2     -5161 SLV3     SLV3     1        H7            2.9798
11469 WAT      TIP3     4288     OH2     -5161 SLV3     SLV3     1        H7            2.7977
11469 WAT      TIP3     4288     OH2     -5161 SLV3     SLV3     1        H7            2.7231
15714 WAT      TIP3     7143     OH2     -5161 SLV3     SLV3     1        H7            2.5359
15714 WAT      TIP3     7143     OH2     -5161 SLV3     SLV3     1        H7            2.9299
15714 WAT      TIP3     7143     OH2     -5161 SLV3     SLV3     1        H7            2.8860
15714 WAT      TIP3     7143     OH2     -5161 SLV3     SLV3     1        H7            2.6571
15714 WAT      TIP3     7143     OH2     -5161 SLV3     SLV3     1        H7            2.7761
30681 WAT      TIP3     17448    OH2     -5161 SLV3     SLV3     1        H7            2.9337
30681 WAT      TIP3     17448    OH2     -5161 SLV3     SLV3     1        H7            2.7005
32244 WAT      TIP3     18535    OH2     -5161 SLV3     SLV3     1        H7            2.7443
32244 WAT      TIP3     18535    OH2     -5161 SLV3     SLV3     1        H7            2.6282
32244 WAT      TIP3     18535    OH2     -5161 SLV3     SLV3     1        H7            2.8401
32244 WAT      TIP3     18535    OH2     -5161 SLV3     SLV3     1        H7            2.4010
32244 WAT      TIP3     18535    OH2     -5161 SLV3     SLV3     1        H7            2.6999
32244 WAT      TIP3     18535    OH2     -5161 SLV3     SLV3     1        H7            2.8240
32244 WAT      TIP3     18535    OH2     -5161 SLV3     SLV3     1        H7            2.8019
32244 WAT      TIP3     18535    OH2     -5161 SLV3     SLV3     1        H7            2.1732
32244 WAT      TIP3     18535    OH2     -5161 SLV3     SLV3     1        H7            2.7242
32244 WAT      TIP3     18535    OH2     -5161 SLV3     SLV3     1        H7            2.8186
32244 WAT      TIP3     18535    OH2     -5161 SLV3     SLV3     1        H7            2.7773
18735 WAT      TIP3     8999     OH2     -5161 SLV3     SLV3     1        H7            2.6219
18735 WAT      TIP3     8999     OH2     -5161 SLV3     SLV3     1        H7            2.6531
21195 WAT      TIP3     10868    OH2     -5161 SLV3     SLV3     1        H7            2.2641
21195 WAT      TIP3     10868    OH2     -5161 SLV3     SLV3     1        H7            2.8232
32244 WAT      TIP3     18535    OH2     -5161 SLV3     SLV3     1        H7            2.8553
21195 WAT      TIP3     10868    OH2     -5161 SLV3     SLV3     1        H7            2.2730
21195 WAT      TIP3     10868    OH2     -5161 SLV3     SLV3     1        H7            2.6958
21195 WAT      TIP3     10868    OH2     -5161 SLV3     SLV3     1        H7            2.7573
21195 WAT      TIP3     10868    OH2     -5161 SLV3     SLV3     1        H7            2.7349
32244 WAT      TIP3     18535    OH2     -5161 SLV3     SLV3     1        H7            2.9685
32244 WAT      TIP3     18535    OH2     -5161 SLV3     SLV3     1        H7            2.1110
15714 WAT      TIP3     7143     OH2     -5161 SLV3     SLV3     1        H7            2.9506
15714 WAT      TIP3     7143     OH2     -5161 SLV3     SLV3     1        H7            2.7366
15714 WAT      TIP3     7143     OH2     -5161 SLV3     SLV3     1        H7            2.4852
15714 WAT      TIP3     7143     OH2     -5161 SLV3     SLV3     1        H7            2.6505
15714 WAT      TIP3     7143     OH2     -5161 SLV3     SLV3     1        H7            2.8361
32244 WAT      TIP3     18535    OH2     -5161 SLV3     SLV3     1        H7            2.4430
15714 WAT      TIP3     7143     OH2     -5161 SLV3     SLV3     1        H7            2.9031
32244 WAT      TIP3     18535    OH2     -5161 SLV3     SLV3     1        H7            2.3217
15714 WAT      TIP3     7143     OH2     -5161 SLV3     SLV3     1        H7            2.6827
32244 WAT      TIP3     18535    OH2     -5161 SLV3     SLV3     1        H7            2.8237
15714 WAT      TIP3     7143     OH2     -5161 SLV3     SLV3     1        H7            2.7493
32244 WAT      TIP3     18535    OH2     -5161 SLV3     SLV3     1        H7            2.8527
15714 WAT      TIP3     7143     OH2     -5161 SLV3     SLV3     1        H7            2.8249
15714 WAT      TIP3     7143     OH2     -5161 SLV3     SLV3     1        H7            2.4774
15714 WAT      TIP3     7143     OH2     -5161 SLV3     SLV3     1        H7            2.6012
32244 WAT      TIP3     18535    OH2     -5161 SLV3     SLV3     1        H7            2.9468
15714 WAT      TIP3     7143     OH2     -5161 SLV3     SLV3     1        H7            2.6459
15714 WAT      TIP3     7143     OH2     -5161 SLV3     SLV3     1        H7            2.5898
15714 WAT      TIP3     7143     OH2     -5161 SLV3     SLV3     1        H7            2.9182
32244 WAT      TIP3     18535    OH2     -5161 SLV3     SLV3     1        H7            2.7289
32244 WAT      TIP3     18535    OH2     -5161 SLV3     SLV3     1        H7            2.9865
15714 WAT      TIP3     7143     OH2     -5161 SLV3     SLV3     1        H7            2.7843
15714 WAT      TIP3     7143     OH2     -5161 SLV3     SLV3     1        H7            2.5589
32244 WAT      TIP3     18535    OH2     -5161 SLV3     SLV3     1        H7            2.9678
32244 WAT      TIP3     18535    OH2     -5161 SLV3     SLV3     1        H7            2.6588
15714 WAT      TIP3     7143     OH2     -5161 SLV3     SLV3     1        H7            2.9832
32244 WAT      TIP3     18535    OH2     -5161 SLV3     SLV3     1        H7            2.8792
15714 WAT      TIP3     7143     OH2     -5161 SLV3     SLV3     1        H7            2.0416
32244 WAT      TIP3     18535    OH2     -5161 SLV3     SLV3     1        H7            2.7654
15714 WAT      TIP3     7143     OH2     -5161 SLV3     SLV3     1        H7            2.7612
15714 WAT      TIP3     7143     OH2     -5161 SLV3     SLV3     1        H7            2.4337
32244 WAT      TIP3     18535    OH2     -5161 SLV3     SLV3     1        H7            2.6315
15714 WAT      TIP3     7143     OH2     -5161 SLV3     SLV3     1        H7            2.5323
15714 WAT      TIP3     7143     OH2     -5161 SLV3     SLV3     1        H7            2.7128
32244 WAT      TIP3     18535    OH2     -5161 SLV3     SLV3     1        H7            2.3905
15714 WAT      TIP3     7143     OH2     -5161 SLV3     SLV3     1        H7            1.9217
32244 WAT      TIP3     18535    OH2     -5161 SLV3     SLV3     1        H7            2.9702
15714 WAT      TIP3     7143     OH2     -5161 SLV3     SLV3     1        H7            2.4011
15714 WAT      TIP3     7143     OH2     -5161 SLV3     SLV3     1        H7            2.8073
15714 WAT      TIP3     7143     OH2     -5161 SLV3     SLV3     1        H7            2.5006
15714 WAT      TIP3     7143     OH2     -5161 SLV3     SLV3     1        H7            2.8841
32244 WAT      TIP3     18535    OH2     -5161 SLV3     SLV3     1        H7            2.6871
32244 WAT      TIP3     18535    OH2     -5161 SLV3     SLV3     1        H7            2.6277
32244 WAT      TIP3     18535    OH2     -5161 SLV3     SLV3     1        H7            2.7411
15714 WAT      TIP3     7143     OH2     -5161 SLV3     SLV3     1        H7            2.9331
15714 WAT      TIP3     7143     OH2     -5161 SLV3     SLV3     1        H7            2.9248
32244 WAT      TIP3     18535    OH2     -5161 SLV3     SLV3     1        H7            2.7042
32244 WAT      TIP3     18535    OH2     -5161 SLV3     SLV3     1        H7            2.7196
32244 WAT      TIP3     18535    OH2     -5161 SLV3     SLV3     1        H7            2.7224
32244 WAT      TIP3     18535    OH2     -5161 SLV3     SLV3     1        H7            2.8200
15714 WAT      TIP3     7143     OH2     -5161 SLV3     SLV3     1        H7            2.5443
32244 WAT      TIP3     18535    OH2     -5161 SLV3     SLV3     1        H7            2.6989
32244 WAT      TIP3     18535    OH2     -5161 SLV3     SLV3     1        H7            2.8446
32244 WAT      TIP3     18535    OH2     -5161 SLV3     SLV3     1        H7            2.9885
32244 WAT      TIP3     18535    OH2     -5161 SLV3     SLV3     1        H7            2.5168
32244 WAT      TIP3     18535    OH2     -5161 SLV3     SLV3     1        H7            2.4503
32244 WAT      TIP3     18535    OH2     -5161 SLV3     SLV3     1        H7            2.5812
32244 WAT      TIP3     18535    OH2     -5161 SLV3     SLV3     1        H7            2.6527
32244 WAT      TIP3     18535    OH2     -5161 SLV3     SLV3     1        H7            2.5468
15714 WAT      TIP3     7143     OH2     -5161 SLV3     SLV3     1        H7            2.4042
32244 WAT      TIP3     18535    OH2     -5161 SLV3     SLV3     1        H7            2.9039
15714 WAT      TIP3     7143     OH2     -5161 SLV3     SLV3     1        H7            2.9733
32244 WAT      TIP3     18535    OH2     -5161 SLV3     SLV3     1        H7            2.4433
15714 WAT      TIP3     7143     OH2     -5161 SLV3     SLV3     1        H7            2.2980
15714 WAT      TIP3     7143     OH2     -5161 SLV3     SLV3     1        H7            2.9026
32244 WAT      TIP3     18535    OH2     -5161 SLV3     SLV3     1        H7            2.7073
31182 WAT      TIP3     17764    OH2     -5161 SLV3     SLV3     1        H7            2.8255
32244 WAT      TIP3     18535    OH2     -5161 SLV3     SLV3     1        H7            2.8050
32244 WAT      TIP3     18535    OH2     -5161 SLV3     SLV3     1        H7            2.6617
31182 WAT      TIP3     17764    OH2     -5161 SLV3     SLV3     1        H7            2.3882
31182 WAT      TIP3     17764    OH2     -5161 SLV3     SLV3     1        H7            1.8311
32244 WAT      TIP3     18535    OH2     -5161 SLV3     SLV3     1        H7            2.9314
32244 WAT      TIP3     18535    OH2     -5161 SLV3     SLV3     1        H7            2.8466
31182 WAT      TIP3     17764    OH2     -5161 SLV3     SLV3     1        H7            2.0917
32244 WAT      TIP3     18535    OH2     -5161 SLV3     SLV3     1        H7            2.1766
31182 WAT      TIP3     17764    OH2     -5161 SLV3     SLV3     1        H7            2.3142
32244 WAT      TIP3     18535    OH2     -5161 SLV3     SLV3     1        H7            2.8264
31182 WAT      TIP3     17764    OH2     -5161 SLV3     SLV3     1        H7            2.3324
31182 WAT      TIP3     17764    OH2     -5161 SLV3     SLV3     1        H7            2.4715
31182 WAT      TIP3     17764    OH2     -5161 SLV3     SLV3     1        H7            2.3334
32244 WAT      TIP3     18535    OH2     -5161 SLV3     SLV3     1        H7            2.8129
31182 WAT      TIP3     17764    OH2     -5161 SLV3     SLV3     1        H7            2.6215
32244 WAT      TIP3     18535    OH2     -5161 SLV3     SLV3     1        H7            2.5321
31182 WAT      TIP3     17764    OH2     -5161 SLV3     SLV3     1        H7            2.1424
32244 WAT      TIP3     18535    OH2     -5161 SLV3     SLV3     1        H7            1.9806
31182 WAT      TIP3     17764    OH2     -5161 SLV3     SLV3     1        H7            2.2949
31182 WAT      TIP3     17764    OH2     -5161 SLV3     SLV3     1        H7            2.1791
31182 WAT      TIP3     17764    OH2     -5161 SLV3     SLV3     1        H7            2.8858
32244 WAT      TIP3     18535    OH2     -5161 SLV3     SLV3     1        H7            2.7372
31182 WAT      TIP3     17764    OH2     -5161 SLV3     SLV3     1        H7            2.8614
32244 WAT      TIP3     18535    OH2     -5161 SLV3     SLV3     1        H7            2.6149
31182 WAT      TIP3     17764    OH2     -5161 SLV3     SLV3     1        H7            2.6581
31182 WAT      TIP3     17764    OH2     -5161 SLV3     SLV3     1        H7            2.1048
32244 WAT      TIP3     18535    OH2     -5161 SLV3     SLV3     1        H7            2.8882
31182 WAT      TIP3     17764    OH2     -5161 SLV3     SLV3     1        H7            2.4062
32244 WAT      TIP3     18535    OH2     -5161 SLV3     SLV3     1        H7            2.7290
31182 WAT      TIP3     17764    OH2     -5161 SLV3     SLV3     1        H7            2.6009
 7266 WAT      TIP3     1372     OH2     -5161 SLV3     SLV3     1        H7            2.9482
31182 WAT      TIP3     17764    OH2     -5161 SLV3     SLV3     1        H7            2.7090
 7266 WAT      TIP3     1372     OH2     -5161 SLV3     SLV3     1        H7            2.4607
31182 WAT      TIP3     17764    OH2     -5161 SLV3     SLV3     1        H7            2.7974
31182 WAT      TIP3     17764    OH2     -5161 SLV3     SLV3     1        H7            2.8699
 7266 WAT      TIP3     1372     OH2     -5161 SLV3     SLV3     1        H7            2.8754
31182 WAT      TIP3     17764    OH2     -5161 SLV3     SLV3     1        H7            2.2068
 7266 WAT      TIP3     1372     OH2     -5161 SLV3     SLV3     1        H7            2.6643
31182 WAT      TIP3     17764    OH2     -5161 SLV3     SLV3     1        H7            2.6314
31182 WAT      TIP3     17764    OH2     -5161 SLV3     SLV3     1        H7            2.9896
 7266 WAT      TIP3     1372     OH2     -5161 SLV3     SLV3     1        H7            2.6454
31182 WAT      TIP3     17764    OH2     -5161 SLV3     SLV3     1        H7            2.9316
31182 WAT      TIP3     17764    OH2     -5161 SLV3     SLV3     1        H7            2.4054
31182 WAT      TIP3     17764    OH2     -5161 SLV3     SLV3     1        H7            2.3073
31182 WAT      TIP3     17764    OH2     -5161 SLV3     SLV3     1        H7            2.8752
31182 WAT      TIP3     17764    OH2     -5161 SLV3     SLV3     1        H7            2.9720
31182 WAT      TIP3     17764    OH2     -5161 SLV3     SLV3     1        H7            2.7650
31182 WAT      TIP3     17764    OH2     -5161 SLV3     SLV3     1        H7            2.7207
 5706 WAT      TIP3     352      OH2     -5161 SLV3     SLV3     1        H7            2.9783
 5706 WAT      TIP3     352      OH2     -5161 SLV3     SLV3     1        H7            2.7975
 5706 WAT      TIP3     352      OH2     -5161 SLV3     SLV3     1        H7            2.7594
32244 WAT      TIP3     18535    OH2     -5161 SLV3     SLV3     1        H7            2.2884
 5706 WAT      TIP3     352      OH2     -5161 SLV3     SLV3     1        H7            2.7000
32244 WAT      TIP3     18535    OH2     -5161 SLV3     SLV3     1        H7            2.7312
 5706 WAT      TIP3     352      OH2     -5161 SLV3     SLV3     1        H7            2.9562
32244 WAT      TIP3     18535    OH2     -5161 SLV3     SLV3     1        H7            2.6809
32244 WAT      TIP3     18535    OH2     -5161 SLV3     SLV3     1        H7            2.7113
32244 WAT      TIP3     18535    OH2     -5161 SLV3     SLV3     1        H7            2.9239
32244 WAT      TIP3     18535    OH2     -5161 SLV3     SLV3     1        H7            2.9132
32244 WAT      TIP3     18535    OH2     -5161 SLV3     SLV3     1        H7            2.9173
32244 WAT      TIP3     18535    OH2     -5161 SLV3     SLV3     1        H7            2.8679
32244 WAT      TIP3     18535    OH2     -5161 SLV3     SLV3     1        H7            2.9126
32244 WAT      TIP3     18535    OH2     -5161 SLV3     SLV3     1        H7            2.5591
32244 WAT      TIP3     18535    OH2     -5161 SLV3     SLV3     1        H7            2.6738
32244 WAT      TIP3     18535    OH2     -5161 SLV3     SLV3     1        H7            2.5368
32244 WAT      TIP3     18535    OH2     -5161 SLV3     SLV3     1        H7            2.2735
32244 WAT      TIP3     18535    OH2     -5161 SLV3     SLV3     1        H7            2.8583
26193 WAT      TIP3     14474    OH2     -5161 SLV3     SLV3     1        H7            2.7442
28881 WAT      TIP3     16345    OH2     -5161 SLV3     SLV3     1        H7            2.7106
39543 WAT      TIP3     23397    OH2     -5161 SLV3     SLV3     1        H7            2.8522
26193 WAT      TIP3     14474    OH2     -5161 SLV3     SLV3     1        H7            2.9964
26193 WAT      TIP3     14474    OH2     -5161 SLV3     SLV3     1        H7            2.9671
26193 WAT      TIP3     14474    OH2     -5161 SLV3     SLV3     1        H7            2.6853
26193 WAT      TIP3     14474    OH2     -5161 SLV3     SLV3     1        H7            2.9212
26193 WAT      TIP3     14474    OH2     -5161 SLV3     SLV3     1        H7            2.9798
26193 WAT      TIP3     14474    OH2     -5161 SLV3     SLV3     1        H7            2.7022
26193 WAT      TIP3     14474    OH2     -5161 SLV3     SLV3     1        H7            2.9394
28881 WAT      TIP3     16345    OH2     -5161 SLV3     SLV3     1        H7            2.9100
24735 WAT      TIP3     13484    OH2     -5161 SLV3     SLV3     1        H7            2.4734
26193 WAT      TIP3     14474    OH2     -5161 SLV3     SLV3     1        H7            2.9089
26193 WAT      TIP3     14474    OH2     -5161 SLV3     SLV3     1        H7            2.7007
26193 WAT      TIP3     14474    OH2     -5161 SLV3     SLV3     1        H7            2.7184
28881 WAT      TIP3     16345    OH2     -5161 SLV3     SLV3     1        H7            2.8182
26193 WAT      TIP3     14474    OH2     -5161 SLV3     SLV3     1        H7            2.2568
26193 WAT      TIP3     14474    OH2     -5161 SLV3     SLV3     1        H7            2.8150
26193 WAT      TIP3     14474    OH2     -5161 SLV3     SLV3     1        H7            2.4204
28881 WAT      TIP3     16345    OH2     -5161 SLV3     SLV3     1        H7            2.8343
26193 WAT      TIP3     14474    OH2     -5161 SLV3     SLV3     1        H7            2.7648
28881 WAT      TIP3     16345    OH2     -5161 SLV3     SLV3     1        H7            2.7210
28881 WAT      TIP3     16345    OH2     -5161 SLV3     SLV3     1        H7            2.5809
28881 WAT      TIP3     16345    OH2     -5161 SLV3     SLV3     1        H7            2.2876
26193 WAT      TIP3     14474    OH2     -5161 SLV3     SLV3     1        H7            2.5449
28881 WAT      TIP3     16345    OH2     -5161 SLV3     SLV3     1        H7            2.5994
26193 WAT      TIP3     14474    OH2     -5161 SLV3     SLV3     1        H7            2.3365
28881 WAT      TIP3     16345    OH2     -5161 SLV3     SLV3     1        H7            2.9825
28881 WAT      TIP3     16345    OH2     -5161 SLV3     SLV3     1        H7            2.4217
26193 WAT      TIP3     14474    OH2     -5161 SLV3     SLV3     1        H7            2.3257
28881 WAT      TIP3     16345    OH2     -5161 SLV3     SLV3     1        H7            2.9115
28881 WAT      TIP3     16345    OH2     -5161 SLV3     SLV3     1        H7            2.8882
28881 WAT      TIP3     16345    OH2     -5161 SLV3     SLV3     1        H7            2.4225
28881 WAT      TIP3     16345    OH2     -5161 SLV3     SLV3     1        H7            2.9990
28881 WAT      TIP3     16345    OH2     -5161 SLV3     SLV3     1        H7            2.9651
28881 WAT      TIP3     16345    OH2     -5161 SLV3     SLV3     1        H7            2.8795
13920 WAT      TIP3     5818     OH2     -5161 SLV3     SLV3     1        H7            2.9966
35496 WAT      TIP3     20611    OH2     -5161 SLV3     SLV3     1        H7            2.9309
13920 WAT      TIP3     5818     OH2     -5161 SLV3     SLV3     1        H7            2.7372
42117 WAT      TIP3     25114    OH2     -5161 SLV3     SLV3     1        H7            2.3172
13920 WAT      TIP3     5818     OH2     -5161 SLV3     SLV3     1        H7            2.9356
13920 WAT      TIP3     5818     OH2     -5161 SLV3     SLV3     1        H7            2.9168
42117 WAT      TIP3     25114    OH2     -5161 SLV3     SLV3     1        H7            2.6589
42117 WAT      TIP3     25114    OH2     -5161 SLV3     SLV3     1        H7            2.1264
42117 WAT      TIP3     25114    OH2     -5161 SLV3     SLV3     1        H7            2.9370
42117 WAT      TIP3     25114    OH2     -5161 SLV3     SLV3     1        H7            2.5018
42117 WAT      TIP3     25114    OH2     -5161 SLV3     SLV3     1        H7            2.9659
13920 WAT      TIP3     5818     OH2     -5161 SLV3     SLV3     1        H7            2.6988
42117 WAT      TIP3     25114    OH2     -5161 SLV3     SLV3     1        H7            2.8166
13920 WAT      TIP3     5818     OH2     -5161 SLV3     SLV3     1        H7            2.8519
13920 WAT      TIP3     5818     OH2     -5161 SLV3     SLV3     1        H7            2.9896
13920 WAT      TIP3     5818     OH2     -5161 SLV3     SLV3     1        H7            2.5866
13920 WAT      TIP3     5818     OH2     -5161 SLV3     SLV3     1        H7            2.5148
42957 WAT      TIP3     25725    OH2     -5161 SLV3     SLV3     1        H7            2.7951
42957 WAT      TIP3     25725    OH2     -5161 SLV3     SLV3     1        H7            2.8043
13920 WAT      TIP3     5818     OH2     -5161 SLV3     SLV3     1        H7            2.8091
12894 WAT      TIP3     5162     OH2     -5161 SLV3     SLV3     1        H7            2.7366
12894 WAT      TIP3     5162     OH2     -5161 SLV3     SLV3     1        H7            2.9933
13920 WAT      TIP3     5818     OH2     -5161 SLV3     SLV3     1        H7            2.8575
 6900 WAT      TIP3     1166     OH2     -5161 SLV3     SLV3     1        H7            2.4023
19617 WAT      TIP3     9679     OH2     -5161 SLV3     SLV3     1        H7            2.9416
19617 WAT      TIP3     9679     OH2     -5161 SLV3     SLV3     1        H7            2.6147
27075 WAT      TIP3     15156    OH2     -5161 SLV3     SLV3     1        H7            2.9210
 8811 WAT      TIP3     2292     OH2     -5161 SLV3     SLV3     1        H7            2.8536
19617 WAT      TIP3     9679     OH2     -5161 SLV3     SLV3     1        H7            2.9439
27075 WAT      TIP3     15156    OH2     -5161 SLV3     SLV3     1        H7            2.7183
27075 WAT      TIP3     15156    OH2     -5161 SLV3     SLV3     1        H7            2.8626
15801 WAT      TIP3     7208     OH2     -5161 SLV3     SLV3     1        H7            2.8090
15801 WAT      TIP3     7208     OH2     -5161 SLV3     SLV3     1        H7            2.8159
15801 WAT      TIP3     7208     OH2     -5161 SLV3     SLV3     1        H7            2.8429
38601 WAT      TIP3     22831    OH2     -5161 SLV3     SLV3     1        H7            2.9335
38601 WAT      TIP3     22831    OH2     -5161 SLV3     SLV3     1        H7            2.7100
40509 WAT      TIP3     24013    OH2     -5161 SLV3     SLV3     1        H7            2.9884
27075 WAT      TIP3     15156    OH2     -5161 SLV3     SLV3     1        H7            2.6414
40509 WAT      TIP3     24013    OH2     -5161 SLV3     SLV3     1        H7            2.7149
27075 WAT      TIP3     15156    OH2     -5161 SLV3     SLV3     1        H7            2.2650
27075 WAT      TIP3     15156    OH2     -5161 SLV3     SLV3     1        H7            2.8131
31842 WAT      TIP3     18252    OH2     -5161 SLV3     SLV3     1        H7            2.9581
31842 WAT      TIP3     18252    OH2     -5161 SLV3     SLV3     1        H7            2.9482
31842 WAT      TIP3     18252    OH2     -5161 SLV3     SLV3     1        H7            2.6808
36186 WAT      TIP3     21087    OH2     -5161 SLV3     SLV3     1        H7            2.5413
36186 WAT      TIP3     21087    OH2     -5161 SLV3     SLV3     1        H7            2.9065
36186 WAT      TIP3     21087    OH2     -5161 SLV3     SLV3     1        H7            2.6649
36186 WAT      TIP3     21087    OH2     -5161 SLV3     SLV3     1        H7            2.9391
36186 WAT      TIP3     21087    OH2     -5161 SLV3     SLV3     1        H7            2.7083
10995 WAT      TIP3     3951     OH2     -5161 SLV3     SLV3     1        H7            2.9424
10995 WAT      TIP3     3951     OH2     -5161 SLV3     SLV3     1        H7            2.7697
10995 WAT      TIP3     3951     OH2     -5161 SLV3     SLV3     1        H7            2.2851
32136 WAT      TIP3     18457    OH2     -5161 SLV3     SLV3     1        H7            2.1790
10995 WAT      TIP3     3951     OH2     -5161 SLV3     SLV3     1        H7            2.4229
10995 WAT      TIP3     3951     OH2     -5161 SLV3     SLV3     1        H7            2.8259
10995 WAT      TIP3     3951     OH2     -5161 SLV3     SLV3     1        H7            2.9099
10995 WAT      TIP3     3951     OH2     -5161 SLV3     SLV3     1        H7            2.7776
10995 WAT      TIP3     3951     OH2     -5161 SLV3     SLV3     1        H7            2.9884
10995 WAT      TIP3     3951     OH2     -5161 SLV3     SLV3     1        H7            2.8497
10995 WAT      TIP3     3951     OH2     -5161 SLV3     SLV3     1        H7            2.9795
10995 WAT      TIP3     3951     OH2     -5161 SLV3     SLV3     1        H7            2.6771
10995 WAT      TIP3     3951     OH2     -5161 SLV3     SLV3     1        H7            2.3632
10995 WAT      TIP3     3951     OH2     -5161 SLV3     SLV3     1        H7            2.4116
10995 WAT      TIP3     3951     OH2     -5161 SLV3     SLV3     1        H7            2.8136
10995 WAT      TIP3     3951     OH2     -5161 SLV3     SLV3     1        H7            2.5802
10995 WAT      TIP3     3951     OH2     -5161 SLV3     SLV3     1        H7            2.8174
10995 WAT      TIP3     3951     OH2     -5161 SLV3     SLV3     1        H7            2.9012
10995 WAT      TIP3     3951     OH2     -5161 SLV3     SLV3     1        H7            2.7774
10995 WAT      TIP3     3951     OH2     -5161 SLV3     SLV3     1        H7            2.4800
10995 WAT      TIP3     3951     OH2     -5161 SLV3     SLV3     1        H7            2.4667
10995 WAT      TIP3     3951     OH2     -5161 SLV3     SLV3     1        H7            2.3715
10995 WAT      TIP3     3951     OH2     -5161 SLV3     SLV3     1        H7            2.8103
10995 WAT      TIP3     3951     OH2     -5161 SLV3     SLV3     1        H7            2.4728
10995 WAT      TIP3     3951     OH2     -5161 SLV3     SLV3     1        H7            2.9703
10995 WAT      TIP3     3951     OH2     -5161 SLV3     SLV3     1        H7            2.8036
10995 WAT      TIP3     3951     OH2     -5161 SLV3     SLV3     1        H7            2.7687
10995 WAT      TIP3     3951     OH2     -5161 SLV3     SLV3     1        H7            2.7268
10995 WAT      TIP3     3951     OH2     -5161 SLV3     SLV3     1        H7            2.9735
10995 WAT      TIP3     3951     OH2     -5161 SLV3     SLV3     1        H7            2.7863
10995 WAT      TIP3     3951     OH2     -5161 SLV3     SLV3     1        H7            2.6992
10995 WAT      TIP3     3951     OH2     -5161 SLV3     SLV3     1        H7            2.4818
10995 WAT      TIP3     3951     OH2     -5161 SLV3     SLV3     1        H7            2.6244
10995 WAT      TIP3     3951     OH2     -5161 SLV3     SLV3     1        H7            2.7051
10995 WAT      TIP3     3951     OH2     -5161 SLV3     SLV3     1        H7            2.6549
10995 WAT      TIP3     3951     OH2     -5161 SLV3     SLV3     1        H7            2.8642
10995 WAT      TIP3     3951     OH2     -5161 SLV3     SLV3     1        H7            2.7771
10995 WAT      TIP3     3951     OH2     -5161 SLV3     SLV3     1        H7            2.8382
10995 WAT      TIP3     3951     OH2     -5161 SLV3     SLV3     1        H7            2.3232
10995 WAT      TIP3     3951     OH2     -5161 SLV3     SLV3     1        H7            2.6393
10995 WAT      TIP3     3951     OH2     -5161 SLV3     SLV3     1        H7            2.8724
10995 WAT      TIP3     3951     OH2     -5161 SLV3     SLV3     1        H7            2.9489
10995 WAT      TIP3     3951     OH2     -5161 SLV3     SLV3     1        H7            2.6939
10995 WAT      TIP3     3951     OH2     -5161 SLV3     SLV3     1        H7            2.7992
10995 WAT      TIP3     3951     OH2     -5161 SLV3     SLV3     1        H7            2.6608
10995 WAT      TIP3     3951     OH2     -5161 SLV3     SLV3     1        H7            2.8363
10995 WAT      TIP3     3951     OH2     -5161 SLV3     SLV3     1        H7            2.4842
10995 WAT      TIP3     3951     OH2     -5161 SLV3     SLV3     1        H7            2.6887
10995 WAT      TIP3     3951     OH2     -5161 SLV3     SLV3     1        H7            2.0556
12213 WAT      TIP3     4740     OH2     -5161 SLV3     SLV3     1        H7            2.9814
10995 WAT      TIP3     3951     OH2     -5161 SLV3     SLV3     1        H7            2.7618
10995 WAT      TIP3     3951     OH2     -5161 SLV3     SLV3     1        H7            2.4153
13185 WAT      TIP3     5334     OH2     -5161 SLV3     SLV3     1        H7            2.9354
13404 WAT      TIP3     5466     OH2     -5161 SLV3     SLV3     1        H7            2.9449
13185 WAT      TIP3     5334     OH2     -5161 SLV3     SLV3     1        H7            2.9091
13185 WAT      TIP3     5334     OH2     -5161 SLV3     SLV3     1        H7            2.5381
13404 WAT      TIP3     5466     OH2     -5161 SLV3     SLV3     1        H7            2.8441
13185 WAT      TIP3     5334     OH2     -5161 SLV3     SLV3     1        H7            2.2766
13185 WAT      TIP3     5334     OH2     -5161 SLV3     SLV3     1        H7            2.9402
13404 WAT      TIP3     5466     OH2     -5161 SLV3     SLV3     1        H7            2.7068
13404 WAT      TIP3     5466     OH2     -5161 SLV3     SLV3     1        H7            2.9090
13185 WAT      TIP3     5334     OH2     -5161 SLV3     SLV3     1        H7            2.8921
13404 WAT      TIP3     5466     OH2     -5161 SLV3     SLV3     1        H7            2.8361
13185 WAT      TIP3     5334     OH2     -5161 SLV3     SLV3     1        H7            2.0809
13185 WAT      TIP3     5334     OH2     -5161 SLV3     SLV3     1        H7            2.3001
 9615 WAT      TIP3     2900     OH2     -5161 SLV3     SLV3     1        H7            2.9038
 9615 WAT      TIP3     2900     OH2     -5161 SLV3     SLV3     1        H7            2.9787
 9615 WAT      TIP3     2900     OH2     -5161 SLV3     SLV3     1        H7            2.9638
 9615 WAT      TIP3     2900     OH2     -5161 SLV3     SLV3     1        H7            2.9620
13185 WAT      TIP3     5334     OH2     -5161 SLV3     SLV3     1        H7            2.4993
13185 WAT      TIP3     5334     OH2     -5161 SLV3     SLV3     1        H7            2.9102
13185 WAT      TIP3     5334     OH2     -5161 SLV3     SLV3     1        H7            2.7649
13185 WAT      TIP3     5334     OH2     -5161 SLV3     SLV3     1        H7            2.5164
13185 WAT      TIP3     5334     OH2     -5161 SLV3     SLV3     1        H7            2.5402
13185 WAT      TIP3     5334     OH2     -5161 SLV3     SLV3     1        H7            2.7275
13185 WAT      TIP3     5334     OH2     -5161 SLV3     SLV3     1        H7            2.4298
13185 WAT      TIP3     5334     OH2     -5161 SLV3     SLV3     1        H7            2.8304
13185 WAT      TIP3     5334     OH2     -5161 SLV3     SLV3     1        H7            2.6209
13185 WAT      TIP3     5334     OH2     -5161 SLV3     SLV3     1        H7            2.8257
13185 WAT      TIP3     5334     OH2     -5161 SLV3     SLV3     1        H7            2.6034
13185 WAT      TIP3     5334     OH2     -5161 SLV3     SLV3     1        H7            2.7816
13185 WAT      TIP3     5334     OH2     -5161 SLV3     SLV3     1        H7            2.7028
13185 WAT      TIP3     5334     OH2     -5161 SLV3     SLV3     1        H7            2.9134
13185 WAT      TIP3     5334     OH2     -5161 SLV3     SLV3     1        H7            2.8483
13185 WAT      TIP3     5334     OH2     -5161 SLV3     SLV3     1        H7            2.8877
13185 WAT      TIP3     5334     OH2     -5161 SLV3     SLV3     1        H7            2.8261
13185 WAT      TIP3     5334     OH2     -5161 SLV3     SLV3     1        H7            2.8358
13185 WAT      TIP3     5334     OH2     -5161 SLV3     SLV3     1        H7            2.4079
13185 WAT      TIP3     5334     OH2     -5161 SLV3     SLV3     1        H7            2.9634
13185 WAT      TIP3     5334     OH2     -5161 SLV3     SLV3     1        H7            2.7864
13185 WAT      TIP3     5334     OH2     -5161 SLV3     SLV3     1        H7            2.7780
13185 WAT      TIP3     5334     OH2     -5161 SLV3     SLV3     1        H7            2.8943
13185 WAT      TIP3     5334     OH2     -5161 SLV3     SLV3     1        H7            2.9057
13185 WAT      TIP3     5334     OH2     -5161 SLV3     SLV3     1        H7            2.9077
13185 WAT      TIP3     5334     OH2     -5161 SLV3     SLV3     1        H7            2.3882
13185 WAT      TIP3     5334     OH2     -5161 SLV3     SLV3     1        H7            2.6313
13185 WAT      TIP3     5334     OH2     -5161 SLV3     SLV3     1        H7            2.3146
13185 WAT      TIP3     5334     OH2     -5161 SLV3     SLV3     1        H7            2.7159
20346 WAT      TIP3     10277    OH2     -5161 SLV3     SLV3     1        H7            2.8407
13185 WAT      TIP3     5334     OH2     -5161 SLV3     SLV3     1        H7            2.8428
13185 WAT      TIP3     5334     OH2     -5161 SLV3     SLV3     1        H7            2.9759
13185 WAT      TIP3     5334     OH2     -5161 SLV3     SLV3     1        H7            2.9004
13185 WAT      TIP3     5334     OH2     -5161 SLV3     SLV3     1        H7            2.9611
13185 WAT      TIP3     5334     OH2     -5161 SLV3     SLV3     1        H7            2.3626
20346 WAT      TIP3     10277    OH2     -5161 SLV3     SLV3     1        H7            2.9741
13185 WAT      TIP3     5334     OH2     -5161 SLV3     SLV3     1        H7            2.8208
13185 WAT      TIP3     5334     OH2     -5161 SLV3     SLV3     1        H7            2.7554
20346 WAT      TIP3     10277    OH2     -5161 SLV3     SLV3     1        H7            2.8898
13185 WAT      TIP3     5334     OH2     -5161 SLV3     SLV3     1        H7            2.9613
20346 WAT      TIP3     10277    OH2     -5161 SLV3     SLV3     1        H7            2.3621
20346 WAT      TIP3     10277    OH2     -5161 SLV3     SLV3     1        H7            2.4093
13185 WAT      TIP3     5334     OH2     -5161 SLV3     SLV3     1        H7            2.5028
20346 WAT      TIP3     10277    OH2     -5161 SLV3     SLV3     1        H7            2.6262
13185 WAT      TIP3     5334     OH2     -5161 SLV3     SLV3     1        H7            2.6764
13185 WAT      TIP3     5334     OH2     -5161 SLV3     SLV3     1        H7            2.8702
20346 WAT      TIP3     10277    OH2     -5161 SLV3     SLV3     1        H7            2.9593
20346 WAT      TIP3     10277    OH2     -5161 SLV3     SLV3     1        H7            2.8438
20346 WAT      TIP3     10277    OH2     -5161 SLV3     SLV3     1        H7            2.7211
20346 WAT      TIP3     10277    OH2     -5161 SLV3     SLV3     1        H7            2.3348
20346 WAT      TIP3     10277    OH2     -5161 SLV3     SLV3     1        H7            2.9736
20346 WAT      TIP3     10277    OH2     -5161 SLV3     SLV3     1        H7            2.2257
20346 WAT      TIP3     10277    OH2     -5161 SLV3     SLV3     1        H7            2.3946
20346 WAT      TIP3     10277    OH2     -5161 SLV3     SLV3     1        H7            2.8409
20346 WAT      TIP3     10277    OH2     -5161 SLV3     SLV3     1        H7            2.9901
20346 WAT      TIP3     10277    OH2     -5161 SLV3     SLV3     1        H7            2.8723
20346 WAT      TIP3     10277    OH2     -5161 SLV3     SLV3     1        H7            2.9050
20346 WAT      TIP3     10277    OH2     -5161 SLV3     SLV3     1        H7            2.8344
20346 WAT      TIP3     10277    OH2     -5161 SLV3     SLV3     1        H7            2.9274
20346 WAT      TIP3     10277    OH2     -5161 SLV3     SLV3     1        H7            2.9531
20346 WAT      TIP3     10277    OH2     -5161 SLV3     SLV3     1        H7            2.8045
20346 WAT      TIP3     10277    OH2     -5161 SLV3     SLV3     1        H7            2.8353
20346 WAT      TIP3     10277    OH2     -5161 SLV3     SLV3     1        H7            2.9633
20346 WAT      TIP3     10277    OH2     -5161 SLV3     SLV3     1        H7            2.7199
20346 WAT      TIP3     10277    OH2     -5161 SLV3     SLV3     1        H7            2.6728
20346 WAT      TIP3     10277    OH2     -5161 SLV3     SLV3     1        H7            2.4663
20346 WAT      TIP3     10277    OH2     -5161 SLV3     SLV3     1        H7            2.9488
20346 WAT      TIP3     10277    OH2     -5161 SLV3     SLV3     1        H7            2.7192
20346 WAT      TIP3     10277    OH2     -5161 SLV3     SLV3     1        H7            2.7518
20346 WAT      TIP3     10277    OH2     -5161 SLV3     SLV3     1        H7            2.8738
20346 WAT      TIP3     10277    OH2     -5161 SLV3     SLV3     1        H7            2.2780
20346 WAT      TIP3     10277    OH2     -5161 SLV3     SLV3     1        H7            2.8482
20346 WAT      TIP3     10277    OH2     -5161 SLV3     SLV3     1        H7            2.7665
20346 WAT      TIP3     10277    OH2     -5161 SLV3     SLV3     1        H7            2.7081
12450 WAT      TIP3     4893     OH2     -5161 SLV3     SLV3     1        H7            2.6419
12450 WAT      TIP3     4893     OH2     -5161 SLV3     SLV3     1        H7            2.9370
12450 WAT      TIP3     4893     OH2     -5161 SLV3     SLV3     1        H7            2.9338
39828 WAT      TIP3     23564    OH2     -5161 SLV3     SLV3     1        H7            2.3540
39828 WAT      TIP3     23564    OH2     -5161 SLV3     SLV3     1        H7            2.3883
12450 WAT      TIP3     4893     OH2     -5161 SLV3     SLV3     1        H7            2.9019
39828 WAT      TIP3     23564    OH2     -5161 SLV3     SLV3     1        H7            2.3567
39828 WAT      TIP3     23564    OH2     -5161 SLV3     SLV3     1        H7            2.6732
39828 WAT      TIP3     23564    OH2     -5161 SLV3     SLV3     1        H7            2.5548
39828 WAT      TIP3     23564    OH2     -5161 SLV3     SLV3     1        H7            2.7393
39828 WAT      TIP3     23564    OH2     -5161 SLV3     SLV3     1        H7            2.9592
12450 WAT      TIP3     4893     OH2     -5161 SLV3     SLV3     1        H7            2.8788
39828 WAT      TIP3     23564    OH2     -5161 SLV3     SLV3     1        H7            2.7921
39828 WAT      TIP3     23564    OH2     -5161 SLV3     SLV3     1        H7            2.6849
39828 WAT      TIP3     23564    OH2     -5161 SLV3     SLV3     1        H7            2.7669
39828 WAT      TIP3     23564    OH2     -5161 SLV3     SLV3     1        H7            2.3347
39828 WAT      TIP3     23564    OH2     -5161 SLV3     SLV3     1        H7            2.4306
39828 WAT      TIP3     23564    OH2     -5161 SLV3     SLV3     1        H7            2.2065
39828 WAT      TIP3     23564    OH2     -5161 SLV3     SLV3     1        H7            2.8283
39828 WAT      TIP3     23564    OH2     -5161 SLV3     SLV3     1        H7            2.7675
39828 WAT      TIP3     23564    OH2     -5161 SLV3     SLV3     1        H7            2.9297
39828 WAT      TIP3     23564    OH2     -5161 SLV3     SLV3     1        H7            2.8913
39828 WAT      TIP3     23564    OH2     -5161 SLV3     SLV3     1        H7            2.7665
39828 WAT      TIP3     23564    OH2     -5161 SLV3     SLV3     1        H7            2.6668
39828 WAT      TIP3     23564    OH2     -5161 SLV3     SLV3     1        H7            2.9891
39828 WAT      TIP3     23564    OH2     -5161 SLV3     SLV3     1        H7            2.8809
39828 WAT      TIP3     23564    OH2     -5161 SLV3     SLV3     1        H7            2.9547
39828 WAT      TIP3     23564    OH2     -5161 SLV3     SLV3     1        H7            2.7279
39828 WAT      TIP3     23564    OH2     -5161 SLV3     SLV3     1        H7            2.9630
39828 WAT      TIP3     23564    OH2     -5161 SLV3     SLV3     1        H7            2.6583
39828 WAT      TIP3     23564    OH2     -5161 SLV3     SLV3     1        H7            2.8215
33972 WAT      TIP3     19663    OH2     -5161 SLV3     SLV3     1        H7            2.7235
33972 WAT      TIP3     19663    OH2     -5161 SLV3     SLV3     1        H7            2.9357
33972 WAT      TIP3     19663    OH2     -5161 SLV3     SLV3     1        H7            2.4511
33972 WAT      TIP3     19663    OH2     -5161 SLV3     SLV3     1        H7            2.0619
39828 WAT      TIP3     23564    OH2     -5161 SLV3     SLV3     1        H7            2.8431
33972 WAT      TIP3     19663    OH2     -5161 SLV3     SLV3     1        H7            2.8053
33972 WAT      TIP3     19663    OH2     -5161 SLV3     SLV3     1        H7            2.8546
33972 WAT      TIP3     19663    OH2     -5161 SLV3     SLV3     1        H7            2.6491
33972 WAT      TIP3     19663    OH2     -5161 SLV3     SLV3     1        H7            2.6003
39828 WAT      TIP3     23564    OH2     -5161 SLV3     SLV3     1        H7            2.6092
33972 WAT      TIP3     19663    OH2     -5161 SLV3     SLV3     1        H7            2.9583
33972 WAT      TIP3     19663    OH2     -5161 SLV3     SLV3     1        H7            2.8713
33972 WAT      TIP3     19663    OH2     -5161 SLV3     SLV3     1        H7            2.2705
39828 WAT      TIP3     23564    OH2     -5161 SLV3     SLV3     1        H7            2.9756
33972 WAT      TIP3     19663    OH2     -5161 SLV3     SLV3     1        H7            2.7439
33972 WAT      TIP3     19663    OH2     -5161 SLV3     SLV3     1        H7            2.3771
39828 WAT      TIP3     23564    OH2     -5161 SLV3     SLV3     1        H7            2.9734
33972 WAT      TIP3     19663    OH2     -5161 SLV3     SLV3     1        H7            2.6032
33972 WAT      TIP3     19663    OH2     -5161 SLV3     SLV3     1        H7            2.4540
33972 WAT      TIP3     19663    OH2     -5161 SLV3     SLV3     1        H7            2.6504
33972 WAT      TIP3     19663    OH2     -5161 SLV3     SLV3     1        H7            2.8389
12066 WAT      TIP3     4651     OH2     -5161 SLV3     SLV3     1        H7            2.8318
33972 WAT      TIP3     19663    OH2     -5161 SLV3     SLV3     1        H7            2.8938
33972 WAT      TIP3     19663    OH2     -5161 SLV3     SLV3     1        H7            2.7463
12066 WAT      TIP3     4651     OH2     -5161 SLV3     SLV3     1        H7            2.0203
33972 WAT      TIP3     19663    OH2     -5161 SLV3     SLV3     1        H7            2.6606
33972 WAT      TIP3     19663    OH2     -5161 SLV3     SLV3     1        H7            2.7954
33972 WAT      TIP3     19663    OH2     -5161 SLV3     SLV3     1        H7            2.8220
12066 WAT      TIP3     4651     OH2     -5161 SLV3     SLV3     1        H7            2.9940
33972 WAT      TIP3     19663    OH2     -5161 SLV3     SLV3     1        H7            2.2800
12066 WAT      TIP3     4651     OH2     -5161 SLV3     SLV3     1        H7            2.7192
33972 WAT      TIP3     19663    OH2     -5161 SLV3     SLV3     1        H7            2.6713
33972 WAT      TIP3     19663    OH2     -5161 SLV3     SLV3     1        H7            2.8964
33972 WAT      TIP3     19663    OH2     -5161 SLV3     SLV3     1        H7            2.7651
33972 WAT      TIP3     19663    OH2     -5161 SLV3     SLV3     1        H7            2.4710
12066 WAT      TIP3     4651     OH2     -5161 SLV3     SLV3     1        H7            2.9253
33972 WAT      TIP3     19663    OH2     -5161 SLV3     SLV3     1        H7            2.5672
12066 WAT      TIP3     4651     OH2     -5161 SLV3     SLV3     1        H7            2.8988
33972 WAT      TIP3     19663    OH2     -5161 SLV3     SLV3     1        H7            2.5875
33972 WAT      TIP3     19663    OH2     -5161 SLV3     SLV3     1        H7            2.3897
12066 WAT      TIP3     4651     OH2     -5161 SLV3     SLV3     1        H7            2.9647
33972 WAT      TIP3     19663    OH2     -5161 SLV3     SLV3     1        H7            2.6449
12066 WAT      TIP3     4651     OH2     -5161 SLV3     SLV3     1        H7            2.4319
33972 WAT      TIP3     19663    OH2     -5161 SLV3     SLV3     1        H7            2.7816
33972 WAT      TIP3     19663    OH2     -5161 SLV3     SLV3     1        H7            2.7012
33972 WAT      TIP3     19663    OH2     -5161 SLV3     SLV3     1        H7            2.8594
12066 WAT      TIP3     4651     OH2     -5161 SLV3     SLV3     1        H7            2.9328
33972 WAT      TIP3     19663    OH2     -5161 SLV3     SLV3     1        H7            2.9070
33972 WAT      TIP3     19663    OH2     -5161 SLV3     SLV3     1        H7            2.9009
33972 WAT      TIP3     19663    OH2     -5161 SLV3     SLV3     1        H7            2.8601
33972 WAT      TIP3     19663    OH2     -5161 SLV3     SLV3     1        H7            2.9503
12066 WAT      TIP3     4651     OH2     -5161 SLV3     SLV3     1        H7            2.8093
12066 WAT      TIP3     4651     OH2     -5161 SLV3     SLV3     1        H7            2.9922
33972 WAT      TIP3     19663    OH2     -5161 SLV3     SLV3     1        H7            2.9250
33972 WAT      TIP3     19663    OH2     -5161 SLV3     SLV3     1        H7            2.8421
33972 WAT      TIP3     19663    OH2     -5161 SLV3     SLV3     1        H7            2.7558
33972 WAT      TIP3     19663    OH2     -5161 SLV3     SLV3     1        H7            2.8115
33972 WAT      TIP3     19663    OH2     -5161 SLV3     SLV3     1        H7            2.9087
33972 WAT      TIP3     19663    OH2     -5161 SLV3     SLV3     1        H7            2.4987
33972 WAT      TIP3     19663    OH2     -5161 SLV3     SLV3     1        H7            2.3138
 9210 WAT      TIP3     2613     OH2     -5161 SLV3     SLV3     1        H7            2.9281
33972 WAT      TIP3     19663    OH2     -5161 SLV3     SLV3     1        H7            2.4000
33972 WAT      TIP3     19663    OH2     -5161 SLV3     SLV3     1        H7            2.9065
33972 WAT      TIP3     19663    OH2     -5161 SLV3     SLV3     1        H7            2.5577
 9210 WAT      TIP3     2613     OH2     -5161 SLV3     SLV3     1        H7            2.9190
 9210 WAT      TIP3     2613     OH2     -5161 SLV3     SLV3     1        H7            2.8166
33972 WAT      TIP3     19663    OH2     -5161 SLV3     SLV3     1        H7            2.9190
33972 WAT      TIP3     19663    OH2     -5161 SLV3     SLV3     1        H7            2.9335
33972 WAT      TIP3     19663    OH2     -5161 SLV3     SLV3     1        H7            2.3787
33972 WAT      TIP3     19663    OH2     -5161 SLV3     SLV3     1        H7            2.6322
33972 WAT      TIP3     19663    OH2     -5161 SLV3     SLV3     1        H7            2.6101
33972 WAT      TIP3     19663    OH2     -5161 SLV3     SLV3     1        H7            2.9261
33972 WAT      TIP3     19663    OH2     -5161 SLV3     SLV3     1        H7            2.5901
33972 WAT      TIP3     19663    OH2     -5161 SLV3     SLV3     1        H7            2.8151
33972 WAT      TIP3     19663    OH2     -5161 SLV3     SLV3     1        H7            2.7252
33972 WAT      TIP3     19663    OH2     -5161 SLV3     SLV3     1        H7            2.9777
33972 WAT      TIP3     19663    OH2     -5161 SLV3     SLV3     1        H7            2.9490
11214 WAT      TIP3     4103     OH2     -5161 SLV3     SLV3     1        H7            2.9038
11214 WAT      TIP3     4103     OH2     -5161 SLV3     SLV3     1        H7            2.3073
11214 WAT      TIP3     4103     OH2     -5161 SLV3     SLV3     1        H7            2.8219
33972 WAT      TIP3     19663    OH2     -5161 SLV3     SLV3     1        H7            2.4596
11214 WAT      TIP3     4103     OH2     -5161 SLV3     SLV3     1        H7            2.3849
11214 WAT      TIP3     4103     OH2     -5161 SLV3     SLV3     1        H7            2.3679
11214 WAT      TIP3     4103     OH2     -5161 SLV3     SLV3     1        H7            2.6498
33972 WAT      TIP3     19663    OH2     -5161 SLV3     SLV3     1        H7            2.8391
11214 WAT      TIP3     4103     OH2     -5161 SLV3     SLV3     1        H7            2.8520
11214 WAT      TIP3     4103     OH2     -5161 SLV3     SLV3     1        H7            2.7931
11214 WAT      TIP3     4103     OH2     -5161 SLV3     SLV3     1        H7            2.6441
11214 WAT      TIP3     4103     OH2     -5161 SLV3     SLV3     1        H7            2.6055
11214 WAT      TIP3     4103     OH2     -5161 SLV3     SLV3     1        H7            2.6827
44640 WAT      TIP3     26692    OH2     -5161 SLV3     SLV3     1        H7            2.5364
44640 WAT      TIP3     26692    OH2     -5161 SLV3     SLV3     1        H7            2.6979
44640 WAT      TIP3     26692    OH2     -5161 SLV3     SLV3     1        H7            2.9452
44640 WAT      TIP3     26692    OH2     -5161 SLV3     SLV3     1        H7            2.1311
44640 WAT      TIP3     26692    OH2     -5161 SLV3     SLV3     1        H7            2.4075
44640 WAT      TIP3     26692    OH2     -5161 SLV3     SLV3     1        H7            2.4181
44640 WAT      TIP3     26692    OH2     -5161 SLV3     SLV3     1        H7            2.2996
44640 WAT      TIP3     26692    OH2     -5161 SLV3     SLV3     1        H7            2.7501
44640 WAT      TIP3     26692    OH2     -5161 SLV3     SLV3     1        H7            2.9376
44640 WAT      TIP3     26692    OH2     -5161 SLV3     SLV3     1        H7            2.7191
44640 WAT      TIP3     26692    OH2     -5161 SLV3     SLV3     1        H7            2.7333
44640 WAT      TIP3     26692    OH2     -5161 SLV3     SLV3     1        H7            2.8443
44640 WAT      TIP3     26692    OH2     -5161 SLV3     SLV3     1        H7            2.9929
44640 WAT      TIP3     26692    OH2     -5161 SLV3     SLV3     1        H7            2.9247
44640 WAT      TIP3     26692    OH2     -5161 SLV3     SLV3     1        H7            2.7177
44640 WAT      TIP3     26692    OH2     -5161 SLV3     SLV3     1        H7            2.8715
44640 WAT      TIP3     26692    OH2     -5161 SLV3     SLV3     1        H7            2.5692
44640 WAT      TIP3     26692    OH2     -5161 SLV3     SLV3     1        H7            2.8836
44640 WAT      TIP3     26692    OH2     -5161 SLV3     SLV3     1        H7            2.8561
44640 WAT      TIP3     26692    OH2     -5161 SLV3     SLV3     1        H7            2.6817
44640 WAT      TIP3     26692    OH2     -5161 SLV3     SLV3     1        H7            2.9881
44640 WAT      TIP3     26692    OH2     -5161 SLV3     SLV3     1        H7            2.6944
44640 WAT      TIP3     26692    OH2     -5161 SLV3     SLV3     1        H7            2.8967
11214 WAT      TIP3     4103     OH2     -5161 SLV3     SLV3     1        H7            2.7473
44640 WAT      TIP3     26692    OH2     -5161 SLV3     SLV3     1        H7            2.8360
44640 WAT      TIP3     26692    OH2     -5161 SLV3     SLV3     1        H7            2.7806
44640 WAT      TIP3     26692    OH2     -5161 SLV3     SLV3     1        H7            2.6830
44640 WAT      TIP3     26692    OH2     -5161 SLV3     SLV3     1        H7            2.9801
44640 WAT      TIP3     26692    OH2     -5161 SLV3     SLV3     1        H7            2.9402
44640 WAT      TIP3     26692    OH2     -5161 SLV3     SLV3     1        H7            2.7730
44640 WAT      TIP3     26692    OH2     -5161 SLV3     SLV3     1        H7            2.9721
44640 WAT      TIP3     26692    OH2     -5161 SLV3     SLV3     1        H7            2.9100
44640 WAT      TIP3     26692    OH2     -5161 SLV3     SLV3     1        H7            2.7761
44640 WAT      TIP3     26692    OH2     -5161 SLV3     SLV3     1        H7            2.8317
44640 WAT      TIP3     26692    OH2     -5161 SLV3     SLV3     1        H7            2.7512
44640 WAT      TIP3     26692    OH2     -5161 SLV3     SLV3     1        H7            2.5537
44640 WAT      TIP3     26692    OH2     -5161 SLV3     SLV3     1        H7            2.5775
44640 WAT      TIP3     26692    OH2     -5161 SLV3     SLV3     1        H7            2.5725
44640 WAT      TIP3     26692    OH2     -5161 SLV3     SLV3     1        H7            2.6460
44640 WAT      TIP3     26692    OH2     -5161 SLV3     SLV3     1        H7            2.5806
44640 WAT      TIP3     26692    OH2     -5161 SLV3     SLV3     1        H7            2.7235
44640 WAT      TIP3     26692    OH2     -5161 SLV3     SLV3     1        H7            2.6862
44640 WAT      TIP3     26692    OH2     -5161 SLV3     SLV3     1        H7            2.8316
44640 WAT      TIP3     26692    OH2     -5161 SLV3     SLV3     1        H7            2.6980
44640 WAT      TIP3     26692    OH2     -5161 SLV3     SLV3     1        H7            2.5514
44640 WAT      TIP3     26692    OH2     -5161 SLV3     SLV3     1        H7            2.8758
44640 WAT      TIP3     26692    OH2     -5161 SLV3     SLV3     1        H7            2.7495
44640 WAT      TIP3     26692    OH2     -5161 SLV3     SLV3     1        H7            2.1977
44640 WAT      TIP3     26692    OH2     -5161 SLV3     SLV3     1        H7            2.9573
44640 WAT      TIP3     26692    OH2     -5161 SLV3     SLV3     1        H7            2.8937
44640 WAT      TIP3     26692    OH2     -5161 SLV3     SLV3     1        H7            2.6956
44640 WAT      TIP3     26692    OH2     -5161 SLV3     SLV3     1        H7            2.4715
44640 WAT      TIP3     26692    OH2     -5161 SLV3     SLV3     1        H7            2.7939
44640 WAT      TIP3     26692    OH2     -5161 SLV3     SLV3     1        H7            2.9709
44640 WAT      TIP3     26692    OH2     -5161 SLV3     SLV3     1        H7            2.4972
44640 WAT      TIP3     26692    OH2     -5161 SLV3     SLV3     1        H7            2.2734
44640 WAT      TIP3     26692    OH2     -5161 SLV3     SLV3     1        H7            2.8689
44640 WAT      TIP3     26692    OH2     -5161 SLV3     SLV3     1        H7            2.8805
44640 WAT      TIP3     26692    OH2     -5161 SLV3     SLV3     1        H7            2.7222
44640 WAT      TIP3     26692    OH2     -5161 SLV3     SLV3     1        H7            2.8149
44640 WAT      TIP3     26692    OH2     -5161 SLV3     SLV3     1        H7            2.6521
44640 WAT      TIP3     26692    OH2     -5161 SLV3     SLV3     1        H7            2.4501
44640 WAT      TIP3     26692    OH2     -5161 SLV3     SLV3     1        H7            2.7378
44640 WAT      TIP3     26692    OH2     -5161 SLV3     SLV3     1        H7            2.5020
44640 WAT      TIP3     26692    OH2     -5161 SLV3     SLV3     1        H7            2.8809
44640 WAT      TIP3     26692    OH2     -5161 SLV3     SLV3     1        H7            2.7590
44640 WAT      TIP3     26692    OH2     -5161 SLV3     SLV3     1        H7            2.9239
44640 WAT      TIP3     26692    OH2     -5161 SLV3     SLV3     1        H7            2.8656
44640 WAT      TIP3     26692    OH2     -5161 SLV3     SLV3     1        H7            2.5862
44640 WAT      TIP3     26692    OH2     -5161 SLV3     SLV3     1        H7            2.6723
44640 WAT      TIP3     26692    OH2     -5161 SLV3     SLV3     1        H7            2.8934
44640 WAT      TIP3     26692    OH2     -5161 SLV3     SLV3     1        H7            2.3159
44640 WAT      TIP3     26692    OH2     -5161 SLV3     SLV3     1        H7            2.8063
44640 WAT      TIP3     26692    OH2     -5161 SLV3     SLV3     1        H7            2.7820
44640 WAT      TIP3     26692    OH2     -5161 SLV3     SLV3     1        H7            2.8695
44640 WAT      TIP3     26692    OH2     -5161 SLV3     SLV3     1        H7            2.8379
44640 WAT      TIP3     26692    OH2     -5161 SLV3     SLV3     1        H7            2.8788
44640 WAT      TIP3     26692    OH2     -5161 SLV3     SLV3     1        H7            2.9713
44640 WAT      TIP3     26692    OH2     -5161 SLV3     SLV3     1        H7            2.6872
44640 WAT      TIP3     26692    OH2     -5161 SLV3     SLV3     1        H7            2.6030
44640 WAT      TIP3     26692    OH2     -5161 SLV3     SLV3     1        H7            2.9896
44640 WAT      TIP3     26692    OH2     -5161 SLV3     SLV3     1        H7            2.8547
44640 WAT      TIP3     26692    OH2     -5161 SLV3     SLV3     1        H7            2.2010
32643 WAT      TIP3     18823    OH2     -5161 SLV3     SLV3     1        H7            2.8383
32643 WAT      TIP3     18823    OH2     -5161 SLV3     SLV3     1        H7            2.6966
32643 WAT      TIP3     18823    OH2     -5161 SLV3     SLV3     1        H7            2.6895
32643 WAT      TIP3     18823    OH2     -5161 SLV3     SLV3     1        H7            2.6087
32643 WAT      TIP3     18823    OH2     -5161 SLV3     SLV3     1        H7            2.6284
32643 WAT      TIP3     18823    OH2     -5161 SLV3     SLV3     1        H7            2.5184
32643 WAT      TIP3     18823    OH2     -5161 SLV3     SLV3     1        H7            2.9088
32643 WAT      TIP3     18823    OH2     -5161 SLV3     SLV3     1        H7            2.8002
32643 WAT      TIP3     18823    OH2     -5161 SLV3     SLV3     1        H7            2.9558
32643 WAT      TIP3     18823    OH2     -5161 SLV3     SLV3     1        H7            2.4841
32643 WAT      TIP3     18823    OH2     -5161 SLV3     SLV3     1        H7            2.9387
32643 WAT      TIP3     18823    OH2     -5161 SLV3     SLV3     1        H7            2.9234
32643 WAT      TIP3     18823    OH2     -5161 SLV3     SLV3     1        H7            2.7940
32643 WAT      TIP3     18823    OH2     -5161 SLV3     SLV3     1        H7            2.6992
32643 WAT      TIP3     18823    OH2     -5161 SLV3     SLV3     1        H7            2.5215
32643 WAT      TIP3     18823    OH2     -5161 SLV3     SLV3     1        H7            2.8067
32643 WAT      TIP3     18823    OH2     -5161 SLV3     SLV3     1        H7            2.2675
32643 WAT      TIP3     18823    OH2     -5161 SLV3     SLV3     1        H7            2.7258
32643 WAT      TIP3     18823    OH2     -5161 SLV3     SLV3     1        H7            2.4589
32643 WAT      TIP3     18823    OH2     -5161 SLV3     SLV3     1        H7            2.9086
32643 WAT      TIP3     18823    OH2     -5161 SLV3     SLV3     1        H7            2.8906
32643 WAT      TIP3     18823    OH2     -5161 SLV3     SLV3     1        H7            2.8799
32643 WAT      TIP3     18823    OH2     -5161 SLV3     SLV3     1        H7            2.8859
32643 WAT      TIP3     18823    OH2     -5161 SLV3     SLV3     1        H7            2.8614
32643 WAT      TIP3     18823    OH2     -5161 SLV3     SLV3     1        H7            2.5767
32643 WAT      TIP3     18823    OH2     -5161 SLV3     SLV3     1        H7            2.6237
32643 WAT      TIP3     18823    OH2     -5161 SLV3     SLV3     1        H7            2.9707
32643 WAT      TIP3     18823    OH2     -5161 SLV3     SLV3     1        H7            2.6574
32643 WAT      TIP3     18823    OH2     -5161 SLV3     SLV3     1        H7            2.9608
32643 WAT      TIP3     18823    OH2     -5161 SLV3     SLV3     1        H7            2.9285
32643 WAT      TIP3     18823    OH2     -5161 SLV3     SLV3     1        H7            2.6466
32643 WAT      TIP3     18823    OH2     -5161 SLV3     SLV3     1        H7            2.9815
32643 WAT      TIP3     18823    OH2     -5161 SLV3     SLV3     1        H7            2.4951
32643 WAT      TIP3     18823    OH2     -5161 SLV3     SLV3     1        H7            2.4925
32643 WAT      TIP3     18823    OH2     -5161 SLV3     SLV3     1        H7            2.7809
32643 WAT      TIP3     18823    OH2     -5161 SLV3     SLV3     1        H7            2.8870
32643 WAT      TIP3     18823    OH2     -5161 SLV3     SLV3     1        H7            2.3526
32643 WAT      TIP3     18823    OH2     -5161 SLV3     SLV3     1        H7            2.4628
32643 WAT      TIP3     18823    OH2     -5161 SLV3     SLV3     1        H7            2.6339
32643 WAT      TIP3     18823    OH2     -5161 SLV3     SLV3     1        H7            2.8940
32643 WAT      TIP3     18823    OH2     -5161 SLV3     SLV3     1        H7            2.6231
32643 WAT      TIP3     18823    OH2     -5161 SLV3     SLV3     1        H7            2.7558
32643 WAT      TIP3     18823    OH2     -5161 SLV3     SLV3     1        H7            2.8606
32643 WAT      TIP3     18823    OH2     -5161 SLV3     SLV3     1        H7            2.5852
37752 WAT      TIP3     22255    OH2     -5161 SLV3     SLV3     1        H7            2.3970
32643 WAT      TIP3     18823    OH2     -5161 SLV3     SLV3     1        H7            2.8630
32643 WAT      TIP3     18823    OH2     -5161 SLV3     SLV3     1        H7            2.8036
32643 WAT      TIP3     18823    OH2     -5161 SLV3     SLV3     1        H7            2.9700
32643 WAT      TIP3     18823    OH2     -5161 SLV3     SLV3     1        H7            2.3452
32643 WAT      TIP3     18823    OH2     -5161 SLV3     SLV3     1        H7            2.6435
32643 WAT      TIP3     18823    OH2     -5161 SLV3     SLV3     1        H7            2.7175
32643 WAT      TIP3     18823    OH2     -5161 SLV3     SLV3     1        H7            2.8486
32643 WAT      TIP3     18823    OH2     -5161 SLV3     SLV3     1        H7            2.2287
32643 WAT      TIP3     18823    OH2     -5161 SLV3     SLV3     1        H7            2.7670
32643 WAT      TIP3     18823    OH2     -5161 SLV3     SLV3     1        H7            2.3743
32643 WAT      TIP3     18823    OH2     -5161 SLV3     SLV3     1        H7            2.7242
37752 WAT      TIP3     22255    OH2     -5161 SLV3     SLV3     1        H7            2.6772
37752 WAT      TIP3     22255    OH2     -5161 SLV3     SLV3     1        H7            2.8034
32643 WAT      TIP3     18823    OH2     -5161 SLV3     SLV3     1        H7            2.2564
32643 WAT      TIP3     18823    OH2     -5161 SLV3     SLV3     1        H7            2.5369
32643 WAT      TIP3     18823    OH2     -5161 SLV3     SLV3     1        H7            2.5620
32643 WAT      TIP3     18823    OH2     -5161 SLV3     SLV3     1        H7            2.8916
37752 WAT      TIP3     22255    OH2     -5161 SLV3     SLV3     1        H7            2.4829
37752 WAT      TIP3     22255    OH2     -5161 SLV3     SLV3     1        H7            2.9908
37752 WAT      TIP3     22255    OH2     -5161 SLV3     SLV3     1        H7            2.6675
37752 WAT      TIP3     22255    OH2     -5161 SLV3     SLV3     1        H7            2.7077
 9069 WAT      TIP3     2491     OH2     -5161 SLV3     SLV3     1        H7            2.9475
37752 WAT      TIP3     22255    OH2     -5161 SLV3     SLV3     1        H7            2.9341
37752 WAT      TIP3     22255    OH2     -5161 SLV3     SLV3     1        H7            2.5611
37752 WAT      TIP3     22255    OH2     -5161 SLV3     SLV3     1        H7            2.8066
37752 WAT      TIP3     22255    OH2     -5161 SLV3     SLV3     1        H7            2.7767
37752 WAT      TIP3     22255    OH2     -5161 SLV3     SLV3     1        H7            2.6571
37752 WAT      TIP3     22255    OH2     -5161 SLV3     SLV3     1        H7            2.5492
32643 WAT      TIP3     18823    OH2     -5161 SLV3     SLV3     1        H7            2.9823
37752 WAT      TIP3     22255    OH2     -5161 SLV3     SLV3     1        H7            2.5683
37752 WAT      TIP3     22255    OH2     -5161 SLV3     SLV3     1        H7            2.3537
37752 WAT      TIP3     22255    OH2     -5161 SLV3     SLV3     1        H7            2.8137
37752 WAT      TIP3     22255    OH2     -5161 SLV3     SLV3     1        H7            2.6364
37752 WAT      TIP3     22255    OH2     -5161 SLV3     SLV3     1        H7            2.7477
37752 WAT      TIP3     22255    OH2     -5161 SLV3     SLV3     1        H7            2.6795
37752 WAT      TIP3     22255    OH2     -5161 SLV3     SLV3     1        H7            2.9617
37752 WAT      TIP3     22255    OH2     -5161 SLV3     SLV3     1        H7            2.9910
37752 WAT      TIP3     22255    OH2     -5161 SLV3     SLV3     1        H7            2.9580
37752 WAT      TIP3     22255    OH2     -5161 SLV3     SLV3     1        H7            2.8024
37752 WAT      TIP3     22255    OH2     -5161 SLV3     SLV3     1        H7            2.9375
37752 WAT      TIP3     22255    OH2     -5161 SLV3     SLV3     1        H7            2.7303
37752 WAT      TIP3     22255    OH2     -5161 SLV3     SLV3     1        H7            2.4330
37752 WAT      TIP3     22255    OH2     -5161 SLV3     SLV3     1        H7            2.7245
37752 WAT      TIP3     22255    OH2     -5161 SLV3     SLV3     1        H7            2.4979
37752 WAT      TIP3     22255    OH2     -5161 SLV3     SLV3     1        H7            2.9166
37752 WAT      TIP3     22255    OH2     -5161 SLV3     SLV3     1        H7            2.6859
32643 WAT      TIP3     18823    OH2     -5161 SLV3     SLV3     1        H7            2.8031
37752 WAT      TIP3     22255    OH2     -5161 SLV3     SLV3     1        H7            2.8659
37752 WAT      TIP3     22255    OH2     -5161 SLV3     SLV3     1        H7            2.9938
37752 WAT      TIP3     22255    OH2     -5161 SLV3     SLV3     1        H7            2.7726
37752 WAT      TIP3     22255    OH2     -5161 SLV3     SLV3     1        H7            2.4028
37752 WAT      TIP3     22255    OH2     -5161 SLV3     SLV3     1        H7            2.5334
37752 WAT      TIP3     22255    OH2     -5161 SLV3     SLV3     1        H7            2.8730
37752 WAT      TIP3     22255    OH2     -5161 SLV3     SLV3     1        H7            2.5351
37752 WAT      TIP3     22255    OH2     -5161 SLV3     SLV3     1        H7            2.9615
37752 WAT      TIP3     22255    OH2     -5161 SLV3     SLV3     1        H7            2.7533
37752 WAT      TIP3     22255    OH2     -5161 SLV3     SLV3     1        H7            2.5432
37752 WAT      TIP3     22255    OH2     -5161 SLV3     SLV3     1        H7            2.9897
37752 WAT      TIP3     22255    OH2     -5161 SLV3     SLV3     1        H7            2.6257
37752 WAT      TIP3     22255    OH2     -5161 SLV3     SLV3     1        H7            2.8393
37752 WAT      TIP3     22255    OH2     -5161 SLV3     SLV3     1        H7            2.7354
37752 WAT      TIP3     22255    OH2     -5161 SLV3     SLV3     1        H7            2.8355
37752 WAT      TIP3     22255    OH2     -5161 SLV3     SLV3     1        H7            2.5508
37752 WAT      TIP3     22255    OH2     -5161 SLV3     SLV3     1        H7            2.5169
37752 WAT      TIP3     22255    OH2     -5161 SLV3     SLV3     1        H7            2.9604
20979 WAT      TIP3     10684    OH2     -5161 SLV3     SLV3     1        H7            2.8689
37752 WAT      TIP3     22255    OH2     -5161 SLV3     SLV3     1        H7            2.1854
37752 WAT      TIP3     22255    OH2     -5161 SLV3     SLV3     1        H7            2.7824
37752 WAT      TIP3     22255    OH2     -5161 SLV3     SLV3     1        H7            2.7360
37752 WAT      TIP3     22255    OH2     -5161 SLV3     SLV3     1        H7            2.5686
37752 WAT      TIP3     22255    OH2     -5161 SLV3     SLV3     1        H7            2.9956
37752 WAT      TIP3     22255    OH2     -5161 SLV3     SLV3     1        H7            2.4196
20979 WAT      TIP3     10684    OH2     -5161 SLV3     SLV3     1        H7            2.6041
20979 WAT      TIP3     10684    OH2     -5161 SLV3     SLV3     1        H7            2.9556
32643 WAT      TIP3     18823    OH2     -5161 SLV3     SLV3     1        H7            2.9539
32643 WAT      TIP3     18823    OH2     -5161 SLV3     SLV3     1        H7            2.2854
20979 WAT      TIP3     10684    OH2     -5161 SLV3     SLV3     1        H7            2.7857
32643 WAT      TIP3     18823    OH2     -5161 SLV3     SLV3     1        H7            2.8634
32643 WAT      TIP3     18823    OH2     -5161 SLV3     SLV3     1        H7            2.6639
20979 WAT      TIP3     10684    OH2     -5161 SLV3     SLV3     1        H7            2.8805
32643 WAT      TIP3     18823    OH2     -5161 SLV3     SLV3     1        H7            2.7465
20979 WAT      TIP3     10684    OH2     -5161 SLV3     SLV3     1        H7            2.8645
32643 WAT      TIP3     18823    OH2     -5161 SLV3     SLV3     1        H7            2.4625
32643 WAT      TIP3     18823    OH2     -5161 SLV3     SLV3     1        H7            2.2827
20979 WAT      TIP3     10684    OH2     -5161 SLV3     SLV3     1        H7            2.6420
20979 WAT      TIP3     10684    OH2     -5161 SLV3     SLV3     1        H7            2.6575
20979 WAT      TIP3     10684    OH2     -5161 SLV3     SLV3     1        H7            2.8841
20979 WAT      TIP3     10684    OH2     -5161 SLV3     SLV3     1        H7            2.9620
32643 WAT      TIP3     18823    OH2     -5161 SLV3     SLV3     1        H7            2.9556
32643 WAT      TIP3     18823    OH2     -5161 SLV3     SLV3     1        H7            2.5770
20979 WAT      TIP3     10684    OH2     -5161 SLV3     SLV3     1        H7            2.9441
32643 WAT      TIP3     18823    OH2     -5161 SLV3     SLV3     1        H7            2.9587
32643 WAT      TIP3     18823    OH2     -5161 SLV3     SLV3     1        H7            2.0602
32643 WAT      TIP3     18823    OH2     -5161 SLV3     SLV3     1        H7            2.4972
32643 WAT      TIP3     18823    OH2     -5161 SLV3     SLV3     1        H7            2.9156
32643 WAT      TIP3     18823    OH2     -5161 SLV3     SLV3     1        H7            2.5670
32643 WAT      TIP3     18823    OH2     -5161 SLV3     SLV3     1        H7            2.8604
32643 WAT      TIP3     18823    OH2     -5161 SLV3     SLV3     1        H7            2.2993
32643 WAT      TIP3     18823    OH2     -5161 SLV3     SLV3     1        H7            2.6419
32643 WAT      TIP3     18823    OH2     -5161 SLV3     SLV3     1        H7            2.5000
20979 WAT      TIP3     10684    OH2     -5161 SLV3     SLV3     1        H7            1.9898
20979 WAT      TIP3     10684    OH2     -5161 SLV3     SLV3     1        H7            2.2585
20979 WAT      TIP3     10684    OH2     -5161 SLV3     SLV3     1        H7            2.4708
20979 WAT      TIP3     10684    OH2     -5161 SLV3     SLV3     1        H7            2.2779
20979 WAT      TIP3     10684    OH2     -5161 SLV3     SLV3     1        H7            2.6355
20979 WAT      TIP3     10684    OH2     -5161 SLV3     SLV3     1        H7            2.5123
20979 WAT      TIP3     10684    OH2     -5161 SLV3     SLV3     1        H7            2.5404
20979 WAT      TIP3     10684    OH2     -5161 SLV3     SLV3     1        H7            2.1459
20979 WAT      TIP3     10684    OH2     -5161 SLV3     SLV3     1        H7            2.7786
20979 WAT      TIP3     10684    OH2     -5161 SLV3     SLV3     1        H7            2.7293
20979 WAT      TIP3     10684    OH2     -5161 SLV3     SLV3     1        H7            2.6637
20979 WAT      TIP3     10684    OH2     -5161 SLV3     SLV3     1        H7            2.4742
20979 WAT      TIP3     10684    OH2     -5161 SLV3     SLV3     1        H7            2.9674
20979 WAT      TIP3     10684    OH2     -5161 SLV3     SLV3     1        H7            2.1140
20979 WAT      TIP3     10684    OH2     -5161 SLV3     SLV3     1        H7            2.4118
20979 WAT      TIP3     10684    OH2     -5161 SLV3     SLV3     1        H7            2.2932
20979 WAT      TIP3     10684    OH2     -5161 SLV3     SLV3     1        H7            2.9243
20979 WAT      TIP3     10684    OH2     -5161 SLV3     SLV3     1        H7            2.7630
20979 WAT      TIP3     10684    OH2     -5161 SLV3     SLV3     1        H7            2.2929
20979 WAT      TIP3     10684    OH2     -5161 SLV3     SLV3     1        H7            2.3709
20979 WAT      TIP3     10684    OH2     -5161 SLV3     SLV3     1        H7            2.3199
20979 WAT      TIP3     10684    OH2     -5161 SLV3     SLV3     1        H7            2.2357
20979 WAT      TIP3     10684    OH2     -5161 SLV3     SLV3     1        H7            2.9392
20979 WAT      TIP3     10684    OH2     -5161 SLV3     SLV3     1        H7            2.2717
20979 WAT      TIP3     10684    OH2     -5161 SLV3     SLV3     1        H7            2.3711
20979 WAT      TIP3     10684    OH2     -5161 SLV3     SLV3     1        H7            2.9169
20979 WAT      TIP3     10684    OH2     -5161 SLV3     SLV3     1        H7            2.4941
20979 WAT      TIP3     10684    OH2     -5161 SLV3     SLV3     1        H7            2.9175
20979 WAT      TIP3     10684    OH2     -5161 SLV3     SLV3     1        H7            2.3346
20979 WAT      TIP3     10684    OH2     -5161 SLV3     SLV3     1        H7            2.4724
20979 WAT      TIP3     10684    OH2     -5161 SLV3     SLV3     1        H7            2.2162
20979 WAT      TIP3     10684    OH2     -5161 SLV3     SLV3     1        H7            2.1588
20979 WAT      TIP3     10684    OH2     -5161 SLV3     SLV3     1        H7            2.3246
20979 WAT      TIP3     10684    OH2     -5161 SLV3     SLV3     1        H7            2.3191
20979 WAT      TIP3     10684    OH2     -5161 SLV3     SLV3     1        H7            2.3114
20979 WAT      TIP3     10684    OH2     -5161 SLV3     SLV3     1        H7            2.2913
20979 WAT      TIP3     10684    OH2     -5161 SLV3     SLV3     1        H7            2.9404
32643 WAT      TIP3     18823    OH2     -5161 SLV3     SLV3     1        H7            2.8140
32643 WAT      TIP3     18823    OH2     -5161 SLV3     SLV3     1        H7            2.3100
32643 WAT      TIP3     18823    OH2     -5161 SLV3     SLV3     1        H7            2.7709
32643 WAT      TIP3     18823    OH2     -5161 SLV3     SLV3     1        H7            2.5159
32643 WAT      TIP3     18823    OH2     -5161 SLV3     SLV3     1        H7            2.6430
 5253 WAT      TIP3     42       OH2     -5161 SLV3     SLV3     1        H7            2.7463
32643 WAT      TIP3     18823    OH2     -5161 SLV3     SLV3     1        H7            2.9795
32643 WAT      TIP3     18823    OH2     -5161 SLV3     SLV3     1        H7            2.1395
32643 WAT      TIP3     18823    OH2     -5161 SLV3     SLV3     1        H7            2.1230
32643 WAT      TIP3     18823    OH2     -5161 SLV3     SLV3     1        H7            2.7347
32643 WAT      TIP3     18823    OH2     -5161 SLV3     SLV3     1        H7            2.2385
32643 WAT      TIP3     18823    OH2     -5161 SLV3     SLV3     1        H7            2.6017
32643 WAT      TIP3     18823    OH2     -5161 SLV3     SLV3     1        H7            2.2347
32643 WAT      TIP3     18823    OH2     -5161 SLV3     SLV3     1        H7            2.6911
32643 WAT      TIP3     18823    OH2     -5161 SLV3     SLV3     1        H7            2.6408
32643 WAT      TIP3     18823    OH2     -5161 SLV3     SLV3     1        H7            2.7509
32643 WAT      TIP3     18823    OH2     -5161 SLV3     SLV3     1        H7            2.4849
 5253 WAT      TIP3     42       OH2     -5161 SLV3     SLV3     1        H7            2.5167
32643 WAT      TIP3     18823    OH2     -5161 SLV3     SLV3     1        H7            2.6374
32643 WAT      TIP3     18823    OH2     -5161 SLV3     SLV3     1        H7            1.9526
 5253 WAT      TIP3     42       OH2     -5161 SLV3     SLV3     1        H7            2.8708
 5253 WAT      TIP3     42       OH2     -5161 SLV3     SLV3     1        H7            2.2369
 5253 WAT      TIP3     42       OH2     -5161 SLV3     SLV3     1        H7            2.7463
 5253 WAT      TIP3     42       OH2     -5161 SLV3     SLV3     1        H7            2.9082
21618 WAT      TIP3     11162    OH2     -5161 SLV3     SLV3     1        H7            2.7939
21618 WAT      TIP3     11162    OH2     -5161 SLV3     SLV3     1        H7            2.3755
21618 WAT      TIP3     11162    OH2     -5161 SLV3     SLV3     1        H7            2.2656
21618 WAT      TIP3     11162    OH2     -5161 SLV3     SLV3     1        H7            2.2287
21618 WAT      TIP3     11162    OH2     -5161 SLV3     SLV3     1        H7            2.2121
21618 WAT      TIP3     11162    OH2     -5161 SLV3     SLV3     1        H7            2.5078
21618 WAT      TIP3     11162    OH2     -5161 SLV3     SLV3     1        H7            2.3411
21618 WAT      TIP3     11162    OH2     -5161 SLV3     SLV3     1        H7            2.5248
21618 WAT      TIP3     11162    OH2     -5161 SLV3     SLV3     1        H7            1.9903
21618 WAT      TIP3     11162    OH2     -5161 SLV3     SLV3     1        H7            2.6164
21618 WAT      TIP3     11162    OH2     -5161 SLV3     SLV3     1        H7            2.5675
21618 WAT      TIP3     11162    OH2     -5161 SLV3     SLV3     1        H7            2.3591
21618 WAT      TIP3     11162    OH2     -5161 SLV3     SLV3     1        H7            2.7895
21618 WAT      TIP3     11162    OH2     -5161 SLV3     SLV3     1        H7            2.6987
21618 WAT      TIP3     11162    OH2     -5161 SLV3     SLV3     1        H7            2.3080
21618 WAT      TIP3     11162    OH2     -5161 SLV3     SLV3     1        H7            2.9233
21618 WAT      TIP3     11162    OH2     -5161 SLV3     SLV3     1        H7            2.3867
21618 WAT      TIP3     11162    OH2     -5161 SLV3     SLV3     1        H7            2.9354
21618 WAT      TIP3     11162    OH2     -5161 SLV3     SLV3     1        H7            2.8856
21618 WAT      TIP3     11162    OH2     -5161 SLV3     SLV3     1        H7            2.5519
21618 WAT      TIP3     11162    OH2     -5161 SLV3     SLV3     1        H7            2.8255
21618 WAT      TIP3     11162    OH2     -5161 SLV3     SLV3     1        H7            2.3748
21618 WAT      TIP3     11162    OH2     -5161 SLV3     SLV3     1        H7            2.2815
21618 WAT      TIP3     11162    OH2     -5161 SLV3     SLV3     1        H7            2.2771
21618 WAT      TIP3     11162    OH2     -5161 SLV3     SLV3     1        H7            2.6747
21618 WAT      TIP3     11162    OH2     -5161 SLV3     SLV3     1        H7            2.4465
23658 WAT      TIP3     12522    OH2     -5161 SLV3     SLV3     1        H7            2.9891
21618 WAT      TIP3     11162    OH2     -5161 SLV3     SLV3     1        H7            2.2269
21618 WAT      TIP3     11162    OH2     -5161 SLV3     SLV3     1        H7            2.6466
21618 WAT      TIP3     11162    OH2     -5161 SLV3     SLV3     1        H7            2.7286
21618 WAT      TIP3     11162    OH2     -5161 SLV3     SLV3     1        H7            2.7982
21618 WAT      TIP3     11162    OH2     -5161 SLV3     SLV3     1        H7            2.6787
 5253 WAT      TIP3     42       OH2     -5161 SLV3     SLV3     1        H7            2.8523
 5253 WAT      TIP3     42       OH2     -5161 SLV3     SLV3     1        H7            2.7750
 5253 WAT      TIP3     42       OH2     -5161 SLV3     SLV3     1        H7            2.7397
 5253 WAT      TIP3     42       OH2     -5161 SLV3     SLV3     1        H7            2.6371
 5253 WAT      TIP3     42       OH2     -5161 SLV3     SLV3     1        H7            2.6328
 5253 WAT      TIP3     42       OH2     -5161 SLV3     SLV3     1        H7            2.8951
 5253 WAT      TIP3     42       OH2     -5161 SLV3     SLV3     1        H7            2.3088
 5253 WAT      TIP3     42       OH2     -5161 SLV3     SLV3     1        H7            2.3449
 5253 WAT      TIP3     42       OH2     -5161 SLV3     SLV3     1        H7            2.9719
 5253 WAT      TIP3     42       OH2     -5161 SLV3     SLV3     1        H7            2.3005
 5253 WAT      TIP3     42       OH2     -5161 SLV3     SLV3     1        H7            2.0874
 5253 WAT      TIP3     42       OH2     -5161 SLV3     SLV3     1        H7            2.5518
 5253 WAT      TIP3     42       OH2     -5161 SLV3     SLV3     1        H7            2.6208
 5253 WAT      TIP3     42       OH2     -5161 SLV3     SLV3     1        H7            2.5440
 5253 WAT      TIP3     42       OH2     -5161 SLV3     SLV3     1        H7            2.7904
 5253 WAT      TIP3     42       OH2     -5161 SLV3     SLV3     1        H7            2.3851
24726 WAT      TIP3     13475    OH2     -5161 SLV3     SLV3     1        H7            2.9178
 5253 WAT      TIP3     42       OH2     -5161 SLV3     SLV3     1        H7            2.9713
 5253 WAT      TIP3     42       OH2     -5161 SLV3     SLV3     1        H7            2.9470
 5253 WAT      TIP3     42       OH2     -5161 SLV3     SLV3     1        H7            2.7685
 5253 WAT      TIP3     42       OH2     -5161 SLV3     SLV3     1        H7            2.1859
 5253 WAT      TIP3     42       OH2     -5161 SLV3     SLV3     1        H7            1.9710
 5253 WAT      TIP3     42       OH2     -5161 SLV3     SLV3     1        H7            2.4743
 5253 WAT      TIP3     42       OH2     -5161 SLV3     SLV3     1        H7            2.4245
 5253 WAT      TIP3     42       OH2     -5161 SLV3     SLV3     1        H7            2.4326
24726 WAT      TIP3     13475    OH2     -5161 SLV3     SLV3     1        H7            2.0487
24726 WAT      TIP3     13475    OH2     -5161 SLV3     SLV3     1        H7            2.2903
24726 WAT      TIP3     13475    OH2     -5161 SLV3     SLV3     1        H7            2.4587
16281 WAT      TIP3     7516     OH2     -5161 SLV3     SLV3     1        H7            2.7806
16281 WAT      TIP3     7516     OH2     -5161 SLV3     SLV3     1        H7            2.8148
16281 WAT      TIP3     7516     OH2     -5161 SLV3     SLV3     1        H7            2.5099
16281 WAT      TIP3     7516     OH2     -5161 SLV3     SLV3     1        H7            2.4887
25017 WAT      TIP3     13652    OH2     -5161 SLV3     SLV3     1        H7            2.5093
25017 WAT      TIP3     13652    OH2     -5161 SLV3     SLV3     1        H7            2.1865
25017 WAT      TIP3     13652    OH2     -5161 SLV3     SLV3     1        H7            2.9021
25017 WAT      TIP3     13652    OH2     -5161 SLV3     SLV3     1        H7            2.5944
16281 WAT      TIP3     7516     OH2     -5161 SLV3     SLV3     1        H7            2.6340
16281 WAT      TIP3     7516     OH2     -5161 SLV3     SLV3     1        H7            2.8840
16281 WAT      TIP3     7516     OH2     -5161 SLV3     SLV3     1        H7            2.3942
16281 WAT      TIP3     7516     OH2     -5161 SLV3     SLV3     1        H7            2.5108
25017 WAT      TIP3     13652    OH2     -5161 SLV3     SLV3     1        H7            2.4312
25017 WAT      TIP3     13652    OH2     -5161 SLV3     SLV3     1        H7            2.8292
16281 WAT      TIP3     7516     OH2     -5161 SLV3     SLV3     1        H7            2.7899
16281 WAT      TIP3     7516     OH2     -5161 SLV3     SLV3     1        H7            2.6580
16281 WAT      TIP3     7516     OH2     -5161 SLV3     SLV3     1        H7            2.3141
25017 WAT      TIP3     13652    OH2     -5161 SLV3     SLV3     1        H7            2.8298
16281 WAT      TIP3     7516     OH2     -5161 SLV3     SLV3     1        H7            2.4604
16281 WAT      TIP3     7516     OH2     -5161 SLV3     SLV3     1        H7            2.4059
16281 WAT      TIP3     7516     OH2     -5161 SLV3     SLV3     1        H7            2.9388
16281 WAT      TIP3     7516     OH2     -5161 SLV3     SLV3     1        H7            2.7877
16281 WAT      TIP3     7516     OH2     -5161 SLV3     SLV3     1        H7            2.9711
25017 WAT      TIP3     13652    OH2     -5161 SLV3     SLV3     1        H7            2.5554
25017 WAT      TIP3     13652    OH2     -5161 SLV3     SLV3     1        H7            2.2497
25017 WAT      TIP3     13652    OH2     -5161 SLV3     SLV3     1        H7            2.7349
16281 WAT      TIP3     7516     OH2     -5161 SLV3     SLV3     1        H7            2.9878
25017 WAT      TIP3     13652    OH2     -5161 SLV3     SLV3     1        H7            2.9311
25017 WAT      TIP3     13652    OH2     -5161 SLV3     SLV3     1        H7            2.2873
25017 WAT      TIP3     13652    OH2     -5161 SLV3     SLV3     1        H7            2.6996
25017 WAT      TIP3     13652    OH2     -5161 SLV3     SLV3     1        H7            2.8699
25017 WAT      TIP3     13652    OH2     -5161 SLV3     SLV3     1        H7            2.6543
25017 WAT      TIP3     13652    OH2     -5161 SLV3     SLV3     1        H7            2.6165
25017 WAT      TIP3     13652    OH2     -5161 SLV3     SLV3     1        H7            2.8515
17079 WAT      TIP3     8029     OH2     -5161 SLV3     SLV3     1        H7            2.3051
25017 WAT      TIP3     13652    OH2     -5161 SLV3     SLV3     1        H7            2.3565
25017 WAT      TIP3     13652    OH2     -5161 SLV3     SLV3     1        H7            2.4561
17079 WAT      TIP3     8029     OH2     -5161 SLV3     SLV3     1        H7            2.8158
17079 WAT      TIP3     8029     OH2     -5161 SLV3     SLV3     1        H7            2.9657
17079 WAT      TIP3     8029     OH2     -5161 SLV3     SLV3     1        H7            2.9237
 9861 WAT      TIP3     3111     OH2     -5161 SLV3     SLV3     1        H7            2.6354
 9861 WAT      TIP3     3111     OH2     -5161 SLV3     SLV3     1        H7            2.5235
 9861 WAT      TIP3     3111     OH2     -5161 SLV3     SLV3     1        H7            2.4001
 9861 WAT      TIP3     3111     OH2     -5161 SLV3     SLV3     1        H7            2.1732
 9861 WAT      TIP3     3111     OH2     -5161 SLV3     SLV3     1        H7            2.9925
 9861 WAT      TIP3     3111     OH2     -5161 SLV3     SLV3     1        H7            2.5992
 9861 WAT      TIP3     3111     OH2     -5161 SLV3     SLV3     1        H7            2.7743
 9861 WAT      TIP3     3111     OH2     -5161 SLV3     SLV3     1        H7            2.6958
 9861 WAT      TIP3     3111     OH2     -5161 SLV3     SLV3     1        H7            2.5811
18483 WAT      TIP3     8858     OH2     -5161 SLV3     SLV3     1        H7            2.9564
18483 WAT      TIP3     8858     OH2     -5161 SLV3     SLV3     1        H7            2.5615
18483 WAT      TIP3     8858     OH2     -5161 SLV3     SLV3     1        H7            2.4409
18483 WAT      TIP3     8858     OH2     -5161 SLV3     SLV3     1        H7            2.3132
18483 WAT      TIP3     8858     OH2     -5161 SLV3     SLV3     1        H7            2.9312
18483 WAT      TIP3     8858     OH2     -5161 SLV3     SLV3     1        H7            2.3882
 9861 WAT      TIP3     3111     OH2     -5161 SLV3     SLV3     1        H7            2.8517
 9861 WAT      TIP3     3111     OH2     -5161 SLV3     SLV3     1        H7            2.7947
19140 WAT      TIP3     9313     OH2     -5161 SLV3     SLV3     1        H7            2.3028
19140 WAT      TIP3     9313     OH2     -5161 SLV3     SLV3     1        H7            2.8145
19140 WAT      TIP3     9313     OH2     -5161 SLV3     SLV3     1        H7            2.8704
19140 WAT      TIP3     9313     OH2     -5161 SLV3     SLV3     1        H7            2.6756
19140 WAT      TIP3     9313     OH2     -5161 SLV3     SLV3     1        H7            2.6529
19140 WAT      TIP3     9313     OH2     -5161 SLV3     SLV3     1        H7            2.2783
19140 WAT      TIP3     9313     OH2     -5161 SLV3     SLV3     1        H7            2.5329
19140 WAT      TIP3     9313     OH2     -5161 SLV3     SLV3     1        H7            2.1715
19140 WAT      TIP3     9313     OH2     -5161 SLV3     SLV3     1        H7            2.1513
19140 WAT      TIP3     9313     OH2     -5161 SLV3     SLV3     1        H7            2.5607
19140 WAT      TIP3     9313     OH2     -5161 SLV3     SLV3     1        H7            2.9581
19140 WAT      TIP3     9313     OH2     -5161 SLV3     SLV3     1        H7            2.7621
19140 WAT      TIP3     9313     OH2     -5161 SLV3     SLV3     1        H7            2.6427
19140 WAT      TIP3     9313     OH2     -5161 SLV3     SLV3     1        H7            2.9438
19140 WAT      TIP3     9313     OH2     -5161 SLV3     SLV3     1        H7            2.2274
19140 WAT      TIP3     9313     OH2     -5161 SLV3     SLV3     1        H7            2.7959
19140 WAT      TIP3     9313     OH2     -5161 SLV3     SLV3     1        H7            2.6961
19140 WAT      TIP3     9313     OH2     -5161 SLV3     SLV3     1        H7            2.7899
17439 WAT      TIP3     8248     OH2     -5161 SLV3     SLV3     1        H7            2.4903
17439 WAT      TIP3     8248     OH2     -5161 SLV3     SLV3     1        H7            2.8938
17439 WAT      TIP3     8248     OH2     -5161 SLV3     SLV3     1        H7            2.8645
17439 WAT      TIP3     8248     OH2     -5161 SLV3     SLV3     1        H7            2.2045
17439 WAT      TIP3     8248     OH2     -5161 SLV3     SLV3     1        H7            2.2008
17439 WAT      TIP3     8248     OH2     -5161 SLV3     SLV3     1        H7            2.3187
 9921 WAT      TIP3     3161     OH2     -5161 SLV3     SLV3     1        H7            2.2801
17439 WAT      TIP3     8248     OH2     -5161 SLV3     SLV3     1        H7            2.0146
17439 WAT      TIP3     8248     OH2     -5161 SLV3     SLV3     1        H7            2.6835
17439 WAT      TIP3     8248     OH2     -5161 SLV3     SLV3     1        H7            2.9925
42831 WAT      TIP3     25621    OH2     -5161 SLV3     SLV3     1        H7            2.9031
17439 WAT      TIP3     8248     OH2     -5161 SLV3     SLV3     1        H7            2.5235
17439 WAT      TIP3     8248     OH2     -5161 SLV3     SLV3     1        H7            2.9807
42831 WAT      TIP3     25621    OH2     -5161 SLV3     SLV3     1        H7            2.9942
17439 WAT      TIP3     8248     OH2     -5161 SLV3     SLV3     1        H7            2.2262
17439 WAT      TIP3     8248     OH2     -5161 SLV3     SLV3     1        H7            1.9723
17439 WAT      TIP3     8248     OH2     -5161 SLV3     SLV3     1        H7            2.9825
17439 WAT      TIP3     8248     OH2     -5161 SLV3     SLV3     1        H7            2.7334
17439 WAT      TIP3     8248     OH2     -5161 SLV3     SLV3     1        H7            2.0178
17439 WAT      TIP3     8248     OH2     -5161 SLV3     SLV3     1        H7            1.9376
17439 WAT      TIP3     8248     OH2     -5161 SLV3     SLV3     1        H7            2.7230
17439 WAT      TIP3     8248     OH2     -5161 SLV3     SLV3     1        H7            2.3638
17439 WAT      TIP3     8248     OH2     -5161 SLV3     SLV3     1        H7            2.8938
40617 WAT      TIP3     24085    OH2     -5161 SLV3     SLV3     1        H7            2.4170
42831 WAT      TIP3     25621    OH2     -5161 SLV3     SLV3     1        H7            2.9578
42831 WAT      TIP3     25621    OH2     -5161 SLV3     SLV3     1        H7            2.9136
17439 WAT      TIP3     8248     OH2     -5161 SLV3     SLV3     1        H7            2.7564
42831 WAT      TIP3     25621    OH2     -5161 SLV3     SLV3     1        H7            2.8248
42831 WAT      TIP3     25621    OH2     -5161 SLV3     SLV3     1        H7            2.6177
17439 WAT      TIP3     8248     OH2     -5161 SLV3     SLV3     1        H7            2.8000
17439 WAT      TIP3     8248     OH2     -5161 SLV3     SLV3     1        H7            1.9787
17439 WAT      TIP3     8248     OH2     -5161 SLV3     SLV3     1        H7            2.8126
17439 WAT      TIP3     8248     OH2     -5161 SLV3     SLV3     1        H7            2.7233
17439 WAT      TIP3     8248     OH2     -5161 SLV3     SLV3     1        H7            2.8826
17439 WAT      TIP3     8248     OH2     -5161 SLV3     SLV3     1        H7            2.2605
42831 WAT      TIP3     25621    OH2     -5161 SLV3     SLV3     1        H7            2.7945
17439 WAT      TIP3     8248     OH2     -5161 SLV3     SLV3     1        H7            2.8095
17439 WAT      TIP3     8248     OH2     -5161 SLV3     SLV3     1        H7            2.8164
17439 WAT      TIP3     8248     OH2     -5161 SLV3     SLV3     1        H7            2.9175
17439 WAT      TIP3     8248     OH2     -5161 SLV3     SLV3     1        H7            2.5040
17439 WAT      TIP3     8248     OH2     -5161 SLV3     SLV3     1        H7            2.5803
17439 WAT      TIP3     8248     OH2     -5161 SLV3     SLV3     1        H7            2.5609
17439 WAT      TIP3     8248     OH2     -5161 SLV3     SLV3     1        H7            2.8660
26439 WAT      TIP3     14660    OH2     -5161 SLV3     SLV3     1        H7            2.8777
17439 WAT      TIP3     8248     OH2     -5161 SLV3     SLV3     1        H7            2.9829
26439 WAT      TIP3     14660    OH2     -5161 SLV3     SLV3     1        H7            2.7340
26439 WAT      TIP3     14660    OH2     -5161 SLV3     SLV3     1        H7            2.7763
26439 WAT      TIP3     14660    OH2     -5161 SLV3     SLV3     1        H7            2.9771
26439 WAT      TIP3     14660    OH2     -5161 SLV3     SLV3     1        H7            2.2748
26439 WAT      TIP3     14660    OH2     -5161 SLV3     SLV3     1        H7            2.9336
26439 WAT      TIP3     14660    OH2     -5161 SLV3     SLV3     1        H7            2.9844
26439 WAT      TIP3     14660    OH2     -5161 SLV3     SLV3     1        H7            2.9622
26439 WAT      TIP3     14660    OH2     -5161 SLV3     SLV3     1        H7            2.6186
26439 WAT      TIP3     14660    OH2     -5161 SLV3     SLV3     1        H7            2.4441
26439 WAT      TIP3     14660    OH2     -5161 SLV3     SLV3     1        H7            2.5957
26439 WAT      TIP3     14660    OH2     -5161 SLV3     SLV3     1        H7            2.4417
26439 WAT      TIP3     14660    OH2     -5161 SLV3     SLV3     1        H7            2.3077
26439 WAT      TIP3     14660    OH2     -5161 SLV3     SLV3     1        H7            2.9055
26439 WAT      TIP3     14660    OH2     -5161 SLV3     SLV3     1        H7            2.4561
26439 WAT      TIP3     14660    OH2     -5161 SLV3     SLV3     1        H7            2.6649
26439 WAT      TIP3     14660    OH2     -5161 SLV3     SLV3     1        H7            2.8705
26439 WAT      TIP3     14660    OH2     -5161 SLV3     SLV3     1        H7            2.5671
26439 WAT      TIP3     14660    OH2     -5161 SLV3     SLV3     1        H7            2.5258
26439 WAT      TIP3     14660    OH2     -5161 SLV3     SLV3     1        H7            2.2178
26439 WAT      TIP3     14660    OH2     -5161 SLV3     SLV3     1        H7            2.6020
26439 WAT      TIP3     14660    OH2     -5161 SLV3     SLV3     1        H7            2.5774
26439 WAT      TIP3     14660    OH2     -5161 SLV3     SLV3     1        H7            2.8816
26439 WAT      TIP3     14660    OH2     -5161 SLV3     SLV3     1        H7            2.5573
26439 WAT      TIP3     14660    OH2     -5161 SLV3     SLV3     1        H7            2.5346
26439 WAT      TIP3     14660    OH2     -5161 SLV3     SLV3     1        H7            2.5627
22200 WAT      TIP3     11549    OH2     -5161 SLV3     SLV3     1        H7            2.9738
26439 WAT      TIP3     14660    OH2     -5161 SLV3     SLV3     1        H7            2.5593
22200 WAT      TIP3     11549    OH2     -5161 SLV3     SLV3     1        H7            2.1910
22200 WAT      TIP3     11549    OH2     -5161 SLV3     SLV3     1        H7            2.2109
22200 WAT      TIP3     11549    OH2     -5161 SLV3     SLV3     1        H7            2.3443
22200 WAT      TIP3     11549    OH2     -5161 SLV3     SLV3     1        H7            2.1785
28905 WAT      TIP3     16361    OH2     -5161 SLV3     SLV3     1        H7            2.7638
22200 WAT      TIP3     11549    OH2     -5161 SLV3     SLV3     1        H7            2.8807
22200 WAT      TIP3     11549    OH2     -5161 SLV3     SLV3     1        H7            2.9457
22200 WAT      TIP3     11549    OH2     -5161 SLV3     SLV3     1        H7            2.8324
22200 WAT      TIP3     11549    OH2     -5161 SLV3     SLV3     1        H7            2.0496
22200 WAT      TIP3     11549    OH2     -5161 SLV3     SLV3     1        H7            2.2912
22200 WAT      TIP3     11549    OH2     -5161 SLV3     SLV3     1        H7            2.0492
22200 WAT      TIP3     11549    OH2     -5161 SLV3     SLV3     1        H7            2.2798
22200 WAT      TIP3     11549    OH2     -5161 SLV3     SLV3     1        H7            2.7785
22200 WAT      TIP3     11549    OH2     -5161 SLV3     SLV3     1        H7            2.4823
22200 WAT      TIP3     11549    OH2     -5161 SLV3     SLV3     1        H7            2.8301
22200 WAT      TIP3     11549    OH2     -5161 SLV3     SLV3     1        H7            2.0851
22200 WAT      TIP3     11549    OH2     -5161 SLV3     SLV3     1        H7            2.2794
22200 WAT      TIP3     11549    OH2     -5161 SLV3     SLV3     1        H7            2.7760
22200 WAT      TIP3     11549    OH2     -5161 SLV3     SLV3     1        H7            2.2994
22200 WAT      TIP3     11549    OH2     -5161 SLV3     SLV3     1        H7            2.5969
22200 WAT      TIP3     11549    OH2     -5161 SLV3     SLV3     1        H7            2.5402
22200 WAT      TIP3     11549    OH2     -5161 SLV3     SLV3     1        H7            2.4895
22200 WAT      TIP3     11549    OH2     -5161 SLV3     SLV3     1        H7            2.5842
22200 WAT      TIP3     11549    OH2     -5161 SLV3     SLV3     1        H7            2.5392
22200 WAT      TIP3     11549    OH2     -5161 SLV3     SLV3     1        H7            2.5459
22200 WAT      TIP3     11549    OH2     -5161 SLV3     SLV3     1        H7            2.5365
22200 WAT      TIP3     11549    OH2     -5161 SLV3     SLV3     1        H7            2.9563
22200 WAT      TIP3     11549    OH2     -5161 SLV3     SLV3     1        H7            2.4755
22200 WAT      TIP3     11549    OH2     -5161 SLV3     SLV3     1        H7            2.3747
22200 WAT      TIP3     11549    OH2     -5161 SLV3     SLV3     1        H7            2.2317
22200 WAT      TIP3     11549    OH2     -5161 SLV3     SLV3     1        H7            2.8019
22200 WAT      TIP3     11549    OH2     -5161 SLV3     SLV3     1        H7            2.4364
22200 WAT      TIP3     11549    OH2     -5161 SLV3     SLV3     1        H7            2.5970
22200 WAT      TIP3     11549    OH2     -5161 SLV3     SLV3     1        H7            2.3789
22200 WAT      TIP3     11549    OH2     -5161 SLV3     SLV3     1        H7            2.3735
22200 WAT      TIP3     11549    OH2     -5161 SLV3     SLV3     1        H7            2.5589
28905 WAT      TIP3     16361    OH2     -5161 SLV3     SLV3     1        H7            2.9742
22200 WAT      TIP3     11549    OH2     -5161 SLV3     SLV3     1        H7            2.9672
22200 WAT      TIP3     11549    OH2     -5161 SLV3     SLV3     1        H7            2.3730
22200 WAT      TIP3     11549    OH2     -5161 SLV3     SLV3     1        H7            2.9439
22200 WAT      TIP3     11549    OH2     -5161 SLV3     SLV3     1        H7            2.4465
22200 WAT      TIP3     11549    OH2     -5161 SLV3     SLV3     1        H7            2.7853
22200 WAT      TIP3     11549    OH2     -5161 SLV3     SLV3     1        H7            2.9432
22200 WAT      TIP3     11549    OH2     -5161 SLV3     SLV3     1        H7            2.8427
22200 WAT      TIP3     11549    OH2     -5161 SLV3     SLV3     1        H7            2.8223
22200 WAT      TIP3     11549    OH2     -5161 SLV3     SLV3     1        H7            2.4699
22200 WAT      TIP3     11549    OH2     -5161 SLV3     SLV3     1        H7            2.5247
22200 WAT      TIP3     11549    OH2     -5161 SLV3     SLV3     1        H7            2.4062
22200 WAT      TIP3     11549    OH2     -5161 SLV3     SLV3     1        H7            2.2590
22200 WAT      TIP3     11549    OH2     -5161 SLV3     SLV3     1        H7            2.0189
22200 WAT      TIP3     11549    OH2     -5161 SLV3     SLV3     1        H7            2.3268
22200 WAT      TIP3     11549    OH2     -5161 SLV3     SLV3     1        H7            2.2124
22200 WAT      TIP3     11549    OH2     -5161 SLV3     SLV3     1        H7            2.1134
22200 WAT      TIP3     11549    OH2     -5161 SLV3     SLV3     1        H7            2.0822
22200 WAT      TIP3     11549    OH2     -5161 SLV3     SLV3     1        H7            2.4397
22200 WAT      TIP3     11549    OH2     -5161 SLV3     SLV3     1        H7            2.7120
22200 WAT      TIP3     11549    OH2     -5161 SLV3     SLV3     1        H7            2.4533
22200 WAT      TIP3     11549    OH2     -5161 SLV3     SLV3     1        H7            2.9010
22200 WAT      TIP3     11549    OH2     -5161 SLV3     SLV3     1        H7            2.4299
22200 WAT      TIP3     11549    OH2     -5161 SLV3     SLV3     1        H7            2.3422
22200 WAT      TIP3     11549    OH2     -5161 SLV3     SLV3     1        H7            2.7486
22200 WAT      TIP3     11549    OH2     -5161 SLV3     SLV3     1        H7            2.9264
22200 WAT      TIP3     11549    OH2     -5161 SLV3     SLV3     1        H7            2.5455
22200 WAT      TIP3     11549    OH2     -5161 SLV3     SLV3     1        H7            2.6182
22200 WAT      TIP3     11549    OH2     -5161 SLV3     SLV3     1        H7            2.4301
22200 WAT      TIP3     11549    OH2     -5161 SLV3     SLV3     1        H7            2.6443
22200 WAT      TIP3     11549    OH2     -5161 SLV3     SLV3     1        H7            2.5638
22200 WAT      TIP3     11549    OH2     -5161 SLV3     SLV3     1        H7            2.8705
24582 WAT      TIP3     13351    OH2     -5161 SLV3     SLV3     1        H7            2.9726
22200 WAT      TIP3     11549    OH2     -5161 SLV3     SLV3     1        H7            2.3096
22200 WAT      TIP3     11549    OH2     -5161 SLV3     SLV3     1        H7            2.8197
22200 WAT      TIP3     11549    OH2     -5161 SLV3     SLV3     1        H7            2.3660
24582 WAT      TIP3     13351    OH2     -5161 SLV3     SLV3     1        H7            2.3296
22200 WAT      TIP3     11549    OH2     -5161 SLV3     SLV3     1        H7            2.9627
24582 WAT      TIP3     13351    OH2     -5161 SLV3     SLV3     1        H7            2.3018
22200 WAT      TIP3     11549    OH2     -5161 SLV3     SLV3     1        H7            2.1863
22200 WAT      TIP3     11549    OH2     -5161 SLV3     SLV3     1        H7            2.9969
22200 WAT      TIP3     11549    OH2     -5161 SLV3     SLV3     1        H7            2.2265
22200 WAT      TIP3     11549    OH2     -5161 SLV3     SLV3     1        H7            2.6516
22200 WAT      TIP3     11549    OH2     -5161 SLV3     SLV3     1        H7            2.7803
22200 WAT      TIP3     11549    OH2     -5161 SLV3     SLV3     1        H7            2.0460
22200 WAT      TIP3     11549    OH2     -5161 SLV3     SLV3     1        H7            2.6540
22200 WAT      TIP3     11549    OH2     -5161 SLV3     SLV3     1        H7            2.0519
22200 WAT      TIP3     11549    OH2     -5161 SLV3     SLV3     1        H7            2.9234
22200 WAT      TIP3     11549    OH2     -5161 SLV3     SLV3     1        H7            2.6566
22200 WAT      TIP3     11549    OH2     -5161 SLV3     SLV3     1        H7            2.9423
22200 WAT      TIP3     11549    OH2     -5161 SLV3     SLV3     1        H7            2.5652
22200 WAT      TIP3     11549    OH2     -5161 SLV3     SLV3     1        H7            2.9693
22200 WAT      TIP3     11549    OH2     -5161 SLV3     SLV3     1        H7            2.5498
22200 WAT      TIP3     11549    OH2     -5161 SLV3     SLV3     1        H7            2.7422
22200 WAT      TIP3     11549    OH2     -5161 SLV3     SLV3     1        H7            2.8455
22200 WAT      TIP3     11549    OH2     -5161 SLV3     SLV3     1        H7            2.9862
22200 WAT      TIP3     11549    OH2     -5161 SLV3     SLV3     1        H7            2.4772
22200 WAT      TIP3     11549    OH2     -5161 SLV3     SLV3     1        H7            2.8711
22200 WAT      TIP3     11549    OH2     -5161 SLV3     SLV3     1        H7            2.3786
22200 WAT      TIP3     11549    OH2     -5161 SLV3     SLV3     1        H7            2.9810
22200 WAT      TIP3     11549    OH2     -5161 SLV3     SLV3     1        H7            2.3421
24582 WAT      TIP3     13351    OH2     -5161 SLV3     SLV3     1        H7            2.8511
22200 WAT      TIP3     11549    OH2     -5161 SLV3     SLV3     1        H7            2.4135
22200 WAT      TIP3     11549    OH2     -5161 SLV3     SLV3     1        H7            2.7691
24582 WAT      TIP3     13351    OH2     -5161 SLV3     SLV3     1        H7            2.7813
24582 WAT      TIP3     13351    OH2     -5161 SLV3     SLV3     1        H7            2.5518
22200 WAT      TIP3     11549    OH2     -5161 SLV3     SLV3     1        H7            2.4731
22200 WAT      TIP3     11549    OH2     -5161 SLV3     SLV3     1        H7            2.1643
22200 WAT      TIP3     11549    OH2     -5161 SLV3     SLV3     1        H7            2.8229
22200 WAT      TIP3     11549    OH2     -5161 SLV3     SLV3     1        H7            2.8207
39339 WAT      TIP3     23283    OH2     -5161 SLV3     SLV3     1        H7            2.9903
39339 WAT      TIP3     23283    OH2     -5161 SLV3     SLV3     1        H7            2.3246
39339 WAT      TIP3     23283    OH2     -5161 SLV3     SLV3     1        H7            2.3621
39339 WAT      TIP3     23283    OH2     -5161 SLV3     SLV3     1        H7            2.4189
39339 WAT      TIP3     23283    OH2     -5161 SLV3     SLV3     1        H7            2.9951
39339 WAT      TIP3     23283    OH2     -5161 SLV3     SLV3     1        H7            2.1852
43806 WAT      TIP3     26225    OH2     -5161 SLV3     SLV3     1        H7            2.9480
43806 WAT      TIP3     26225    OH2     -5161 SLV3     SLV3     1        H7            2.5229
43806 WAT      TIP3     26225    OH2     -5161 SLV3     SLV3     1        H7            2.7611
43806 WAT      TIP3     26225    OH2     -5161 SLV3     SLV3     1        H7            2.9592
43806 WAT      TIP3     26225    OH2     -5161 SLV3     SLV3     1        H7            2.9554
43806 WAT      TIP3     26225    OH2     -5161 SLV3     SLV3     1        H7            2.8755
43806 WAT      TIP3     26225    OH2     -5161 SLV3     SLV3     1        H7            2.9353
43806 WAT      TIP3     26225    OH2     -5161 SLV3     SLV3     1        H7            2.6623
43806 WAT      TIP3     26225    OH2     -5161 SLV3     SLV3     1        H7            2.8005
43806 WAT      TIP3     26225    OH2     -5161 SLV3     SLV3     1        H7            2.4710
43806 WAT      TIP3     26225    OH2     -5161 SLV3     SLV3     1        H7            2.8221
43806 WAT      TIP3     26225    OH2     -5161 SLV3     SLV3     1        H7            2.0895
43806 WAT      TIP3     26225    OH2     -5161 SLV3     SLV3     1        H7            2.5930
43806 WAT      TIP3     26225    OH2     -5161 SLV3     SLV3     1        H7            2.8148
43806 WAT      TIP3     26225    OH2     -5161 SLV3     SLV3     1        H7            2.2886
43806 WAT      TIP3     26225    OH2     -5161 SLV3     SLV3     1        H7            2.9439
43806 WAT      TIP3     26225    OH2     -5161 SLV3     SLV3     1        H7            2.9290
43806 WAT      TIP3     26225    OH2     -5161 SLV3     SLV3     1        H7            2.3793
43806 WAT      TIP3     26225    OH2     -5161 SLV3     SLV3     1        H7            2.6669
43806 WAT      TIP3     26225    OH2     -5161 SLV3     SLV3     1        H7            2.6588
43806 WAT      TIP3     26225    OH2     -5161 SLV3     SLV3     1        H7            2.0141
43806 WAT      TIP3     26225    OH2     -5161 SLV3     SLV3     1        H7            2.9048
43806 WAT      TIP3     26225    OH2     -5161 SLV3     SLV3     1        H7            2.5596
43806 WAT      TIP3     26225    OH2     -5161 SLV3     SLV3     1        H7            2.3053
43806 WAT      TIP3     26225    OH2     -5161 SLV3     SLV3     1        H7            2.5175
43806 WAT      TIP3     26225    OH2     -5161 SLV3     SLV3     1        H7            2.2517
43806 WAT      TIP3     26225    OH2     -5161 SLV3     SLV3     1        H7            2.1317
43806 WAT      TIP3     26225    OH2     -5161 SLV3     SLV3     1        H7            2.6393
43806 WAT      TIP3     26225    OH2     -5161 SLV3     SLV3     1        H7            2.9385
43806 WAT      TIP3     26225    OH2     -5161 SLV3     SLV3     1        H7            2.7632
43806 WAT      TIP3     26225    OH2     -5161 SLV3     SLV3     1        H7            2.6321
43806 WAT      TIP3     26225    OH2     -5161 SLV3     SLV3     1        H7            2.8929
43806 WAT      TIP3     26225    OH2     -5161 SLV3     SLV3     1        H7            2.7836
43806 WAT      TIP3     26225    OH2     -5161 SLV3     SLV3     1        H7            2.6213
43806 WAT      TIP3     26225    OH2     -5161 SLV3     SLV3     1        H7            2.5871
43806 WAT      TIP3     26225    OH2     -5161 SLV3     SLV3     1        H7            2.2453
43806 WAT      TIP3     26225    OH2     -5161 SLV3     SLV3     1        H7            2.3936
43806 WAT      TIP3     26225    OH2     -5161 SLV3     SLV3     1        H7            2.6750
43806 WAT      TIP3     26225    OH2     -5161 SLV3     SLV3     1        H7            2.8074
43806 WAT      TIP3     26225    OH2     -5161 SLV3     SLV3     1        H7            2.6759
43806 WAT      TIP3     26225    OH2     -5161 SLV3     SLV3     1        H7            2.7847
29157 WAT      TIP3     16497    OH2     -5161 SLV3     SLV3     1        H7            2.1967
43806 WAT      TIP3     26225    OH2     -5161 SLV3     SLV3     1        H7            2.4846
43806 WAT      TIP3     26225    OH2     -5161 SLV3     SLV3     1        H7            2.4047
43806 WAT      TIP3     26225    OH2     -5161 SLV3     SLV3     1        H7            2.4735
43806 WAT      TIP3     26225    OH2     -5161 SLV3     SLV3     1        H7            2.9519
43806 WAT      TIP3     26225    OH2     -5161 SLV3     SLV3     1        H7            2.9664
43806 WAT      TIP3     26225    OH2     -5161 SLV3     SLV3     1        H7            2.6950
43806 WAT      TIP3     26225    OH2     -5161 SLV3     SLV3     1        H7            2.3945
43806 WAT      TIP3     26225    OH2     -5161 SLV3     SLV3     1        H7            2.7426
43806 WAT      TIP3     26225    OH2     -5161 SLV3     SLV3     1        H7            2.8558
43806 WAT      TIP3     26225    OH2     -5161 SLV3     SLV3     1        H7            2.8375
43806 WAT      TIP3     26225    OH2     -5161 SLV3     SLV3     1        H7            2.2237
43806 WAT      TIP3     26225    OH2     -5161 SLV3     SLV3     1        H7            2.1512
43806 WAT      TIP3     26225    OH2     -5161 SLV3     SLV3     1        H7            2.2298
43806 WAT      TIP3     26225    OH2     -5161 SLV3     SLV3     1        H7            2.6937
 8658 WAT      TIP3     2199     OH2     -5161 SLV3     SLV3     1        H7            2.1048
29646 WAT      TIP3     16770    OH2     -5161 SLV3     SLV3     1        H7            2.8059
29646 WAT      TIP3     16770    OH2     -5161 SLV3     SLV3     1        H7            2.8515
29646 WAT      TIP3     16770    OH2     -5161 SLV3     SLV3     1        H7            2.7941
29646 WAT      TIP3     16770    OH2     -5161 SLV3     SLV3     1        H7            1.9282
29646 WAT      TIP3     16770    OH2     -5161 SLV3     SLV3     1        H7            2.6859
38052 WAT      TIP3     22511    OH2     -5161 SLV3     SLV3     1        H7            2.1616
30537 WAT      TIP3     17340    OH2     -5161 SLV3     SLV3     1        H7            2.1680
30537 WAT      TIP3     17340    OH2     -5161 SLV3     SLV3     1        H7            2.8297
30537 WAT      TIP3     17340    OH2     -5161 SLV3     SLV3     1        H7            2.2752
30537 WAT      TIP3     17340    OH2     -5161 SLV3     SLV3     1        H7            2.3169
30537 WAT      TIP3     17340    OH2     -5161 SLV3     SLV3     1        H7            2.4566
30537 WAT      TIP3     17340    OH2     -5161 SLV3     SLV3     1        H7            2.5143
30537 WAT      TIP3     17340    OH2     -5161 SLV3     SLV3     1        H7            2.1522
30537 WAT      TIP3     17340    OH2     -5161 SLV3     SLV3     1        H7            1.9966
30537 WAT      TIP3     17340    OH2     -5161 SLV3     SLV3     1        H7            2.3923
30537 WAT      TIP3     17340    OH2     -5161 SLV3     SLV3     1        H7            2.2897
30537 WAT      TIP3     17340    OH2     -5161 SLV3     SLV3     1        H7            2.5899
30537 WAT      TIP3     17340    OH2     -5161 SLV3     SLV3     1        H7            2.4872
30537 WAT      TIP3     17340    OH2     -5161 SLV3     SLV3     1        H7            1.9285
30537 WAT      TIP3     17340    OH2     -5161 SLV3     SLV3     1        H7            2.0525
30537 WAT      TIP3     17340    OH2     -5161 SLV3     SLV3     1        H7            2.6767
30537 WAT      TIP3     17340    OH2     -5161 SLV3     SLV3     1        H7            2.3557
30537 WAT      TIP3     17340    OH2     -5161 SLV3     SLV3     1        H7            2.6474
30537 WAT      TIP3     17340    OH2     -5161 SLV3     SLV3     1        H7            2.4011
30537 WAT      TIP3     17340    OH2     -5161 SLV3     SLV3     1        H7            2.8571
30537 WAT      TIP3     17340    OH2     -5161 SLV3     SLV3     1        H7            2.2194
30537 WAT      TIP3     17340    OH2     -5161 SLV3     SLV3     1        H7            2.3952
30537 WAT      TIP3     17340    OH2     -5161 SLV3     SLV3     1        H7            2.9885
30537 WAT      TIP3     17340    OH2     -5161 SLV3     SLV3     1        H7            2.5662
30537 WAT      TIP3     17340    OH2     -5161 SLV3     SLV3     1        H7            2.1496
30537 WAT      TIP3     17340    OH2     -5161 SLV3     SLV3     1        H7            2.8409
42027 WAT      TIP3     25052    OH2     -5161 SLV3     SLV3     1        H7            2.8924
30537 WAT      TIP3     17340    OH2     -5161 SLV3     SLV3     1        H7            2.5685
30537 WAT      TIP3     17340    OH2     -5161 SLV3     SLV3     1        H7            2.1996
30537 WAT      TIP3     17340    OH2     -5161 SLV3     SLV3     1        H7            2.1685
30537 WAT      TIP3     17340    OH2     -5161 SLV3     SLV3     1        H7            2.6283
30537 WAT      TIP3     17340    OH2     -5161 SLV3     SLV3     1        H7            2.7148
30537 WAT      TIP3     17340    OH2     -5161 SLV3     SLV3     1        H7            2.4968
30537 WAT      TIP3     17340    OH2     -5161 SLV3     SLV3     1        H7            2.4776
30537 WAT      TIP3     17340    OH2     -5161 SLV3     SLV3     1        H7            2.0724
30537 WAT      TIP3     17340    OH2     -5161 SLV3     SLV3     1        H7            2.3362
30537 WAT      TIP3     17340    OH2     -5161 SLV3     SLV3     1        H7            2.8174
30537 WAT      TIP3     17340    OH2     -5161 SLV3     SLV3     1        H7            2.6088
42027 WAT      TIP3     25052    OH2     -5161 SLV3     SLV3     1        H7            2.7065
30537 WAT      TIP3     17340    OH2     -5161 SLV3     SLV3     1        H7            2.5908
30537 WAT      TIP3     17340    OH2     -5161 SLV3     SLV3     1        H7            1.9245
30537 WAT      TIP3     17340    OH2     -5161 SLV3     SLV3     1        H7            2.8657
30537 WAT      TIP3     17340    OH2     -5161 SLV3     SLV3     1        H7            2.9799
30537 WAT      TIP3     17340    OH2     -5161 SLV3     SLV3     1        H7            2.3198
13302 WAT      TIP3     5408     OH2     -5161 SLV3     SLV3     1        H7            2.7858
13302 WAT      TIP3     5408     OH2     -5161 SLV3     SLV3     1        H7            2.9115
13302 WAT      TIP3     5408     OH2     -5161 SLV3     SLV3     1        H7            2.9844
13302 WAT      TIP3     5408     OH2     -5161 SLV3     SLV3     1        H7            1.8956
13302 WAT      TIP3     5408     OH2     -5161 SLV3     SLV3     1        H7            2.2499
13302 WAT      TIP3     5408     OH2     -5161 SLV3     SLV3     1        H7            2.1807
13302 WAT      TIP3     5408     OH2     -5161 SLV3     SLV3     1        H7            2.7605
13302 WAT      TIP3     5408     OH2     -5161 SLV3     SLV3     1        H7            1.9816
13302 WAT      TIP3     5408     OH2     -5161 SLV3     SLV3     1        H7            2.2626
13302 WAT      TIP3     5408     OH2     -5161 SLV3     SLV3     1        H7            2.2244
13302 WAT      TIP3     5408     OH2     -5161 SLV3     SLV3     1        H7            2.9801
13302 WAT      TIP3     5408     OH2     -5161 SLV3     SLV3     1        H7            2.0825
13302 WAT      TIP3     5408     OH2     -5161 SLV3     SLV3     1        H7            2.9583
13302 WAT      TIP3     5408     OH2     -5161 SLV3     SLV3     1        H7            2.6376
13302 WAT      TIP3     5408     OH2     -5161 SLV3     SLV3     1        H7            2.4247
13302 WAT      TIP3     5408     OH2     -5161 SLV3     SLV3     1        H7            2.5925
13302 WAT      TIP3     5408     OH2     -5161 SLV3     SLV3     1        H7            2.7196
13302 WAT      TIP3     5408     OH2     -5161 SLV3     SLV3     1        H7            2.1772
13302 WAT      TIP3     5408     OH2     -5161 SLV3     SLV3     1        H7            2.5348
33471 WAT      TIP3     19371    OH2     -5161 SLV3     SLV3     1        H7            2.4486
42111 WAT      TIP3     25110    OH2     -5161 SLV3     SLV3     1        H7            2.9393
13302 WAT      TIP3     5408     OH2     -5161 SLV3     SLV3     1        H7            2.4735
33471 WAT      TIP3     19371    OH2     -5161 SLV3     SLV3     1        H7            2.5698
13302 WAT      TIP3     5408     OH2     -5161 SLV3     SLV3     1        H7            2.7901
33471 WAT      TIP3     19371    OH2     -5161 SLV3     SLV3     1        H7            2.9636
13302 WAT      TIP3     5408     OH2     -5161 SLV3     SLV3     1        H7            2.5499
13302 WAT      TIP3     5408     OH2     -5161 SLV3     SLV3     1        H7            2.1565
13302 WAT      TIP3     5408     OH2     -5161 SLV3     SLV3     1        H7            2.6385
13302 WAT      TIP3     5408     OH2     -5161 SLV3     SLV3     1        H7            2.3365
13302 WAT      TIP3     5408     OH2     -5161 SLV3     SLV3     1        H7            2.9009
13302 WAT      TIP3     5408     OH2     -5161 SLV3     SLV3     1        H7            2.7429
13302 WAT      TIP3     5408     OH2     -5161 SLV3     SLV3     1        H7            2.1322
13302 WAT      TIP3     5408     OH2     -5161 SLV3     SLV3     1        H7            2.7320
13302 WAT      TIP3     5408     OH2     -5161 SLV3     SLV3     1        H7            2.2351
13302 WAT      TIP3     5408     OH2     -5161 SLV3     SLV3     1        H7            2.9774
13302 WAT      TIP3     5408     OH2     -5161 SLV3     SLV3     1        H7            2.5714
13302 WAT      TIP3     5408     OH2     -5161 SLV3     SLV3     1        H7            2.9044
13302 WAT      TIP3     5408     OH2     -5161 SLV3     SLV3     1        H7            1.9584
13302 WAT      TIP3     5408     OH2     -5161 SLV3     SLV3     1        H7            2.7042
45054 WAT      TIP3     26929    OH2     -5161 SLV3     SLV3     1        H7            2.1860
13302 WAT      TIP3     5408     OH2     -5161 SLV3     SLV3     1        H7            2.3296
13302 WAT      TIP3     5408     OH2     -5161 SLV3     SLV3     1        H7            2.8876
13302 WAT      TIP3     5408     OH2     -5161 SLV3     SLV3     1        H7            2.7543
13302 WAT      TIP3     5408     OH2     -5161 SLV3     SLV3     1        H7            2.8000
13302 WAT      TIP3     5408     OH2     -5161 SLV3     SLV3     1        H7            2.8488
13302 WAT      TIP3     5408     OH2     -5161 SLV3     SLV3     1        H7            2.8014
13302 WAT      TIP3     5408     OH2     -5161 SLV3     SLV3     1        H7            2.0753
13302 WAT      TIP3     5408     OH2     -5161 SLV3     SLV3     1        H7            2.2579
13302 WAT      TIP3     5408     OH2     -5161 SLV3     SLV3     1        H7            2.5773
13302 WAT      TIP3     5408     OH2     -5161 SLV3     SLV3     1        H7            2.6926
13302 WAT      TIP3     5408     OH2     -5161 SLV3     SLV3     1        H7            2.6607
13302 WAT      TIP3     5408     OH2     -5161 SLV3     SLV3     1        H7            2.3104
26550 WAT      TIP3     14753    OH2     -5161 SLV3     SLV3     1        H7            2.8908
26550 WAT      TIP3     14753    OH2     -5161 SLV3     SLV3     1        H7            2.8721
26550 WAT      TIP3     14753    OH2     -5161 SLV3     SLV3     1        H7            2.3268
30270 WAT      TIP3     17142    OH2     -5161 SLV3     SLV3     1        H7            2.1853
35691 WAT      TIP3     20749    OH2     -5161 SLV3     SLV3     1        H7            2.4974
30270 WAT      TIP3     17142    OH2     -5161 SLV3     SLV3     1        H7            2.4246
30270 WAT      TIP3     17142    OH2     -5161 SLV3     SLV3     1        H7            2.4581
30270 WAT      TIP3     17142    OH2     -5161 SLV3     SLV3     1        H7            2.4027
30270 WAT      TIP3     17142    OH2     -5161 SLV3     SLV3     1        H7            2.1426
30270 WAT      TIP3     17142    OH2     -5161 SLV3     SLV3     1        H7            2.3122
30270 WAT      TIP3     17142    OH2     -5161 SLV3     SLV3     1        H7            2.2351
30270 WAT      TIP3     17142    OH2     -5161 SLV3     SLV3     1        H7            2.4421
30270 WAT      TIP3     17142    OH2     -5161 SLV3     SLV3     1        H7            2.3024
35691 WAT      TIP3     20749    OH2     -5161 SLV3     SLV3     1        H7            2.9056
30270 WAT      TIP3     17142    OH2     -5161 SLV3     SLV3     1        H7            2.8889
30270 WAT      TIP3     17142    OH2     -5161 SLV3     SLV3     1        H7            2.5316
30270 WAT      TIP3     17142    OH2     -5161 SLV3     SLV3     1        H7            2.8043
30270 WAT      TIP3     17142    OH2     -5161 SLV3     SLV3     1        H7            2.7267
30270 WAT      TIP3     17142    OH2     -5161 SLV3     SLV3     1        H7            2.9739
30270 WAT      TIP3     17142    OH2     -5161 SLV3     SLV3     1        H7            2.8883
35691 WAT      TIP3     20749    OH2     -5161 SLV3     SLV3     1        H7            2.4541
35691 WAT      TIP3     20749    OH2     -5161 SLV3     SLV3     1        H7            2.9379
35691 WAT      TIP3     20749    OH2     -5161 SLV3     SLV3     1        H7            2.0437
35691 WAT      TIP3     20749    OH2     -5161 SLV3     SLV3     1        H7            2.2585
35691 WAT      TIP3     20749    OH2     -5161 SLV3     SLV3     1        H7            2.9365
35691 WAT      TIP3     20749    OH2     -5161 SLV3     SLV3     1        H7            2.7239
35691 WAT      TIP3     20749    OH2     -5161 SLV3     SLV3     1        H7            2.5677
35691 WAT      TIP3     20749    OH2     -5161 SLV3     SLV3     1        H7            2.1293
35691 WAT      TIP3     20749    OH2     -5161 SLV3     SLV3     1        H7            2.1444
35691 WAT      TIP3     20749    OH2     -5161 SLV3     SLV3     1        H7            2.2416
35691 WAT      TIP3     20749    OH2     -5161 SLV3     SLV3     1        H7            2.0822
35691 WAT      TIP3     20749    OH2     -5161 SLV3     SLV3     1        H7            2.1762
35691 WAT      TIP3     20749    OH2     -5161 SLV3     SLV3     1        H7            2.2786
35691 WAT      TIP3     20749    OH2     -5161 SLV3     SLV3     1        H7            2.1797
35691 WAT      TIP3     20749    OH2     -5161 SLV3     SLV3     1        H7            2.4686
35691 WAT      TIP3     20749    OH2     -5161 SLV3     SLV3     1        H7            2.6830
35691 WAT      TIP3     20749    OH2     -5161 SLV3     SLV3     1        H7            2.1261
35691 WAT      TIP3     20749    OH2     -5161 SLV3     SLV3     1        H7            2.4457
35691 WAT      TIP3     20749    OH2     -5161 SLV3     SLV3     1        H7            2.2729
35691 WAT      TIP3     20749    OH2     -5161 SLV3     SLV3     1        H7            2.8556
35691 WAT      TIP3     20749    OH2     -5161 SLV3     SLV3     1        H7            2.6834
35691 WAT      TIP3     20749    OH2     -5161 SLV3     SLV3     1        H7            2.3221
35691 WAT      TIP3     20749    OH2     -5161 SLV3     SLV3     1        H7            2.7862
35691 WAT      TIP3     20749    OH2     -5161 SLV3     SLV3     1        H7            2.7794
35691 WAT      TIP3     20749    OH2     -5161 SLV3     SLV3     1        H7            2.2924
35691 WAT      TIP3     20749    OH2     -5161 SLV3     SLV3     1        H7            2.7874
35691 WAT      TIP3     20749    OH2     -5161 SLV3     SLV3     1        H7            2.4330
41925 WAT      TIP3     24996    OH2     -5161 SLV3     SLV3     1        H7            2.7479
41925 WAT      TIP3     24996    OH2     -5161 SLV3     SLV3     1        H7            2.7653
41925 WAT      TIP3     24996    OH2     -5161 SLV3     SLV3     1        H7            2.9694
41925 WAT      TIP3     24996    OH2     -5161 SLV3     SLV3     1        H7            1.9217
23658 WAT      TIP3     12522    OH2     -5161 SLV3     SLV3     1        H7            2.9660
41925 WAT      TIP3     24996    OH2     -5161 SLV3     SLV3     1        H7            2.1547
41925 WAT      TIP3     24996    OH2     -5161 SLV3     SLV3     1        H7            2.3539
23658 WAT      TIP3     12522    OH2     -5161 SLV3     SLV3     1        H7            2.7083
41925 WAT      TIP3     24996    OH2     -5161 SLV3     SLV3     1        H7            2.1805
41925 WAT      TIP3     24996    OH2     -5161 SLV3     SLV3     1        H7            2.8520
41925 WAT      TIP3     24996    OH2     -5161 SLV3     SLV3     1        H7            2.9005
41925 WAT      TIP3     24996    OH2     -5161 SLV3     SLV3     1        H7            2.5276
41925 WAT      TIP3     24996    OH2     -5161 SLV3     SLV3     1        H7            2.7998
41925 WAT      TIP3     24996    OH2     -5161 SLV3     SLV3     1        H7            2.4150
41925 WAT      TIP3     24996    OH2     -5161 SLV3     SLV3     1        H7            2.3669
41925 WAT      TIP3     24996    OH2     -5161 SLV3     SLV3     1        H7            2.5150
41925 WAT      TIP3     24996    OH2     -5161 SLV3     SLV3     1        H7            2.0213
41925 WAT      TIP3     24996    OH2     -5161 SLV3     SLV3     1        H7            2.4896
41925 WAT      TIP3     24996    OH2     -5161 SLV3     SLV3     1        H7            2.3166
41925 WAT      TIP3     24996    OH2     -5161 SLV3     SLV3     1        H7            2.8564
41925 WAT      TIP3     24996    OH2     -5161 SLV3     SLV3     1        H7            2.5246
41925 WAT      TIP3     24996    OH2     -5161 SLV3     SLV3     1        H7            2.5298
41925 WAT      TIP3     24996    OH2     -5161 SLV3     SLV3     1        H7            2.9110
41925 WAT      TIP3     24996    OH2     -5161 SLV3     SLV3     1        H7            2.3381
41925 WAT      TIP3     24996    OH2     -5161 SLV3     SLV3     1        H7            2.4957
41925 WAT      TIP3     24996    OH2     -5161 SLV3     SLV3     1        H7            2.3835
41925 WAT      TIP3     24996    OH2     -5161 SLV3     SLV3     1        H7            2.3137
41925 WAT      TIP3     24996    OH2     -5161 SLV3     SLV3     1        H7            2.1041
41925 WAT      TIP3     24996    OH2     -5161 SLV3     SLV3     1        H7            2.0624
41925 WAT      TIP3     24996    OH2     -5161 SLV3     SLV3     1        H7            2.4387
41925 WAT      TIP3     24996    OH2     -5161 SLV3     SLV3     1        H7            2.9704
41925 WAT      TIP3     24996    OH2     -5161 SLV3     SLV3     1        H7            2.8064
41925 WAT      TIP3     24996    OH2     -5161 SLV3     SLV3     1        H7            2.7135
41925 WAT      TIP3     24996    OH2     -5161 SLV3     SLV3     1        H7            2.6898
41925 WAT      TIP3     24996    OH2     -5161 SLV3     SLV3     1        H7            2.6707
41925 WAT      TIP3     24996    OH2     -5161 SLV3     SLV3     1        H7            2.3126
41925 WAT      TIP3     24996    OH2     -5161 SLV3     SLV3     1        H7            2.4724
41925 WAT      TIP3     24996    OH2     -5161 SLV3     SLV3     1        H7            2.5887
41925 WAT      TIP3     24996    OH2     -5161 SLV3     SLV3     1        H7            2.3342
41925 WAT      TIP3     24996    OH2     -5161 SLV3     SLV3     1        H7            2.9877
41925 WAT      TIP3     24996    OH2     -5161 SLV3     SLV3     1        H7            2.9649
41925 WAT      TIP3     24996    OH2     -5161 SLV3     SLV3     1        H7            2.7159
41925 WAT      TIP3     24996    OH2     -5161 SLV3     SLV3     1        H7            2.7687
41925 WAT      TIP3     24996    OH2     -5161 SLV3     SLV3     1        H7            2.9745
41925 WAT      TIP3     24996    OH2     -5161 SLV3     SLV3     1        H7            2.8539
41925 WAT      TIP3     24996    OH2     -5161 SLV3     SLV3     1        H7            2.3358
41925 WAT      TIP3     24996    OH2     -5161 SLV3     SLV3     1        H7            2.9576
41925 WAT      TIP3     24996    OH2     -5161 SLV3     SLV3     1        H7            2.7047
41925 WAT      TIP3     24996    OH2     -5161 SLV3     SLV3     1        H7            2.7256
13755 WAT      TIP3     5679     OH2     -5161 SLV3     SLV3     1        H7            2.9929
13755 WAT      TIP3     5679     OH2     -5161 SLV3     SLV3     1        H7            2.6591
13755 WAT      TIP3     5679     OH2     -5161 SLV3     SLV3     1        H7            2.2889
13755 WAT      TIP3     5679     OH2     -5161 SLV3     SLV3     1        H7            2.9075
13755 WAT      TIP3     5679     OH2     -5161 SLV3     SLV3     1        H7            2.3949
13755 WAT      TIP3     5679     OH2     -5161 SLV3     SLV3     1        H7            2.9536
13755 WAT      TIP3     5679     OH2     -5161 SLV3     SLV3     1        H7            2.2928
13755 WAT      TIP3     5679     OH2     -5161 SLV3     SLV3     1        H7            2.5952
13755 WAT      TIP3     5679     OH2     -5161 SLV3     SLV3     1        H7            2.5893
13755 WAT      TIP3     5679     OH2     -5161 SLV3     SLV3     1        H7            2.4417
13755 WAT      TIP3     5679     OH2     -5161 SLV3     SLV3     1        H7            2.6580
13755 WAT      TIP3     5679     OH2     -5161 SLV3     SLV3     1        H7            2.6032
13755 WAT      TIP3     5679     OH2     -5161 SLV3     SLV3     1        H7            2.3152
13755 WAT      TIP3     5679     OH2     -5161 SLV3     SLV3     1        H7            2.5338
13755 WAT      TIP3     5679     OH2     -5161 SLV3     SLV3     1        H7            2.7065
13755 WAT      TIP3     5679     OH2     -5161 SLV3     SLV3     1        H7            2.3014
13755 WAT      TIP3     5679     OH2     -5161 SLV3     SLV3     1        H7            2.4116
13755 WAT      TIP3     5679     OH2     -5161 SLV3     SLV3     1        H7            2.5117
13755 WAT      TIP3     5679     OH2     -5161 SLV3     SLV3     1        H7            2.3407
13755 WAT      TIP3     5679     OH2     -5161 SLV3     SLV3     1        H7            2.7653
13755 WAT      TIP3     5679     OH2     -5161 SLV3     SLV3     1        H7            2.1528
13755 WAT      TIP3     5679     OH2     -5161 SLV3     SLV3     1        H7            2.0856
38238 WAT      TIP3     22627    OH2     -5161 SLV3     SLV3     1        H7            2.8869
18792 WAT      TIP3     9035     OH2     -5161 SLV3     SLV3     1        H7            2.9908
 9600 WAT      TIP3     2894     OH2     -5161 SLV3     SLV3     1        H7            2.9872
18792 WAT      TIP3     9035     OH2     -5161 SLV3     SLV3     1        H7            2.8609
12993 WAT      TIP3     5229     OH2     -5161 SLV3     SLV3     1        H7            2.5517
24228 WAT      TIP3     13028    OH2     -5161 SLV3     SLV3     1        H7            2.9621
12993 WAT      TIP3     5229     OH2     -5161 SLV3     SLV3     1        H7            2.9740
12993 WAT      TIP3     5229     OH2     -5161 SLV3     SLV3     1        H7            2.5436
12993 WAT      TIP3     5229     OH2     -5161 SLV3     SLV3     1        H7            2.5945
43392 WAT      TIP3     26009    OH2     -5161 SLV3     SLV3     1        H7            2.5438
43392 WAT      TIP3     26009    OH2     -5161 SLV3     SLV3     1        H7            2.8758
43392 WAT      TIP3     26009    OH2     -5161 SLV3     SLV3     1        H7            2.4416
43392 WAT      TIP3     26009    OH2     -5161 SLV3     SLV3     1        H7            2.8042
44331 WAT      TIP3     26532    OH2     -5161 SLV3     SLV3     1        H7            2.0642
31566 WAT      TIP3     18031    OH2     -5161 SLV3     SLV3     1        H7            2.9205
37290 WAT      TIP3     21923    OH2     -5161 SLV3     SLV3     1        H7            2.9020
37290 WAT      TIP3     21923    OH2     -5161 SLV3     SLV3     1        H7            2.9823
37290 WAT      TIP3     21923    OH2     -5161 SLV3     SLV3     1        H7            2.6192
37290 WAT      TIP3     21923    OH2     -5161 SLV3     SLV3     1        H7            2.3859
37290 WAT      TIP3     21923    OH2     -5161 SLV3     SLV3     1        H7            2.7072
37290 WAT      TIP3     21923    OH2     -5161 SLV3     SLV3     1        H7            2.8244
37026 WAT      TIP3     21724    OH2     -5161 SLV3     SLV3     1        H7            2.9908
37026 WAT      TIP3     21724    OH2     -5161 SLV3     SLV3     1        H7            2.8389
30123 WAT      TIP3     17032    OH2     -5161 SLV3     SLV3     1        H7            2.7867
30123 WAT      TIP3     17032    OH2     -5161 SLV3     SLV3     1        H7            2.5343
30123 WAT      TIP3     17032    OH2     -5161 SLV3     SLV3     1        H7            2.6926
30123 WAT      TIP3     17032    OH2     -5161 SLV3     SLV3     1        H7            2.5968
30123 WAT      TIP3     17032    OH2     -5161 SLV3     SLV3     1        H7            2.8626
21564 WAT      TIP3     11131    OH2     -5161 SLV3     SLV3     1        H7            2.7921
30123 WAT      TIP3     17032    OH2     -5161 SLV3     SLV3     1        H7            2.5436
44667 WAT      TIP3     26705    OH2     -5161 SLV3     SLV3     1        H7            2.8180
43317 WAT      TIP3     25965    OH2     -5161 SLV3     SLV3     1        H7            2.8560
43317 WAT      TIP3     25965    OH2     -5161 SLV3     SLV3     1        H7            2.4660
43317 WAT      TIP3     25965    OH2     -5161 SLV3     SLV3     1        H7            2.9744
43317 WAT      TIP3     25965    OH2     -5161 SLV3     SLV3     1        H7            2.6665
44667 WAT      TIP3     26705    OH2     -5161 SLV3     SLV3     1        H7            2.9567
43317 WAT      TIP3     25965    OH2     -5161 SLV3     SLV3     1        H7            2.7508
 6852 WAT      TIP3     1136     OH2     -5161 SLV3     SLV3     1        H7            2.9441
 6852 WAT      TIP3     1136     OH2     -5161 SLV3     SLV3     1        H7            2.7251
 7578 WAT      TIP3     1562     OH2     -5161 SLV3     SLV3     1        H7            2.5099
 7578 WAT      TIP3     1562     OH2     -5161 SLV3     SLV3     1        H7            2.5685
 7578 WAT      TIP3     1562     OH2     -5161 SLV3     SLV3     1        H7            2.4847
 7578 WAT      TIP3     1562     OH2     -5161 SLV3     SLV3     1        H7            2.7625
 7578 WAT      TIP3     1562     OH2     -5161 SLV3     SLV3     1        H7            1.9208
 7578 WAT      TIP3     1562     OH2     -5161 SLV3     SLV3     1        H7            2.7188
43317 WAT      TIP3     25965    OH2     -5161 SLV3     SLV3     1        H7            2.6652
43317 WAT      TIP3     25965    OH2     -5161 SLV3     SLV3     1        H7            2.1807
43317 WAT      TIP3     25965    OH2     -5161 SLV3     SLV3     1        H7            2.6433
43317 WAT      TIP3     25965    OH2     -5161 SLV3     SLV3     1        H7            2.9595
43317 WAT      TIP3     25965    OH2     -5161 SLV3     SLV3     1        H7            2.9991
43317 WAT      TIP3     25965    OH2     -5161 SLV3     SLV3     1        H7            2.9839
43317 WAT      TIP3     25965    OH2     -5161 SLV3     SLV3     1        H7            2.9208
 6852 WAT      TIP3     1136     OH2     -5161 SLV3     SLV3     1        H7            2.3411
 6852 WAT      TIP3     1136     OH2     -5161 SLV3     SLV3     1        H7            2.5135
 6852 WAT      TIP3     1136     OH2     -5161 SLV3     SLV3     1        H7            2.2337
43317 WAT      TIP3     25965    OH2     -5161 SLV3     SLV3     1        H7            2.8370
43317 WAT      TIP3     25965    OH2     -5161 SLV3     SLV3     1        H7            2.7462
43317 WAT      TIP3     25965    OH2     -5161 SLV3     SLV3     1        H7            2.6931
43317 WAT      TIP3     25965    OH2     -5161 SLV3     SLV3     1        H7            2.7516
43317 WAT      TIP3     25965    OH2     -5161 SLV3     SLV3     1        H7            2.2236
43317 WAT      TIP3     25965    OH2     -5161 SLV3     SLV3     1        H7            2.7819
43317 WAT      TIP3     25965    OH2     -5161 SLV3     SLV3     1        H7            2.7366
43317 WAT      TIP3     25965    OH2     -5161 SLV3     SLV3     1        H7            2.8675
43317 WAT      TIP3     25965    OH2     -5161 SLV3     SLV3     1        H7            2.9842
25164 WAT      TIP3     13763    OH2     -5161 SLV3     SLV3     1        H7            2.8194
25164 WAT      TIP3     13763    OH2     -5161 SLV3     SLV3     1        H7            2.5870
25164 WAT      TIP3     13763    OH2     -5161 SLV3     SLV3     1        H7            2.9581
25164 WAT      TIP3     13763    OH2     -5161 SLV3     SLV3     1        H7            2.6109
25164 WAT      TIP3     13763    OH2     -5161 SLV3     SLV3     1        H7            2.2199
43317 WAT      TIP3     25965    OH2     -5161 SLV3     SLV3     1        H7            2.7267
25164 WAT      TIP3     13763    OH2     -5161 SLV3     SLV3     1        H7            2.9910
25164 WAT      TIP3     13763    OH2     -5161 SLV3     SLV3     1        H7            2.2948
43317 WAT      TIP3     25965    OH2     -5161 SLV3     SLV3     1        H7            2.8281
28011 WAT      TIP3     15843    OH2     -5161 SLV3     SLV3     1        H7            2.8152
23208 WAT      TIP3     12217    OH2     -5161 SLV3     SLV3     1        H7            2.6559
28011 WAT      TIP3     15843    OH2     -5161 SLV3     SLV3     1        H7            2.8214
28011 WAT      TIP3     15843    OH2     -5161 SLV3     SLV3     1        H7            2.7028
23208 WAT      TIP3     12217    OH2     -5161 SLV3     SLV3     1        H7            2.9644
28011 WAT      TIP3     15843    OH2     -5161 SLV3     SLV3     1        H7            2.2881
28011 WAT      TIP3     15843    OH2     -5161 SLV3     SLV3     1        H7            2.8455
23208 WAT      TIP3     12217    OH2     -5161 SLV3     SLV3     1        H7            2.9264
23208 WAT      TIP3     12217    OH2     -5161 SLV3     SLV3     1        H7            2.7160
28011 WAT      TIP3     15843    OH2     -5161 SLV3     SLV3     1        H7            2.4719
28011 WAT      TIP3     15843    OH2     -5161 SLV3     SLV3     1        H7            2.5821
28011 WAT      TIP3     15843    OH2     -5161 SLV3     SLV3     1        H7            2.2722
23208 WAT      TIP3     12217    OH2     -5161 SLV3     SLV3     1        H7            2.8071
23208 WAT      TIP3     12217    OH2     -5161 SLV3     SLV3     1        H7            2.9852
28011 WAT      TIP3     15843    OH2     -5161 SLV3     SLV3     1        H7            2.6587
23208 WAT      TIP3     12217    OH2     -5161 SLV3     SLV3     1        H7            2.8261
28011 WAT      TIP3     15843    OH2     -5161 SLV3     SLV3     1        H7            2.6992
23208 WAT      TIP3     12217    OH2     -5161 SLV3     SLV3     1        H7            2.4279
23208 WAT      TIP3     12217    OH2     -5161 SLV3     SLV3     1        H7            2.6720
23208 WAT      TIP3     12217    OH2     -5161 SLV3     SLV3     1        H7            2.3706
23208 WAT      TIP3     12217    OH2     -5161 SLV3     SLV3     1        H7            2.5282
23208 WAT      TIP3     12217    OH2     -5161 SLV3     SLV3     1        H7            2.5048
23208 WAT      TIP3     12217    OH2     -5161 SLV3     SLV3     1        H7            2.9024
23208 WAT      TIP3     12217    OH2     -5161 SLV3     SLV3     1        H7            2.9211
25164 WAT      TIP3     13763    OH2     -5161 SLV3     SLV3     1        H7            2.9415
23208 WAT      TIP3     12217    OH2     -5161 SLV3     SLV3     1        H7            2.0485
23208 WAT      TIP3     12217    OH2     -5161 SLV3     SLV3     1        H7            2.4670
23208 WAT      TIP3     12217    OH2     -5161 SLV3     SLV3     1        H7            2.8094
23208 WAT      TIP3     12217    OH2     -5161 SLV3     SLV3     1        H7            2.2463
23208 WAT      TIP3     12217    OH2     -5161 SLV3     SLV3     1        H7            2.6693
23208 WAT      TIP3     12217    OH2     -5161 SLV3     SLV3     1        H7            2.4656
39306 WAT      TIP3     23264    OH2     -5161 SLV3     SLV3     1        H7            2.9099
39306 WAT      TIP3     23264    OH2     -5161 SLV3     SLV3     1        H7            2.7192
28011 WAT      TIP3     15843    OH2     -5161 SLV3     SLV3     1        H7            2.1674
28011 WAT      TIP3     15843    OH2     -5161 SLV3     SLV3     1        H7            2.6538
39306 WAT      TIP3     23264    OH2     -5161 SLV3     SLV3     1        H7            2.2588
39306 WAT      TIP3     23264    OH2     -5161 SLV3     SLV3     1        H7            2.6052
39306 WAT      TIP3     23264    OH2     -5161 SLV3     SLV3     1        H7            2.4407
39306 WAT      TIP3     23264    OH2     -5161 SLV3     SLV3     1        H7            2.3219
39306 WAT      TIP3     23264    OH2     -5161 SLV3     SLV3     1        H7            2.2102
39306 WAT      TIP3     23264    OH2     -5161 SLV3     SLV3     1        H7            1.9984
28011 WAT      TIP3     15843    OH2     -5161 SLV3     SLV3     1        H7            2.1043
28011 WAT      TIP3     15843    OH2     -5161 SLV3     SLV3     1        H7            2.9698
28011 WAT      TIP3     15843    OH2     -5161 SLV3     SLV3     1        H7            2.9365
28011 WAT      TIP3     15843    OH2     -5161 SLV3     SLV3     1        H7            2.9836
39306 WAT      TIP3     23264    OH2     -5161 SLV3     SLV3     1        H7            2.6151
39306 WAT      TIP3     23264    OH2     -5161 SLV3     SLV3     1        H7            2.7561
39306 WAT      TIP3     23264    OH2     -5161 SLV3     SLV3     1        H7            2.6867
39306 WAT      TIP3     23264    OH2     -5161 SLV3     SLV3     1        H7            2.7989
39306 WAT      TIP3     23264    OH2     -5161 SLV3     SLV3     1        H7            2.9791
39306 WAT      TIP3     23264    OH2     -5161 SLV3     SLV3     1        H7            2.7910
39306 WAT      TIP3     23264    OH2     -5161 SLV3     SLV3     1        H7            2.7665
39306 WAT      TIP3     23264    OH2     -5161 SLV3     SLV3     1        H7            2.7794
39306 WAT      TIP3     23264    OH2     -5161 SLV3     SLV3     1        H7            2.8967
39306 WAT      TIP3     23264    OH2     -5161 SLV3     SLV3     1        H7            2.4506
39306 WAT      TIP3     23264    OH2     -5161 SLV3     SLV3     1        H7            2.8487
39306 WAT      TIP3     23264    OH2     -5161 SLV3     SLV3     1        H7            2.2480
39306 WAT      TIP3     23264    OH2     -5161 SLV3     SLV3     1        H7            2.5002
39306 WAT      TIP3     23264    OH2     -5161 SLV3     SLV3     1        H7            2.7405
39306 WAT      TIP3     23264    OH2     -5161 SLV3     SLV3     1        H7            2.3888
39306 WAT      TIP3     23264    OH2     -5161 SLV3     SLV3     1        H7            2.8184
39306 WAT      TIP3     23264    OH2     -5161 SLV3     SLV3     1        H7            2.9302
26616 WAT      TIP3     14804    OH2     -5161 SLV3     SLV3     1        H7            2.7970
39306 WAT      TIP3     23264    OH2     -5161 SLV3     SLV3     1        H7            2.1460
39306 WAT      TIP3     23264    OH2     -5161 SLV3     SLV3     1        H7            2.0083
39306 WAT      TIP3     23264    OH2     -5161 SLV3     SLV3     1        H7            2.2034
39306 WAT      TIP3     23264    OH2     -5161 SLV3     SLV3     1        H7            2.9878
26616 WAT      TIP3     14804    OH2     -5161 SLV3     SLV3     1        H7            2.7518
39306 WAT      TIP3     23264    OH2     -5161 SLV3     SLV3     1        H7            2.4119
39306 WAT      TIP3     23264    OH2     -5161 SLV3     SLV3     1        H7            2.2776
39306 WAT      TIP3     23264    OH2     -5161 SLV3     SLV3     1        H7            2.2855
26616 WAT      TIP3     14804    OH2     -5161 SLV3     SLV3     1        H7            2.7578
26616 WAT      TIP3     14804    OH2     -5161 SLV3     SLV3     1        H7            2.6340
26616 WAT      TIP3     14804    OH2     -5161 SLV3     SLV3     1        H7            2.9935
26616 WAT      TIP3     14804    OH2     -5161 SLV3     SLV3     1        H7            2.9317
26616 WAT      TIP3     14804    OH2     -5161 SLV3     SLV3     1        H7            2.1657
26616 WAT      TIP3     14804    OH2     -5161 SLV3     SLV3     1        H7            2.4615
26616 WAT      TIP3     14804    OH2     -5161 SLV3     SLV3     1        H7            2.9172
26616 WAT      TIP3     14804    OH2     -5161 SLV3     SLV3     1        H7            2.6115
26616 WAT      TIP3     14804    OH2     -5161 SLV3     SLV3     1        H7            2.4461
26616 WAT      TIP3     14804    OH2     -5161 SLV3     SLV3     1        H7            2.3534
26616 WAT      TIP3     14804    OH2     -5161 SLV3     SLV3     1        H7            2.0394
26616 WAT      TIP3     14804    OH2     -5161 SLV3     SLV3     1        H7            2.7435
26616 WAT      TIP3     14804    OH2     -5161 SLV3     SLV3     1        H7            2.6451
26616 WAT      TIP3     14804    OH2     -5161 SLV3     SLV3     1        H7            2.2281
26616 WAT      TIP3     14804    OH2     -5161 SLV3     SLV3     1        H7            2.8561
26616 WAT      TIP3     14804    OH2     -5161 SLV3     SLV3     1        H7            2.2058
26001 WAT      TIP3     14343    OH2     -5161 SLV3     SLV3     1        H7            2.4804
26001 WAT      TIP3     14343    OH2     -5161 SLV3     SLV3     1        H7            2.8158
39306 WAT      TIP3     23264    OH2     -5161 SLV3     SLV3     1        H7            2.5609
26001 WAT      TIP3     14343    OH2     -5161 SLV3     SLV3     1        H7            2.7162
26001 WAT      TIP3     14343    OH2     -5161 SLV3     SLV3     1        H7            2.2130
26001 WAT      TIP3     14343    OH2     -5161 SLV3     SLV3     1        H7            1.9292
26001 WAT      TIP3     14343    OH2     -5161 SLV3     SLV3     1        H7            2.8734
26001 WAT      TIP3     14343    OH2     -5161 SLV3     SLV3     1        H7            2.4416
26001 WAT      TIP3     14343    OH2     -5161 SLV3     SLV3     1        H7            2.2748
26001 WAT      TIP3     14343    OH2     -5161 SLV3     SLV3     1        H7            1.9444
26001 WAT      TIP3     14343    OH2     -5161 SLV3     SLV3     1        H7            2.6367
26001 WAT      TIP3     14343    OH2     -5161 SLV3     SLV3     1        H7            2.2262
26001 WAT      TIP3     14343    OH2     -5161 SLV3     SLV3     1        H7            2.3673
26001 WAT      TIP3     14343    OH2     -5161 SLV3     SLV3     1        H7            2.8794
26001 WAT      TIP3     14343    OH2     -5161 SLV3     SLV3     1        H7            2.8585
26001 WAT      TIP3     14343    OH2     -5161 SLV3     SLV3     1        H7            2.4623
26001 WAT      TIP3     14343    OH2     -5161 SLV3     SLV3     1        H7            2.8239
26001 WAT      TIP3     14343    OH2     -5161 SLV3     SLV3     1        H7            2.6235
26001 WAT      TIP3     14343    OH2     -5161 SLV3     SLV3     1        H7            2.9462
26001 WAT      TIP3     14343    OH2     -5161 SLV3     SLV3     1        H7            2.6779
26001 WAT      TIP3     14343    OH2     -5161 SLV3     SLV3     1        H7            2.3371
26001 WAT      TIP3     14343    OH2     -5161 SLV3     SLV3     1        H7            2.7128
26001 WAT      TIP3     14343    OH2     -5161 SLV3     SLV3     1        H7            2.4953
26001 WAT      TIP3     14343    OH2     -5161 SLV3     SLV3     1        H7            2.8883
26001 WAT      TIP3     14343    OH2     -5161 SLV3     SLV3     1        H7            2.9077
26001 WAT      TIP3     14343    OH2     -5161 SLV3     SLV3     1        H7            2.8528
26001 WAT      TIP3     14343    OH2     -5161 SLV3     SLV3     1        H7            2.7419
26001 WAT      TIP3     14343    OH2     -5161 SLV3     SLV3     1        H7            2.8270
14037 WAT      TIP3     5906     OH2     -5161 SLV3     SLV3     1        H7            2.4824
14037 WAT      TIP3     5906     OH2     -5161 SLV3     SLV3     1        H7            2.5142
14037 WAT      TIP3     5906     OH2     -5161 SLV3     SLV3     1        H7            2.7407
14037 WAT      TIP3     5906     OH2     -5161 SLV3     SLV3     1        H7            2.7209
14037 WAT      TIP3     5906     OH2     -5161 SLV3     SLV3     1        H7            2.7194
14037 WAT      TIP3     5906     OH2     -5161 SLV3     SLV3     1        H7            2.6795
14037 WAT      TIP3     5906     OH2     -5161 SLV3     SLV3     1        H7            2.4627
14037 WAT      TIP3     5906     OH2     -5161 SLV3     SLV3     1        H7            2.9484
14037 WAT      TIP3     5906     OH2     -5161 SLV3     SLV3     1        H7            2.8968
14037 WAT      TIP3     5906     OH2     -5161 SLV3     SLV3     1        H7            2.6250
14037 WAT      TIP3     5906     OH2     -5161 SLV3     SLV3     1        H7            2.4975
14037 WAT      TIP3     5906     OH2     -5161 SLV3     SLV3     1        H7            2.7326
14037 WAT      TIP3     5906     OH2     -5161 SLV3     SLV3     1        H7            2.5419
14037 WAT      TIP3     5906     OH2     -5161 SLV3     SLV3     1        H7            2.5287
14037 WAT      TIP3     5906     OH2     -5161 SLV3     SLV3     1        H7            2.8706
14037 WAT      TIP3     5906     OH2     -5161 SLV3     SLV3     1        H7            2.3092
14037 WAT      TIP3     5906     OH2     -5161 SLV3     SLV3     1        H7            2.7232
14037 WAT      TIP3     5906     OH2     -5161 SLV3     SLV3     1        H7            2.3938
14037 WAT      TIP3     5906     OH2     -5161 SLV3     SLV3     1        H7            2.7466
14037 WAT      TIP3     5906     OH2     -5161 SLV3     SLV3     1        H7            2.6508
14037 WAT      TIP3     5906     OH2     -5161 SLV3     SLV3     1        H7            2.7347
14037 WAT      TIP3     5906     OH2     -5161 SLV3     SLV3     1        H7            2.9379
14037 WAT      TIP3     5906     OH2     -5161 SLV3     SLV3     1        H7            2.3021
14037 WAT      TIP3     5906     OH2     -5161 SLV3     SLV3     1        H7            2.3735
14037 WAT      TIP3     5906     OH2     -5161 SLV3     SLV3     1        H7            2.5284
14037 WAT      TIP3     5906     OH2     -5161 SLV3     SLV3     1        H7            2.8929
14037 WAT      TIP3     5906     OH2     -5161 SLV3     SLV3     1        H7            2.7054
14037 WAT      TIP3     5906     OH2     -5161 SLV3     SLV3     1        H7            2.9570
14037 WAT      TIP3     5906     OH2     -5161 SLV3     SLV3     1        H7            2.4986
14037 WAT      TIP3     5906     OH2     -5161 SLV3     SLV3     1        H7            2.3233
14037 WAT      TIP3     5906     OH2     -5161 SLV3     SLV3     1        H7            2.7593
14037 WAT      TIP3     5906     OH2     -5161 SLV3     SLV3     1        H7            2.8531
14037 WAT      TIP3     5906     OH2     -5161 SLV3     SLV3     1        H7            2.4213
14037 WAT      TIP3     5906     OH2     -5161 SLV3     SLV3     1        H7            2.7013
14037 WAT      TIP3     5906     OH2     -5161 SLV3     SLV3     1        H7            2.8882
14037 WAT      TIP3     5906     OH2     -5161 SLV3     SLV3     1        H7            2.7255
14037 WAT      TIP3     5906     OH2     -5161 SLV3     SLV3     1        H7            2.9126
14037 WAT      TIP3     5906     OH2     -5161 SLV3     SLV3     1        H7            2.7621
14037 WAT      TIP3     5906     OH2     -5161 SLV3     SLV3     1        H7            2.7425
14037 WAT      TIP3     5906     OH2     -5161 SLV3     SLV3     1        H7            2.6367
14037 WAT      TIP3     5906     OH2     -5161 SLV3     SLV3     1        H7            2.6255
14037 WAT      TIP3     5906     OH2     -5161 SLV3     SLV3     1        H7            2.7032
14037 WAT      TIP3     5906     OH2     -5161 SLV3     SLV3     1        H7            2.2198
14037 WAT      TIP3     5906     OH2     -5161 SLV3     SLV3     1        H7            2.9260
14037 WAT      TIP3     5906     OH2     -5161 SLV3     SLV3     1        H7            2.7456
14037 WAT      TIP3     5906     OH2     -5161 SLV3     SLV3     1        H7            2.9793
14037 WAT      TIP3     5906     OH2     -5161 SLV3     SLV3     1        H7            2.8510
14037 WAT      TIP3     5906     OH2     -5161 SLV3     SLV3     1        H7            2.5194
14037 WAT      TIP3     5906     OH2     -5161 SLV3     SLV3     1        H7            2.4329
14037 WAT      TIP3     5906     OH2     -5161 SLV3     SLV3     1        H7            2.3681
14037 WAT      TIP3     5906     OH2     -5161 SLV3     SLV3     1        H7            2.6308
14037 WAT      TIP3     5906     OH2     -5161 SLV3     SLV3     1        H7            2.7933
14037 WAT      TIP3     5906     OH2     -5161 SLV3     SLV3     1        H7            2.5494
14037 WAT      TIP3     5906     OH2     -5161 SLV3     SLV3     1        H7            2.5728
14037 WAT      TIP3     5906     OH2     -5161 SLV3     SLV3     1        H7            2.9588
14037 WAT      TIP3     5906     OH2     -5161 SLV3     SLV3     1        H7            2.4740
14037 WAT      TIP3     5906     OH2     -5161 SLV3     SLV3     1        H7            2.8630
14037 WAT      TIP3     5906     OH2     -5161 SLV3     SLV3     1        H7            2.8914
14037 WAT      TIP3     5906     OH2     -5161 SLV3     SLV3     1        H7            2.5938
14037 WAT      TIP3     5906     OH2     -5161 SLV3     SLV3     1        H7            2.2188
14037 WAT      TIP3     5906     OH2     -5161 SLV3     SLV3     1        H7            2.4027
14037 WAT      TIP3     5906     OH2     -5161 SLV3     SLV3     1        H7            2.6580
14037 WAT      TIP3     5906     OH2     -5161 SLV3     SLV3     1        H7            2.5336
14037 WAT      TIP3     5906     OH2     -5161 SLV3     SLV3     1        H7            2.6952
14037 WAT      TIP3     5906     OH2     -5161 SLV3     SLV3     1        H7            2.5254
14037 WAT      TIP3     5906     OH2     -5161 SLV3     SLV3     1        H7            2.9714
14037 WAT      TIP3     5906     OH2     -5161 SLV3     SLV3     1        H7            2.8650
14037 WAT      TIP3     5906     OH2     -5161 SLV3     SLV3     1        H7            2.8330
14037 WAT      TIP3     5906     OH2     -5161 SLV3     SLV3     1        H7            2.9413
14037 WAT      TIP3     5906     OH2     -5161 SLV3     SLV3     1        H7            2.9679
14037 WAT      TIP3     5906     OH2     -5161 SLV3     SLV3     1        H7            2.8778
14037 WAT      TIP3     5906     OH2     -5161 SLV3     SLV3     1        H7            2.6436
38424 WAT      TIP3     22729    OH2     -5161 SLV3     SLV3     1        H7            2.9228
38424 WAT      TIP3     22729    OH2     -5161 SLV3     SLV3     1        H7            2.7239
38424 WAT      TIP3     22729    OH2     -5161 SLV3     SLV3     1        H7            2.6155
38424 WAT      TIP3     22729    OH2     -5161 SLV3     SLV3     1        H7            2.7273
38424 WAT      TIP3     22729    OH2     -5161 SLV3     SLV3     1        H7            2.3896
38424 WAT      TIP3     22729    OH2     -5161 SLV3     SLV3     1        H7            2.8822
38424 WAT      TIP3     22729    OH2     -5161 SLV3     SLV3     1        H7            2.1690
38424 WAT      TIP3     22729    OH2     -5161 SLV3     SLV3     1        H7            2.7256
38424 WAT      TIP3     22729    OH2     -5161 SLV3     SLV3     1        H7            2.9518
38424 WAT      TIP3     22729    OH2     -5161 SLV3     SLV3     1        H7            2.7902
38424 WAT      TIP3     22729    OH2     -5161 SLV3     SLV3     1        H7            2.4933
38424 WAT      TIP3     22729    OH2     -5161 SLV3     SLV3     1        H7            2.8088
38424 WAT      TIP3     22729    OH2     -5161 SLV3     SLV3     1        H7            2.4550
38424 WAT      TIP3     22729    OH2     -5161 SLV3     SLV3     1        H7            2.7270
38424 WAT      TIP3     22729    OH2     -5161 SLV3     SLV3     1        H7            2.4937
38424 WAT      TIP3     22729    OH2     -5161 SLV3     SLV3     1        H7            2.9994
38424 WAT      TIP3     22729    OH2     -5161 SLV3     SLV3     1        H7            2.6048
38424 WAT      TIP3     22729    OH2     -5161 SLV3     SLV3     1        H7            2.5110
38424 WAT      TIP3     22729    OH2     -5161 SLV3     SLV3     1        H7            2.8324
38424 WAT      TIP3     22729    OH2     -5161 SLV3     SLV3     1        H7            2.5430
38424 WAT      TIP3     22729    OH2     -5161 SLV3     SLV3     1        H7            2.7585
38424 WAT      TIP3     22729    OH2     -5161 SLV3     SLV3     1        H7            2.6382
38424 WAT      TIP3     22729    OH2     -5161 SLV3     SLV3     1        H7            2.6451
38424 WAT      TIP3     22729    OH2     -5161 SLV3     SLV3     1        H7            2.6529
38424 WAT      TIP3     22729    OH2     -5161 SLV3     SLV3     1        H7            2.8608
38424 WAT      TIP3     22729    OH2     -5161 SLV3     SLV3     1        H7            2.9840
38424 WAT      TIP3     22729    OH2     -5161 SLV3     SLV3     1        H7            2.5998
38424 WAT      TIP3     22729    OH2     -5161 SLV3     SLV3     1        H7            2.6427
38424 WAT      TIP3     22729    OH2     -5161 SLV3     SLV3     1        H7            2.9104
38424 WAT      TIP3     22729    OH2     -5161 SLV3     SLV3     1        H7            2.7475
38424 WAT      TIP3     22729    OH2     -5161 SLV3     SLV3     1        H7            2.8035
38424 WAT      TIP3     22729    OH2     -5161 SLV3     SLV3     1        H7            2.3277
38424 WAT      TIP3     22729    OH2     -5161 SLV3     SLV3     1        H7            2.4533
38424 WAT      TIP3     22729    OH2     -5161 SLV3     SLV3     1        H7            2.8824
38424 WAT      TIP3     22729    OH2     -5161 SLV3     SLV3     1        H7            2.6057
38424 WAT      TIP3     22729    OH2     -5161 SLV3     SLV3     1        H7            2.9418
38424 WAT      TIP3     22729    OH2     -5161 SLV3     SLV3     1        H7            2.8773
38424 WAT      TIP3     22729    OH2     -5161 SLV3     SLV3     1        H7            2.6593
38424 WAT      TIP3     22729    OH2     -5161 SLV3     SLV3     1        H7            2.8637
38424 WAT      TIP3     22729    OH2     -5161 SLV3     SLV3     1        H7            2.7262
38424 WAT      TIP3     22729    OH2     -5161 SLV3     SLV3     1        H7            2.8822
38424 WAT      TIP3     22729    OH2     -5161 SLV3     SLV3     1        H7            2.9086
38424 WAT      TIP3     22729    OH2     -5161 SLV3     SLV3     1        H7            2.9816
38424 WAT      TIP3     22729    OH2     -5161 SLV3     SLV3     1        H7            2.6002
38424 WAT      TIP3     22729    OH2     -5161 SLV3     SLV3     1        H7            2.6208
38424 WAT      TIP3     22729    OH2     -5161 SLV3     SLV3     1        H7            2.6113
38424 WAT      TIP3     22729    OH2     -5161 SLV3     SLV3     1        H7            2.3090
38424 WAT      TIP3     22729    OH2     -5161 SLV3     SLV3     1        H7            2.6058
38424 WAT      TIP3     22729    OH2     -5161 SLV3     SLV3     1        H7            2.7517
38424 WAT      TIP3     22729    OH2     -5161 SLV3     SLV3     1        H7            2.3963
38424 WAT      TIP3     22729    OH2     -5161 SLV3     SLV3     1        H7            2.8588
38424 WAT      TIP3     22729    OH2     -5161 SLV3     SLV3     1        H7            2.9250
38424 WAT      TIP3     22729    OH2     -5161 SLV3     SLV3     1        H7            2.5046
38424 WAT      TIP3     22729    OH2     -5161 SLV3     SLV3     1        H7            2.4809
38424 WAT      TIP3     22729    OH2     -5161 SLV3     SLV3     1        H7            2.7046
38424 WAT      TIP3     22729    OH2     -5161 SLV3     SLV3     1        H7            2.5971
38424 WAT      TIP3     22729    OH2     -5161 SLV3     SLV3     1        H7            2.6048
38424 WAT      TIP3     22729    OH2     -5161 SLV3     SLV3     1        H7            2.9470
38424 WAT      TIP3     22729    OH2     -5161 SLV3     SLV3     1        H7            2.5256
38424 WAT      TIP3     22729    OH2     -5161 SLV3     SLV3     1        H7            2.8046
38424 WAT      TIP3     22729    OH2     -5161 SLV3     SLV3     1        H7            2.6230
38424 WAT      TIP3     22729    OH2     -5161 SLV3     SLV3     1        H7            2.5856
38424 WAT      TIP3     22729    OH2     -5161 SLV3     SLV3     1        H7            2.2159
38424 WAT      TIP3     22729    OH2     -5161 SLV3     SLV3     1        H7            2.9295
38424 WAT      TIP3     22729    OH2     -5161 SLV3     SLV3     1        H7            2.9637
38424 WAT      TIP3     22729    OH2     -5161 SLV3     SLV3     1        H7            2.3387
38424 WAT      TIP3     22729    OH2     -5161 SLV3     SLV3     1        H7            2.7608
38424 WAT      TIP3     22729    OH2     -5161 SLV3     SLV3     1        H7            2.7951
38424 WAT      TIP3     22729    OH2     -5161 SLV3     SLV3     1        H7            2.6668
38424 WAT      TIP3     22729    OH2     -5161 SLV3     SLV3     1        H7            2.6513
38424 WAT      TIP3     22729    OH2     -5161 SLV3     SLV3     1        H7            2.7976
38424 WAT      TIP3     22729    OH2     -5161 SLV3     SLV3     1        H7            2.8541
38424 WAT      TIP3     22729    OH2     -5161 SLV3     SLV3     1        H7            2.6673
38424 WAT      TIP3     22729    OH2     -5161 SLV3     SLV3     1        H7            2.9971
38424 WAT      TIP3     22729    OH2     -5161 SLV3     SLV3     1        H7            2.6074
38424 WAT      TIP3     22729    OH2     -5161 SLV3     SLV3     1        H7            2.6140
38424 WAT      TIP3     22729    OH2     -5161 SLV3     SLV3     1        H7            2.9948
38424 WAT      TIP3     22729    OH2     -5161 SLV3     SLV3     1        H7            2.7046
38424 WAT      TIP3     22729    OH2     -5161 SLV3     SLV3     1        H7            2.8406
38424 WAT      TIP3     22729    OH2     -5161 SLV3     SLV3     1        H7            2.4459
38424 WAT      TIP3     22729    OH2     -5161 SLV3     SLV3     1        H7            2.5332
38424 WAT      TIP3     22729    OH2     -5161 SLV3     SLV3     1        H7            2.9867
38424 WAT      TIP3     22729    OH2     -5161 SLV3     SLV3     1        H7            2.6032
38424 WAT      TIP3     22729    OH2     -5161 SLV3     SLV3     1        H7            2.7084
38424 WAT      TIP3     22729    OH2     -5161 SLV3     SLV3     1        H7            2.5746
38424 WAT      TIP3     22729    OH2     -5161 SLV3     SLV3     1        H7            2.5275
38424 WAT      TIP3     22729    OH2     -5161 SLV3     SLV3     1        H7            2.7884
38424 WAT      TIP3     22729    OH2     -5161 SLV3     SLV3     1        H7            2.4977
30339 WAT      TIP3     17205    OH2     -5161 SLV3     SLV3     1        H7            2.9368
38424 WAT      TIP3     22729    OH2     -5161 SLV3     SLV3     1        H7            2.5577
39579 WAT      TIP3     23413    OH2     -5161 SLV3     SLV3     1        H7            2.7304
39579 WAT      TIP3     23413    OH2     -5161 SLV3     SLV3     1        H7            2.4732
39579 WAT      TIP3     23413    OH2     -5161 SLV3     SLV3     1        H7            2.8506
39579 WAT      TIP3     23413    OH2     -5161 SLV3     SLV3     1        H7            2.9612
39579 WAT      TIP3     23413    OH2     -5161 SLV3     SLV3     1        H7            2.6838
39579 WAT      TIP3     23413    OH2     -5161 SLV3     SLV3     1        H7            2.7993
39579 WAT      TIP3     23413    OH2     -5161 SLV3     SLV3     1        H7            2.1744
39579 WAT      TIP3     23413    OH2     -5161 SLV3     SLV3     1        H7            2.5425
39579 WAT      TIP3     23413    OH2     -5161 SLV3     SLV3     1        H7            2.8806
39579 WAT      TIP3     23413    OH2     -5161 SLV3     SLV3     1        H7            2.4154
39579 WAT      TIP3     23413    OH2     -5161 SLV3     SLV3     1        H7            2.9825
39579 WAT      TIP3     23413    OH2     -5161 SLV3     SLV3     1        H7            2.5685
39579 WAT      TIP3     23413    OH2     -5161 SLV3     SLV3     1        H7            2.7305
39579 WAT      TIP3     23413    OH2     -5161 SLV3     SLV3     1        H7            2.7551
39579 WAT      TIP3     23413    OH2     -5161 SLV3     SLV3     1        H7            2.8284
39579 WAT      TIP3     23413    OH2     -5161 SLV3     SLV3     1        H7            2.5362
39579 WAT      TIP3     23413    OH2     -5161 SLV3     SLV3     1        H7            2.4552
39579 WAT      TIP3     23413    OH2     -5161 SLV3     SLV3     1        H7            2.3121
39579 WAT      TIP3     23413    OH2     -5161 SLV3     SLV3     1        H7            2.8081
39579 WAT      TIP3     23413    OH2     -5161 SLV3     SLV3     1        H7            2.7742
39579 WAT      TIP3     23413    OH2     -5161 SLV3     SLV3     1        H7            2.8034
39579 WAT      TIP3     23413    OH2     -5161 SLV3     SLV3     1        H7            2.8397
39579 WAT      TIP3     23413    OH2     -5161 SLV3     SLV3     1        H7            2.6729
39579 WAT      TIP3     23413    OH2     -5161 SLV3     SLV3     1        H7            2.3695
39579 WAT      TIP3     23413    OH2     -5161 SLV3     SLV3     1        H7            2.5412
39579 WAT      TIP3     23413    OH2     -5161 SLV3     SLV3     1        H7            2.7620
39579 WAT      TIP3     23413    OH2     -5161 SLV3     SLV3     1        H7            2.7159
39579 WAT      TIP3     23413    OH2     -5161 SLV3     SLV3     1        H7            2.7203
39579 WAT      TIP3     23413    OH2     -5161 SLV3     SLV3     1        H7            2.8571
39579 WAT      TIP3     23413    OH2     -5161 SLV3     SLV3     1        H7            2.9667
39579 WAT      TIP3     23413    OH2     -5161 SLV3     SLV3     1        H7            2.6069
39579 WAT      TIP3     23413    OH2     -5161 SLV3     SLV3     1        H7            2.1146
39579 WAT      TIP3     23413    OH2     -5161 SLV3     SLV3     1        H7            2.7453
21834 WAT      TIP3     11310    OH2     -5161 SLV3     SLV3     1        H7            2.8929
39579 WAT      TIP3     23413    OH2     -5161 SLV3     SLV3     1        H7            2.7050
39579 WAT      TIP3     23413    OH2     -5161 SLV3     SLV3     1        H7            2.6995
39579 WAT      TIP3     23413    OH2     -5161 SLV3     SLV3     1        H7            2.2135
30339 WAT      TIP3     17205    OH2     -5161 SLV3     SLV3     1        H7            2.2846
30339 WAT      TIP3     17205    OH2     -5161 SLV3     SLV3     1        H7            2.4960
30339 WAT      TIP3     17205    OH2     -5161 SLV3     SLV3     1        H7            2.7537
30339 WAT      TIP3     17205    OH2     -5161 SLV3     SLV3     1        H7            2.9749
30339 WAT      TIP3     17205    OH2     -5161 SLV3     SLV3     1        H7            2.6782
30339 WAT      TIP3     17205    OH2     -5161 SLV3     SLV3     1        H7            2.5686
30339 WAT      TIP3     17205    OH2     -5161 SLV3     SLV3     1        H7            2.2952
30339 WAT      TIP3     17205    OH2     -5161 SLV3     SLV3     1        H7            2.7485
30339 WAT      TIP3     17205    OH2     -5161 SLV3     SLV3     1        H7            2.5326
30339 WAT      TIP3     17205    OH2     -5161 SLV3     SLV3     1        H7            2.9886
30339 WAT      TIP3     17205    OH2     -5161 SLV3     SLV3     1        H7            2.5663
30339 WAT      TIP3     17205    OH2     -5161 SLV3     SLV3     1        H7            2.8723
30339 WAT      TIP3     17205    OH2     -5161 SLV3     SLV3     1        H7            2.8819
30339 WAT      TIP3     17205    OH2     -5161 SLV3     SLV3     1        H7            2.8755
30339 WAT      TIP3     17205    OH2     -5161 SLV3     SLV3     1        H7            2.7936
30339 WAT      TIP3     17205    OH2     -5161 SLV3     SLV3     1        H7            2.9391
30339 WAT      TIP3     17205    OH2     -5161 SLV3     SLV3     1        H7            2.6799
30339 WAT      TIP3     17205    OH2     -5161 SLV3     SLV3     1        H7            2.8590
30339 WAT      TIP3     17205    OH2     -5161 SLV3     SLV3     1        H7            2.3993
30339 WAT      TIP3     17205    OH2     -5161 SLV3     SLV3     1        H7            2.4230
30339 WAT      TIP3     17205    OH2     -5161 SLV3     SLV3     1        H7            2.6317
30339 WAT      TIP3     17205    OH2     -5161 SLV3     SLV3     1        H7            2.5321
30339 WAT      TIP3     17205    OH2     -5161 SLV3     SLV3     1        H7            2.3146
30339 WAT      TIP3     17205    OH2     -5161 SLV3     SLV3     1        H7            2.8220
30339 WAT      TIP3     17205    OH2     -5161 SLV3     SLV3     1        H7            2.7326
30339 WAT      TIP3     17205    OH2     -5161 SLV3     SLV3     1        H7            2.3621
30339 WAT      TIP3     17205    OH2     -5161 SLV3     SLV3     1        H7            2.8644
30339 WAT      TIP3     17205    OH2     -5161 SLV3     SLV3     1        H7            2.6253
38424 WAT      TIP3     22729    OH2     -5161 SLV3     SLV3     1        H7            2.3043
38424 WAT      TIP3     22729    OH2     -5161 SLV3     SLV3     1        H7            2.6216
38424 WAT      TIP3     22729    OH2     -5161 SLV3     SLV3     1        H7            2.7575
38424 WAT      TIP3     22729    OH2     -5161 SLV3     SLV3     1        H7            2.5492
38424 WAT      TIP3     22729    OH2     -5161 SLV3     SLV3     1        H7            2.7430
38424 WAT      TIP3     22729    OH2     -5161 SLV3     SLV3     1        H7            2.2877
38424 WAT      TIP3     22729    OH2     -5161 SLV3     SLV3     1        H7            2.6860
38424 WAT      TIP3     22729    OH2     -5161 SLV3     SLV3     1        H7            2.8340
38424 WAT      TIP3     22729    OH2     -5161 SLV3     SLV3     1        H7            2.3283
38424 WAT      TIP3     22729    OH2     -5161 SLV3     SLV3     1        H7            2.2831
38424 WAT      TIP3     22729    OH2     -5161 SLV3     SLV3     1        H7            2.5156
38424 WAT      TIP3     22729    OH2     -5161 SLV3     SLV3     1        H7            1.9555
38424 WAT      TIP3     22729    OH2     -5161 SLV3     SLV3     1        H7            2.8094
38424 WAT      TIP3     22729    OH2     -5161 SLV3     SLV3     1        H7            2.9306
38424 WAT      TIP3     22729    OH2     -5161 SLV3     SLV3     1        H7            2.1471
38424 WAT      TIP3     22729    OH2     -5161 SLV3     SLV3     1        H7            2.9583
38424 WAT      TIP3     22729    OH2     -5161 SLV3     SLV3     1        H7            2.7977
38424 WAT      TIP3     22729    OH2     -5161 SLV3     SLV3     1        H7            2.5092
38424 WAT      TIP3     22729    OH2     -5161 SLV3     SLV3     1        H7            2.9813
38424 WAT      TIP3     22729    OH2     -5161 SLV3     SLV3     1        H7            2.3075
38424 WAT      TIP3     22729    OH2     -5161 SLV3     SLV3     1        H7            2.5241
38424 WAT      TIP3     22729    OH2     -5161 SLV3     SLV3     1        H7            2.6352
38424 WAT      TIP3     22729    OH2     -5161 SLV3     SLV3     1        H7            2.8490
38424 WAT      TIP3     22729    OH2     -5161 SLV3     SLV3     1        H7            2.7476
38424 WAT      TIP3     22729    OH2     -5161 SLV3     SLV3     1        H7            2.8682
38424 WAT      TIP3     22729    OH2     -5161 SLV3     SLV3     1        H7            2.3384
38424 WAT      TIP3     22729    OH2     -5161 SLV3     SLV3     1        H7            2.7481
38424 WAT      TIP3     22729    OH2     -5161 SLV3     SLV3     1        H7            2.4921
38424 WAT      TIP3     22729    OH2     -5161 SLV3     SLV3     1        H7            2.6607
38424 WAT      TIP3     22729    OH2     -5161 SLV3     SLV3     1        H7            2.3271
38424 WAT      TIP3     22729    OH2     -5161 SLV3     SLV3     1        H7            2.7775
38424 WAT      TIP3     22729    OH2     -5161 SLV3     SLV3     1        H7            2.7013
38424 WAT      TIP3     22729    OH2     -5161 SLV3     SLV3     1        H7            2.5550
38424 WAT      TIP3     22729    OH2     -5161 SLV3     SLV3     1        H7            2.2436
38424 WAT      TIP3     22729    OH2     -5161 SLV3     SLV3     1        H7            2.9166
38424 WAT      TIP3     22729    OH2     -5161 SLV3     SLV3     1        H7            2.6907
38424 WAT      TIP3     22729    OH2     -5161 SLV3     SLV3     1        H7            2.1709
38424 WAT      TIP3     22729    OH2     -5161 SLV3     SLV3     1        H7            2.3592
38424 WAT      TIP3     22729    OH2     -5161 SLV3     SLV3     1        H7            2.6755
38424 WAT      TIP3     22729    OH2     -5161 SLV3     SLV3     1        H7            2.3454
38424 WAT      TIP3     22729    OH2     -5161 SLV3     SLV3     1        H7            2.6305
38424 WAT      TIP3     22729    OH2     -5161 SLV3     SLV3     1        H7            2.4191
38424 WAT      TIP3     22729    OH2     -5161 SLV3     SLV3     1        H7            2.4219
 7203 WAT      TIP3     1339     OH2     -5161 SLV3     SLV3     1        H7            2.5578
 7203 WAT      TIP3     1339     OH2     -5161 SLV3     SLV3     1        H7            2.9006
 7203 WAT      TIP3     1339     OH2     -5161 SLV3     SLV3     1        H7            2.6666
 7203 WAT      TIP3     1339     OH2     -5161 SLV3     SLV3     1        H7            2.5715
 7203 WAT      TIP3     1339     OH2     -5161 SLV3     SLV3     1        H7            2.3303
 7203 WAT      TIP3     1339     OH2     -5161 SLV3     SLV3     1        H7            2.4632
 7203 WAT      TIP3     1339     OH2     -5161 SLV3     SLV3     1        H7            2.8622
 7203 WAT      TIP3     1339     OH2     -5161 SLV3     SLV3     1        H7            2.1886
 7203 WAT      TIP3     1339     OH2     -5161 SLV3     SLV3     1        H7            2.4552
 7203 WAT      TIP3     1339     OH2     -5161 SLV3     SLV3     1        H7            2.4106
 7203 WAT      TIP3     1339     OH2     -5161 SLV3     SLV3     1        H7            2.5971
 7203 WAT      TIP3     1339     OH2     -5161 SLV3     SLV3     1        H7            2.6627
 7203 WAT      TIP3     1339     OH2     -5161 SLV3     SLV3     1        H7            2.6801
 7203 WAT      TIP3     1339     OH2     -5161 SLV3     SLV3     1        H7            2.4373
 7203 WAT      TIP3     1339     OH2     -5161 SLV3     SLV3     1        H7            2.7805
 7203 WAT      TIP3     1339     OH2     -5161 SLV3     SLV3     1        H7            2.7668
 7203 WAT      TIP3     1339     OH2     -5161 SLV3     SLV3     1        H7            2.5683
17295 WAT      TIP3     8150     OH2     -5161 SLV3     SLV3     1        H7            2.8231
17295 WAT      TIP3     8150     OH2     -5161 SLV3     SLV3     1        H7            2.5907
17295 WAT      TIP3     8150     OH2     -5161 SLV3     SLV3     1        H7            2.6027
17295 WAT      TIP3     8150     OH2     -5161 SLV3     SLV3     1        H7            2.6927
17295 WAT      TIP3     8150     OH2     -5161 SLV3     SLV3     1        H7            2.6539
17295 WAT      TIP3     8150     OH2     -5161 SLV3     SLV3     1        H7            2.4862
17295 WAT      TIP3     8150     OH2     -5161 SLV3     SLV3     1        H7            2.5530
17295 WAT      TIP3     8150     OH2     -5161 SLV3     SLV3     1        H7            2.1432
17295 WAT      TIP3     8150     OH2     -5161 SLV3     SLV3     1        H7            2.8164
17295 WAT      TIP3     8150     OH2     -5161 SLV3     SLV3     1        H7            2.0666
17295 WAT      TIP3     8150     OH2     -5161 SLV3     SLV3     1        H7            2.6237
17295 WAT      TIP3     8150     OH2     -5161 SLV3     SLV3     1        H7            2.2011
17295 WAT      TIP3     8150     OH2     -5161 SLV3     SLV3     1        H7            2.8090
17295 WAT      TIP3     8150     OH2     -5161 SLV3     SLV3     1        H7            2.9535
17295 WAT      TIP3     8150     OH2     -5161 SLV3     SLV3     1        H7            2.6253
17295 WAT      TIP3     8150     OH2     -5161 SLV3     SLV3     1        H7            2.3639
17295 WAT      TIP3     8150     OH2     -5161 SLV3     SLV3     1        H7            2.4546
17295 WAT      TIP3     8150     OH2     -5161 SLV3     SLV3     1        H7            2.4981
17295 WAT      TIP3     8150     OH2     -5161 SLV3     SLV3     1        H7            2.7237
17295 WAT      TIP3     8150     OH2     -5161 SLV3     SLV3     1        H7            2.6393
17295 WAT      TIP3     8150     OH2     -5161 SLV3     SLV3     1        H7            2.1670
17295 WAT      TIP3     8150     OH2     -5161 SLV3     SLV3     1        H7            2.6520
17295 WAT      TIP3     8150     OH2     -5161 SLV3     SLV3     1        H7            2.5185
17295 WAT      TIP3     8150     OH2     -5161 SLV3     SLV3     1        H7            2.5440
17295 WAT      TIP3     8150     OH2     -5161 SLV3     SLV3     1        H7            2.7415
17295 WAT      TIP3     8150     OH2     -5161 SLV3     SLV3     1        H7            2.2711
17295 WAT      TIP3     8150     OH2     -5161 SLV3     SLV3     1        H7            2.4918
17295 WAT      TIP3     8150     OH2     -5161 SLV3     SLV3     1        H7            2.6059
17295 WAT      TIP3     8150     OH2     -5161 SLV3     SLV3     1        H7            2.9823
17295 WAT      TIP3     8150     OH2     -5161 SLV3     SLV3     1        H7            2.9734
17295 WAT      TIP3     8150     OH2     -5161 SLV3     SLV3     1        H7            2.2788
17295 WAT      TIP3     8150     OH2     -5161 SLV3     SLV3     1        H7            2.4336
11379 WAT      TIP3     4226     OH2     -5161 SLV3     SLV3     1        H7            2.4438
11379 WAT      TIP3     4226     OH2     -5161 SLV3     SLV3     1        H7            2.5539
11379 WAT      TIP3     4226     OH2     -5161 SLV3     SLV3     1        H7            2.8117
11379 WAT      TIP3     4226     OH2     -5161 SLV3     SLV3     1        H7            2.5787
11379 WAT      TIP3     4226     OH2     -5161 SLV3     SLV3     1        H7            2.6770
11379 WAT      TIP3     4226     OH2     -5161 SLV3     SLV3     1        H7            2.8104
11379 WAT      TIP3     4226     OH2     -5161 SLV3     SLV3     1        H7            2.4128
11379 WAT      TIP3     4226     OH2     -5161 SLV3     SLV3     1        H7            2.7124
11379 WAT      TIP3     4226     OH2     -5161 SLV3     SLV3     1        H7            2.7239
11379 WAT      TIP3     4226     OH2     -5161 SLV3     SLV3     1        H7            2.6836
11379 WAT      TIP3     4226     OH2     -5161 SLV3     SLV3     1        H7            2.8901
11379 WAT      TIP3     4226     OH2     -5161 SLV3     SLV3     1        H7            2.4827
11379 WAT      TIP3     4226     OH2     -5161 SLV3     SLV3     1        H7            2.6798
11379 WAT      TIP3     4226     OH2     -5161 SLV3     SLV3     1        H7            2.9717
 6333 WAT      TIP3     774      OH2     -5161 SLV3     SLV3     1        H7            2.6397
 6333 WAT      TIP3     774      OH2     -5161 SLV3     SLV3     1        H7            2.5132
 6333 WAT      TIP3     774      OH2     -5161 SLV3     SLV3     1        H7            2.4042
 6333 WAT      TIP3     774      OH2     -5161 SLV3     SLV3     1        H7            2.5319
 6333 WAT      TIP3     774      OH2     -5161 SLV3     SLV3     1        H7            2.9578
 6333 WAT      TIP3     774      OH2     -5161 SLV3     SLV3     1        H7            2.9550
 6333 WAT      TIP3     774      OH2     -5161 SLV3     SLV3     1        H7            2.2577
 6333 WAT      TIP3     774      OH2     -5161 SLV3     SLV3     1        H7            2.8110
 6333 WAT      TIP3     774      OH2     -5161 SLV3     SLV3     1        H7            2.2195
 6333 WAT      TIP3     774      OH2     -5161 SLV3     SLV3     1        H7            2.3671
 6333 WAT      TIP3     774      OH2     -5161 SLV3     SLV3     1        H7            2.1092
 6333 WAT      TIP3     774      OH2     -5161 SLV3     SLV3     1        H7            2.8000
 6333 WAT      TIP3     774      OH2     -5161 SLV3     SLV3     1        H7            2.8967
 6333 WAT      TIP3     774      OH2     -5161 SLV3     SLV3     1        H7            2.8620
 6333 WAT      TIP3     774      OH2     -5161 SLV3     SLV3     1        H7            2.7812
 6333 WAT      TIP3     774      OH2     -5161 SLV3     SLV3     1        H7            2.6416
 6333 WAT      TIP3     774      OH2     -5161 SLV3     SLV3     1        H7            2.2109
 6333 WAT      TIP3     774      OH2     -5161 SLV3     SLV3     1        H7            2.7816
 6333 WAT      TIP3     774      OH2     -5161 SLV3     SLV3     1        H7            2.9533
 6333 WAT      TIP3     774      OH2     -5161 SLV3     SLV3     1        H7            2.5955
 6333 WAT      TIP3     774      OH2     -5161 SLV3     SLV3     1        H7            2.4184
 6333 WAT      TIP3     774      OH2     -5161 SLV3     SLV3     1        H7            2.9198
 6333 WAT      TIP3     774      OH2     -5161 SLV3     SLV3     1        H7            2.7474
 6333 WAT      TIP3     774      OH2     -5161 SLV3     SLV3     1        H7            2.3790
 6333 WAT      TIP3     774      OH2     -5161 SLV3     SLV3     1        H7            2.3654
 6333 WAT      TIP3     774      OH2     -5161 SLV3     SLV3     1        H7            2.5922
 6333 WAT      TIP3     774      OH2     -5161 SLV3     SLV3     1        H7            2.4978
 6333 WAT      TIP3     774      OH2     -5161 SLV3     SLV3     1        H7            2.1891
 6333 WAT      TIP3     774      OH2     -5161 SLV3     SLV3     1        H7            2.4941
 6333 WAT      TIP3     774      OH2     -5161 SLV3     SLV3     1        H7            2.1852
 6333 WAT      TIP3     774      OH2     -5161 SLV3     SLV3     1        H7            2.6997
 6333 WAT      TIP3     774      OH2     -5161 SLV3     SLV3     1        H7            2.4702
 6333 WAT      TIP3     774      OH2     -5161 SLV3     SLV3     1        H7            2.6049
 6333 WAT      TIP3     774      OH2     -5161 SLV3     SLV3     1        H7            2.6145
 6333 WAT      TIP3     774      OH2     -5161 SLV3     SLV3     1        H7            2.7928
 6333 WAT      TIP3     774      OH2     -5161 SLV3     SLV3     1        H7            2.6162
 6333 WAT      TIP3     774      OH2     -5161 SLV3     SLV3     1        H7            2.1116
 6333 WAT      TIP3     774      OH2     -5161 SLV3     SLV3     1        H7            2.8360
 6333 WAT      TIP3     774      OH2     -5161 SLV3     SLV3     1        H7            2.7758
 6333 WAT      TIP3     774      OH2     -5161 SLV3     SLV3     1        H7            2.3614
 6333 WAT      TIP3     774      OH2     -5161 SLV3     SLV3     1        H7            2.9786
 6333 WAT      TIP3     774      OH2     -5161 SLV3     SLV3     1        H7            2.5945
 6333 WAT      TIP3     774      OH2     -5161 SLV3     SLV3     1        H7            2.6179
 6333 WAT      TIP3     774      OH2     -5161 SLV3     SLV3     1        H7            2.4986
 6333 WAT      TIP3     774      OH2     -5161 SLV3     SLV3     1        H7            2.6972
 6333 WAT      TIP3     774      OH2     -5161 SLV3     SLV3     1        H7            2.7790
 6333 WAT      TIP3     774      OH2     -5161 SLV3     SLV3     1        H7            2.7803
 6333 WAT      TIP3     774      OH2     -5161 SLV3     SLV3     1        H7            2.4961
 6333 WAT      TIP3     774      OH2     -5161 SLV3     SLV3     1        H7            2.7880
 6333 WAT      TIP3     774      OH2     -5161 SLV3     SLV3     1        H7            2.2753
 6333 WAT      TIP3     774      OH2     -5161 SLV3     SLV3     1        H7            2.9483
 6333 WAT      TIP3     774      OH2     -5161 SLV3     SLV3     1        H7            2.8133
 6333 WAT      TIP3     774      OH2     -5161 SLV3     SLV3     1        H7            2.9132
 6333 WAT      TIP3     774      OH2     -5161 SLV3     SLV3     1        H7            2.6202
40281 WAT      TIP3     23838    OH2     -5161 SLV3     SLV3     1        H7            2.8128
40281 WAT      TIP3     23838    OH2     -5161 SLV3     SLV3     1        H7            2.8730
40281 WAT      TIP3     23838    OH2     -5161 SLV3     SLV3     1        H7            2.3101
40281 WAT      TIP3     23838    OH2     -5161 SLV3     SLV3     1        H7            2.8190
40281 WAT      TIP3     23838    OH2     -5161 SLV3     SLV3     1        H7            2.8181
40281 WAT      TIP3     23838    OH2     -5161 SLV3     SLV3     1        H7            2.6932
40281 WAT      TIP3     23838    OH2     -5161 SLV3     SLV3     1        H7            2.9364
40281 WAT      TIP3     23838    OH2     -5161 SLV3     SLV3     1        H7            2.9870
40281 WAT      TIP3     23838    OH2     -5161 SLV3     SLV3     1        H7            2.2300
40281 WAT      TIP3     23838    OH2     -5161 SLV3     SLV3     1        H7            2.5503
40281 WAT      TIP3     23838    OH2     -5161 SLV3     SLV3     1        H7            2.7292
 5445 WAT      TIP3     197      OH2     -5161 SLV3     SLV3     1        H7            2.9064
 5445 WAT      TIP3     197      OH2     -5161 SLV3     SLV3     1        H7            2.6831
44463 WAT      TIP3     26595    OH2     -5161 SLV3     SLV3     1        H7            2.2331
44463 WAT      TIP3     26595    OH2     -5161 SLV3     SLV3     1        H7            2.7477
44463 WAT      TIP3     26595    OH2     -5161 SLV3     SLV3     1        H7            2.6184
44463 WAT      TIP3     26595    OH2     -5161 SLV3     SLV3     1        H7            2.8347
44463 WAT      TIP3     26595    OH2     -5161 SLV3     SLV3     1        H7            2.9349
44463 WAT      TIP3     26595    OH2     -5161 SLV3     SLV3     1        H7            2.7864
44463 WAT      TIP3     26595    OH2     -5161 SLV3     SLV3     1        H7            2.5731
44463 WAT      TIP3     26595    OH2     -5161 SLV3     SLV3     1        H7            2.8191
44463 WAT      TIP3     26595    OH2     -5161 SLV3     SLV3     1        H7            2.7534
13284 WAT      TIP3     5400     OH2     -5161 SLV3     SLV3     1        H7            2.3639
13284 WAT      TIP3     5400     OH2     -5161 SLV3     SLV3     1        H7            2.5206
13284 WAT      TIP3     5400     OH2     -5161 SLV3     SLV3     1        H7            2.9913
13284 WAT      TIP3     5400     OH2     -5161 SLV3     SLV3     1        H7            2.8267
13284 WAT      TIP3     5400     OH2     -5161 SLV3     SLV3     1        H7            2.5680
13284 WAT      TIP3     5400     OH2     -5161 SLV3     SLV3     1        H7            2.1553
13284 WAT      TIP3     5400     OH2     -5161 SLV3     SLV3     1        H7            2.9743
13284 WAT      TIP3     5400     OH2     -5161 SLV3     SLV3     1        H7            2.7007
36441 WAT      TIP3     21273    OH2     -5161 SLV3     SLV3     1        H7            2.2638
 6669 WAT      TIP3     1015     OH2     -5161 SLV3     SLV3     1        H7            2.9129
 6669 WAT      TIP3     1015     OH2     -5161 SLV3     SLV3     1        H7            2.9303
 6669 WAT      TIP3     1015     OH2     -5161 SLV3     SLV3     1        H7            2.3833
 6669 WAT      TIP3     1015     OH2     -5161 SLV3     SLV3     1        H7            2.6978
27144 WAT      TIP3     15204    OH2     -5161 SLV3     SLV3     1        H7            2.9503
27144 WAT      TIP3     15204    OH2     -5161 SLV3     SLV3     1        H7            2.3757
27144 WAT      TIP3     15204    OH2     -5161 SLV3     SLV3     1        H7            2.8732
27144 WAT      TIP3     15204    OH2     -5161 SLV3     SLV3     1        H7            2.3288
27144 WAT      TIP3     15204    OH2     -5161 SLV3     SLV3     1        H7            2.6491
27144 WAT      TIP3     15204    OH2     -5161 SLV3     SLV3     1        H7            2.9373
27144 WAT      TIP3     15204    OH2     -5161 SLV3     SLV3     1        H7            2.7984
27144 WAT      TIP3     15204    OH2     -5161 SLV3     SLV3     1        H7            2.5915
27144 WAT      TIP3     15204    OH2     -5161 SLV3     SLV3     1        H7            2.8603
27144 WAT      TIP3     15204    OH2     -5161 SLV3     SLV3     1        H7            2.5419
27144 WAT      TIP3     15204    OH2     -5161 SLV3     SLV3     1        H7            2.7996
27144 WAT      TIP3     15204    OH2     -5161 SLV3     SLV3     1        H7            2.9895
27144 WAT      TIP3     15204    OH2     -5161 SLV3     SLV3     1        H7            2.5460
27144 WAT      TIP3     15204    OH2     -5161 SLV3     SLV3     1        H7            2.8644
27144 WAT      TIP3     15204    OH2     -5161 SLV3     SLV3     1        H7            2.3217
27144 WAT      TIP3     15204    OH2     -5161 SLV3     SLV3     1        H7            2.5884
27144 WAT      TIP3     15204    OH2     -5161 SLV3     SLV3     1        H7            2.7287
27144 WAT      TIP3     15204    OH2     -5161 SLV3     SLV3     1        H7            2.4493
27144 WAT      TIP3     15204    OH2     -5161 SLV3     SLV3     1        H7            2.8767
27144 WAT      TIP3     15204    OH2     -5161 SLV3     SLV3     1        H7            2.6894
27144 WAT      TIP3     15204    OH2     -5161 SLV3     SLV3     1        H7            2.5655
27144 WAT      TIP3     15204    OH2     -5161 SLV3     SLV3     1        H7            2.9391
27144 WAT      TIP3     15204    OH2     -5161 SLV3     SLV3     1        H7            2.7004
27144 WAT      TIP3     15204    OH2     -5161 SLV3     SLV3     1        H7            2.7979
27144 WAT      TIP3     15204    OH2     -5161 SLV3     SLV3     1        H7            2.5004
27144 WAT      TIP3     15204    OH2     -5161 SLV3     SLV3     1        H7            2.8199
27708 WAT      TIP3     15628    OH2     -5161 SLV3     SLV3     1        H7            2.1275
27708 WAT      TIP3     15628    OH2     -5161 SLV3     SLV3     1        H7            2.8358
27708 WAT      TIP3     15628    OH2     -5161 SLV3     SLV3     1        H7            2.4239
30096 WAT      TIP3     17019    OH2     -5161 SLV3     SLV3     1        H7            2.9939
30096 WAT      TIP3     17019    OH2     -5161 SLV3     SLV3     1        H7            2.8485
30096 WAT      TIP3     17019    OH2     -5161 SLV3     SLV3     1        H7            2.9977
30096 WAT      TIP3     17019    OH2     -5161 SLV3     SLV3     1        H7            2.2813
30096 WAT      TIP3     17019    OH2     -5161 SLV3     SLV3     1        H7            2.7698
30096 WAT      TIP3     17019    OH2     -5161 SLV3     SLV3     1        H7            2.3690
30096 WAT      TIP3     17019    OH2     -5161 SLV3     SLV3     1        H7            2.6888
 8442 WAT      TIP3     2063     OH2     -5161 SLV3     SLV3     1        H7            2.9707
43155 WAT      TIP3     25862    OH2     -5161 SLV3     SLV3     1        H7            2.5310
27144 WAT      TIP3     15204    OH2     -5161 SLV3     SLV3     1        H7            2.5674
27144 WAT      TIP3     15204    OH2     -5161 SLV3     SLV3     1        H7            2.9231
27144 WAT      TIP3     15204    OH2     -5161 SLV3     SLV3     1        H7            2.1755
27144 WAT      TIP3     15204    OH2     -5161 SLV3     SLV3     1        H7            2.4552
27144 WAT      TIP3     15204    OH2     -5161 SLV3     SLV3     1        H7            2.4610
27144 WAT      TIP3     15204    OH2     -5161 SLV3     SLV3     1        H7            2.5606
27144 WAT      TIP3     15204    OH2     -5161 SLV3     SLV3     1        H7            2.3700
27144 WAT      TIP3     15204    OH2     -5161 SLV3     SLV3     1        H7            2.6321
27144 WAT      TIP3     15204    OH2     -5161 SLV3     SLV3     1        H7            2.8248
27144 WAT      TIP3     15204    OH2     -5161 SLV3     SLV3     1        H7            2.2012
17805 WAT      TIP3     8466     OH2     -5161 SLV3     SLV3     1        H7            2.7549
17805 WAT      TIP3     8466     OH2     -5161 SLV3     SLV3     1        H7            2.9727
17805 WAT      TIP3     8466     OH2     -5161 SLV3     SLV3     1        H7            2.8333
43155 WAT      TIP3     25862    OH2     -5161 SLV3     SLV3     1        H7            2.6057
43155 WAT      TIP3     25862    OH2     -5161 SLV3     SLV3     1        H7            2.4280
43155 WAT      TIP3     25862    OH2     -5161 SLV3     SLV3     1        H7            2.2734
43155 WAT      TIP3     25862    OH2     -5161 SLV3     SLV3     1        H7            2.5818
43155 WAT      TIP3     25862    OH2     -5161 SLV3     SLV3     1        H7            2.4756
 8442 WAT      TIP3     2063     OH2     -5161 SLV3     SLV3     1        H7            2.4551
 8442 WAT      TIP3     2063     OH2     -5161 SLV3     SLV3     1        H7            2.9310
 8442 WAT      TIP3     2063     OH2     -5161 SLV3     SLV3     1        H7            2.8873
 8442 WAT      TIP3     2063     OH2     -5161 SLV3     SLV3     1        H7            2.3933
27144 WAT      TIP3     15204    OH2     -5161 SLV3     SLV3     1        H7            2.3920
27144 WAT      TIP3     15204    OH2     -5161 SLV3     SLV3     1        H7            2.7290
27144 WAT      TIP3     15204    OH2     -5161 SLV3     SLV3     1        H7            2.2557
27144 WAT      TIP3     15204    OH2     -5161 SLV3     SLV3     1        H7            2.7684
27144 WAT      TIP3     15204    OH2     -5161 SLV3     SLV3     1        H7            2.8601
27144 WAT      TIP3     15204    OH2     -5161 SLV3     SLV3     1        H7            2.8091
27144 WAT      TIP3     15204    OH2     -5161 SLV3     SLV3     1        H7            2.9748
27144 WAT      TIP3     15204    OH2     -5161 SLV3     SLV3     1        H7            2.9549
27144 WAT      TIP3     15204    OH2     -5161 SLV3     SLV3     1        H7            2.6450
27144 WAT      TIP3     15204    OH2     -5161 SLV3     SLV3     1        H7            2.3218
27144 WAT      TIP3     15204    OH2     -5161 SLV3     SLV3     1        H7            2.5566
27144 WAT      TIP3     15204    OH2     -5161 SLV3     SLV3     1        H7            2.7616
27144 WAT      TIP3     15204    OH2     -5161 SLV3     SLV3     1        H7            2.8775
27144 WAT      TIP3     15204    OH2     -5161 SLV3     SLV3     1        H7            2.9036
27144 WAT      TIP3     15204    OH2     -5161 SLV3     SLV3     1        H7            2.4085
27144 WAT      TIP3     15204    OH2     -5161 SLV3     SLV3     1        H7            2.8322
27144 WAT      TIP3     15204    OH2     -5161 SLV3     SLV3     1        H7            2.5686
27144 WAT      TIP3     15204    OH2     -5161 SLV3     SLV3     1        H7            2.6784
27144 WAT      TIP3     15204    OH2     -5161 SLV3     SLV3     1        H7            2.1201
27144 WAT      TIP3     15204    OH2     -5161 SLV3     SLV3     1        H7            2.9395
27144 WAT      TIP3     15204    OH2     -5161 SLV3     SLV3     1        H7            2.9177
10299 WAT      TIP3     3474     OH2     -5161 SLV3     SLV3     1        H7            2.7530
10299 WAT      TIP3     3474     OH2     -5161 SLV3     SLV3     1        H7            2.8217
10299 WAT      TIP3     3474     OH2     -5161 SLV3     SLV3     1        H7            2.9018
10299 WAT      TIP3     3474     OH2     -5161 SLV3     SLV3     1        H7            2.3960
10299 WAT      TIP3     3474     OH2     -5161 SLV3     SLV3     1        H7            2.5134
10299 WAT      TIP3     3474     OH2     -5161 SLV3     SLV3     1        H7            2.6548
10299 WAT      TIP3     3474     OH2     -5161 SLV3     SLV3     1        H7            2.9560
27144 WAT      TIP3     15204    OH2     -5161 SLV3     SLV3     1        H7            2.9713
27144 WAT      TIP3     15204    OH2     -5161 SLV3     SLV3     1        H7            2.6826
27144 WAT      TIP3     15204    OH2     -5161 SLV3     SLV3     1        H7            2.6266
27144 WAT      TIP3     15204    OH2     -5161 SLV3     SLV3     1        H7            2.9630
27144 WAT      TIP3     15204    OH2     -5161 SLV3     SLV3     1        H7            2.7938
27144 WAT      TIP3     15204    OH2     -5161 SLV3     SLV3     1        H7            2.6638
27144 WAT      TIP3     15204    OH2     -5161 SLV3     SLV3     1        H7            2.4078
27144 WAT      TIP3     15204    OH2     -5161 SLV3     SLV3     1        H7            2.7489
27144 WAT      TIP3     15204    OH2     -5161 SLV3     SLV3     1        H7            2.3923
27144 WAT      TIP3     15204    OH2     -5161 SLV3     SLV3     1        H7            2.7781
27144 WAT      TIP3     15204    OH2     -5161 SLV3     SLV3     1        H7            2.6205
27144 WAT      TIP3     15204    OH2     -5161 SLV3     SLV3     1        H7            2.6296
27144 WAT      TIP3     15204    OH2     -5161 SLV3     SLV3     1        H7            2.0150
27144 WAT      TIP3     15204    OH2     -5161 SLV3     SLV3     1        H7            2.9187
27144 WAT      TIP3     15204    OH2     -5161 SLV3     SLV3     1        H7            2.9790
27144 WAT      TIP3     15204    OH2     -5161 SLV3     SLV3     1        H7            2.4789
27144 WAT      TIP3     15204    OH2     -5161 SLV3     SLV3     1        H7            2.6050
27144 WAT      TIP3     15204    OH2     -5161 SLV3     SLV3     1        H7            2.4825
27144 WAT      TIP3     15204    OH2     -5161 SLV3     SLV3     1        H7            2.5177
27144 WAT      TIP3     15204    OH2     -5161 SLV3     SLV3     1        H7            2.5223
27144 WAT      TIP3     15204    OH2     -5161 SLV3     SLV3     1        H7            2.5915
27144 WAT      TIP3     15204    OH2     -5161 SLV3     SLV3     1        H7            2.7121
27144 WAT      TIP3     15204    OH2     -5161 SLV3     SLV3     1        H7            2.6455
27144 WAT      TIP3     15204    OH2     -5161 SLV3     SLV3     1        H7            2.6583
27144 WAT      TIP3     15204    OH2     -5161 SLV3     SLV3     1        H7            2.4956
27144 WAT      TIP3     15204    OH2     -5161 SLV3     SLV3     1        H7            2.2810
27144 WAT      TIP3     15204    OH2     -5161 SLV3     SLV3     1        H7            2.4957
27144 WAT      TIP3     15204    OH2     -5161 SLV3     SLV3     1        H7            2.9167
27144 WAT      TIP3     15204    OH2     -5161 SLV3     SLV3     1        H7            2.5831
27144 WAT      TIP3     15204    OH2     -5161 SLV3     SLV3     1        H7            2.4204
27144 WAT      TIP3     15204    OH2     -5161 SLV3     SLV3     1        H7            2.9666
27144 WAT      TIP3     15204    OH2     -5161 SLV3     SLV3     1        H7            2.1412
27144 WAT      TIP3     15204    OH2     -5161 SLV3     SLV3     1        H7            2.7295
27144 WAT      TIP3     15204    OH2     -5161 SLV3     SLV3     1        H7            2.9086
27144 WAT      TIP3     15204    OH2     -5161 SLV3     SLV3     1        H7            2.6873
27144 WAT      TIP3     15204    OH2     -5161 SLV3     SLV3     1        H7            2.9265
27144 WAT      TIP3     15204    OH2     -5161 SLV3     SLV3     1        H7            2.6859
27144 WAT      TIP3     15204    OH2     -5161 SLV3     SLV3     1        H7            2.9901
27144 WAT      TIP3     15204    OH2     -5161 SLV3     SLV3     1        H7            2.4537
27144 WAT      TIP3     15204    OH2     -5161 SLV3     SLV3     1        H7            2.8637
27144 WAT      TIP3     15204    OH2     -5161 SLV3     SLV3     1        H7            2.5140
27144 WAT      TIP3     15204    OH2     -5161 SLV3     SLV3     1        H7            2.6447
27144 WAT      TIP3     15204    OH2     -5161 SLV3     SLV3     1        H7            2.6061
27144 WAT      TIP3     15204    OH2     -5161 SLV3     SLV3     1        H7            2.6791
27144 WAT      TIP3     15204    OH2     -5161 SLV3     SLV3     1        H7            2.6242
27144 WAT      TIP3     15204    OH2     -5161 SLV3     SLV3     1        H7            2.7576
27144 WAT      TIP3     15204    OH2     -5161 SLV3     SLV3     1        H7            2.6059
27144 WAT      TIP3     15204    OH2     -5161 SLV3     SLV3     1        H7            2.4342
27144 WAT      TIP3     15204    OH2     -5161 SLV3     SLV3     1        H7            2.8979
27144 WAT      TIP3     15204    OH2     -5161 SLV3     SLV3     1        H7            2.3352
27144 WAT      TIP3     15204    OH2     -5161 SLV3     SLV3     1        H7            2.5012
27144 WAT      TIP3     15204    OH2     -5161 SLV3     SLV3     1        H7            2.6013
27144 WAT      TIP3     15204    OH2     -5161 SLV3     SLV3     1        H7            2.2059
27144 WAT      TIP3     15204    OH2     -5161 SLV3     SLV3     1        H7            2.1932
27144 WAT      TIP3     15204    OH2     -5161 SLV3     SLV3     1        H7            2.2222
27144 WAT      TIP3     15204    OH2     -5161 SLV3     SLV3     1        H7            2.1086
27144 WAT      TIP3     15204    OH2     -5161 SLV3     SLV3     1        H7            2.8379
27144 WAT      TIP3     15204    OH2     -5161 SLV3     SLV3     1        H7            2.7389
27144 WAT      TIP3     15204    OH2     -5161 SLV3     SLV3     1        H7            2.8245
27144 WAT      TIP3     15204    OH2     -5161 SLV3     SLV3     1        H7            2.6357
27144 WAT      TIP3     15204    OH2     -5161 SLV3     SLV3     1        H7            2.9631
27144 WAT      TIP3     15204    OH2     -5161 SLV3     SLV3     1        H7            2.8637
27144 WAT      TIP3     15204    OH2     -5161 SLV3     SLV3     1        H7            2.6153
27144 WAT      TIP3     15204    OH2     -5161 SLV3     SLV3     1        H7            2.7163
27144 WAT      TIP3     15204    OH2     -5161 SLV3     SLV3     1        H7            2.4149
27144 WAT      TIP3     15204    OH2     -5161 SLV3     SLV3     1        H7            2.8914
27144 WAT      TIP3     15204    OH2     -5161 SLV3     SLV3     1        H7            2.3073
27144 WAT      TIP3     15204    OH2     -5161 SLV3     SLV3     1        H7            2.7208
10704 WAT      TIP3     3760     OH2     -5161 SLV3     SLV3     1        H7            2.4488
10704 WAT      TIP3     3760     OH2     -5161 SLV3     SLV3     1        H7            2.3050
10704 WAT      TIP3     3760     OH2     -5161 SLV3     SLV3     1        H7            2.6387
10704 WAT      TIP3     3760     OH2     -5161 SLV3     SLV3     1        H7            2.3828
10704 WAT      TIP3     3760     OH2     -5161 SLV3     SLV3     1        H7            2.6116
10704 WAT      TIP3     3760     OH2     -5161 SLV3     SLV3     1        H7            2.7192
10704 WAT      TIP3     3760     OH2     -5161 SLV3     SLV3     1        H7            2.7643
10704 WAT      TIP3     3760     OH2     -5161 SLV3     SLV3     1        H7            2.4682
10704 WAT      TIP3     3760     OH2     -5161 SLV3     SLV3     1        H7            2.7730
10704 WAT      TIP3     3760     OH2     -5161 SLV3     SLV3     1        H7            2.8122
10704 WAT      TIP3     3760     OH2     -5161 SLV3     SLV3     1        H7            2.4835
10704 WAT      TIP3     3760     OH2     -5161 SLV3     SLV3     1        H7            2.7217
10704 WAT      TIP3     3760     OH2     -5161 SLV3     SLV3     1        H7            2.0471
10704 WAT      TIP3     3760     OH2     -5161 SLV3     SLV3     1        H7            2.6789
10704 WAT      TIP3     3760     OH2     -5161 SLV3     SLV3     1        H7            2.4101
43155 WAT      TIP3     25862    OH2     -5161 SLV3     SLV3     1        H7            2.4346
43155 WAT      TIP3     25862    OH2     -5161 SLV3     SLV3     1        H7            2.7544
43155 WAT      TIP3     25862    OH2     -5161 SLV3     SLV3     1        H7            2.9161
43155 WAT      TIP3     25862    OH2     -5161 SLV3     SLV3     1        H7            2.3554
43155 WAT      TIP3     25862    OH2     -5161 SLV3     SLV3     1        H7            2.8873
43155 WAT      TIP3     25862    OH2     -5161 SLV3     SLV3     1        H7            2.3965
43155 WAT      TIP3     25862    OH2     -5161 SLV3     SLV3     1        H7            2.7536
43155 WAT      TIP3     25862    OH2     -5161 SLV3     SLV3     1        H7            2.3406
43155 WAT      TIP3     25862    OH2     -5161 SLV3     SLV3     1        H7            2.5511
43155 WAT      TIP3     25862    OH2     -5161 SLV3     SLV3     1        H7            2.4673
43155 WAT      TIP3     25862    OH2     -5161 SLV3     SLV3     1        H7            2.5659
43155 WAT      TIP3     25862    OH2     -5161 SLV3     SLV3     1        H7            2.3321
43155 WAT      TIP3     25862    OH2     -5161 SLV3     SLV3     1        H7            2.5974
43155 WAT      TIP3     25862    OH2     -5161 SLV3     SLV3     1        H7            2.4195
43155 WAT      TIP3     25862    OH2     -5161 SLV3     SLV3     1        H7            2.7650
43155 WAT      TIP3     25862    OH2     -5161 SLV3     SLV3     1        H7            2.9041
30837 WAT      TIP3     17544    OH2     -5161 SLV3     SLV3     1        H7            2.9571
30837 WAT      TIP3     17544    OH2     -5161 SLV3     SLV3     1        H7            2.4304
30837 WAT      TIP3     17544    OH2     -5161 SLV3     SLV3     1        H7            2.9698
30837 WAT      TIP3     17544    OH2     -5161 SLV3     SLV3     1        H7            2.9055
30837 WAT      TIP3     17544    OH2     -5161 SLV3     SLV3     1        H7            2.3934
43155 WAT      TIP3     25862    OH2     -5161 SLV3     SLV3     1        H7            2.7290
43155 WAT      TIP3     25862    OH2     -5161 SLV3     SLV3     1        H7            2.7884
43155 WAT      TIP3     25862    OH2     -5161 SLV3     SLV3     1        H7            2.8665
43155 WAT      TIP3     25862    OH2     -5161 SLV3     SLV3     1        H7            2.6786
43155 WAT      TIP3     25862    OH2     -5161 SLV3     SLV3     1        H7            2.8403
43155 WAT      TIP3     25862    OH2     -5161 SLV3     SLV3     1        H7            2.4046
43155 WAT      TIP3     25862    OH2     -5161 SLV3     SLV3     1        H7            2.5356
43155 WAT      TIP3     25862    OH2     -5161 SLV3     SLV3     1        H7            2.9440
43155 WAT      TIP3     25862    OH2     -5161 SLV3     SLV3     1        H7            2.9459
43155 WAT      TIP3     25862    OH2     -5161 SLV3     SLV3     1        H7            2.9677
 6711 WAT      TIP3     1042     OH2     -5161 SLV3     SLV3     1        H7            2.5005
 6711 WAT      TIP3     1042     OH2     -5161 SLV3     SLV3     1        H7            2.8572
10704 WAT      TIP3     3760     OH2     -5161 SLV3     SLV3     1        H7            2.5576
 6711 WAT      TIP3     1042     OH2     -5161 SLV3     SLV3     1        H7            2.8641
 6711 WAT      TIP3     1042     OH2     -5161 SLV3     SLV3     1        H7            2.5078
 6711 WAT      TIP3     1042     OH2     -5161 SLV3     SLV3     1        H7            2.8565
 6711 WAT      TIP3     1042     OH2     -5161 SLV3     SLV3     1        H7            2.5442
 6711 WAT      TIP3     1042     OH2     -5161 SLV3     SLV3     1        H7            2.8955
 6711 WAT      TIP3     1042     OH2     -5161 SLV3     SLV3     1        H7            2.7835
10704 WAT      TIP3     3760     OH2     -5161 SLV3     SLV3     1        H7            2.8458
10704 WAT      TIP3     3760     OH2     -5161 SLV3     SLV3     1        H7            2.4692
10704 WAT      TIP3     3760     OH2     -5161 SLV3     SLV3     1        H7            2.5667
10704 WAT      TIP3     3760     OH2     -5161 SLV3     SLV3     1        H7            2.6017
10704 WAT      TIP3     3760     OH2     -5161 SLV3     SLV3     1        H7            2.8860
10704 WAT      TIP3     3760     OH2     -5161 SLV3     SLV3     1        H7            2.6219
10704 WAT      TIP3     3760     OH2     -5161 SLV3     SLV3     1        H7            2.6100
10704 WAT      TIP3     3760     OH2     -5161 SLV3     SLV3     1        H7            2.6717
10704 WAT      TIP3     3760     OH2     -5161 SLV3     SLV3     1        H7            2.6066
10704 WAT      TIP3     3760     OH2     -5161 SLV3     SLV3     1        H7            2.3176
10704 WAT      TIP3     3760     OH2     -5161 SLV3     SLV3     1        H7            2.6492
10704 WAT      TIP3     3760     OH2     -5161 SLV3     SLV3     1        H7            2.7548
10704 WAT      TIP3     3760     OH2     -5161 SLV3     SLV3     1        H7            2.5842
10704 WAT      TIP3     3760     OH2     -5161 SLV3     SLV3     1        H7            2.7485
10704 WAT      TIP3     3760     OH2     -5161 SLV3     SLV3     1        H7            2.6479
10704 WAT      TIP3     3760     OH2     -5161 SLV3     SLV3     1        H7            2.9648
10704 WAT      TIP3     3760     OH2     -5161 SLV3     SLV3     1        H7            2.4014
10704 WAT      TIP3     3760     OH2     -5161 SLV3     SLV3     1        H7            2.4704
10704 WAT      TIP3     3760     OH2     -5161 SLV3     SLV3     1        H7            2.3120
10704 WAT      TIP3     3760     OH2     -5161 SLV3     SLV3     1        H7            2.5277
10704 WAT      TIP3     3760     OH2     -5161 SLV3     SLV3     1        H7            2.6390
10704 WAT      TIP3     3760     OH2     -5161 SLV3     SLV3     1        H7            2.6212
10704 WAT      TIP3     3760     OH2     -5161 SLV3     SLV3     1        H7            2.9567
10704 WAT      TIP3     3760     OH2     -5161 SLV3     SLV3     1        H7            2.5699
10704 WAT      TIP3     3760     OH2     -5161 SLV3     SLV3     1        H7            2.9001
10704 WAT      TIP3     3760     OH2     -5161 SLV3     SLV3     1        H7            2.9458
10704 WAT      TIP3     3760     OH2     -5161 SLV3     SLV3     1        H7            2.9163
10704 WAT      TIP3     3760     OH2     -5161 SLV3     SLV3     1        H7            2.7346
10704 WAT      TIP3     3760     OH2     -5161 SLV3     SLV3     1        H7            2.3645
10704 WAT      TIP3     3760     OH2     -5161 SLV3     SLV3     1        H7            2.7945
10704 WAT      TIP3     3760     OH2     -5161 SLV3     SLV3     1        H7            2.7487
10704 WAT      TIP3     3760     OH2     -5161 SLV3     SLV3     1        H7            2.8334
10704 WAT      TIP3     3760     OH2     -5161 SLV3     SLV3     1        H7            2.7193
10704 WAT      TIP3     3760     OH2     -5161 SLV3     SLV3     1        H7            2.9059
10704 WAT      TIP3     3760     OH2     -5161 SLV3     SLV3     1        H7            2.6413
10704 WAT      TIP3     3760     OH2     -5161 SLV3     SLV3     1        H7            2.7896
10704 WAT      TIP3     3760     OH2     -5161 SLV3     SLV3     1        H7            2.3586
10704 WAT      TIP3     3760     OH2     -5161 SLV3     SLV3     1        H7            2.3320
10704 WAT      TIP3     3760     OH2     -5161 SLV3     SLV3     1        H7            2.8338
10704 WAT      TIP3     3760     OH2     -5161 SLV3     SLV3     1        H7            2.7994
10704 WAT      TIP3     3760     OH2     -5161 SLV3     SLV3     1        H7            2.6588
10704 WAT      TIP3     3760     OH2     -5161 SLV3     SLV3     1        H7            2.7391
10704 WAT      TIP3     3760     OH2     -5161 SLV3     SLV3     1        H7            2.5134
10704 WAT      TIP3     3760     OH2     -5161 SLV3     SLV3     1        H7            2.3506
10704 WAT      TIP3     3760     OH2     -5161 SLV3     SLV3     1        H7            2.7593
10704 WAT      TIP3     3760     OH2     -5161 SLV3     SLV3     1        H7            2.9083
10704 WAT      TIP3     3760     OH2     -5161 SLV3     SLV3     1        H7            2.6846
10704 WAT      TIP3     3760     OH2     -5161 SLV3     SLV3     1        H7            2.1188
10704 WAT      TIP3     3760     OH2     -5161 SLV3     SLV3     1        H7            2.8457
10704 WAT      TIP3     3760     OH2     -5161 SLV3     SLV3     1        H7            2.4193
10704 WAT      TIP3     3760     OH2     -5161 SLV3     SLV3     1        H7            2.6397
10704 WAT      TIP3     3760     OH2     -5161 SLV3     SLV3     1        H7            2.8731
10704 WAT      TIP3     3760     OH2     -5161 SLV3     SLV3     1        H7            2.1897
10704 WAT      TIP3     3760     OH2     -5161 SLV3     SLV3     1        H7            2.2774
10704 WAT      TIP3     3760     OH2     -5161 SLV3     SLV3     1        H7            2.5151
10704 WAT      TIP3     3760     OH2     -5161 SLV3     SLV3     1        H7            2.7598
10704 WAT      TIP3     3760     OH2     -5161 SLV3     SLV3     1        H7            2.7930
10704 WAT      TIP3     3760     OH2     -5161 SLV3     SLV3     1        H7            2.9589
10704 WAT      TIP3     3760     OH2     -5161 SLV3     SLV3     1        H7            2.9122
10704 WAT      TIP3     3760     OH2     -5161 SLV3     SLV3     1        H7            2.1385
10704 WAT      TIP3     3760     OH2     -5161 SLV3     SLV3     1        H7            2.9071
10704 WAT      TIP3     3760     OH2     -5161 SLV3     SLV3     1        H7            2.6088
10704 WAT      TIP3     3760     OH2     -5161 SLV3     SLV3     1        H7            2.5784
10704 WAT      TIP3     3760     OH2     -5161 SLV3     SLV3     1        H7            2.2185
10704 WAT      TIP3     3760     OH2     -5161 SLV3     SLV3     1        H7            2.1654
10704 WAT      TIP3     3760     OH2     -5161 SLV3     SLV3     1        H7            2.4468
10704 WAT      TIP3     3760     OH2     -5161 SLV3     SLV3     1        H7            2.8708
10704 WAT      TIP3     3760     OH2     -5161 SLV3     SLV3     1        H7            2.6382
10704 WAT      TIP3     3760     OH2     -5161 SLV3     SLV3     1        H7            2.3959
10704 WAT      TIP3     3760     OH2     -5161 SLV3     SLV3     1        H7            2.1302
10704 WAT      TIP3     3760     OH2     -5161 SLV3     SLV3     1        H7            2.7522
10704 WAT      TIP3     3760     OH2     -5161 SLV3     SLV3     1        H7            2.5149
10704 WAT      TIP3     3760     OH2     -5161 SLV3     SLV3     1        H7            2.9227
10704 WAT      TIP3     3760     OH2     -5161 SLV3     SLV3     1        H7            2.7564
10704 WAT      TIP3     3760     OH2     -5161 SLV3     SLV3     1        H7            2.5929
10704 WAT      TIP3     3760     OH2     -5161 SLV3     SLV3     1        H7            2.4234
10704 WAT      TIP3     3760     OH2     -5161 SLV3     SLV3     1        H7            2.7941
10704 WAT      TIP3     3760     OH2     -5161 SLV3     SLV3     1        H7            2.7970
10704 WAT      TIP3     3760     OH2     -5161 SLV3     SLV3     1        H7            2.2614
10704 WAT      TIP3     3760     OH2     -5161 SLV3     SLV3     1        H7            2.9733
10704 WAT      TIP3     3760     OH2     -5161 SLV3     SLV3     1        H7            2.9115
10704 WAT      TIP3     3760     OH2     -5161 SLV3     SLV3     1        H7            2.7796
10704 WAT      TIP3     3760     OH2     -5161 SLV3     SLV3     1        H7            2.6839
10704 WAT      TIP3     3760     OH2     -5161 SLV3     SLV3     1        H7            2.4432
10704 WAT      TIP3     3760     OH2     -5161 SLV3     SLV3     1        H7            2.6216
10704 WAT      TIP3     3760     OH2     -5161 SLV3     SLV3     1        H7            2.1348
10704 WAT      TIP3     3760     OH2     -5161 SLV3     SLV3     1        H7            2.6052
10704 WAT      TIP3     3760     OH2     -5161 SLV3     SLV3     1        H7            2.4912
10704 WAT      TIP3     3760     OH2     -5161 SLV3     SLV3     1        H7            2.9475
10704 WAT      TIP3     3760     OH2     -5161 SLV3     SLV3     1        H7            2.8610
10704 WAT      TIP3     3760     OH2     -5161 SLV3     SLV3     1        H7            2.3368
10704 WAT      TIP3     3760     OH2     -5161 SLV3     SLV3     1        H7            2.8959
10704 WAT      TIP3     3760     OH2     -5161 SLV3     SLV3     1        H7            2.3643
10704 WAT      TIP3     3760     OH2     -5161 SLV3     SLV3     1        H7            2.9132
10704 WAT      TIP3     3760     OH2     -5161 SLV3     SLV3     1        H7            2.3402
10704 WAT      TIP3     3760     OH2     -5161 SLV3     SLV3     1        H7            2.4379
10704 WAT      TIP3     3760     OH2     -5161 SLV3     SLV3     1        H7            2.1743
10704 WAT      TIP3     3760     OH2     -5161 SLV3     SLV3     1        H7            2.4674
10704 WAT      TIP3     3760     OH2     -5161 SLV3     SLV3     1        H7            2.4993
10704 WAT      TIP3     3760     OH2     -5161 SLV3     SLV3     1        H7            2.8530
10704 WAT      TIP3     3760     OH2     -5161 SLV3     SLV3     1        H7            2.4062
10704 WAT      TIP3     3760     OH2     -5161 SLV3     SLV3     1        H7            2.3802
10704 WAT      TIP3     3760     OH2     -5161 SLV3     SLV3     1        H7            2.5760
10704 WAT      TIP3     3760     OH2     -5161 SLV3     SLV3     1        H7            2.8217
10704 WAT      TIP3     3760     OH2     -5161 SLV3     SLV3     1        H7            2.8117
10704 WAT      TIP3     3760     OH2     -5161 SLV3     SLV3     1        H7            2.4215
10704 WAT      TIP3     3760     OH2     -5161 SLV3     SLV3     1        H7            2.8378
10704 WAT      TIP3     3760     OH2     -5161 SLV3     SLV3     1        H7            2.7161
10704 WAT      TIP3     3760     OH2     -5161 SLV3     SLV3     1        H7            2.7413
10704 WAT      TIP3     3760     OH2     -5161 SLV3     SLV3     1        H7            2.3591
10704 WAT      TIP3     3760     OH2     -5161 SLV3     SLV3     1        H7            2.2295
10704 WAT      TIP3     3760     OH2     -5161 SLV3     SLV3     1        H7            2.5473
10704 WAT      TIP3     3760     OH2     -5161 SLV3     SLV3     1        H7            2.0942
10704 WAT      TIP3     3760     OH2     -5161 SLV3     SLV3     1        H7            2.6175
10704 WAT      TIP3     3760     OH2     -5161 SLV3     SLV3     1        H7            2.0446
10704 WAT      TIP3     3760     OH2     -5161 SLV3     SLV3     1        H7            2.5094
10704 WAT      TIP3     3760     OH2     -5161 SLV3     SLV3     1        H7            2.6222
10704 WAT      TIP3     3760     OH2     -5161 SLV3     SLV3     1        H7            2.8253
10704 WAT      TIP3     3760     OH2     -5161 SLV3     SLV3     1        H7            2.4555
10704 WAT      TIP3     3760     OH2     -5161 SLV3     SLV3     1        H7            2.8056
10704 WAT      TIP3     3760     OH2     -5161 SLV3     SLV3     1        H7            2.5197
10704 WAT      TIP3     3760     OH2     -5161 SLV3     SLV3     1        H7            2.3093
10704 WAT      TIP3     3760     OH2     -5161 SLV3     SLV3     1        H7            2.7201
10704 WAT      TIP3     3760     OH2     -5161 SLV3     SLV3     1        H7            2.6278
10704 WAT      TIP3     3760     OH2     -5161 SLV3     SLV3     1        H7            2.5140
10704 WAT      TIP3     3760     OH2     -5161 SLV3     SLV3     1        H7            2.9458
10704 WAT      TIP3     3760     OH2     -5161 SLV3     SLV3     1        H7            2.5478
10704 WAT      TIP3     3760     OH2     -5161 SLV3     SLV3     1        H7            2.6016
10704 WAT      TIP3     3760     OH2     -5161 SLV3     SLV3     1        H7            2.5389
10704 WAT      TIP3     3760     OH2     -5161 SLV3     SLV3     1        H7            2.4590
10704 WAT      TIP3     3760     OH2     -5161 SLV3     SLV3     1        H7            2.7289
10704 WAT      TIP3     3760     OH2     -5161 SLV3     SLV3     1        H7            2.8886
 6828 WAT      TIP3     1120     OH2     -5161 SLV3     SLV3     1        H7            2.8692
 6828 WAT      TIP3     1120     OH2     -5161 SLV3     SLV3     1        H7            2.7190
 6828 WAT      TIP3     1120     OH2     -5161 SLV3     SLV3     1        H7            2.6937
 6828 WAT      TIP3     1120     OH2     -5161 SLV3     SLV3     1        H7            2.6642
 6828 WAT      TIP3     1120     OH2     -5161 SLV3     SLV3     1        H7            2.5995
 6828 WAT      TIP3     1120     OH2     -5161 SLV3     SLV3     1        H7            2.5562
 6828 WAT      TIP3     1120     OH2     -5161 SLV3     SLV3     1        H7            2.7208
 6828 WAT      TIP3     1120     OH2     -5161 SLV3     SLV3     1        H7            2.7751
 6828 WAT      TIP3     1120     OH2     -5161 SLV3     SLV3     1        H7            2.4002
 6828 WAT      TIP3     1120     OH2     -5161 SLV3     SLV3     1        H7            2.7653
 6828 WAT      TIP3     1120     OH2     -5161 SLV3     SLV3     1        H7            2.4388
 6828 WAT      TIP3     1120     OH2     -5161 SLV3     SLV3     1        H7            2.2068
 6828 WAT      TIP3     1120     OH2     -5161 SLV3     SLV3     1        H7            2.9075
 6828 WAT      TIP3     1120     OH2     -5161 SLV3     SLV3     1        H7            2.9211
 6828 WAT      TIP3     1120     OH2     -5161 SLV3     SLV3     1        H7            2.9792
 6828 WAT      TIP3     1120     OH2     -5161 SLV3     SLV3     1        H7            2.5090
 6828 WAT      TIP3     1120     OH2     -5161 SLV3     SLV3     1        H7            2.9643
 6828 WAT      TIP3     1120     OH2     -5161 SLV3     SLV3     1        H7            2.6723
31710 WAT      TIP3     18153    OH2     -5161 SLV3     SLV3     1        H7            2.7489
31710 WAT      TIP3     18153    OH2     -5161 SLV3     SLV3     1        H7            2.4765
31710 WAT      TIP3     18153    OH2     -5161 SLV3     SLV3     1        H7            2.5601
31710 WAT      TIP3     18153    OH2     -5161 SLV3     SLV3     1        H7            2.8877
31710 WAT      TIP3     18153    OH2     -5161 SLV3     SLV3     1        H7            2.2422
31710 WAT      TIP3     18153    OH2     -5161 SLV3     SLV3     1        H7            2.6727
31710 WAT      TIP3     18153    OH2     -5161 SLV3     SLV3     1        H7            2.7287
31710 WAT      TIP3     18153    OH2     -5161 SLV3     SLV3     1        H7            2.6456
31710 WAT      TIP3     18153    OH2     -5161 SLV3     SLV3     1        H7            2.9158
10704 WAT      TIP3     3760     OH2     -5161 SLV3     SLV3     1        H7            2.5658
10704 WAT      TIP3     3760     OH2     -5161 SLV3     SLV3     1        H7            2.9351
10704 WAT      TIP3     3760     OH2     -5161 SLV3     SLV3     1        H7            2.6172
10704 WAT      TIP3     3760     OH2     -5161 SLV3     SLV3     1        H7            2.2667
10704 WAT      TIP3     3760     OH2     -5161 SLV3     SLV3     1        H7            2.2468
10704 WAT      TIP3     3760     OH2     -5161 SLV3     SLV3     1        H7            2.9151
31710 WAT      TIP3     18153    OH2     -5161 SLV3     SLV3     1        H7            2.4918
31710 WAT      TIP3     18153    OH2     -5161 SLV3     SLV3     1        H7            2.7634
31710 WAT      TIP3     18153    OH2     -5161 SLV3     SLV3     1        H7            2.7969
31710 WAT      TIP3     18153    OH2     -5161 SLV3     SLV3     1        H7            2.9989
31710 WAT      TIP3     18153    OH2     -5161 SLV3     SLV3     1        H7            2.9639
31710 WAT      TIP3     18153    OH2     -5161 SLV3     SLV3     1        H7            2.7372
31710 WAT      TIP3     18153    OH2     -5161 SLV3     SLV3     1        H7            2.6131
31710 WAT      TIP3     18153    OH2     -5161 SLV3     SLV3     1        H7            2.2732
31710 WAT      TIP3     18153    OH2     -5161 SLV3     SLV3     1        H7            2.6798
31710 WAT      TIP3     18153    OH2     -5161 SLV3     SLV3     1        H7            2.5908
31710 WAT      TIP3     18153    OH2     -5161 SLV3     SLV3     1        H7            2.6982
31710 WAT      TIP3     18153    OH2     -5161 SLV3     SLV3     1        H7            2.7310
31710 WAT      TIP3     18153    OH2     -5161 SLV3     SLV3     1        H7            2.8386
31710 WAT      TIP3     18153    OH2     -5161 SLV3     SLV3     1        H7            2.3828
31710 WAT      TIP3     18153    OH2     -5161 SLV3     SLV3     1        H7            2.8245
31710 WAT      TIP3     18153    OH2     -5161 SLV3     SLV3     1        H7            2.2050
31710 WAT      TIP3     18153    OH2     -5161 SLV3     SLV3     1        H7            2.6634
31710 WAT      TIP3     18153    OH2     -5161 SLV3     SLV3     1        H7            2.7223
31710 WAT      TIP3     18153    OH2     -5161 SLV3     SLV3     1        H7            2.6620
31710 WAT      TIP3     18153    OH2     -5161 SLV3     SLV3     1        H7            2.9921
31710 WAT      TIP3     18153    OH2     -5161 SLV3     SLV3     1        H7            2.9992
31710 WAT      TIP3     18153    OH2     -5161 SLV3     SLV3     1        H7            2.8056
31710 WAT      TIP3     18153    OH2     -5161 SLV3     SLV3     1        H7            2.6540
31710 WAT      TIP3     18153    OH2     -5161 SLV3     SLV3     1        H7            2.5822
31710 WAT      TIP3     18153    OH2     -5161 SLV3     SLV3     1        H7            2.6607
31710 WAT      TIP3     18153    OH2     -5161 SLV3     SLV3     1        H7            2.8437
31710 WAT      TIP3     18153    OH2     -5161 SLV3     SLV3     1        H7            2.0596
31710 WAT      TIP3     18153    OH2     -5161 SLV3     SLV3     1        H7            2.6149
31710 WAT      TIP3     18153    OH2     -5161 SLV3     SLV3     1        H7            2.9614
31710 WAT      TIP3     18153    OH2     -5161 SLV3     SLV3     1        H7            2.6163
31710 WAT      TIP3     18153    OH2     -5161 SLV3     SLV3     1        H7            2.4099
31710 WAT      TIP3     18153    OH2     -5161 SLV3     SLV3     1        H7            2.3225
31710 WAT      TIP3     18153    OH2     -5161 SLV3     SLV3     1        H7            2.6596
31710 WAT      TIP3     18153    OH2     -5161 SLV3     SLV3     1        H7            2.7819
31710 WAT      TIP3     18153    OH2     -5161 SLV3     SLV3     1        H7            2.2928
31710 WAT      TIP3     18153    OH2     -5161 SLV3     SLV3     1        H7            2.6282
31710 WAT      TIP3     18153    OH2     -5161 SLV3     SLV3     1        H7            2.8799
31710 WAT      TIP3     18153    OH2     -5161 SLV3     SLV3     1        H7            2.4241
31710 WAT      TIP3     18153    OH2     -5161 SLV3     SLV3     1        H7            2.7897
31710 WAT      TIP3     18153    OH2     -5161 SLV3     SLV3     1        H7            2.5233
31710 WAT      TIP3     18153    OH2     -5161 SLV3     SLV3     1        H7            2.6588
31710 WAT      TIP3     18153    OH2     -5161 SLV3     SLV3     1        H7            2.6657
31710 WAT      TIP3     18153    OH2     -5161 SLV3     SLV3     1        H7            2.9714
31710 WAT      TIP3     18153    OH2     -5161 SLV3     SLV3     1        H7            2.4927
31710 WAT      TIP3     18153    OH2     -5161 SLV3     SLV3     1        H7            2.8123
31710 WAT      TIP3     18153    OH2     -5161 SLV3     SLV3     1        H7            2.6020
31710 WAT      TIP3     18153    OH2     -5161 SLV3     SLV3     1        H7            2.6182
31710 WAT      TIP3     18153    OH2     -5161 SLV3     SLV3     1        H7            2.8359
31710 WAT      TIP3     18153    OH2     -5161 SLV3     SLV3     1        H7            2.9974
31710 WAT      TIP3     18153    OH2     -5161 SLV3     SLV3     1        H7            2.8427
31710 WAT      TIP3     18153    OH2     -5161 SLV3     SLV3     1        H7            2.4623
31710 WAT      TIP3     18153    OH2     -5161 SLV3     SLV3     1        H7            2.5224
 6618 WAT      TIP3     975      OH2     -5161 SLV3     SLV3     1        H7            2.8428
 6618 WAT      TIP3     975      OH2     -5161 SLV3     SLV3     1        H7            2.9594
 6618 WAT      TIP3     975      OH2     -5161 SLV3     SLV3     1        H7            2.6658
 6618 WAT      TIP3     975      OH2     -5161 SLV3     SLV3     1        H7            2.6428
 6618 WAT      TIP3     975      OH2     -5161 SLV3     SLV3     1        H7            2.4461
 6618 WAT      TIP3     975      OH2     -5161 SLV3     SLV3     1        H7            2.3367
 6618 WAT      TIP3     975      OH2     -5161 SLV3     SLV3     1        H7            2.4604
 6618 WAT      TIP3     975      OH2     -5161 SLV3     SLV3     1        H7            2.7384
 6618 WAT      TIP3     975      OH2     -5161 SLV3     SLV3     1        H7            2.4716
 6618 WAT      TIP3     975      OH2     -5161 SLV3     SLV3     1        H7            2.8494
 6618 WAT      TIP3     975      OH2     -5161 SLV3     SLV3     1        H7            2.9718
 6618 WAT      TIP3     975      OH2     -5161 SLV3     SLV3     1        H7            2.0592
 6618 WAT      TIP3     975      OH2     -5161 SLV3     SLV3     1        H7            2.3633
 6618 WAT      TIP3     975      OH2     -5161 SLV3     SLV3     1        H7            2.5903
 6618 WAT      TIP3     975      OH2     -5161 SLV3     SLV3     1        H7            2.6837
 6618 WAT      TIP3     975      OH2     -5161 SLV3     SLV3     1        H7            2.7180
 6618 WAT      TIP3     975      OH2     -5161 SLV3     SLV3     1        H7            2.9085
 6618 WAT      TIP3     975      OH2     -5161 SLV3     SLV3     1        H7            2.6522
 6618 WAT      TIP3     975      OH2     -5161 SLV3     SLV3     1        H7            2.3731
 6618 WAT      TIP3     975      OH2     -5161 SLV3     SLV3     1        H7            2.0590
 6618 WAT      TIP3     975      OH2     -5161 SLV3     SLV3     1        H7            2.4199
 6618 WAT      TIP3     975      OH2     -5161 SLV3     SLV3     1        H7            2.6771
 6618 WAT      TIP3     975      OH2     -5161 SLV3     SLV3     1        H7            2.2267
 6618 WAT      TIP3     975      OH2     -5161 SLV3     SLV3     1        H7            2.5231
 6618 WAT      TIP3     975      OH2     -5161 SLV3     SLV3     1        H7            2.3459
 6618 WAT      TIP3     975      OH2     -5161 SLV3     SLV3     1        H7            2.8219
 6618 WAT      TIP3     975      OH2     -5161 SLV3     SLV3     1        H7            2.8752
 6618 WAT      TIP3     975      OH2     -5161 SLV3     SLV3     1        H7            2.4677
 6618 WAT      TIP3     975      OH2     -5161 SLV3     SLV3     1        H7            2.8525
 6618 WAT      TIP3     975      OH2     -5161 SLV3     SLV3     1        H7            2.2292
 6618 WAT      TIP3     975      OH2     -5161 SLV3     SLV3     1        H7            2.9127
 6618 WAT      TIP3     975      OH2     -5161 SLV3     SLV3     1        H7            2.4546
 6618 WAT      TIP3     975      OH2     -5161 SLV3     SLV3     1        H7            2.7232
43323 WAT      TIP3     25970    OH2     -5161 SLV3     SLV3     1        H7            2.9707
43323 WAT      TIP3     25970    OH2     -5161 SLV3     SLV3     1        H7            2.5029
43323 WAT      TIP3     25970    OH2     -5161 SLV3     SLV3     1        H7            2.4244
43323 WAT      TIP3     25970    OH2     -5161 SLV3     SLV3     1        H7            2.3762
43323 WAT      TIP3     25970    OH2     -5161 SLV3     SLV3     1        H7            2.5646
43323 WAT      TIP3     25970    OH2     -5161 SLV3     SLV3     1        H7            2.7858
43323 WAT      TIP3     25970    OH2     -5161 SLV3     SLV3     1        H7            2.3216
43323 WAT      TIP3     25970    OH2     -5161 SLV3     SLV3     1        H7            2.9985
43323 WAT      TIP3     25970    OH2     -5161 SLV3     SLV3     1        H7            2.6929
43323 WAT      TIP3     25970    OH2     -5161 SLV3     SLV3     1        H7            2.5691
43323 WAT      TIP3     25970    OH2     -5161 SLV3     SLV3     1        H7            2.3877
 6618 WAT      TIP3     975      OH2     -5161 SLV3     SLV3     1        H7            2.2610
43323 WAT      TIP3     25970    OH2     -5161 SLV3     SLV3     1        H7            2.5779
43323 WAT      TIP3     25970    OH2     -5161 SLV3     SLV3     1        H7            2.9573
43323 WAT      TIP3     25970    OH2     -5161 SLV3     SLV3     1        H7            2.5891
43323 WAT      TIP3     25970    OH2     -5161 SLV3     SLV3     1        H7            2.5601
43323 WAT      TIP3     25970    OH2     -5161 SLV3     SLV3     1        H7            2.7413
43323 WAT      TIP3     25970    OH2     -5161 SLV3     SLV3     1        H7            2.7679
43323 WAT      TIP3     25970    OH2     -5161 SLV3     SLV3     1        H7            2.4748
43323 WAT      TIP3     25970    OH2     -5161 SLV3     SLV3     1        H7            2.5486
43323 WAT      TIP3     25970    OH2     -5161 SLV3     SLV3     1        H7            2.5941
43323 WAT      TIP3     25970    OH2     -5161 SLV3     SLV3     1        H7            2.8478
43323 WAT      TIP3     25970    OH2     -5161 SLV3     SLV3     1        H7            2.4170
43323 WAT      TIP3     25970    OH2     -5161 SLV3     SLV3     1        H7            2.7932
43323 WAT      TIP3     25970    OH2     -5161 SLV3     SLV3     1        H7            2.7886
43323 WAT      TIP3     25970    OH2     -5161 SLV3     SLV3     1        H7            2.9461
43323 WAT      TIP3     25970    OH2     -5161 SLV3     SLV3     1        H7            2.5772
43323 WAT      TIP3     25970    OH2     -5161 SLV3     SLV3     1        H7            1.9408
43323 WAT      TIP3     25970    OH2     -5161 SLV3     SLV3     1        H7            2.6261
43323 WAT      TIP3     25970    OH2     -5161 SLV3     SLV3     1        H7            2.8515
[truncated: 1,536,056 more chars]
