# Supplementary material for: Unlocking Selenium Chemical Space via a Programmable Synthesis Platform Bearing Cannabinoid Receptor Recognition Motifs
Source: J Am Chem Soc. 2026 Apr 28;148(18):18649–59. doi: 10.1021/jacs.5c16359 (PMC13185125; doi:10.1021/jacs.5c16359)
Supplement: Supplementary file 3 [file ja5c16359_si_001.zip › Feb2426simulations_and_analysis_package/ibip-simu-1/namd.sub_gpu]

#!/bin/bash
#SBATCH --job-name="namd"
#SBATCH --mail-type=BEGIN,END

module load  NAMD/3.0/beta3-CUDA

namd3 +p${SLURM_CPUS_PER_TASK} +setcpuaffinity equilibration_small.inp  > equilibration_small.out

if [ "$?" -eq "0" ]; then
   namd3 +p${SLURM_CPUS_PER_TASK} +setcpuaffinity dynamics_small.inp  > dynamics_small.out
fi
