# Supplementary material for: Unlocking Selenium Chemical Space via a Programmable Synthesis Platform Bearing Cannabinoid Receptor Recognition Motifs
Source: J Am Chem Soc. 2026 Apr 28;148(18):18649–59. doi: 10.1021/jacs.5c16359 (PMC13185125; doi:10.1021/jacs.5c16359)
Supplement: Supplementary file 3 [file ja5c16359_si_001.zip › Feb2426simulations_and_analysis_package/ibip-simu-1/ibip-donor_cb1r-acceptor.data]

  126 A        CYS      8        SG      -5161 SLV3     SLV3     1        H7            2.9991
  126 A        CYS      8        SG      -5161 SLV3     SLV3     1        H7            2.9230
  126 A        CYS      8        SG      -5161 SLV3     SLV3     1        H7            2.9269
  126 A        CYS      8        SG      -5161 SLV3     SLV3     1        H7            2.9336
  126 A        CYS      8        SG      -5161 SLV3     SLV3     1        H7            2.8205
  126 A        CYS      8        SG      -5161 SLV3     SLV3     1        H7            2.9486
  126 A        CYS      8        SG      -5161 SLV3     SLV3     1        H7            2.9587
  126 A        CYS      8        SG      -5161 SLV3     SLV3     1        H7            2.6102
  126 A        CYS      8        SG      -5161 SLV3     SLV3     1        H7            2.8835
  126 A        CYS      8        SG      -5161 SLV3     SLV3     1        H7            2.9987
  126 A        CYS      8        SG      -5161 SLV3     SLV3     1        H7            2.9996
  126 A        CYS      8        SG      -5161 SLV3     SLV3     1        H7            2.9172
  126 A        CYS      8        SG      -5161 SLV3     SLV3     1        H7            2.9727
  126 A        CYS      8        SG      -5161 SLV3     SLV3     1        H7            2.9522
  126 A        CYS      8        SG      -5161 SLV3     SLV3     1        H7            2.9832
  126 A        CYS      8        SG      -5161 SLV3     SLV3     1        H7            2.9145
  126 A        CYS      8        SG      -5161 SLV3     SLV3     1        H7            2.9820
  126 A        CYS      8        SG      -5161 SLV3     SLV3     1        H7            2.8289
  126 A        CYS      8        SG      -5161 SLV3     SLV3     1        H7            2.8546
  126 A        CYS      8        SG      -5161 SLV3     SLV3     1        H7            2.9892
  126 A        CYS      8        SG      -5161 SLV3     SLV3     1        H7            2.7247
  126 A        CYS      8        SG      -5161 SLV3     SLV3     1        H7            2.9492
  126 A        CYS      8        SG      -5161 SLV3     SLV3     1        H7            2.8161
  126 A        CYS      8        SG      -5161 SLV3     SLV3     1        H7            2.8440
  126 A        CYS      8        SG      -5161 SLV3     SLV3     1        H7            2.9729
  126 A        CYS      8        SG      -5161 SLV3     SLV3     1        H7            2.8682
  126 A        CYS      8        SG      -5161 SLV3     SLV3     1        H7            2.6755
  126 A        CYS      8        SG      -5161 SLV3     SLV3     1        H7            2.9661
  126 A        CYS      8        SG      -5161 SLV3     SLV3     1        H7            2.8389
  126 A        CYS      8        SG      -5161 SLV3     SLV3     1        H7            2.9456
  126 A        CYS      8        SG      -5161 SLV3     SLV3     1        H7            2.5605
  126 A        CYS      8        SG      -5161 SLV3     SLV3     1        H7            2.7648
  126 A        CYS      8        SG      -5161 SLV3     SLV3     1        H7            2.7415
  126 A        CYS      8        SG      -5161 SLV3     SLV3     1        H7            2.6363
  126 A        CYS      8        SG      -5161 SLV3     SLV3     1        H7            2.9580
  126 A        CYS      8        SG      -5161 SLV3     SLV3     1        H7            2.8843
  126 A        CYS      8        SG      -5161 SLV3     SLV3     1        H7            2.5834
  126 A        CYS      8        SG      -5161 SLV3     SLV3     1        H7            2.8173
  126 A        CYS      8        SG      -5161 SLV3     SLV3     1        H7            2.9929
  126 A        CYS      8        SG      -5161 SLV3     SLV3     1        H7            2.8619
  126 A        CYS      8        SG      -5161 SLV3     SLV3     1        H7            2.6655
  126 A        CYS      8        SG      -5161 SLV3     SLV3     1        H7            2.9809
  126 A        CYS      8        SG      -5161 SLV3     SLV3     1        H7            2.8034
  126 A        CYS      8        SG      -5161 SLV3     SLV3     1        H7            2.7867
 4638 A        SER      284      OG      -5161 SLV3     SLV3     1        H7            2.9564
 4638 A        SER      284      OG      -5161 SLV3     SLV3     1        H7            2.9235
 4638 A        SER      284      OG      -5161 SLV3     SLV3     1        H7            2.9805
 4638 A        SER      284      OG      -5161 SLV3     SLV3     1        H7            2.9367
 4638 A        SER      284      OG      -5161 SLV3     SLV3     1        H7            2.9531
 4638 A        SER      284      OG      -5161 SLV3     SLV3     1        H7            2.9412
 4638 A        SER      284      OG      -5161 SLV3     SLV3     1        H7            2.6931
 4638 A        SER      284      OG      -5161 SLV3     SLV3     1        H7            2.9925
 4638 A        SER      284      OG      -5161 SLV3     SLV3     1        H7            2.9916
 4638 A        SER      284      OG      -5161 SLV3     SLV3     1        H7            2.9716
 4638 A        SER      284      OG      -5161 SLV3     SLV3     1        H7            2.7994
 4638 A        SER      284      OG      -5161 SLV3     SLV3     1        H7            2.9653
 4638 A        SER      284      OG      -5161 SLV3     SLV3     1        H7            2.9332
 4638 A        SER      284      OG      -5161 SLV3     SLV3     1        H7            2.9911
 4638 A        SER      284      OG      -5161 SLV3     SLV3     1        H7            2.8185
 4638 A        SER      284      OG      -5161 SLV3     SLV3     1        H7            2.9127
 4638 A        SER      284      OG      -5161 SLV3     SLV3     1        H7            2.9156
 4638 A        SER      284      OG      -5161 SLV3     SLV3     1        H7            2.9569
 4638 A        SER      284      OG      -5161 SLV3     SLV3     1        H7            2.7626
 4638 A        SER      284      OG      -5161 SLV3     SLV3     1        H7            2.6712
 4638 A        SER      284      OG      -5161 SLV3     SLV3     1        H7            2.8068
 4638 A        SER      284      OG      -5161 SLV3     SLV3     1        H7            2.9778
 4638 A        SER      284      OG      -5161 SLV3     SLV3     1        H7            2.9911
 4638 A        SER      284      OG      -5161 SLV3     SLV3     1        H7            2.8743
 4638 A        SER      284      OG      -5161 SLV3     SLV3     1        H7            2.9092
 4638 A        SER      284      OG      -5161 SLV3     SLV3     1        H7            2.9798
 4638 A        SER      284      OG      -5161 SLV3     SLV3     1        H7            2.8936
 4638 A        SER      284      OG      -5161 SLV3     SLV3     1        H7            2.9740
 4638 A        SER      284      OG      -5161 SLV3     SLV3     1        H7            2.6202
 4638 A        SER      284      OG      -5161 SLV3     SLV3     1        H7            2.9858
 4638 A        SER      284      OG      -5161 SLV3     SLV3     1        H7            2.8307
 4638 A        SER      284      OG      -5161 SLV3     SLV3     1        H7            2.9712
 4638 A        SER      284      OG      -5161 SLV3     SLV3     1        H7            2.8289
 4638 A        SER      284      OG      -5161 SLV3     SLV3     1        H7            2.9328
 4638 A        SER      284      OG      -5161 SLV3     SLV3     1        H7            2.6167
 4638 A        SER      284      OG      -5161 SLV3     SLV3     1        H7            2.8068
 4638 A        SER      284      OG      -5161 SLV3     SLV3     1        H7            2.9797
 4638 A        SER      284      OG      -5161 SLV3     SLV3     1        H7            2.9772
 4638 A        SER      284      OG      -5161 SLV3     SLV3     1        H7            2.9085
 4638 A        SER      284      OG      -5161 SLV3     SLV3     1        H7            2.9016
 4638 A        SER      284      OG      -5161 SLV3     SLV3     1        H7            2.7355
 4638 A        SER      284      OG      -5161 SLV3     SLV3     1        H7            2.9934
 4638 A        SER      284      OG      -5161 SLV3     SLV3     1        H7            2.9843
 4638 A        SER      284      OG      -5161 SLV3     SLV3     1        H7            2.9062
   81 A        ASP      5        OD1     -5161 SLV3     SLV3     1        H7            2.8923
 4638 A        SER      284      OG      -5161 SLV3     SLV3     1        H7            2.9905
 4638 A        SER      284      OG      -5161 SLV3     SLV3     1        H7            2.8304
 4638 A        SER      284      OG      -5161 SLV3     SLV3     1        H7            2.8580
 4638 A        SER      284      OG      -5161 SLV3     SLV3     1        H7            2.8252
 4638 A        SER      284      OG      -5161 SLV3     SLV3     1        H7            2.9570
 4638 A        SER      284      OG      -5161 SLV3     SLV3     1        H7            2.8530
 4638 A        SER      284      OG      -5161 SLV3     SLV3     1        H7            2.8543
