# Supplementary material for: Unlocking Selenium Chemical Space via a Programmable Synthesis Platform Bearing Cannabinoid Receptor Recognition Motifs
Source: J Am Chem Soc. 2026 Apr 28;148(18):18649–59. doi: 10.1021/jacs.5c16359 (PMC13185125; doi:10.1021/jacs.5c16359)
Supplement: Supplementary file 3 [file ja5c16359_si_001.zip › Feb2426simulations_and_analysis_package/ibip-simu-1/ibip-acceptor_water-donor.data]

 5136 SLV3     SLV3     1        N2      -**** WAT      TIP3     9443     H1            1.9074
 5171 SLV3     SLV3     1        O       -**** WAT      TIP3     23319    H1            2.8473
 5171 SLV3     SLV3     1        O       -**** WAT      TIP3     23319    H2            1.7515
 5172 SLV3     SLV3     1        O1      -**** WAT      TIP3     11558    H1            1.8558
 5136 SLV3     SLV3     1        N2      -**** WAT      TIP3     9443     H1            1.7881
 5139 SLV3     SLV3     1        N3      -**** WAT      TIP3     9443     H1            2.5780
 5171 SLV3     SLV3     1        O       -**** WAT      TIP3     23319    H1            2.9848
 5171 SLV3     SLV3     1        O       -**** WAT      TIP3     23319    H2            1.7520
 5172 SLV3     SLV3     1        O1      -**** WAT      TIP3     11558    H1            1.7908
 5136 SLV3     SLV3     1        N2      -**** WAT      TIP3     9443     H1            2.2378
 5171 SLV3     SLV3     1        O       -**** WAT      TIP3     23319    H2            1.8855
 5172 SLV3     SLV3     1        O1      -**** WAT      TIP3     11558    H1            1.7998
 5136 SLV3     SLV3     1        N2      -**** WAT      TIP3     9443     H1            1.8339
 5139 SLV3     SLV3     1        N3      -**** WAT      TIP3     9443     H1            2.8044
 5171 SLV3     SLV3     1        O       -**** WAT      TIP3     23319    H2            2.0064
 5172 SLV3     SLV3     1        O1      -**** WAT      TIP3     11558    H1            1.7953
 5136 SLV3     SLV3     1        N2      -**** WAT      TIP3     9443     H1            2.0191
 5139 SLV3     SLV3     1        N3      -**** WAT      TIP3     9443     H1            2.8820
 5171 SLV3     SLV3     1        O       -**** WAT      TIP3     23319    H2            1.8919
 5172 SLV3     SLV3     1        O1      -**** WAT      TIP3     11558    H1            1.6572
 5172 SLV3     SLV3     1        O1      -**** WAT      TIP3     11558    H2            2.9520
 5136 SLV3     SLV3     1        N2      -**** WAT      TIP3     9443     H1            2.0642
 5171 SLV3     SLV3     1        O       -**** WAT      TIP3     23319    H2            1.8682
 5172 SLV3     SLV3     1        O1      -**** WAT      TIP3     11558    H1            2.3713
 5136 SLV3     SLV3     1        N2      -**** WAT      TIP3     9443     H1            1.9518
 5171 SLV3     SLV3     1        O       -**** WAT      TIP3     23319    H2            1.8336
 5172 SLV3     SLV3     1        O1      -**** WAT      TIP3     11558    H1            1.9192
 5136 SLV3     SLV3     1        N2      -**** WAT      TIP3     9443     H1            1.8919
 5139 SLV3     SLV3     1        N3      -**** WAT      TIP3     9443     H1            2.8892
 5171 SLV3     SLV3     1        O       -**** WAT      TIP3     23319    H2            1.6668
 5172 SLV3     SLV3     1        O1      -**** WAT      TIP3     11558    H1            1.9163
 5136 SLV3     SLV3     1        N2      -**** WAT      TIP3     9443     H1            2.0786
 5139 SLV3     SLV3     1        N3      -**** WAT      TIP3     9443     H1            2.9549
 5171 SLV3     SLV3     1        O       -**** WAT      TIP3     23319    H2            1.6643
 5172 SLV3     SLV3     1        O1      -**** WAT      TIP3     11558    H1            2.1643
 5136 SLV3     SLV3     1        N2      -**** WAT      TIP3     9443     H1            1.9745
 5139 SLV3     SLV3     1        N3      -**** WAT      TIP3     9443     H1            2.8364
 5171 SLV3     SLV3     1        O       -**** WAT      TIP3     23319    H2            1.9172
 5172 SLV3     SLV3     1        O1      -**** WAT      TIP3     11558    H1            2.8117
 5172 SLV3     SLV3     1        O1      -**** WAT      TIP3     11558    H2            1.6796
 5136 SLV3     SLV3     1        N2      -**** WAT      TIP3     9443     H1            1.7785
 5139 SLV3     SLV3     1        N3      -**** WAT      TIP3     9443     H1            2.5014
 5171 SLV3     SLV3     1        O       -**** WAT      TIP3     23319    H2            1.7270
 5172 SLV3     SLV3     1        O1      -**** WAT      TIP3     11558    H2            1.9384
 5136 SLV3     SLV3     1        N2      -**** WAT      TIP3     9443     H1            1.8981
 5171 SLV3     SLV3     1        O       -**** WAT      TIP3     23319    H2            1.6886
 5172 SLV3     SLV3     1        O1      -**** WAT      TIP3     11558    H2            1.9789
 5136 SLV3     SLV3     1        N2      -**** WAT      TIP3     9443     H1            2.0459
 5139 SLV3     SLV3     1        N3      -**** WAT      TIP3     9443     H1            2.8373
 5171 SLV3     SLV3     1        O       -**** WAT      TIP3     23319    H2            1.8588
 5172 SLV3     SLV3     1        O1      -**** WAT      TIP3     11558    H1            2.9899
 5172 SLV3     SLV3     1        O1      -**** WAT      TIP3     11558    H2            1.8805
 5136 SLV3     SLV3     1        N2      -**** WAT      TIP3     9443     H1            1.8463
 5139 SLV3     SLV3     1        N3      -**** WAT      TIP3     9443     H1            2.6897
 5171 SLV3     SLV3     1        O       -**** WAT      TIP3     23319    H1            2.9764
 5171 SLV3     SLV3     1        O       -**** WAT      TIP3     23319    H2            1.8347
 5172 SLV3     SLV3     1        O1      -**** WAT      TIP3     11558    H2            1.8118
 5136 SLV3     SLV3     1        N2      -**** WAT      TIP3     9443     H1            2.2557
 5139 SLV3     SLV3     1        N3      -**** WAT      TIP3     9443     H1            2.8303
 5171 SLV3     SLV3     1        O       -**** WAT      TIP3     23319    H1            2.9911
 5171 SLV3     SLV3     1        O       -**** WAT      TIP3     23319    H2            1.8809
 5172 SLV3     SLV3     1        O1      -**** WAT      TIP3     11558    H1            2.9952
 5172 SLV3     SLV3     1        O1      -**** WAT      TIP3     11558    H2            1.8727
 5136 SLV3     SLV3     1        N2      -**** WAT      TIP3     9443     H1            2.2325
 5139 SLV3     SLV3     1        N3      -**** WAT      TIP3     9443     H1            2.6824
 5171 SLV3     SLV3     1        O       -**** WAT      TIP3     23319    H2            1.7053
 5172 SLV3     SLV3     1        O1      -**** WAT      TIP3     11558    H2            1.9910
 5136 SLV3     SLV3     1        N2      -**** WAT      TIP3     9443     H1            1.9458
 5139 SLV3     SLV3     1        N3      -**** WAT      TIP3     9443     H1            2.9728
 5171 SLV3     SLV3     1        O       -**** WAT      TIP3     23319    H1            2.9484
 5171 SLV3     SLV3     1        O       -**** WAT      TIP3     23319    H2            1.7980
 5172 SLV3     SLV3     1        O1      -**** WAT      TIP3     11558    H1            2.8603
 5172 SLV3     SLV3     1        O1      -**** WAT      TIP3     11558    H2            1.8010
 5136 SLV3     SLV3     1        N2      -**** WAT      TIP3     9443     H1            1.8885
 5139 SLV3     SLV3     1        N3      -**** WAT      TIP3     9443     H1            2.9122
 5171 SLV3     SLV3     1        O       -**** WAT      TIP3     23319    H2            1.8356
 5172 SLV3     SLV3     1        O1      -**** WAT      TIP3     11558    H1            2.9634
 5172 SLV3     SLV3     1        O1      -**** WAT      TIP3     11558    H2            1.6573
 5136 SLV3     SLV3     1        N2      -**** WAT      TIP3     9443     H1            1.7418
 5139 SLV3     SLV3     1        N3      -**** WAT      TIP3     9443     H1            2.6763
 5171 SLV3     SLV3     1        O       -**** WAT      TIP3     23319    H2            1.9335
 5172 SLV3     SLV3     1        O1      -**** WAT      TIP3     11558    H2            1.7157
 5136 SLV3     SLV3     1        N2      -**** WAT      TIP3     9443     H1            2.0194
 5139 SLV3     SLV3     1        N3      -**** WAT      TIP3     9443     H1            2.6737
 5171 SLV3     SLV3     1        O       -**** WAT      TIP3     23319    H1            2.8664
 5171 SLV3     SLV3     1        O       -**** WAT      TIP3     23319    H2            1.6857
 5172 SLV3     SLV3     1        O1      -**** WAT      TIP3     11558    H2            2.1747
 5136 SLV3     SLV3     1        N2      -**** WAT      TIP3     9443     H1            2.1530
 5139 SLV3     SLV3     1        N3      -**** WAT      TIP3     9443     H1            2.9894
 5171 SLV3     SLV3     1        O       -**** WAT      TIP3     23319    H1            2.9998
 5171 SLV3     SLV3     1        O       -**** WAT      TIP3     23319    H2            1.8760
 5172 SLV3     SLV3     1        O1      -**** WAT      TIP3     11558    H1            2.7921
 5172 SLV3     SLV3     1        O1      -**** WAT      TIP3     11558    H2            2.1089
 5136 SLV3     SLV3     1        N2      -**** WAT      TIP3     9443     H1            2.3941
 5171 SLV3     SLV3     1        O       -**** WAT      TIP3     23319    H2            1.9574
 5172 SLV3     SLV3     1        O1      -**** WAT      TIP3     11558    H1            2.7751
 5172 SLV3     SLV3     1        O1      -**** WAT      TIP3     11558    H2            1.8637
 5136 SLV3     SLV3     1        N2      -**** WAT      TIP3     9443     H1            1.9336
 5171 SLV3     SLV3     1        O       -**** WAT      TIP3     23319    H1            2.9193
 5171 SLV3     SLV3     1        O       -**** WAT      TIP3     23319    H2            2.0607
 5172 SLV3     SLV3     1        O1      -**** WAT      TIP3     11558    H2            1.7118
 5136 SLV3     SLV3     1        N2      -**** WAT      TIP3     9443     H2            2.6824
 5171 SLV3     SLV3     1        O       -**** WAT      TIP3     23319    H2            1.8241
 5172 SLV3     SLV3     1        O1      -**** WAT      TIP3     11558    H2            2.0106
 5136 SLV3     SLV3     1        N2      -**** WAT      TIP3     9443     H1            2.0036
 5139 SLV3     SLV3     1        N3      -**** WAT      TIP3     9443     H1            2.8292
 5171 SLV3     SLV3     1        O       -**** WAT      TIP3     23319    H1            2.9884
 5171 SLV3     SLV3     1        O       -**** WAT      TIP3     23319    H2            1.7416
 5172 SLV3     SLV3     1        O1      -**** WAT      TIP3     11558    H2            1.9315
 5136 SLV3     SLV3     1        N2      -**** WAT      TIP3     9443     H1            1.8584
 5139 SLV3     SLV3     1        N3      -**** WAT      TIP3     9443     H1            2.8236
 5171 SLV3     SLV3     1        O       -**** WAT      TIP3     23319    H1            2.8616
 5171 SLV3     SLV3     1        O       -**** WAT      TIP3     23319    H2            1.6981
 5172 SLV3     SLV3     1        O1      -**** WAT      TIP3     11558    H2            2.0227
 5136 SLV3     SLV3     1        N2      -**** WAT      TIP3     9443     H1            2.1420
 5139 SLV3     SLV3     1        N3      -**** WAT      TIP3     9443     H1            2.6489
 5171 SLV3     SLV3     1        O       -**** WAT      TIP3     23319    H2            1.8360
 5172 SLV3     SLV3     1        O1      -**** WAT      TIP3     11558    H2            1.9174
 5136 SLV3     SLV3     1        N2      -**** WAT      TIP3     9443     H1            2.0272
 5171 SLV3     SLV3     1        O       -**** WAT      TIP3     23319    H2            2.0480
 5172 SLV3     SLV3     1        O1      -**** WAT      TIP3     11558    H2            1.9107
 5136 SLV3     SLV3     1        N2      -**** WAT      TIP3     9443     H1            1.8116
 5139 SLV3     SLV3     1        N3      -**** WAT      TIP3     9443     H1            2.6124
 5171 SLV3     SLV3     1        O       -**** WAT      TIP3     23319    H2            1.8036
 5172 SLV3     SLV3     1        O1      -**** WAT      TIP3     11558    H2            1.8722
 5136 SLV3     SLV3     1        N2      -**** WAT      TIP3     9443     H1            1.8848
 5139 SLV3     SLV3     1        N3      -**** WAT      TIP3     9443     H1            2.6233
 5139 SLV3     SLV3     1        N3      -**** WAT      TIP3     9443     H2            2.9276
 5171 SLV3     SLV3     1        O       -**** WAT      TIP3     23319    H1            2.9226
 5171 SLV3     SLV3     1        O       -**** WAT      TIP3     23319    H2            1.7587
 5172 SLV3     SLV3     1        O1      -**** WAT      TIP3     11558    H1            2.8781
 5172 SLV3     SLV3     1        O1      -**** WAT      TIP3     11558    H2            1.6645
 5136 SLV3     SLV3     1        N2      -**** WAT      TIP3     9443     H1            2.0255
 5171 SLV3     SLV3     1        O       -**** WAT      TIP3     23319    H1            2.8572
 5171 SLV3     SLV3     1        O       -**** WAT      TIP3     23319    H2            1.8523
 5172 SLV3     SLV3     1        O1      -**** WAT      TIP3     11558    H2            1.7948
 5136 SLV3     SLV3     1        N2      -**** WAT      TIP3     9443     H1            2.0406
 5171 SLV3     SLV3     1        O       -**** WAT      TIP3     23319    H1            2.8263
 5171 SLV3     SLV3     1        O       -**** WAT      TIP3     23319    H2            1.7984
 5172 SLV3     SLV3     1        O1      -**** WAT      TIP3     11558    H1            2.9765
 5172 SLV3     SLV3     1        O1      -**** WAT      TIP3     11558    H2            1.7215
 5136 SLV3     SLV3     1        N2      -**** WAT      TIP3     9443     H1            1.8190
 5171 SLV3     SLV3     1        O       -**** WAT      TIP3     23319    H2            1.7617
 5172 SLV3     SLV3     1        O1      -**** WAT      TIP3     11558    H2            1.7829
 5136 SLV3     SLV3     1        N2      -**** WAT      TIP3     9443     H1            1.8664
 5139 SLV3     SLV3     1        N3      -**** WAT      TIP3     9443     H1            2.9374
 5171 SLV3     SLV3     1        O       -**** WAT      TIP3     23319    H2            1.8438
 5172 SLV3     SLV3     1        O1      -**** WAT      TIP3     11558    H2            1.7072
 5136 SLV3     SLV3     1        N2      -**** WAT      TIP3     9443     H1            2.1637
 5171 SLV3     SLV3     1        O       -**** WAT      TIP3     23319    H2            1.8239
 5172 SLV3     SLV3     1        O1      -**** WAT      TIP3     11558    H2            2.0437
 5136 SLV3     SLV3     1        N2      -**** WAT      TIP3     9443     H2            2.6980
 5171 SLV3     SLV3     1        O       -**** WAT      TIP3     23319    H2            1.8561
 5172 SLV3     SLV3     1        O1      -**** WAT      TIP3     11558    H2            1.8827
 5136 SLV3     SLV3     1        N2      -**** WAT      TIP3     9443     H2            2.1579
 5171 SLV3     SLV3     1        O       -**** WAT      TIP3     23319    H2            1.8001
 5172 SLV3     SLV3     1        O1      -**** WAT      TIP3     11558    H2            2.0784
 5136 SLV3     SLV3     1        N2      -**** WAT      TIP3     9443     H2            2.3691
 5171 SLV3     SLV3     1        O       -**** WAT      TIP3     23319    H2            2.0272
 5172 SLV3     SLV3     1        O1      -**** WAT      TIP3     11558    H2            1.7416
 5136 SLV3     SLV3     1        N2      -**** WAT      TIP3     9443     H2            2.9953
 5171 SLV3     SLV3     1        O       -**** WAT      TIP3     23319    H2            2.7620
 5172 SLV3     SLV3     1        O1      -**** WAT      TIP3     11558    H1            2.9817
 5172 SLV3     SLV3     1        O1      -**** WAT      TIP3     11558    H2            1.7421
 5136 SLV3     SLV3     1        N2      -**** WAT      TIP3     9443     H2            2.1458
 5171 SLV3     SLV3     1        O       -**** WAT      TIP3     23319    H2            1.8575
 5172 SLV3     SLV3     1        O1      -**** WAT      TIP3     11558    H2            1.9272
 5136 SLV3     SLV3     1        N2      -**** WAT      TIP3     9443     H1            2.0072
 5171 SLV3     SLV3     1        O       -**** WAT      TIP3     23319    H1            2.8901
 5171 SLV3     SLV3     1        O       -**** WAT      TIP3     23319    H2            1.7565
 5172 SLV3     SLV3     1        O1      -**** WAT      TIP3     11558    H1            2.4852
 5136 SLV3     SLV3     1        N2      -**** WAT      TIP3     9443     H1            2.8226
 5171 SLV3     SLV3     1        O       -**** WAT      TIP3     23319    H2            1.8363
 5172 SLV3     SLV3     1        O1      -**** WAT      TIP3     11558    H1            1.9442
 5136 SLV3     SLV3     1        N2      -**** WAT      TIP3     9443     H2            2.4426
 5171 SLV3     SLV3     1        O       -**** WAT      TIP3     23319    H2            2.2172
 5172 SLV3     SLV3     1        O1      -**** WAT      TIP3     11558    H1            1.8323
 5171 SLV3     SLV3     1        O       -**** WAT      TIP3     23319    H2            1.7223
 5172 SLV3     SLV3     1        O1      -**** WAT      TIP3     11558    H1            2.0444
 5172 SLV3     SLV3     1        O1      -**** WAT      TIP3     11558    H2            2.9564
 5136 SLV3     SLV3     1        N2      -**** WAT      TIP3     9443     H2            1.8909
 5171 SLV3     SLV3     1        O       -**** WAT      TIP3     23319    H2            2.2916
 5172 SLV3     SLV3     1        O1      -**** WAT      TIP3     11558    H1            1.9461
 5136 SLV3     SLV3     1        N2      -**** WAT      TIP3     9443     H1            2.2174
 5171 SLV3     SLV3     1        O       -**** WAT      TIP3     23319    H1            2.9591
 5171 SLV3     SLV3     1        O       -**** WAT      TIP3     23319    H2            1.6746
 5172 SLV3     SLV3     1        O1      -**** WAT      TIP3     11558    H1            1.8785
 5136 SLV3     SLV3     1        N2      -**** WAT      TIP3     9443     H1            2.0185
 5139 SLV3     SLV3     1        N3      -**** WAT      TIP3     9443     H1            2.9917
 5171 SLV3     SLV3     1        O       -**** WAT      TIP3     23319    H2            1.9118
 5172 SLV3     SLV3     1        O1      -**** WAT      TIP3     11558    H1            2.0594
 5136 SLV3     SLV3     1        N2      -**** WAT      TIP3     9443     H1            1.9048
 5171 SLV3     SLV3     1        O       -**** WAT      TIP3     23319    H1            2.9112
 5171 SLV3     SLV3     1        O       -**** WAT      TIP3     23319    H2            1.7123
 5172 SLV3     SLV3     1        O1      -**** WAT      TIP3     11558    H1            2.3463
 5136 SLV3     SLV3     1        N2      -**** WAT      TIP3     9443     H1            2.2897
 5171 SLV3     SLV3     1        O       -**** WAT      TIP3     23319    H1            2.9984
 5171 SLV3     SLV3     1        O       -**** WAT      TIP3     23319    H2            1.7493
 5172 SLV3     SLV3     1        O1      -**** WAT      TIP3     11558    H1            2.0170
 5136 SLV3     SLV3     1        N2      -**** WAT      TIP3     9443     H1            2.7751
 5171 SLV3     SLV3     1        O       -**** WAT      TIP3     23319    H2            1.6966
 5172 SLV3     SLV3     1        O1      -**** WAT      TIP3     11558    H1            1.6679
 5172 SLV3     SLV3     1        O1      -**** WAT      TIP3     11558    H2            2.8564
 5136 SLV3     SLV3     1        N2      -**** WAT      TIP3     9443     H1            2.9596
 5171 SLV3     SLV3     1        O       -**** WAT      TIP3     23319    H2            1.7357
 5172 SLV3     SLV3     1        O1      -**** WAT      TIP3     11558    H1            2.0136
 5136 SLV3     SLV3     1        N2      -**** WAT      TIP3     9443     H1            1.9317
 5171 SLV3     SLV3     1        O       -**** WAT      TIP3     23319    H2            2.0850
 5172 SLV3     SLV3     1        O1      -**** WAT      TIP3     11558    H1            2.0800
 5136 SLV3     SLV3     1        N2      -**** WAT      TIP3     9443     H1            2.2860
 5171 SLV3     SLV3     1        O       -**** WAT      TIP3     23319    H1            2.8829
 5171 SLV3     SLV3     1        O       -**** WAT      TIP3     23319    H2            1.9268
 5172 SLV3     SLV3     1        O1      -**** WAT      TIP3     11558    H1            1.7889
 5136 SLV3     SLV3     1        N2      -**** WAT      TIP3     9443     H1            2.0423
 5139 SLV3     SLV3     1        N3      -**** WAT      TIP3     9443     H1            2.9518
 5171 SLV3     SLV3     1        O       -**** WAT      TIP3     23319    H2            1.8906
 5171 SLV3     SLV3     1        O       -**** WAT      TIP3     24398    H2            2.5675
 5172 SLV3     SLV3     1        O1      -**** WAT      TIP3     11558    H1            1.8855
 5136 SLV3     SLV3     1        N2      -**** WAT      TIP3     9443     H1            2.0201
 5171 SLV3     SLV3     1        O       -**** WAT      TIP3     23319    H1            2.9600
 5171 SLV3     SLV3     1        O       -**** WAT      TIP3     23319    H2            1.7262
 5171 SLV3     SLV3     1        O       -**** WAT      TIP3     24398    H2            2.7372
 5172 SLV3     SLV3     1        O1      -**** WAT      TIP3     11558    H1            1.7132
 5136 SLV3     SLV3     1        N2      -**** WAT      TIP3     9443     H1            1.9251
 5171 SLV3     SLV3     1        O       -**** WAT      TIP3     9443     H1            2.9549
 5171 SLV3     SLV3     1        O       -**** WAT      TIP3     23319    H2            2.3303
 5171 SLV3     SLV3     1        O       -**** WAT      TIP3     24398    H1            2.8526
 5171 SLV3     SLV3     1        O       -**** WAT      TIP3     24398    H2            2.3237
 5172 SLV3     SLV3     1        O1      -**** WAT      TIP3     11558    H1            2.1932
 5136 SLV3     SLV3     1        N2      -**** WAT      TIP3     9443     H1            1.9793
 5171 SLV3     SLV3     1        O       -**** WAT      TIP3     9443     H1            2.8176
 5171 SLV3     SLV3     1        O       -**** WAT      TIP3     23319    H1            2.9309
 5171 SLV3     SLV3     1        O       -**** WAT      TIP3     23319    H2            1.6869
 5172 SLV3     SLV3     1        O1      -**** WAT      TIP3     11558    H1            2.1722
 5136 SLV3     SLV3     1        N2      -**** WAT      TIP3     9443     H2            1.9491
 5171 SLV3     SLV3     1        O       -**** WAT      TIP3     23319    H2            2.0759
 5172 SLV3     SLV3     1        O1      -**** WAT      TIP3     11558    H1            2.0917
 5136 SLV3     SLV3     1        N2      -**** WAT      TIP3     9443     H2            2.2719
 5171 SLV3     SLV3     1        O       -**** WAT      TIP3     23319    H2            1.7670
 5172 SLV3     SLV3     1        O1      -**** WAT      TIP3     11558    H1            1.8270
 5136 SLV3     SLV3     1        N2      -**** WAT      TIP3     9443     H2            1.8685
 5171 SLV3     SLV3     1        O       -**** WAT      TIP3     23319    H1            2.9143
 5171 SLV3     SLV3     1        O       -**** WAT      TIP3     23319    H2            1.7071
 5172 SLV3     SLV3     1        O1      -**** WAT      TIP3     11558    H1            1.8556
 5136 SLV3     SLV3     1        N2      -**** WAT      TIP3     9443     H2            1.9109
 5171 SLV3     SLV3     1        O       -**** WAT      TIP3     9443     H2            2.9339
 5171 SLV3     SLV3     1        O       -**** WAT      TIP3     23319    H2            1.8488
 5172 SLV3     SLV3     1        O1      -**** WAT      TIP3     11558    H1            1.7776
 5136 SLV3     SLV3     1        N2      -**** WAT      TIP3     9443     H2            1.9937
 5171 SLV3     SLV3     1        O       -**** WAT      TIP3     9443     H2            2.9995
 5171 SLV3     SLV3     1        O       -**** WAT      TIP3     23319    H1            2.9260
 5171 SLV3     SLV3     1        O       -**** WAT      TIP3     23319    H2            1.7404
 5172 SLV3     SLV3     1        O1      -**** WAT      TIP3     11558    H1            1.7764
 5172 SLV3     SLV3     1        O1      -**** WAT      TIP3     11558    H2            2.8596
 5136 SLV3     SLV3     1        N2      -**** WAT      TIP3     9443     H2            2.3891
 5171 SLV3     SLV3     1        O       -**** WAT      TIP3     23319    H2            1.8187
 5172 SLV3     SLV3     1        O1      -**** WAT      TIP3     11558    H1            1.8789
 5136 SLV3     SLV3     1        N2      -**** WAT      TIP3     9443     H2            1.9189
 5171 SLV3     SLV3     1        O       -**** WAT      TIP3     9443     H2            2.7707
 5171 SLV3     SLV3     1        O       -**** WAT      TIP3     23319    H2            1.9787
 5172 SLV3     SLV3     1        O1      -**** WAT      TIP3     11558    H1            2.1071
 5136 SLV3     SLV3     1        N2      -**** WAT      TIP3     9443     H2            1.8049
 5171 SLV3     SLV3     1        O       -**** WAT      TIP3     9443     H2            2.8228
 5171 SLV3     SLV3     1        O       -**** WAT      TIP3     23319    H2            1.7145
 5171 SLV3     SLV3     1        O       -**** WAT      TIP3     24398    H1            2.3641
 5172 SLV3     SLV3     1        O1      -**** WAT      TIP3     11558    H1            1.9344
 5172 SLV3     SLV3     1        O1      -**** WAT      TIP3     11558    H2            2.9921
 5136 SLV3     SLV3     1        N2      -**** WAT      TIP3     9443     H2            1.8381
 5139 SLV3     SLV3     1        N3      -**** WAT      TIP3     9443     H2            2.8842
 5171 SLV3     SLV3     1        O       -**** WAT      TIP3     9443     H2            2.9152
 5171 SLV3     SLV3     1        O       -**** WAT      TIP3     23319    H1            1.9523
 5171 SLV3     SLV3     1        O       -**** WAT      TIP3     24398    H1            2.1855
 5171 SLV3     SLV3     1        O       -**** WAT      TIP3     24398    H2            2.8878
 5172 SLV3     SLV3     1        O1      -**** WAT      TIP3     11558    H1            1.9220
 5136 SLV3     SLV3     1        N2      -**** WAT      TIP3     9443     H1            1.8476
 5139 SLV3     SLV3     1        N3      -**** WAT      TIP3     9443     H1            2.8904
 5171 SLV3     SLV3     1        O       -**** WAT      TIP3     9443     H1            2.9953
 5171 SLV3     SLV3     1        O       -**** WAT      TIP3     23319    H1            1.9858
 5171 SLV3     SLV3     1        O       -**** WAT      TIP3     24398    H1            2.8756
 5172 SLV3     SLV3     1        O1      -**** WAT      TIP3     11558    H1            2.0214
 5172 SLV3     SLV3     1        O1      -**** WAT      TIP3     11558    H2            2.9888
 5136 SLV3     SLV3     1        N2      -**** WAT      TIP3     9443     H1            2.1820
 5171 SLV3     SLV3     1        O       -**** WAT      TIP3     9443     H1            2.8769
 5171 SLV3     SLV3     1        O       -**** WAT      TIP3     23319    H1            1.7662
 5172 SLV3     SLV3     1        O1      -**** WAT      TIP3     11558    H1            1.9407
 5136 SLV3     SLV3     1        N2      -**** WAT      TIP3     9443     H1            1.9509
 5171 SLV3     SLV3     1        O       -**** WAT      TIP3     9443     H1            2.8680
 5171 SLV3     SLV3     1        O       -**** WAT      TIP3     23319    H1            1.8364
 5171 SLV3     SLV3     1        O       -**** WAT      TIP3     23319    H2            2.9209
 5172 SLV3     SLV3     1        O1      -**** WAT      TIP3     11558    H1            1.9794
 5136 SLV3     SLV3     1        N2      -**** WAT      TIP3     9443     H1            1.8644
 5171 SLV3     SLV3     1        O       -**** WAT      TIP3     9443     H1            2.3216
 5171 SLV3     SLV3     1        O       -**** WAT      TIP3     23319    H1            1.8173
 5171 SLV3     SLV3     1        O       -**** WAT      TIP3     24398    H1            2.9058
 5172 SLV3     SLV3     1        O1      -**** WAT      TIP3     11558    H1            1.8515
 5136 SLV3     SLV3     1        N2      -**** WAT      TIP3     9443     H2            1.7589
 5171 SLV3     SLV3     1        O       -**** WAT      TIP3     9443     H2            2.6136
 5171 SLV3     SLV3     1        O       -**** WAT      TIP3     23319    H1            1.9105
 5171 SLV3     SLV3     1        O       -**** WAT      TIP3     24398    H1            2.8101
 5172 SLV3     SLV3     1        O1      -**** WAT      TIP3     11558    H1            1.9159
 5136 SLV3     SLV3     1        N2      -**** WAT      TIP3     9443     H2            1.9308
 5171 SLV3     SLV3     1        O       -**** WAT      TIP3     23319    H1            1.8303
 5172 SLV3     SLV3     1        O1      -**** WAT      TIP3     11558    H1            1.9761
 5136 SLV3     SLV3     1        N2      -**** WAT      TIP3     9443     H2            1.9670
 5171 SLV3     SLV3     1        O       -**** WAT      TIP3     9443     H2            2.7908
 5171 SLV3     SLV3     1        O       -**** WAT      TIP3     23319    H1            1.8154
 5171 SLV3     SLV3     1        O       -**** WAT      TIP3     24398    H1            2.8405
 5172 SLV3     SLV3     1        O1      -**** WAT      TIP3     11558    H1            2.3092
 5136 SLV3     SLV3     1        N2      -**** WAT      TIP3     9443     H2            1.9248
 5171 SLV3     SLV3     1        O       -**** WAT      TIP3     23319    H1            2.2329
 5171 SLV3     SLV3     1        O       -**** WAT      TIP3     24398    H2            2.7285
 5172 SLV3     SLV3     1        O1      -**** WAT      TIP3     11558    H1            1.9468
 5136 SLV3     SLV3     1        N2      -**** WAT      TIP3     9443     H2            1.6894
 5139 SLV3     SLV3     1        N3      -**** WAT      TIP3     9443     H2            2.9430
 5171 SLV3     SLV3     1        O       -**** WAT      TIP3     9443     H2            2.8478
 5171 SLV3     SLV3     1        O       -**** WAT      TIP3     23319    H1            1.8488
 5172 SLV3     SLV3     1        O1      -**** WAT      TIP3     11558    H1            1.7392
 5172 SLV3     SLV3     1        O1      -**** WAT      TIP3     11558    H2            2.9904
 5132 SLV3     SLV3     1        CL      -**** WAT      TIP3     8510     H1            2.2165
 5136 SLV3     SLV3     1        N2      -**** WAT      TIP3     9443     H2            2.0973
 5171 SLV3     SLV3     1        O       -**** WAT      TIP3     9443     H2            2.8090
 5171 SLV3     SLV3     1        O       -**** WAT      TIP3     23319    H1            1.6727
 5171 SLV3     SLV3     1        O       -**** WAT      TIP3     23319    H2            2.9837
 5172 SLV3     SLV3     1        O1      -**** WAT      TIP3     11558    H1            1.6828
 5132 SLV3     SLV3     1        CL      -**** WAT      TIP3     8510     H1            2.5853
 5132 SLV3     SLV3     1        CL      -**** WAT      TIP3     8510     H2            2.3356
 5136 SLV3     SLV3     1        N2      -**** WAT      TIP3     9443     H2            1.9707
 5139 SLV3     SLV3     1        N3      -**** WAT      TIP3     9443     H2            2.6719
 5171 SLV3     SLV3     1        O       -**** WAT      TIP3     23319    H1            1.8320
 5172 SLV3     SLV3     1        O1      -**** WAT      TIP3     11558    H1            1.8922
 5132 SLV3     SLV3     1        CL      -**** WAT      TIP3     8510     H1            1.7424
 5132 SLV3     SLV3     1        CL      -**** WAT      TIP3     8510     H2            2.8713
 5136 SLV3     SLV3     1        N2      -**** WAT      TIP3     9443     H2            2.1214
 5171 SLV3     SLV3     1        O       -**** WAT      TIP3     23319    H1            1.9202
 5171 SLV3     SLV3     1        O       -**** WAT      TIP3     24398    H1            2.3690
 5172 SLV3     SLV3     1        O1      -**** WAT      TIP3     11558    H1            1.8394
 5132 SLV3     SLV3     1        CL      -**** WAT      TIP3     8510     H2            2.0847
 5136 SLV3     SLV3     1        N2      -**** WAT      TIP3     9443     H2            1.8423
 5171 SLV3     SLV3     1        O       -**** WAT      TIP3     23319    H1            1.8724
 5171 SLV3     SLV3     1        O       -**** WAT      TIP3     24398    H1            2.8629
 5172 SLV3     SLV3     1        O1      -**** WAT      TIP3     11558    H1            1.9979
 5132 SLV3     SLV3     1        CL      -**** WAT      TIP3     8510     H1            2.6405
 5132 SLV3     SLV3     1        CL      -**** WAT      TIP3     8510     H2            2.7464
 5136 SLV3     SLV3     1        N2      -**** WAT      TIP3     9443     H2            1.9421
 5139 SLV3     SLV3     1        N3      -**** WAT      TIP3     9443     H2            2.5981
 5171 SLV3     SLV3     1        O       -**** WAT      TIP3     23319    H1            1.8148
 5171 SLV3     SLV3     1        O       -**** WAT      TIP3     23319    H2            2.9525
 5171 SLV3     SLV3     1        O       -**** WAT      TIP3     24398    H1            1.9201
 5172 SLV3     SLV3     1        O1      -**** WAT      TIP3     11558    H2            1.9334
 5132 SLV3     SLV3     1        CL      -**** WAT      TIP3     8510     H1            2.4295
 5132 SLV3     SLV3     1        CL      -**** WAT      TIP3     8510     H2            2.9926
 5136 SLV3     SLV3     1        N2      -**** WAT      TIP3     9443     H2            2.0720
 5139 SLV3     SLV3     1        N3      -**** WAT      TIP3     9443     H2            2.7994
 5171 SLV3     SLV3     1        O       -**** WAT      TIP3     23319    H1            1.8837
 5171 SLV3     SLV3     1        O       -**** WAT      TIP3     24398    H1            2.9772
 5172 SLV3     SLV3     1        O1      -**** WAT      TIP3     11558    H2            1.7963
 5136 SLV3     SLV3     1        N2      -**** WAT      TIP3     9443     H2            1.7818
 5139 SLV3     SLV3     1        N3      -**** WAT      TIP3     9443     H2            2.8324
 5171 SLV3     SLV3     1        O       -**** WAT      TIP3     23319    H1            1.9033
 5172 SLV3     SLV3     1        O1      -**** WAT      TIP3     11558    H2            1.9163
 5132 SLV3     SLV3     1        CL      -**** WAT      TIP3     8510     H1            1.9580
 5132 SLV3     SLV3     1        CL      -**** WAT      TIP3     8510     H2            2.8627
 5136 SLV3     SLV3     1        N2      -**** WAT      TIP3     9443     H2            2.0213
 5139 SLV3     SLV3     1        N3      -**** WAT      TIP3     9443     H2            2.5960
 5171 SLV3     SLV3     1        O       -**** WAT      TIP3     23319    H1            1.8060
 5171 SLV3     SLV3     1        O       -**** WAT      TIP3     24398    H1            2.0820
 5172 SLV3     SLV3     1        O1      -**** WAT      TIP3     11558    H2            1.8933
 5132 SLV3     SLV3     1        CL      -**** WAT      TIP3     8510     H1            1.8813
 5136 SLV3     SLV3     1        N2      -**** WAT      TIP3     9443     H2            2.0200
 5171 SLV3     SLV3     1        O       -**** WAT      TIP3     23319    H1            1.7428
 5172 SLV3     SLV3     1        O1      -**** WAT      TIP3     11558    H2            1.8827
 5136 SLV3     SLV3     1        N2      -**** WAT      TIP3     9443     H2            2.0470
 5139 SLV3     SLV3     1        N3      -**** WAT      TIP3     9443     H2            2.9623
 5171 SLV3     SLV3     1        O       -**** WAT      TIP3     23319    H1            1.8123
 5171 SLV3     SLV3     1        O       -**** WAT      TIP3     24398    H2            2.8668
 5172 SLV3     SLV3     1        O1      -**** WAT      TIP3     11558    H2            1.9634
 5136 SLV3     SLV3     1        N2      -**** WAT      TIP3     9443     H2            1.9521
 5139 SLV3     SLV3     1        N3      -**** WAT      TIP3     9443     H2            2.8199
 5171 SLV3     SLV3     1        O       -**** WAT      TIP3     23319    H1            1.8831
 5172 SLV3     SLV3     1        O1      -**** WAT      TIP3     11558    H2            1.8480
 5136 SLV3     SLV3     1        N2      -**** WAT      TIP3     9443     H2            1.9510
 5139 SLV3     SLV3     1        N3      -**** WAT      TIP3     9443     H2            2.4505
 5171 SLV3     SLV3     1        O       -**** WAT      TIP3     23319    H1            1.6993
 5171 SLV3     SLV3     1        O       -**** WAT      TIP3     23319    H2            2.9975
 5172 SLV3     SLV3     1        O1      -**** WAT      TIP3     11558    H1            2.8710
 5172 SLV3     SLV3     1        O1      -**** WAT      TIP3     11558    H2            1.7262
 5136 SLV3     SLV3     1        N2      -**** WAT      TIP3     9443     H2            2.1346
 5139 SLV3     SLV3     1        N3      -**** WAT      TIP3     9443     H2            2.4837
 5171 SLV3     SLV3     1        O       -**** WAT      TIP3     23319    H1            1.9959
 5172 SLV3     SLV3     1        O1      -**** WAT      TIP3     11558    H1            2.8542
 5172 SLV3     SLV3     1        O1      -**** WAT      TIP3     11558    H2            1.9248
 5136 SLV3     SLV3     1        N2      -**** WAT      TIP3     9443     H2            1.9055
 5139 SLV3     SLV3     1        N3      -**** WAT      TIP3     9443     H2            2.7045
 5171 SLV3     SLV3     1        O       -**** WAT      TIP3     23319    H1            1.9312
 5172 SLV3     SLV3     1        O1      -**** WAT      TIP3     11558    H1            2.9405
 5172 SLV3     SLV3     1        O1      -**** WAT      TIP3     11558    H2            1.8548
 5132 SLV3     SLV3     1        CL      -**** WAT      TIP3     25456    H2            2.7046
 5136 SLV3     SLV3     1        N2      -**** WAT      TIP3     9443     H2            1.8294
 5139 SLV3     SLV3     1        N3      -**** WAT      TIP3     9443     H2            2.8191
 5171 SLV3     SLV3     1        O       -**** WAT      TIP3     23319    H1            1.9426
 5172 SLV3     SLV3     1        O1      -**** WAT      TIP3     11558    H2            1.9070
 5136 SLV3     SLV3     1        N2      -**** WAT      TIP3     9443     H1            2.0241
 5139 SLV3     SLV3     1        N3      -**** WAT      TIP3     9443     H1            2.7526
 5171 SLV3     SLV3     1        O       -**** WAT      TIP3     23319    H1            1.7485
 5172 SLV3     SLV3     1        O1      -**** WAT      TIP3     11558    H1            2.9081
 5172 SLV3     SLV3     1        O1      -**** WAT      TIP3     11558    H2            1.6897
 5136 SLV3     SLV3     1        N2      -**** WAT      TIP3     9443     H2            2.3487
 5171 SLV3     SLV3     1        O       -**** WAT      TIP3     23319    H1            2.0323
 5172 SLV3     SLV3     1        O1      -**** WAT      TIP3     11558    H2            1.7978
 5136 SLV3     SLV3     1        N2      -**** WAT      TIP3     9443     H2            1.8895
 5139 SLV3     SLV3     1        N3      -**** WAT      TIP3     9443     H1            2.8356
 5139 SLV3     SLV3     1        N3      -**** WAT      TIP3     9443     H2            2.8480
 5171 SLV3     SLV3     1        O       -**** WAT      TIP3     23319    H1            1.8006
 5171 SLV3     SLV3     1        O       -**** WAT      TIP3     23319    H2            2.8740
 5172 SLV3     SLV3     1        O1      -**** WAT      TIP3     11558    H1            2.8200
 5172 SLV3     SLV3     1        O1      -**** WAT      TIP3     11558    H2            1.7031
 5136 SLV3     SLV3     1        N2      -**** WAT      TIP3     9443     H2            2.1015
 5139 SLV3     SLV3     1        N3      -**** WAT      TIP3     9443     H2            2.6926
 5171 SLV3     SLV3     1        O       -**** WAT      TIP3     23319    H1            1.7319
 5171 SLV3     SLV3     1        O       -**** WAT      TIP3     23319    H2            2.9643
 5172 SLV3     SLV3     1        O1      -**** WAT      TIP3     11558    H1            2.1135
 5136 SLV3     SLV3     1        N2      -**** WAT      TIP3     9443     H1            1.8924
 5139 SLV3     SLV3     1        N3      -**** WAT      TIP3     9443     H1            2.8683
 5171 SLV3     SLV3     1        O       -**** WAT      TIP3     23319    H1            2.0410
 5171 SLV3     SLV3     1        O       -**** WAT      TIP3     23319    H2            2.7795
 5172 SLV3     SLV3     1        O1      -**** WAT      TIP3     11558    H1            1.8057
 5172 SLV3     SLV3     1        O1      -**** WAT      TIP3     11558    H2            2.9625
 5136 SLV3     SLV3     1        N2      -**** WAT      TIP3     9443     H1            1.9064
 5139 SLV3     SLV3     1        N3      -**** WAT      TIP3     9443     H1            2.8159
 5171 SLV3     SLV3     1        O       -**** WAT      TIP3     23319    H1            1.9069
 5171 SLV3     SLV3     1        O       -**** WAT      TIP3     23319    H2            2.8334
 5172 SLV3     SLV3     1        O1      -**** WAT      TIP3     11558    H1            1.9162
 5136 SLV3     SLV3     1        N2      -**** WAT      TIP3     9443     H1            1.8422
 5171 SLV3     SLV3     1        O       -**** WAT      TIP3     23319    H1            1.9155
 5171 SLV3     SLV3     1        O       -**** WAT      TIP3     23319    H2            2.9431
 5172 SLV3     SLV3     1        O1      -**** WAT      TIP3     11558    H1            1.9389
 5136 SLV3     SLV3     1        N2      -**** WAT      TIP3     9443     H1            2.0019
 5139 SLV3     SLV3     1        N3      -**** WAT      TIP3     9443     H1            2.6978
 5171 SLV3     SLV3     1        O       -**** WAT      TIP3     23319    H1            1.7829
 5172 SLV3     SLV3     1        O1      -**** WAT      TIP3     11558    H1            1.9091
 5136 SLV3     SLV3     1        N2      -**** WAT      TIP3     9443     H1            2.0158
 5139 SLV3     SLV3     1        N3      -**** WAT      TIP3     9443     H1            2.9240
 5171 SLV3     SLV3     1        O       -**** WAT      TIP3     23319    H1            2.2751
 5172 SLV3     SLV3     1        O1      -**** WAT      TIP3     11558    H1            1.8892
 5172 SLV3     SLV3     1        O1      -**** WAT      TIP3     11558    H2            2.9491
 5136 SLV3     SLV3     1        N2      -**** WAT      TIP3     9443     H1            2.2863
 5171 SLV3     SLV3     1        O       -**** WAT      TIP3     23319    H1            1.7539
 5172 SLV3     SLV3     1        O1      -**** WAT      TIP3     11558    H1            1.9279
 5136 SLV3     SLV3     1        N2      -**** WAT      TIP3     9443     H1            2.2759
 5171 SLV3     SLV3     1        O       -**** WAT      TIP3     23319    H1            1.8501
 5172 SLV3     SLV3     1        O1      -**** WAT      TIP3     11558    H1            1.8746
 5136 SLV3     SLV3     1        N2      -**** WAT      TIP3     9443     H1            2.1438
 5139 SLV3     SLV3     1        N3      -**** WAT      TIP3     9443     H1            2.9528
 5171 SLV3     SLV3     1        O       -**** WAT      TIP3     23319    H1            1.6975
 5171 SLV3     SLV3     1        O       -**** WAT      TIP3     23319    H2            2.9353
 5172 SLV3     SLV3     1        O1      -**** WAT      TIP3     11558    H1            1.7582
 5136 SLV3     SLV3     1        N2      -**** WAT      TIP3     9443     H1            1.9435
 5171 SLV3     SLV3     1        O       -**** WAT      TIP3     23319    H1            1.6729
 5171 SLV3     SLV3     1        O       -**** WAT      TIP3     23319    H2            2.9388
 5172 SLV3     SLV3     1        O1      -**** WAT      TIP3     11558    H1            1.7999
 5136 SLV3     SLV3     1        N2      -**** WAT      TIP3     9443     H1            1.9302
 5139 SLV3     SLV3     1        N3      -**** WAT      TIP3     9443     H1            2.5858
 5171 SLV3     SLV3     1        O       -**** WAT      TIP3     23319    H1            1.9135
 5172 SLV3     SLV3     1        O1      -**** WAT      TIP3     11558    H1            2.1050
 5136 SLV3     SLV3     1        N2      -**** WAT      TIP3     9443     H1            2.0050
 5139 SLV3     SLV3     1        N3      -**** WAT      TIP3     9443     H1            2.4577
 5171 SLV3     SLV3     1        O       -**** WAT      TIP3     23319    H1            1.9439
 5172 SLV3     SLV3     1        O1      -**** WAT      TIP3     11558    H1            1.8128
 5172 SLV3     SLV3     1        O1      -**** WAT      TIP3     11558    H2            2.9610
 5136 SLV3     SLV3     1        N2      -**** WAT      TIP3     9443     H1            1.9549
 5139 SLV3     SLV3     1        N3      -**** WAT      TIP3     9443     H1            2.6232
 5171 SLV3     SLV3     1        O       -**** WAT      TIP3     23319    H1            1.7763
 5172 SLV3     SLV3     1        O1      -**** WAT      TIP3     11558    H1            2.1021
 5136 SLV3     SLV3     1        N2      -**** WAT      TIP3     9443     H1            2.1796
 5139 SLV3     SLV3     1        N3      -**** WAT      TIP3     9443     H1            2.8646
 5171 SLV3     SLV3     1        O       -**** WAT      TIP3     23319    H1            1.7974
 5172 SLV3     SLV3     1        O1      -**** WAT      TIP3     11558    H1            1.9292
 5172 SLV3     SLV3     1        O1      -**** WAT      TIP3     11558    H2            2.6969
 5136 SLV3     SLV3     1        N2      -**** WAT      TIP3     9443     H2            1.9226
 5139 SLV3     SLV3     1        N3      -**** WAT      TIP3     9443     H2            2.7368
 5171 SLV3     SLV3     1        O       -**** WAT      TIP3     23319    H1            1.8126
 5172 SLV3     SLV3     1        O1      -**** WAT      TIP3     11558    H1            1.8288
 5172 SLV3     SLV3     1        O1      -**** WAT      TIP3     11558    H2            2.9065
 5136 SLV3     SLV3     1        N2      -**** WAT      TIP3     9443     H2            2.0851
 5139 SLV3     SLV3     1        N3      -**** WAT      TIP3     9443     H2            2.7892
 5171 SLV3     SLV3     1        O       -**** WAT      TIP3     23319    H1            1.7091
 5172 SLV3     SLV3     1        O1      -**** WAT      TIP3     11558    H1            2.0744
 5136 SLV3     SLV3     1        N2      -**** WAT      TIP3     9443     H2            2.0709
 5171 SLV3     SLV3     1        O       -**** WAT      TIP3     14839    H1            2.0118
 5171 SLV3     SLV3     1        O       -**** WAT      TIP3     23319    H1            1.9060
 5171 SLV3     SLV3     1        O       -**** WAT      TIP3     23319    H2            2.9328
 5172 SLV3     SLV3     1        O1      -**** WAT      TIP3     11558    H1            1.8838
 5136 SLV3     SLV3     1        N2      -**** WAT      TIP3     9443     H2            2.4241
 5171 SLV3     SLV3     1        O       -**** WAT      TIP3     23319    H1            1.7403
 5171 SLV3     SLV3     1        O       -**** WAT      TIP3     23319    H2            2.9243
 5172 SLV3     SLV3     1        O1      -**** WAT      TIP3     11558    H1            1.7420
 5136 SLV3     SLV3     1        N2      -**** WAT      TIP3     9443     H2            2.0029
 5139 SLV3     SLV3     1        N3      -**** WAT      TIP3     9443     H2            2.6599
 5171 SLV3     SLV3     1        O       -**** WAT      TIP3     14839    H1            2.4793
 5171 SLV3     SLV3     1        O       -**** WAT      TIP3     23319    H1            1.8436
 5172 SLV3     SLV3     1        O1      -**** WAT      TIP3     11558    H1            2.2241
 5136 SLV3     SLV3     1        N2      -**** WAT      TIP3     9443     H2            2.2254
 5139 SLV3     SLV3     1        N3      -**** WAT      TIP3     9443     H2            2.8517
 5171 SLV3     SLV3     1        O       -**** WAT      TIP3     23319    H1            1.8982
 5172 SLV3     SLV3     1        O1      -**** WAT      TIP3     11558    H1            1.9253
 5136 SLV3     SLV3     1        N2      -**** WAT      TIP3     9443     H2            2.0546
 5139 SLV3     SLV3     1        N3      -**** WAT      TIP3     9443     H2            2.5554
 5171 SLV3     SLV3     1        O       -**** WAT      TIP3     14839    H1            2.5930
 5171 SLV3     SLV3     1        O       -**** WAT      TIP3     23319    H1            2.0226
 5172 SLV3     SLV3     1        O1      -**** WAT      TIP3     11558    H1            1.7183
 5172 SLV3     SLV3     1        O1      -**** WAT      TIP3     11558    H2            2.8486
 5136 SLV3     SLV3     1        N2      -**** WAT      TIP3     9443     H1            1.8708
 5139 SLV3     SLV3     1        N3      -**** WAT      TIP3     9443     H1            2.5461
 5171 SLV3     SLV3     1        O       -**** WAT      TIP3     14839    H1            2.9136
 5171 SLV3     SLV3     1        O       -**** WAT      TIP3     23319    H1            2.0484
 5172 SLV3     SLV3     1        O1      -**** WAT      TIP3     11558    H1            1.8921
 5172 SLV3     SLV3     1        O1      -**** WAT      TIP3     11558    H2            2.8322
 5136 SLV3     SLV3     1        N2      -**** WAT      TIP3     9443     H1            1.8446
 5139 SLV3     SLV3     1        N3      -**** WAT      TIP3     9443     H1            2.8686
 5171 SLV3     SLV3     1        O       -**** WAT      TIP3     23319    H1            1.7458
 5171 SLV3     SLV3     1        O       -**** WAT      TIP3     23319    H2            2.9236
 5172 SLV3     SLV3     1        O1      -**** WAT      TIP3     11558    H2            1.6898
 5136 SLV3     SLV3     1        N2      -**** WAT      TIP3     9443     H2            1.8304
 5139 SLV3     SLV3     1        N3      -**** WAT      TIP3     9443     H2            2.5469
 5171 SLV3     SLV3     1        O       -**** WAT      TIP3     14839    H1            2.9882
 5171 SLV3     SLV3     1        O       -**** WAT      TIP3     14839    H2            1.7601
 5171 SLV3     SLV3     1        O       -**** WAT      TIP3     23319    H1            1.8226
 5171 SLV3     SLV3     1        O       -**** WAT      TIP3     23319    H2            2.9999
 5172 SLV3     SLV3     1        O1      -**** WAT      TIP3     11558    H2            1.9803
 5136 SLV3     SLV3     1        N2      -**** WAT      TIP3     9443     H2            2.2892
 5171 SLV3     SLV3     1        O       -**** WAT      TIP3     23319    H1            1.9683
 5171 SLV3     SLV3     1        O       -**** WAT      TIP3     23319    H2            2.9287
 5172 SLV3     SLV3     1        O1      -**** WAT      TIP3     11558    H1            2.9808
 5172 SLV3     SLV3     1        O1      -**** WAT      TIP3     11558    H2            1.8032
 5136 SLV3     SLV3     1        N2      -**** WAT      TIP3     9443     H2            1.9376
 5139 SLV3     SLV3     1        N3      -**** WAT      TIP3     9443     H2            2.9561
 5171 SLV3     SLV3     1        O       -**** WAT      TIP3     14839    H1            2.0046
 5171 SLV3     SLV3     1        O       -**** WAT      TIP3     23319    H1            2.3655
 5172 SLV3     SLV3     1        O1      -**** WAT      TIP3     11558    H1            2.7878
 5172 SLV3     SLV3     1        O1      -**** WAT      TIP3     11558    H2            1.6920
 5136 SLV3     SLV3     1        N2      -**** WAT      TIP3     9443     H2            2.1499
 5139 SLV3     SLV3     1        N3      -**** WAT      TIP3     9443     H2            2.8724
 5171 SLV3     SLV3     1        O       -**** WAT      TIP3     23319    H1            2.0391
 5172 SLV3     SLV3     1        O1      -**** WAT      TIP3     11558    H2            1.8676
 5136 SLV3     SLV3     1        N2      -**** WAT      TIP3     9443     H2            2.1849
 5139 SLV3     SLV3     1        N3      -**** WAT      TIP3     9443     H2            2.8030
 5171 SLV3     SLV3     1        O       -**** WAT      TIP3     14839    H1            2.4558
 5171 SLV3     SLV3     1        O       -**** WAT      TIP3     23319    H1            2.1565
 5172 SLV3     SLV3     1        O1      -**** WAT      TIP3     11558    H1            2.7589
 5172 SLV3     SLV3     1        O1      -**** WAT      TIP3     11558    H2            1.8065
 5136 SLV3     SLV3     1        N2      -**** WAT      TIP3     9443     H2            1.8975
 5139 SLV3     SLV3     1        N3      -**** WAT      TIP3     9443     H2            2.9790
 5171 SLV3     SLV3     1        O       -**** WAT      TIP3     23319    H1            1.8894
 5172 SLV3     SLV3     1        O1      -**** WAT      TIP3     11558    H1            2.9719
 5172 SLV3     SLV3     1        O1      -**** WAT      TIP3     11558    H2            1.9723
 5136 SLV3     SLV3     1        N2      -**** WAT      TIP3     9443     H2            1.9258
 5139 SLV3     SLV3     1        N3      -**** WAT      TIP3     9443     H2            2.8200
 5171 SLV3     SLV3     1        O       -**** WAT      TIP3     23319    H1            1.8814
 5172 SLV3     SLV3     1        O1      -**** WAT      TIP3     11558    H2            1.8800
 5136 SLV3     SLV3     1        N2      -**** WAT      TIP3     9443     H2            2.0374
 5139 SLV3     SLV3     1        N3      -**** WAT      TIP3     9443     H2            2.8643
 5171 SLV3     SLV3     1        O       -**** WAT      TIP3     23319    H1            1.7450
 5172 SLV3     SLV3     1        O1      -**** WAT      TIP3     11558    H2            1.6759
 5136 SLV3     SLV3     1        N2      -**** WAT      TIP3     9443     H2            1.9127
 5139 SLV3     SLV3     1        N3      -**** WAT      TIP3     9443     H2            2.7297
 5171 SLV3     SLV3     1        O       -**** WAT      TIP3     23319    H1            1.6747
 5172 SLV3     SLV3     1        O1      -**** WAT      TIP3     11558    H2            1.7286
 5136 SLV3     SLV3     1        N2      -**** WAT      TIP3     9443     H2            2.1102
 5139 SLV3     SLV3     1        N3      -**** WAT      TIP3     9443     H2            2.7691
 5171 SLV3     SLV3     1        O       -**** WAT      TIP3     23319    H1            1.7472
 5172 SLV3     SLV3     1        O1      -**** WAT      TIP3     11558    H2            1.8855
 5136 SLV3     SLV3     1        N2      -**** WAT      TIP3     9443     H2            2.0032
 5139 SLV3     SLV3     1        N3      -**** WAT      TIP3     9443     H2            2.8925
 5171 SLV3     SLV3     1        O       -**** WAT      TIP3     23319    H1            1.6880
 5172 SLV3     SLV3     1        O1      -**** WAT      TIP3     11558    H2            1.9157
 5136 SLV3     SLV3     1        N2      -**** WAT      TIP3     9443     H2            1.9292
 5139 SLV3     SLV3     1        N3      -**** WAT      TIP3     9443     H2            2.7739
 5171 SLV3     SLV3     1        O       -**** WAT      TIP3     23319    H1            1.7201
 5172 SLV3     SLV3     1        O1      -**** WAT      TIP3     11558    H1            2.9887
 5172 SLV3     SLV3     1        O1      -**** WAT      TIP3     11558    H2            1.7001
 5136 SLV3     SLV3     1        N2      -**** WAT      TIP3     9443     H2            1.8735
 5139 SLV3     SLV3     1        N3      -**** WAT      TIP3     9443     H2            2.8418
 5171 SLV3     SLV3     1        O       -**** WAT      TIP3     14839    H1            2.9571
 5171 SLV3     SLV3     1        O       -**** WAT      TIP3     23319    H1            1.8253
 5172 SLV3     SLV3     1        O1      -**** WAT      TIP3     11558    H2            1.9998
 5136 SLV3     SLV3     1        N2      -**** WAT      TIP3     9443     H2            2.3020
 5139 SLV3     SLV3     1        N3      -**** WAT      TIP3     9443     H2            2.9424
 5171 SLV3     SLV3     1        O       -**** WAT      TIP3     23319    H1            1.8232
 5172 SLV3     SLV3     1        O1      -**** WAT      TIP3     11558    H2            1.9346
 5136 SLV3     SLV3     1        N2      -**** WAT      TIP3     9443     H2            1.7271
 5139 SLV3     SLV3     1        N3      -**** WAT      TIP3     9443     H2            2.8253
 5171 SLV3     SLV3     1        O       -**** WAT      TIP3     23319    H2            1.9283
 5172 SLV3     SLV3     1        O1      -**** WAT      TIP3     11558    H2            2.0309
 5136 SLV3     SLV3     1        N2      -**** WAT      TIP3     9443     H2            2.1117
 5171 SLV3     SLV3     1        O       -**** WAT      TIP3     23319    H2            1.8529
 5172 SLV3     SLV3     1        O1      -**** WAT      TIP3     11558    H2            2.0279
 5136 SLV3     SLV3     1        N2      -**** WAT      TIP3     9443     H2            1.9778
 5139 SLV3     SLV3     1        N3      -**** WAT      TIP3     9443     H2            2.7027
 5171 SLV3     SLV3     1        O       -**** WAT      TIP3     23319    H2            1.8935
 5172 SLV3     SLV3     1        O1      -**** WAT      TIP3     11558    H2            2.2014
 5136 SLV3     SLV3     1        N2      -**** WAT      TIP3     9443     H2            2.1795
 5171 SLV3     SLV3     1        O       -**** WAT      TIP3     23319    H2            1.8296
 5172 SLV3     SLV3     1        O1      -**** WAT      TIP3     11558    H2            1.9870
 5136 SLV3     SLV3     1        N2      -**** WAT      TIP3     9443     H2            1.7827
 5139 SLV3     SLV3     1        N3      -**** WAT      TIP3     9443     H2            2.8056
 5171 SLV3     SLV3     1        O       -**** WAT      TIP3     23319    H1            2.9479
 5171 SLV3     SLV3     1        O       -**** WAT      TIP3     23319    H2            1.7946
 5172 SLV3     SLV3     1        O1      -**** WAT      TIP3     11558    H2            1.8706
 5136 SLV3     SLV3     1        N2      -**** WAT      TIP3     9443     H1            2.9248
 5136 SLV3     SLV3     1        N2      -**** WAT      TIP3     9443     H2            1.7449
 5139 SLV3     SLV3     1        N3      -**** WAT      TIP3     9443     H2            2.6093
 5171 SLV3     SLV3     1        O       -**** WAT      TIP3     14839    H1            2.6827
 5171 SLV3     SLV3     1        O       -**** WAT      TIP3     23319    H2            1.8573
 5172 SLV3     SLV3     1        O1      -**** WAT      TIP3     11558    H2            1.7009
 5136 SLV3     SLV3     1        N2      -**** WAT      TIP3     9443     H2            2.0113
 5139 SLV3     SLV3     1        N3      -**** WAT      TIP3     9443     H2            2.7277
 5171 SLV3     SLV3     1        O       -**** WAT      TIP3     14839    H1            2.7265
 5171 SLV3     SLV3     1        O       -**** WAT      TIP3     23319    H1            1.7683
 5172 SLV3     SLV3     1        O1      -**** WAT      TIP3     11558    H2            1.9491
 5136 SLV3     SLV3     1        N2      -**** WAT      TIP3     9443     H2            2.1540
 5139 SLV3     SLV3     1        N3      -**** WAT      TIP3     9443     H2            2.7532
 5171 SLV3     SLV3     1        O       -**** WAT      TIP3     23319    H1            1.8745
 5172 SLV3     SLV3     1        O1      -**** WAT      TIP3     11558    H2            1.8671
 5136 SLV3     SLV3     1        N2      -**** WAT      TIP3     9443     H2            2.3798
 5171 SLV3     SLV3     1        O       -**** WAT      TIP3     14839    H1            2.5834
 5171 SLV3     SLV3     1        O       -**** WAT      TIP3     23319    H1            1.7977
 5172 SLV3     SLV3     1        O1      -**** WAT      TIP3     11558    H2            2.0156
 5136 SLV3     SLV3     1        N2      -**** WAT      TIP3     9443     H2            2.2180
 5171 SLV3     SLV3     1        O       -**** WAT      TIP3     14839    H1            2.9294
 5171 SLV3     SLV3     1        O       -**** WAT      TIP3     23319    H1            1.7349
 5172 SLV3     SLV3     1        O1      -**** WAT      TIP3     11558    H2            1.9579
 5136 SLV3     SLV3     1        N2      -**** WAT      TIP3     9443     H2            1.9692
 5139 SLV3     SLV3     1        N3      -**** WAT      TIP3     9443     H2            2.8996
 5171 SLV3     SLV3     1        O       -**** WAT      TIP3     23319    H1            2.2579
 5172 SLV3     SLV3     1        O1      -**** WAT      TIP3     11558    H2            1.8855
 5136 SLV3     SLV3     1        N2      -**** WAT      TIP3     9443     H2            2.3798
 5171 SLV3     SLV3     1        O       -**** WAT      TIP3     23319    H1            1.7076
 5171 SLV3     SLV3     1        O       -**** WAT      TIP3     23319    H2            2.9206
 5172 SLV3     SLV3     1        O1      -**** WAT      TIP3     11558    H2            1.9387
 5136 SLV3     SLV3     1        N2      -**** WAT      TIP3     9443     H2            2.0711
 5139 SLV3     SLV3     1        N3      -**** WAT      TIP3     9443     H2            2.9627
 5171 SLV3     SLV3     1        O       -**** WAT      TIP3     14839    H1            2.9907
 5171 SLV3     SLV3     1        O       -**** WAT      TIP3     23319    H2            1.8679
 5172 SLV3     SLV3     1        O1      -**** WAT      TIP3     11558    H2            1.7460
 5136 SLV3     SLV3     1        N2      -**** WAT      TIP3     9443     H2            1.9533
 5139 SLV3     SLV3     1        N3      -**** WAT      TIP3     9443     H2            2.8231
 5171 SLV3     SLV3     1        O       -**** WAT      TIP3     14839    H1            2.6812
 5171 SLV3     SLV3     1        O       -**** WAT      TIP3     23319    H2            1.7193
 5172 SLV3     SLV3     1        O1      -**** WAT      TIP3     11558    H2            1.7577
 5136 SLV3     SLV3     1        N2      -**** WAT      TIP3     9443     H2            1.8477
 5139 SLV3     SLV3     1        N3      -**** WAT      TIP3     9443     H2            2.9503
 5171 SLV3     SLV3     1        O       -**** WAT      TIP3     23319    H2            1.9115
 5172 SLV3     SLV3     1        O1      -**** WAT      TIP3     11558    H1            2.9972
 5172 SLV3     SLV3     1        O1      -**** WAT      TIP3     11558    H2            1.6947
 5136 SLV3     SLV3     1        N2      -**** WAT      TIP3     9443     H2            1.9437
 5171 SLV3     SLV3     1        O       -**** WAT      TIP3     14839    H2            2.9856
 5171 SLV3     SLV3     1        O       -**** WAT      TIP3     23319    H1            2.9690
 5171 SLV3     SLV3     1        O       -**** WAT      TIP3     23319    H2            1.7714
 5172 SLV3     SLV3     1        O1      -**** WAT      TIP3     11558    H2            1.9015
 5136 SLV3     SLV3     1        N2      -**** WAT      TIP3     9443     H2            2.1518
 5171 SLV3     SLV3     1        O       -**** WAT      TIP3     14839    H1            2.8353
 5171 SLV3     SLV3     1        O       -**** WAT      TIP3     14839    H2            2.7487
 5171 SLV3     SLV3     1        O       -**** WAT      TIP3     23319    H2            1.6880
 5172 SLV3     SLV3     1        O1      -**** WAT      TIP3     11558    H2            2.0655
 5136 SLV3     SLV3     1        N2      -**** WAT      TIP3     9443     H2            2.1643
 5171 SLV3     SLV3     1        O       -**** WAT      TIP3     14839    H1            2.9591
 5171 SLV3     SLV3     1        O       -**** WAT      TIP3     23319    H1            2.9757
 5171 SLV3     SLV3     1        O       -**** WAT      TIP3     23319    H2            1.7257
 5172 SLV3     SLV3     1        O1      -**** WAT      TIP3     11558    H2            2.1087
 5136 SLV3     SLV3     1        N2      -**** WAT      TIP3     9443     H2            2.1708
 5171 SLV3     SLV3     1        O       -**** WAT      TIP3     23319    H2            1.7465
 5172 SLV3     SLV3     1        O1      -**** WAT      TIP3     11558    H1            2.8493
 5172 SLV3     SLV3     1        O1      -**** WAT      TIP3     11558    H2            1.6452
 5171 SLV3     SLV3     1        O       -**** WAT      TIP3     23319    H2            1.9258
 5172 SLV3     SLV3     1        O1      -**** WAT      TIP3     11558    H2            1.9074
 5171 SLV3     SLV3     1        O       -**** WAT      TIP3     14839    H2            2.4968
 5171 SLV3     SLV3     1        O       -**** WAT      TIP3     23319    H2            1.8087
 5172 SLV3     SLV3     1        O1      -**** WAT      TIP3     11558    H2            2.0193
 5171 SLV3     SLV3     1        O       -**** WAT      TIP3     23319    H2            1.7400
 5172 SLV3     SLV3     1        O1      -**** WAT      TIP3     11558    H2            1.8656
 5171 SLV3     SLV3     1        O       -**** WAT      TIP3     23319    H2            1.9739
 5172 SLV3     SLV3     1        O1      -**** WAT      TIP3     11558    H1            2.9580
 5172 SLV3     SLV3     1        O1      -**** WAT      TIP3     11558    H2            1.9940
 5171 SLV3     SLV3     1        O       -**** WAT      TIP3     23319    H1            2.9881
 5171 SLV3     SLV3     1        O       -**** WAT      TIP3     23319    H2            1.7572
 5172 SLV3     SLV3     1        O1      -**** WAT      TIP3     11558    H2            1.9202
 5171 SLV3     SLV3     1        O       -**** WAT      TIP3     23319    H2            1.7801
 5172 SLV3     SLV3     1        O1      -**** WAT      TIP3     11558    H1            2.9620
 5172 SLV3     SLV3     1        O1      -**** WAT      TIP3     11558    H2            1.6737
 5171 SLV3     SLV3     1        O       -**** WAT      TIP3     23319    H1            2.9869
 5171 SLV3     SLV3     1        O       -**** WAT      TIP3     23319    H2            1.6549
 5172 SLV3     SLV3     1        O1      -**** WAT      TIP3     11558    H2            1.8249
 5171 SLV3     SLV3     1        O       -**** WAT      TIP3     23319    H2            1.7229
 5172 SLV3     SLV3     1        O1      -**** WAT      TIP3     11558    H2            2.1101
 5171 SLV3     SLV3     1        O       -**** WAT      TIP3     14839    H1            2.5724
 5171 SLV3     SLV3     1        O       -**** WAT      TIP3     23319    H2            1.9546
 5172 SLV3     SLV3     1        O1      -**** WAT      TIP3     11558    H1            2.9684
 5172 SLV3     SLV3     1        O1      -**** WAT      TIP3     11558    H2            1.7029
 5171 SLV3     SLV3     1        O       -**** WAT      TIP3     23319    H2            2.0926
 5172 SLV3     SLV3     1        O1      -**** WAT      TIP3     11558    H2            1.8523
 5171 SLV3     SLV3     1        O       -**** WAT      TIP3     23319    H2            1.6889
 5172 SLV3     SLV3     1        O1      -**** WAT      TIP3     11558    H2            1.8492
 5171 SLV3     SLV3     1        O       -**** WAT      TIP3     23319    H1            2.9623
 5171 SLV3     SLV3     1        O       -**** WAT      TIP3     23319    H2            1.6529
 5172 SLV3     SLV3     1        O1      -**** WAT      TIP3     11558    H2            1.7776
 5171 SLV3     SLV3     1        O       -**** WAT      TIP3     14839    H2            2.7761
 5171 SLV3     SLV3     1        O       -**** WAT      TIP3     23319    H2            1.8320
 5172 SLV3     SLV3     1        O1      -**** WAT      TIP3     11558    H2            2.4443
 5171 SLV3     SLV3     1        O       -**** WAT      TIP3     23319    H2            1.8166
 5172 SLV3     SLV3     1        O1      -**** WAT      TIP3     11558    H2            1.9184
 5171 SLV3     SLV3     1        O       -**** WAT      TIP3     23319    H2            1.8323
 5172 SLV3     SLV3     1        O1      -**** WAT      TIP3     11558    H2            1.7539
 5171 SLV3     SLV3     1        O       -**** WAT      TIP3     23319    H2            1.8443
 5172 SLV3     SLV3     1        O1      -**** WAT      TIP3     11558    H2            1.8441
 5171 SLV3     SLV3     1        O       -**** WAT      TIP3     23319    H2            1.9147
 5172 SLV3     SLV3     1        O1      -**** WAT      TIP3     11558    H2            1.9024
 5171 SLV3     SLV3     1        O       -**** WAT      TIP3     23319    H2            2.0690
 5172 SLV3     SLV3     1        O1      -**** WAT      TIP3     11558    H2            1.9966
 5171 SLV3     SLV3     1        O       -**** WAT      TIP3     23319    H2            1.8084
 5172 SLV3     SLV3     1        O1      -**** WAT      TIP3     11558    H2            1.8966
 5171 SLV3     SLV3     1        O       -**** WAT      TIP3     23319    H2            1.9183
 5172 SLV3     SLV3     1        O1      -**** WAT      TIP3     11558    H2            1.7906
 5171 SLV3     SLV3     1        O       -**** WAT      TIP3     23319    H1            2.9364
 5171 SLV3     SLV3     1        O       -**** WAT      TIP3     23319    H2            1.7172
 5172 SLV3     SLV3     1        O1      -**** WAT      TIP3     11558    H2            1.7799
 5171 SLV3     SLV3     1        O       -**** WAT      TIP3     23319    H2            1.9881
 5172 SLV3     SLV3     1        O1      -**** WAT      TIP3     11558    H2            2.0861
 5136 SLV3     SLV3     1        N2      -**** WAT      TIP3     9443     H2            1.9945
 5171 SLV3     SLV3     1        O       -**** WAT      TIP3     23319    H2            1.6884
 5172 SLV3     SLV3     1        O1      -**** WAT      TIP3     11558    H2            1.7482
 5136 SLV3     SLV3     1        N2      -**** WAT      TIP3     9443     H2            2.2669
 5171 SLV3     SLV3     1        O       -**** WAT      TIP3     14839    H1            2.9456
 5171 SLV3     SLV3     1        O       -**** WAT      TIP3     23319    H2            1.8437
 5172 SLV3     SLV3     1        O1      -**** WAT      TIP3     11558    H2            2.2835
 5136 SLV3     SLV3     1        N2      -**** WAT      TIP3     9443     H1            1.9045
 5171 SLV3     SLV3     1        O       -**** WAT      TIP3     14839    H2            2.9724
 5171 SLV3     SLV3     1        O       -**** WAT      TIP3     23319    H2            1.9922
 5172 SLV3     SLV3     1        O1      -**** WAT      TIP3     11558    H2            2.2859
 5136 SLV3     SLV3     1        N2      -**** WAT      TIP3     9443     H1            2.0904
 5171 SLV3     SLV3     1        O       -**** WAT      TIP3     23319    H1            2.9700
 5171 SLV3     SLV3     1        O       -**** WAT      TIP3     23319    H2            1.7494
 5172 SLV3     SLV3     1        O1      -**** WAT      TIP3     11558    H2            2.1832
 5136 SLV3     SLV3     1        N2      -**** WAT      TIP3     9443     H1            1.9662
 5171 SLV3     SLV3     1        O       -**** WAT      TIP3     9443     H1            2.7130
 5171 SLV3     SLV3     1        O       -**** WAT      TIP3     23319    H2            1.8003
 5172 SLV3     SLV3     1        O1      -**** WAT      TIP3     11558    H1            2.9007
 5172 SLV3     SLV3     1        O1      -**** WAT      TIP3     11558    H2            1.6699
 5136 SLV3     SLV3     1        N2      -**** WAT      TIP3     9443     H1            1.9092
 5171 SLV3     SLV3     1        O       -**** WAT      TIP3     9443     H1            2.8838
 5171 SLV3     SLV3     1        O       -**** WAT      TIP3     23319    H1            2.9848
 5171 SLV3     SLV3     1        O       -**** WAT      TIP3     23319    H2            1.7594
 5172 SLV3     SLV3     1        O1      -**** WAT      TIP3     11558    H2            2.0264
 5136 SLV3     SLV3     1        N2      -**** WAT      TIP3     9443     H1            1.7050
 5171 SLV3     SLV3     1        O       -**** WAT      TIP3     9443     H1            2.8513
 5171 SLV3     SLV3     1        O       -**** WAT      TIP3     23319    H2            1.7787
 5172 SLV3     SLV3     1        O1      -**** WAT      TIP3     11558    H2            2.0683
 5136 SLV3     SLV3     1        N2      -**** WAT      TIP3     9443     H2            1.8591
 5139 SLV3     SLV3     1        N3      -**** WAT      TIP3     9443     H2            2.9874
 5171 SLV3     SLV3     1        O       -**** WAT      TIP3     23319    H2            2.0699
 5172 SLV3     SLV3     1        O1      -**** WAT      TIP3     11558    H2            2.0020
 5136 SLV3     SLV3     1        N2      -**** WAT      TIP3     9443     H2            1.7700
 5171 SLV3     SLV3     1        O       -**** WAT      TIP3     14839    H1            2.8965
 5171 SLV3     SLV3     1        O       -**** WAT      TIP3     23319    H2            1.7395
 5172 SLV3     SLV3     1        O1      -**** WAT      TIP3     11558    H1            2.9259
 5172 SLV3     SLV3     1        O1      -**** WAT      TIP3     11558    H2            1.7646
 5136 SLV3     SLV3     1        N2      -**** WAT      TIP3     9443     H1            2.0211
 5139 SLV3     SLV3     1        N3      -**** WAT      TIP3     9443     H1            2.9658
 5171 SLV3     SLV3     1        O       -**** WAT      TIP3     23319    H2            1.7354
 5172 SLV3     SLV3     1        O1      -**** WAT      TIP3     11558    H2            2.1098
 5136 SLV3     SLV3     1        N2      -**** WAT      TIP3     9443     H1            2.9388
 5136 SLV3     SLV3     1        N2      -**** WAT      TIP3     9443     H2            1.8319
 5171 SLV3     SLV3     1        O       -**** WAT      TIP3     9443     H2            2.7675
 5171 SLV3     SLV3     1        O       -**** WAT      TIP3     14839    H2            2.9152
 5171 SLV3     SLV3     1        O       -**** WAT      TIP3     23319    H2            1.8205
 5172 SLV3     SLV3     1        O1      -**** WAT      TIP3     11558    H2            1.7429
 5136 SLV3     SLV3     1        N2      -**** WAT      TIP3     9443     H2            2.0526
 5171 SLV3     SLV3     1        O       -**** WAT      TIP3     23319    H2            1.8055
 5172 SLV3     SLV3     1        O1      -**** WAT      TIP3     11558    H1            2.8484
 5172 SLV3     SLV3     1        O1      -**** WAT      TIP3     11558    H2            1.6651
 5136 SLV3     SLV3     1        N2      -**** WAT      TIP3     9443     H2            2.1478
 5171 SLV3     SLV3     1        O       -**** WAT      TIP3     23319    H2            2.0637
 5172 SLV3     SLV3     1        O1      -**** WAT      TIP3     11558    H2            1.8854
 5136 SLV3     SLV3     1        N2      -**** WAT      TIP3     9443     H2            2.1686
 5171 SLV3     SLV3     1        O       -**** WAT      TIP3     9443     H2            2.8860
 5171 SLV3     SLV3     1        O       -**** WAT      TIP3     23319    H2            1.9234
 5172 SLV3     SLV3     1        O1      -**** WAT      TIP3     11558    H2            1.8569
 5136 SLV3     SLV3     1        N2      -**** WAT      TIP3     9443     H2            2.0340
 5171 SLV3     SLV3     1        O       -**** WAT      TIP3     9443     H2            2.9521
 5171 SLV3     SLV3     1        O       -**** WAT      TIP3     14839    H1            2.8099
 5171 SLV3     SLV3     1        O       -**** WAT      TIP3     14839    H2            2.9384
 5171 SLV3     SLV3     1        O       -**** WAT      TIP3     23319    H1            2.9300
 5171 SLV3     SLV3     1        O       -**** WAT      TIP3     23319    H2            1.6302
 5172 SLV3     SLV3     1        O1      -**** WAT      TIP3     11558    H2            1.9769
 5136 SLV3     SLV3     1        N2      -**** WAT      TIP3     9443     H2            2.1564
 5171 SLV3     SLV3     1        O       -**** WAT      TIP3     23319    H2            1.9801
 5172 SLV3     SLV3     1        O1      -**** WAT      TIP3     11558    H2            2.0389
 5136 SLV3     SLV3     1        N2      -**** WAT      TIP3     9443     H2            1.8028
 5171 SLV3     SLV3     1        O       -**** WAT      TIP3     9443     H2            2.8620
 5171 SLV3     SLV3     1        O       -**** WAT      TIP3     23319    H2            2.1329
 5172 SLV3     SLV3     1        O1      -**** WAT      TIP3     11558    H2            1.7341
 5136 SLV3     SLV3     1        N2      -**** WAT      TIP3     9443     H2            1.8765
 5171 SLV3     SLV3     1        O       -**** WAT      TIP3     9443     H2            2.9212
 5171 SLV3     SLV3     1        O       -**** WAT      TIP3     23319    H2            1.8929
 5172 SLV3     SLV3     1        O1      -**** WAT      TIP3     11558    H2            2.0422
 5136 SLV3     SLV3     1        N2      -**** WAT      TIP3     9443     H2            2.0628
 5171 SLV3     SLV3     1        O       -**** WAT      TIP3     9443     H2            2.9206
 5171 SLV3     SLV3     1        O       -**** WAT      TIP3     14839    H2            2.9467
 5171 SLV3     SLV3     1        O       -**** WAT      TIP3     23319    H2            2.0064
 5172 SLV3     SLV3     1        O1      -**** WAT      TIP3     11558    H2            2.1276
 5136 SLV3     SLV3     1        N2      -**** WAT      TIP3     9443     H2            1.8683
 5171 SLV3     SLV3     1        O       -**** WAT      TIP3     14839    H1            2.9102
 5171 SLV3     SLV3     1        O       -**** WAT      TIP3     23319    H2            1.7208
 5172 SLV3     SLV3     1        O1      -**** WAT      TIP3     11558    H2            1.7378
 5136 SLV3     SLV3     1        N2      -**** WAT      TIP3     9443     H2            1.8808
 5171 SLV3     SLV3     1        O       -**** WAT      TIP3     23319    H2            1.6338
 5172 SLV3     SLV3     1        O1      -**** WAT      TIP3     11558    H2            2.0052
 5136 SLV3     SLV3     1        N2      -**** WAT      TIP3     9443     H2            2.3082
 5171 SLV3     SLV3     1        O       -**** WAT      TIP3     23319    H2            2.0684
 5172 SLV3     SLV3     1        O1      -**** WAT      TIP3     11558    H1            2.9209
 5172 SLV3     SLV3     1        O1      -**** WAT      TIP3     11558    H2            1.7257
 5136 SLV3     SLV3     1        N2      -**** WAT      TIP3     9443     H2            2.1391
 5171 SLV3     SLV3     1        O       -**** WAT      TIP3     9443     H2            2.8907
 5171 SLV3     SLV3     1        O       -**** WAT      TIP3     23319    H1            2.9972
 5171 SLV3     SLV3     1        O       -**** WAT      TIP3     23319    H2            1.8424
 5172 SLV3     SLV3     1        O1      -**** WAT      TIP3     11558    H2            1.9186
 5136 SLV3     SLV3     1        N2      -**** WAT      TIP3     9443     H2            1.8533
 5171 SLV3     SLV3     1        O       -**** WAT      TIP3     23319    H2            1.8161
 5172 SLV3     SLV3     1        O1      -**** WAT      TIP3     11558    H2            1.8652
 5136 SLV3     SLV3     1        N2      -**** WAT      TIP3     9443     H2            1.8212
 5171 SLV3     SLV3     1        O       -**** WAT      TIP3     9443     H2            2.9759
 5171 SLV3     SLV3     1        O       -**** WAT      TIP3     23319    H2            1.7664
 5172 SLV3     SLV3     1        O1      -**** WAT      TIP3     11558    H2            2.0303
 5136 SLV3     SLV3     1        N2      -**** WAT      TIP3     9443     H2            1.8960
 5171 SLV3     SLV3     1        O       -**** WAT      TIP3     23319    H2            1.7481
 5172 SLV3     SLV3     1        O1      -**** WAT      TIP3     11558    H2            2.1701
 5136 SLV3     SLV3     1        N2      -**** WAT      TIP3     9443     H2            1.9625
 5171 SLV3     SLV3     1        O       -**** WAT      TIP3     23319    H2            1.8767
 5172 SLV3     SLV3     1        O1      -**** WAT      TIP3     11558    H2            2.0457
 5136 SLV3     SLV3     1        N2      -**** WAT      TIP3     9443     H2            2.0278
 5171 SLV3     SLV3     1        O       -**** WAT      TIP3     9443     H2            2.9037
 5171 SLV3     SLV3     1        O       -**** WAT      TIP3     14839    H2            2.7592
 5171 SLV3     SLV3     1        O       -**** WAT      TIP3     23319    H2            1.9167
 5172 SLV3     SLV3     1        O1      -**** WAT      TIP3     11558    H2            2.2564
 5136 SLV3     SLV3     1        N2      -**** WAT      TIP3     9443     H2            1.9593
 5171 SLV3     SLV3     1        O       -**** WAT      TIP3     23319    H1            2.9806
 5171 SLV3     SLV3     1        O       -**** WAT      TIP3     23319    H2            1.8799
 5172 SLV3     SLV3     1        O1      -**** WAT      TIP3     11558    H2            1.8176
 5136 SLV3     SLV3     1        N2      -**** WAT      TIP3     9443     H2            1.9022
 5171 SLV3     SLV3     1        O       -**** WAT      TIP3     9443     H2            2.7773
 5171 SLV3     SLV3     1        O       -**** WAT      TIP3     14839    H1            2.7109
 5171 SLV3     SLV3     1        O       -**** WAT      TIP3     14839    H2            2.9427
 5171 SLV3     SLV3     1        O       -**** WAT      TIP3     23319    H1            2.9846
 5171 SLV3     SLV3     1        O       -**** WAT      TIP3     23319    H2            1.8194
 5172 SLV3     SLV3     1        O1      -**** WAT      TIP3     11558    H2            2.3310
 5136 SLV3     SLV3     1        N2      -**** WAT      TIP3     9443     H2            1.8768
 5139 SLV3     SLV3     1        N3      -**** WAT      TIP3     9443     H2            2.9826
 5171 SLV3     SLV3     1        O       -**** WAT      TIP3     23319    H2            1.9690
 5172 SLV3     SLV3     1        O1      -**** WAT      TIP3     11558    H2            1.8069
 5136 SLV3     SLV3     1        N2      -**** WAT      TIP3     9443     H2            2.0223
 5171 SLV3     SLV3     1        O       -**** WAT      TIP3     23319    H2            2.1972
 5172 SLV3     SLV3     1        O1      -**** WAT      TIP3     11558    H1            2.9532
 5172 SLV3     SLV3     1        O1      -**** WAT      TIP3     11558    H2            1.8999
 5136 SLV3     SLV3     1        N2      -**** WAT      TIP3     9443     H2            1.7618
 5171 SLV3     SLV3     1        O       -**** WAT      TIP3     9443     H2            2.6536
 5171 SLV3     SLV3     1        O       -**** WAT      TIP3     23319    H2            1.8989
 5172 SLV3     SLV3     1        O1      -**** WAT      TIP3     11558    H1            2.8647
 5172 SLV3     SLV3     1        O1      -**** WAT      TIP3     11558    H2            1.9369
 5136 SLV3     SLV3     1        N2      -**** WAT      TIP3     9443     H2            1.9536
 5171 SLV3     SLV3     1        O       -**** WAT      TIP3     9443     H2            2.8881
 5171 SLV3     SLV3     1        O       -**** WAT      TIP3     23319    H2            1.8220
 5172 SLV3     SLV3     1        O1      -**** WAT      TIP3     11558    H2            2.0527
 5136 SLV3     SLV3     1        N2      -**** WAT      TIP3     9443     H2            2.0423
 5171 SLV3     SLV3     1        O       -**** WAT      TIP3     9443     H2            2.6682
 5171 SLV3     SLV3     1        O       -**** WAT      TIP3     23319    H2            1.7166
 5172 SLV3     SLV3     1        O1      -**** WAT      TIP3     11558    H2            1.8414
 5136 SLV3     SLV3     1        N2      -**** WAT      TIP3     9443     H2            1.9382
 5171 SLV3     SLV3     1        O       -**** WAT      TIP3     23319    H2            1.8645
 5172 SLV3     SLV3     1        O1      -**** WAT      TIP3     11558    H2            1.9887
 5136 SLV3     SLV3     1        N2      -**** WAT      TIP3     9443     H2            1.9716
 5171 SLV3     SLV3     1        O       -**** WAT      TIP3     23319    H1            2.8006
 5171 SLV3     SLV3     1        O       -**** WAT      TIP3     23319    H2            1.7215
 5172 SLV3     SLV3     1        O1      -**** WAT      TIP3     11558    H2            1.9932
 5136 SLV3     SLV3     1        N2      -**** WAT      TIP3     9443     H2            1.7526
 5171 SLV3     SLV3     1        O       -**** WAT      TIP3     9443     H2            2.9102
 5171 SLV3     SLV3     1        O       -**** WAT      TIP3     23319    H2            1.8884
 5172 SLV3     SLV3     1        O1      -**** WAT      TIP3     11558    H2            1.9516
 5136 SLV3     SLV3     1        N2      -**** WAT      TIP3     9443     H2            2.1390
 5171 SLV3     SLV3     1        O       -**** WAT      TIP3     9443     H2            2.8713
 5171 SLV3     SLV3     1        O       -**** WAT      TIP3     23319    H2            2.0127
 5172 SLV3     SLV3     1        O1      -**** WAT      TIP3     11558    H2            1.8861
 5136 SLV3     SLV3     1        N2      -**** WAT      TIP3     9443     H2            2.2113
 5171 SLV3     SLV3     1        O       -**** WAT      TIP3     23319    H1            2.9972
 5171 SLV3     SLV3     1        O       -**** WAT      TIP3     23319    H2            1.8300
 5172 SLV3     SLV3     1        O1      -**** WAT      TIP3     11558    H2            1.8351
 5136 SLV3     SLV3     1        N2      -**** WAT      TIP3     9443     H2            2.4499
 5171 SLV3     SLV3     1        O       -**** WAT      TIP3     23319    H1            2.9132
 5171 SLV3     SLV3     1        O       -**** WAT      TIP3     23319    H2            1.6877
 5172 SLV3     SLV3     1        O1      -**** WAT      TIP3     11558    H2            1.7743
 5136 SLV3     SLV3     1        N2      -**** WAT      TIP3     9443     H2            2.0022
 5171 SLV3     SLV3     1        O       -**** WAT      TIP3     23319    H2            2.0808
 5172 SLV3     SLV3     1        O1      -**** WAT      TIP3     11558    H2            1.8063
 5136 SLV3     SLV3     1        N2      -**** WAT      TIP3     9443     H2            1.7871
 5171 SLV3     SLV3     1        O       -**** WAT      TIP3     9443     H2            2.8760
 5171 SLV3     SLV3     1        O       -**** WAT      TIP3     14839    H1            2.9465
 5171 SLV3     SLV3     1        O       -**** WAT      TIP3     23319    H2            1.8472
 5172 SLV3     SLV3     1        O1      -**** WAT      TIP3     11558    H1            2.9164
 5172 SLV3     SLV3     1        O1      -**** WAT      TIP3     11558    H2            1.6425
 5136 SLV3     SLV3     1        N2      -**** WAT      TIP3     9443     H2            1.8556
 5171 SLV3     SLV3     1        O       -**** WAT      TIP3     23319    H2            1.6870
 5172 SLV3     SLV3     1        O1      -**** WAT      TIP3     11558    H2            1.8185
 5136 SLV3     SLV3     1        N2      -**** WAT      TIP3     9443     H2            1.8392
 5139 SLV3     SLV3     1        N3      -**** WAT      TIP3     9443     H2            2.9954
 5171 SLV3     SLV3     1        O       -**** WAT      TIP3     9443     H2            2.7786
 5171 SLV3     SLV3     1        O       -**** WAT      TIP3     14839    H2            2.9786
 5171 SLV3     SLV3     1        O       -**** WAT      TIP3     23319    H2            1.9269
 5172 SLV3     SLV3     1        O1      -**** WAT      TIP3     11558    H2            2.0149
 5136 SLV3     SLV3     1        N2      -**** WAT      TIP3     9443     H2            1.9684
 5171 SLV3     SLV3     1        O       -**** WAT      TIP3     14839    H2            2.8803
 5171 SLV3     SLV3     1        O       -**** WAT      TIP3     23319    H2            1.8303
 5172 SLV3     SLV3     1        O1      -**** WAT      TIP3     11558    H2            1.9004
 5136 SLV3     SLV3     1        N2      -**** WAT      TIP3     9443     H2            1.8985
 5171 SLV3     SLV3     1        O       -**** WAT      TIP3     14839    H2            2.9574
 5171 SLV3     SLV3     1        O       -**** WAT      TIP3     23319    H1            2.9919
 5171 SLV3     SLV3     1        O       -**** WAT      TIP3     23319    H2            1.7242
 5172 SLV3     SLV3     1        O1      -**** WAT      TIP3     11558    H2            1.9517
 5136 SLV3     SLV3     1        N2      -**** WAT      TIP3     9443     H1            2.0086
 5171 SLV3     SLV3     1        O       -**** WAT      TIP3     9443     H1            2.7697
 5171 SLV3     SLV3     1        O       -**** WAT      TIP3     23319    H1            2.9518
 5171 SLV3     SLV3     1        O       -**** WAT      TIP3     23319    H2            1.7053
 5172 SLV3     SLV3     1        O1      -**** WAT      TIP3     11558    H2            1.8240
 5136 SLV3     SLV3     1        N2      -**** WAT      TIP3     9443     H1            1.8624
 5171 SLV3     SLV3     1        O       -**** WAT      TIP3     9443     H1            2.8155
 5171 SLV3     SLV3     1        O       -**** WAT      TIP3     23319    H2            1.9649
 5172 SLV3     SLV3     1        O1      -**** WAT      TIP3     11558    H2            1.8627
 5136 SLV3     SLV3     1        N2      -**** WAT      TIP3     9443     H1            1.8579
 5171 SLV3     SLV3     1        O       -**** WAT      TIP3     9443     H1            2.9234
 5171 SLV3     SLV3     1        O       -**** WAT      TIP3     14839    H1            2.7155
 5171 SLV3     SLV3     1        O       -**** WAT      TIP3     14839    H2            2.5347
 5171 SLV3     SLV3     1        O       -**** WAT      TIP3     23319    H2            1.8201
 5172 SLV3     SLV3     1        O1      -**** WAT      TIP3     11558    H2            1.8624
 5136 SLV3     SLV3     1        N2      -**** WAT      TIP3     9443     H1            1.9696
 5171 SLV3     SLV3     1        O       -**** WAT      TIP3     23319    H2            1.9774
 5172 SLV3     SLV3     1        O1      -**** WAT      TIP3     11558    H2            1.7956
 5136 SLV3     SLV3     1        N2      -**** WAT      TIP3     9443     H1            1.9305
 5171 SLV3     SLV3     1        O       -**** WAT      TIP3     9443     H1            2.8297
 5171 SLV3     SLV3     1        O       -**** WAT      TIP3     23319    H2            2.0203
 5172 SLV3     SLV3     1        O1      -**** WAT      TIP3     11558    H2            1.8333
 5171 SLV3     SLV3     1        O       -**** WAT      TIP3     23319    H2            1.8458
 5172 SLV3     SLV3     1        O1      -**** WAT      TIP3     11558    H2            1.7702
 5136 SLV3     SLV3     1        N2      -**** WAT      TIP3     9443     H2            1.8851
 5171 SLV3     SLV3     1        O       -**** WAT      TIP3     9443     H2            2.5544
 5171 SLV3     SLV3     1        O       -**** WAT      TIP3     23319    H2            1.9675
 5172 SLV3     SLV3     1        O1      -**** WAT      TIP3     11558    H2            1.9923
 5136 SLV3     SLV3     1        N2      -**** WAT      TIP3     9443     H2            1.8025
 5171 SLV3     SLV3     1        O       -**** WAT      TIP3     23319    H2            1.7370
 5172 SLV3     SLV3     1        O1      -**** WAT      TIP3     11558    H1            2.9895
 5172 SLV3     SLV3     1        O1      -**** WAT      TIP3     11558    H2            1.6798
 5136 SLV3     SLV3     1        N2      -**** WAT      TIP3     9443     H2            2.1083
 5171 SLV3     SLV3     1        O       -**** WAT      TIP3     14839    H1            2.9608
 5171 SLV3     SLV3     1        O       -**** WAT      TIP3     23319    H2            1.7010
 5172 SLV3     SLV3     1        O1      -**** WAT      TIP3     11558    H2            1.8304
 5136 SLV3     SLV3     1        N2      -**** WAT      TIP3     9443     H2            2.0604
 5171 SLV3     SLV3     1        O       -**** WAT      TIP3     14839    H1            2.8922
 5171 SLV3     SLV3     1        O       -**** WAT      TIP3     23319    H2            1.6738
 5172 SLV3     SLV3     1        O1      -**** WAT      TIP3     11558    H2            2.1905
 5136 SLV3     SLV3     1        N2      -**** WAT      TIP3     9443     H2            1.9351
 5171 SLV3     SLV3     1        O       -**** WAT      TIP3     9443     H2            2.8728
 5171 SLV3     SLV3     1        O       -**** WAT      TIP3     23319    H2            1.9143
 5172 SLV3     SLV3     1        O1      -**** WAT      TIP3     11558    H2            1.7545
 5136 SLV3     SLV3     1        N2      -**** WAT      TIP3     9443     H2            2.0513
 5171 SLV3     SLV3     1        O       -**** WAT      TIP3     23319    H2            1.7710
 5172 SLV3     SLV3     1        O1      -**** WAT      TIP3     11558    H1            2.9651
 5172 SLV3     SLV3     1        O1      -**** WAT      TIP3     11558    H2            1.8158
 5136 SLV3     SLV3     1        N2      -**** WAT      TIP3     9443     H2            1.7781
 5171 SLV3     SLV3     1        O       -**** WAT      TIP3     14839    H1            2.6791
 5171 SLV3     SLV3     1        O       -**** WAT      TIP3     23319    H2            1.8890
 5172 SLV3     SLV3     1        O1      -**** WAT      TIP3     11558    H2            2.0205
 5136 SLV3     SLV3     1        N2      -**** WAT      TIP3     9443     H1            2.1214
 5171 SLV3     SLV3     1        O       -**** WAT      TIP3     23319    H2            1.6970
 5172 SLV3     SLV3     1        O1      -**** WAT      TIP3     11558    H2            1.8135
 5136 SLV3     SLV3     1        N2      -**** WAT      TIP3     9443     H2            1.8425
 5171 SLV3     SLV3     1        O       -**** WAT      TIP3     9443     H2            2.8276
 5171 SLV3     SLV3     1        O       -**** WAT      TIP3     23319    H2            2.0127
 5172 SLV3     SLV3     1        O1      -**** WAT      TIP3     11558    H2            2.0160
 5136 SLV3     SLV3     1        N2      -**** WAT      TIP3     9443     H2            1.7574
 5139 SLV3     SLV3     1        N3      -**** WAT      TIP3     9443     H2            2.7508
 5171 SLV3     SLV3     1        O       -**** WAT      TIP3     23319    H2            2.1209
 5172 SLV3     SLV3     1        O1      -**** WAT      TIP3     11558    H2            2.0089
 5136 SLV3     SLV3     1        N2      -**** WAT      TIP3     9443     H2            1.9408
 5171 SLV3     SLV3     1        O       -**** WAT      TIP3     14839    H2            2.8686
 5171 SLV3     SLV3     1        O       -**** WAT      TIP3     23319    H2            1.8486
 5172 SLV3     SLV3     1        O1      -**** WAT      TIP3     11558    H2            2.1060
 5136 SLV3     SLV3     1        N2      -**** WAT      TIP3     9443     H2            1.8605
 5171 SLV3     SLV3     1        O       -**** WAT      TIP3     9443     H2            2.5957
 5171 SLV3     SLV3     1        O       -**** WAT      TIP3     23319    H2            1.9938
 5172 SLV3     SLV3     1        O1      -**** WAT      TIP3     11558    H2            1.9195
 5136 SLV3     SLV3     1        N2      -**** WAT      TIP3     9443     H2            1.9311
 5171 SLV3     SLV3     1        O       -**** WAT      TIP3     23319    H2            2.3031
 5172 SLV3     SLV3     1        O1      -**** WAT      TIP3     11558    H2            1.8971
 5136 SLV3     SLV3     1        N2      -**** WAT      TIP3     9443     H2            1.9090
 5171 SLV3     SLV3     1        O       -**** WAT      TIP3     23319    H2            1.9481
 5172 SLV3     SLV3     1        O1      -**** WAT      TIP3     11558    H2            1.9646
 5136 SLV3     SLV3     1        N2      -**** WAT      TIP3     9443     H2            1.9476
 5171 SLV3     SLV3     1        O       -**** WAT      TIP3     9443     H2            2.8296
 5171 SLV3     SLV3     1        O       -**** WAT      TIP3     23319    H2            1.9337
 5172 SLV3     SLV3     1        O1      -**** WAT      TIP3     11558    H1            2.9333
 5172 SLV3     SLV3     1        O1      -**** WAT      TIP3     11558    H2            1.7210
 5136 SLV3     SLV3     1        N2      -**** WAT      TIP3     9443     H2            1.8310
 5171 SLV3     SLV3     1        O       -**** WAT      TIP3     9443     H2            2.9538
 5171 SLV3     SLV3     1        O       -**** WAT      TIP3     23319    H2            1.9337
 5172 SLV3     SLV3     1        O1      -**** WAT      TIP3     11558    H2            1.9836
 5136 SLV3     SLV3     1        N2      -**** WAT      TIP3     9443     H2            1.8644
 5171 SLV3     SLV3     1        O       -**** WAT      TIP3     9443     H2            2.8156
 5171 SLV3     SLV3     1        O       -**** WAT      TIP3     23319    H2            1.7370
 5172 SLV3     SLV3     1        O1      -**** WAT      TIP3     11558    H2            1.8300
 5136 SLV3     SLV3     1        N2      -**** WAT      TIP3     9443     H1            2.0951
 5171 SLV3     SLV3     1        O       -**** WAT      TIP3     9443     H1            2.7502
 5171 SLV3     SLV3     1        O       -**** WAT      TIP3     23319    H2            1.9901
 5172 SLV3     SLV3     1        O1      -**** WAT      TIP3     11558    H2            1.8808
 5136 SLV3     SLV3     1        N2      -**** WAT      TIP3     9443     H1            1.8321
 5171 SLV3     SLV3     1        O       -**** WAT      TIP3     23319    H1            2.8358
 5171 SLV3     SLV3     1        O       -**** WAT      TIP3     23319    H2            1.6103
 5172 SLV3     SLV3     1        O1      -**** WAT      TIP3     11558    H1            2.7102
 5172 SLV3     SLV3     1        O1      -**** WAT      TIP3     11558    H2            1.9727
 5136 SLV3     SLV3     1        N2      -**** WAT      TIP3     9443     H2            1.9198
 5171 SLV3     SLV3     1        O       -**** WAT      TIP3     9443     H2            2.7948
 5171 SLV3     SLV3     1        O       -**** WAT      TIP3     23319    H2            1.7646
 5172 SLV3     SLV3     1        O1      -**** WAT      TIP3     11558    H2            2.0631
 5136 SLV3     SLV3     1        N2      -**** WAT      TIP3     9443     H2            2.0203
 5171 SLV3     SLV3     1        O       -**** WAT      TIP3     23319    H1            2.8652
 5171 SLV3     SLV3     1        O       -**** WAT      TIP3     23319    H2            1.8036
 5172 SLV3     SLV3     1        O1      -**** WAT      TIP3     11558    H2            1.8469
 5136 SLV3     SLV3     1        N2      -**** WAT      TIP3     9443     H2            1.9649
 5171 SLV3     SLV3     1        O       -**** WAT      TIP3     9443     H2            2.7197
 5171 SLV3     SLV3     1        O       -**** WAT      TIP3     23319    H2            1.8846
 5172 SLV3     SLV3     1        O1      -**** WAT      TIP3     11558    H2            1.9435
 5136 SLV3     SLV3     1        N2      -**** WAT      TIP3     9443     H2            1.9278
 5171 SLV3     SLV3     1        O       -**** WAT      TIP3     9443     H2            2.9259
 5171 SLV3     SLV3     1        O       -**** WAT      TIP3     23319    H2            1.8333
 5172 SLV3     SLV3     1        O1      -**** WAT      TIP3     11558    H2            1.9318
 5136 SLV3     SLV3     1        N2      -**** WAT      TIP3     9443     H2            1.8134
 5171 SLV3     SLV3     1        O       -**** WAT      TIP3     9443     H2            2.7016
 5171 SLV3     SLV3     1        O       -**** WAT      TIP3     23319    H2            1.6720
 5172 SLV3     SLV3     1        O1      -**** WAT      TIP3     11558    H2            1.9240
 5171 SLV3     SLV3     1        O       -**** WAT      TIP3     9443     H1            1.9920
 5171 SLV3     SLV3     1        O       -**** WAT      TIP3     14839    H1            2.7365
 5172 SLV3     SLV3     1        O1      -**** WAT      TIP3     11558    H2            1.8424
 5171 SLV3     SLV3     1        O       -**** WAT      TIP3     9443     H1            1.7245
 5171 SLV3     SLV3     1        O       -**** WAT      TIP3     14839    H1            2.4562
 5172 SLV3     SLV3     1        O1      -**** WAT      TIP3     11558    H2            2.0830
 5171 SLV3     SLV3     1        O       -**** WAT      TIP3     9443     H1            1.7987
 5171 SLV3     SLV3     1        O       -**** WAT      TIP3     14839    H1            2.4229
 5172 SLV3     SLV3     1        O1      -**** WAT      TIP3     11558    H2            1.9324
 5171 SLV3     SLV3     1        O       -**** WAT      TIP3     9443     H2            1.8103
 5172 SLV3     SLV3     1        O1      -**** WAT      TIP3     11558    H1            2.9600
 5172 SLV3     SLV3     1        O1      -**** WAT      TIP3     11558    H2            1.8359
 5171 SLV3     SLV3     1        O       -**** WAT      TIP3     9443     H2            1.9085
 5172 SLV3     SLV3     1        O1      -**** WAT      TIP3     11558    H1            2.9795
 5172 SLV3     SLV3     1        O1      -**** WAT      TIP3     11558    H2            1.7373
 5171 SLV3     SLV3     1        O       -**** WAT      TIP3     9443     H1            2.9967
 5171 SLV3     SLV3     1        O       -**** WAT      TIP3     9443     H2            1.7569
 5172 SLV3     SLV3     1        O1      -**** WAT      TIP3     11558    H2            2.4711
 5171 SLV3     SLV3     1        O       -**** WAT      TIP3     9443     H2            1.7191
 5172 SLV3     SLV3     1        O1      -**** WAT      TIP3     11558    H2            1.8727
 5171 SLV3     SLV3     1        O       -**** WAT      TIP3     9443     H2            1.7459
 5172 SLV3     SLV3     1        O1      -**** WAT      TIP3     11558    H2            1.8130
 5171 SLV3     SLV3     1        O       -**** WAT      TIP3     9443     H2            2.2451
 5172 SLV3     SLV3     1        O1      -**** WAT      TIP3     11558    H2            1.7058
 5171 SLV3     SLV3     1        O       -**** WAT      TIP3     9443     H2            1.8111
 5172 SLV3     SLV3     1        O1      -**** WAT      TIP3     11558    H2            1.7660
 5171 SLV3     SLV3     1        O       -**** WAT      TIP3     9443     H2            1.9192
 5172 SLV3     SLV3     1        O1      -**** WAT      TIP3     11558    H2            1.7573
 5171 SLV3     SLV3     1        O       -**** WAT      TIP3     9443     H2            1.9366
 5172 SLV3     SLV3     1        O1      -**** WAT      TIP3     10420    H1            2.2349
 5172 SLV3     SLV3     1        O1      -**** WAT      TIP3     11558    H2            1.7883
 5171 SLV3     SLV3     1        O       -**** WAT      TIP3     9443     H2            1.7744
 5172 SLV3     SLV3     1        O1      -**** WAT      TIP3     11558    H2            2.3642
 5171 SLV3     SLV3     1        O       -**** WAT      TIP3     9443     H2            1.8366
 5172 SLV3     SLV3     1        O1      -**** WAT      TIP3     11558    H2            2.2476
 5171 SLV3     SLV3     1        O       -**** WAT      TIP3     9443     H2            1.8960
 5172 SLV3     SLV3     1        O1      -**** WAT      TIP3     11558    H1            2.8059
 5172 SLV3     SLV3     1        O1      -**** WAT      TIP3     11558    H2            1.6476
 5171 SLV3     SLV3     1        O       -**** WAT      TIP3     9443     H2            2.0139
 5172 SLV3     SLV3     1        O1      -**** WAT      TIP3     11558    H1            1.7608
 5172 SLV3     SLV3     1        O1      -**** WAT      TIP3     11558    H2            2.9252
 5171 SLV3     SLV3     1        O       -**** WAT      TIP3     9443     H1            2.9887
 5171 SLV3     SLV3     1        O       -**** WAT      TIP3     9443     H2            1.6548
 5172 SLV3     SLV3     1        O1      -**** WAT      TIP3     11558    H1            2.0234
 5171 SLV3     SLV3     1        O       -**** WAT      TIP3     9443     H2            1.8939
 5172 SLV3     SLV3     1        O1      -**** WAT      TIP3     10420    H1            2.1061
 5172 SLV3     SLV3     1        O1      -**** WAT      TIP3     11558    H1            1.7988
 5172 SLV3     SLV3     1        O1      -**** WAT      TIP3     11558    H2            2.9651
 5171 SLV3     SLV3     1        O       -**** WAT      TIP3     9443     H2            2.0008
 5172 SLV3     SLV3     1        O1      -**** WAT      TIP3     11558    H1            1.9644
 5171 SLV3     SLV3     1        O       -**** WAT      TIP3     9443     H2            1.8036
 5172 SLV3     SLV3     1        O1      -**** WAT      TIP3     11558    H1            2.0927
 5171 SLV3     SLV3     1        O       -**** WAT      TIP3     9443     H1            2.9710
 5171 SLV3     SLV3     1        O       -**** WAT      TIP3     9443     H2            1.8051
 5172 SLV3     SLV3     1        O1      -**** WAT      TIP3     11558    H2            2.0259
 5171 SLV3     SLV3     1        O       -**** WAT      TIP3     9443     H1            2.8497
 5171 SLV3     SLV3     1        O       -**** WAT      TIP3     9443     H2            1.6917
 5172 SLV3     SLV3     1        O1      -**** WAT      TIP3     11558    H2            1.7963
 5171 SLV3     SLV3     1        O       -**** WAT      TIP3     9443     H2            1.8967
 5172 SLV3     SLV3     1        O1      -**** WAT      TIP3     11558    H2            1.8473
 5171 SLV3     SLV3     1        O       -**** WAT      TIP3     9443     H2            1.7747
 5172 SLV3     SLV3     1        O1      -**** WAT      TIP3     11558    H2            2.1332
 5171 SLV3     SLV3     1        O       -**** WAT      TIP3     9443     H2            1.9603
 5172 SLV3     SLV3     1        O1      -**** WAT      TIP3     11558    H2            2.2636
 5171 SLV3     SLV3     1        O       -**** WAT      TIP3     9443     H1            2.8770
 5171 SLV3     SLV3     1        O       -**** WAT      TIP3     9443     H2            1.7541
 5172 SLV3     SLV3     1        O1      -**** WAT      TIP3     11558    H1            2.9667
 5172 SLV3     SLV3     1        O1      -**** WAT      TIP3     11558    H2            1.6814
 5171 SLV3     SLV3     1        O       -**** WAT      TIP3     9443     H2            1.9912
 5172 SLV3     SLV3     1        O1      -**** WAT      TIP3     11558    H2            1.9954
 5171 SLV3     SLV3     1        O       -**** WAT      TIP3     9443     H2            1.7633
 5172 SLV3     SLV3     1        O1      -**** WAT      TIP3     11558    H1            2.8485
 5172 SLV3     SLV3     1        O1      -**** WAT      TIP3     11558    H2            1.6228
 5171 SLV3     SLV3     1        O       -**** WAT      TIP3     9443     H1            2.8827
 5171 SLV3     SLV3     1        O       -**** WAT      TIP3     9443     H2            1.6561
 5172 SLV3     SLV3     1        O1      -**** WAT      TIP3     11558    H2            1.9672
 5136 SLV3     SLV3     1        N2      -**** WAT      TIP3     14839    H1            1.9224
 5171 SLV3     SLV3     1        O       -**** WAT      TIP3     9443     H1            2.9536
 5171 SLV3     SLV3     1        O       -**** WAT      TIP3     9443     H2            1.7028
 5172 SLV3     SLV3     1        O1      -**** WAT      TIP3     11558    H2            1.7404
 5136 SLV3     SLV3     1        N2      -**** WAT      TIP3     14839    H1            2.0485
 5171 SLV3     SLV3     1        O       -**** WAT      TIP3     9443     H2            1.8624
 5171 SLV3     SLV3     1        O       -**** WAT      TIP3     14839    H1            2.8504
 5172 SLV3     SLV3     1        O1      -**** WAT      TIP3     11558    H2            1.8300
 5136 SLV3     SLV3     1        N2      -**** WAT      TIP3     14839    H1            2.9615
 5136 SLV3     SLV3     1        N2      -**** WAT      TIP3     14839    H2            1.9290
 5171 SLV3     SLV3     1        O       -**** WAT      TIP3     9443     H2            1.7137
 5171 SLV3     SLV3     1        O       -**** WAT      TIP3     14839    H2            2.9236
 5172 SLV3     SLV3     1        O1      -**** WAT      TIP3     11558    H2            1.8196
 5136 SLV3     SLV3     1        N2      -**** WAT      TIP3     14839    H2            1.9481
 5171 SLV3     SLV3     1        O       -**** WAT      TIP3     9443     H2            1.7269
 5172 SLV3     SLV3     1        O1      -**** WAT      TIP3     11558    H2            1.8461
 5136 SLV3     SLV3     1        N2      -**** WAT      TIP3     14839    H2            1.8866
 5139 SLV3     SLV3     1        N3      -**** WAT      TIP3     14839    H2            2.6560
 5171 SLV3     SLV3     1        O       -**** WAT      TIP3     9443     H1            2.9568
 5171 SLV3     SLV3     1        O       -**** WAT      TIP3     9443     H2            2.0095
 5171 SLV3     SLV3     1        O       -**** WAT      TIP3     12035    H2            2.6627
 5172 SLV3     SLV3     1        O1      -**** WAT      TIP3     11558    H2            1.9772
 5136 SLV3     SLV3     1        N2      -**** WAT      TIP3     14839    H2            2.0478
 5171 SLV3     SLV3     1        O       -**** WAT      TIP3     9443     H2            2.0086
 5172 SLV3     SLV3     1        O1      -**** WAT      TIP3     11558    H1            2.9688
 5172 SLV3     SLV3     1        O1      -**** WAT      TIP3     11558    H2            1.6911
 5136 SLV3     SLV3     1        N2      -**** WAT      TIP3     14839    H2            2.2514
 5171 SLV3     SLV3     1        O       -**** WAT      TIP3     9443     H2            1.9518
 5172 SLV3     SLV3     1        O1      -**** WAT      TIP3     11558    H2            2.2499
 5136 SLV3     SLV3     1        N2      -**** WAT      TIP3     14839    H2            1.8963
 5139 SLV3     SLV3     1        N3      -**** WAT      TIP3     14839    H2            2.8372
 5171 SLV3     SLV3     1        O       -**** WAT      TIP3     9443     H2            1.8078
 5172 SLV3     SLV3     1        O1      -**** WAT      TIP3     11558    H2            2.0374
 5136 SLV3     SLV3     1        N2      -**** WAT      TIP3     14839    H2            2.0411
 5139 SLV3     SLV3     1        N3      -**** WAT      TIP3     14839    H2            2.9518
 5171 SLV3     SLV3     1        O       -**** WAT      TIP3     9443     H2            1.8427
 5172 SLV3     SLV3     1        O1      -**** WAT      TIP3     11558    H2            2.1632
 5136 SLV3     SLV3     1        N2      -**** WAT      TIP3     14839    H2            1.9059
 5139 SLV3     SLV3     1        N3      -**** WAT      TIP3     14839    H2            2.9795
 5171 SLV3     SLV3     1        O       -**** WAT      TIP3     9443     H2            1.7994
 5172 SLV3     SLV3     1        O1      -**** WAT      TIP3     11558    H2            1.8531
 5136 SLV3     SLV3     1        N2      -**** WAT      TIP3     14839    H2            1.9083
 5139 SLV3     SLV3     1        N3      -**** WAT      TIP3     14839    H2            2.5676
 5171 SLV3     SLV3     1        O       -**** WAT      TIP3     9443     H2            1.7867
 5172 SLV3     SLV3     1        O1      -**** WAT      TIP3     11558    H2            2.0885
 5136 SLV3     SLV3     1        N2      -**** WAT      TIP3     14839    H1            2.8451
 5136 SLV3     SLV3     1        N2      -**** WAT      TIP3     14839    H2            1.7181
 5139 SLV3     SLV3     1        N3      -**** WAT      TIP3     14839    H2            2.8262
 5171 SLV3     SLV3     1        O       -**** WAT      TIP3     9443     H2            1.8927
 5172 SLV3     SLV3     1        O1      -**** WAT      TIP3     11558    H2            1.8804
 5136 SLV3     SLV3     1        N2      -**** WAT      TIP3     14839    H2            1.7696
 5139 SLV3     SLV3     1        N3      -**** WAT      TIP3     14839    H2            2.9893
 5171 SLV3     SLV3     1        O       -**** WAT      TIP3     9443     H2            2.0794
 5172 SLV3     SLV3     1        O1      -**** WAT      TIP3     11558    H2            2.0302
 5136 SLV3     SLV3     1        N2      -**** WAT      TIP3     14839    H2            1.9161
 5139 SLV3     SLV3     1        N3      -**** WAT      TIP3     14839    H2            2.5629
 5171 SLV3     SLV3     1        O       -**** WAT      TIP3     9443     H2            1.8911
 5172 SLV3     SLV3     1        O1      -**** WAT      TIP3     11558    H1            1.9427
 5136 SLV3     SLV3     1        N2      -**** WAT      TIP3     14839    H2            1.9992
 5171 SLV3     SLV3     1        O       -**** WAT      TIP3     9443     H2            1.9912
 5172 SLV3     SLV3     1        O1      -**** WAT      TIP3     11558    H1            2.8974
 5172 SLV3     SLV3     1        O1      -**** WAT      TIP3     11558    H2            1.8973
 5136 SLV3     SLV3     1        N2      -**** WAT      TIP3     14839    H1            2.1038
 5171 SLV3     SLV3     1        O       -**** WAT      TIP3     9443     H1            2.7645
 5171 SLV3     SLV3     1        O       -**** WAT      TIP3     9443     H2            1.7959
 5172 SLV3     SLV3     1        O1      -**** WAT      TIP3     11558    H1            1.9792
 5136 SLV3     SLV3     1        N2      -**** WAT      TIP3     14839    H1            1.9367
 5171 SLV3     SLV3     1        O       -**** WAT      TIP3     9443     H2            1.6746
 5172 SLV3     SLV3     1        O1      -**** WAT      TIP3     11558    H1            1.8443
 5136 SLV3     SLV3     1        N2      -**** WAT      TIP3     14839    H1            1.9622
 5171 SLV3     SLV3     1        O       -**** WAT      TIP3     9443     H2            1.9873
 5172 SLV3     SLV3     1        O1      -**** WAT      TIP3     11558    H1            2.0292
 5136 SLV3     SLV3     1        N2      -**** WAT      TIP3     14839    H2            1.9800
 5139 SLV3     SLV3     1        N3      -**** WAT      TIP3     14839    H2            2.9785
 5171 SLV3     SLV3     1        O       -**** WAT      TIP3     9443     H2            1.8795
 5172 SLV3     SLV3     1        O1      -**** WAT      TIP3     11558    H2            2.4328
 5136 SLV3     SLV3     1        N2      -**** WAT      TIP3     14839    H2            1.9561
 5139 SLV3     SLV3     1        N3      -**** WAT      TIP3     14839    H2            2.8312
 5171 SLV3     SLV3     1        O       -**** WAT      TIP3     9443     H2            1.9106
 5172 SLV3     SLV3     1        O1      -**** WAT      TIP3     11558    H2            1.7729
 5136 SLV3     SLV3     1        N2      -**** WAT      TIP3     14839    H2            2.3989
 5139 SLV3     SLV3     1        N3      -**** WAT      TIP3     14839    H2            2.5733
 5171 SLV3     SLV3     1        O       -**** WAT      TIP3     9443     H2            1.7074
 5172 SLV3     SLV3     1        O1      -**** WAT      TIP3     11558    H2            1.9795
 5136 SLV3     SLV3     1        N2      -**** WAT      TIP3     14839    H2            1.8429
 5139 SLV3     SLV3     1        N3      -**** WAT      TIP3     14839    H2            2.8550
 5171 SLV3     SLV3     1        O       -**** WAT      TIP3     9443     H2            1.9575
 5172 SLV3     SLV3     1        O1      -**** WAT      TIP3     11558    H2            1.7729
 5136 SLV3     SLV3     1        N2      -**** WAT      TIP3     14839    H2            1.8734
 5139 SLV3     SLV3     1        N3      -**** WAT      TIP3     14839    H2            2.8948
 5171 SLV3     SLV3     1        O       -**** WAT      TIP3     9443     H2            1.8510
 5171 SLV3     SLV3     1        O       -**** WAT      TIP3     12035    H2            2.5621
 5172 SLV3     SLV3     1        O1      -**** WAT      TIP3     11558    H2            2.1639
 5136 SLV3     SLV3     1        N2      -**** WAT      TIP3     14839    H2            1.9783
 5139 SLV3     SLV3     1        N3      -**** WAT      TIP3     14839    H2            2.8756
 5171 SLV3     SLV3     1        O       -**** WAT      TIP3     9443     H2            1.9246
 5172 SLV3     SLV3     1        O1      -**** WAT      TIP3     11558    H1            2.9696
 5172 SLV3     SLV3     1        O1      -**** WAT      TIP3     11558    H2            1.7806
 5136 SLV3     SLV3     1        N2      -**** WAT      TIP3     12035    H2            1.9239
 5136 SLV3     SLV3     1        N2      -**** WAT      TIP3     14839    H2            1.8968
 5139 SLV3     SLV3     1        N3      -**** WAT      TIP3     14839    H2            2.7039
 5171 SLV3     SLV3     1        O       -**** WAT      TIP3     9443     H2            2.1985
 5171 SLV3     SLV3     1        O       -**** WAT      TIP3     12035    H1            2.9192
 5171 SLV3     SLV3     1        O       -**** WAT      TIP3     12035    H2            2.6838
 5172 SLV3     SLV3     1        O1      -**** WAT      TIP3     11558    H2            1.8817
 5136 SLV3     SLV3     1        N2      -**** WAT      TIP3     14839    H2            1.9601
 5139 SLV3     SLV3     1        N3      -**** WAT      TIP3     14839    H2            2.8052
 5171 SLV3     SLV3     1        O       -**** WAT      TIP3     9443     H2            1.7463
 5172 SLV3     SLV3     1        O1      -**** WAT      TIP3     11558    H2            1.8499
 5136 SLV3     SLV3     1        N2      -**** WAT      TIP3     14839    H2            1.8594
 5171 SLV3     SLV3     1        O       -**** WAT      TIP3     9443     H2            2.1314
 5172 SLV3     SLV3     1        O1      -**** WAT      TIP3     11558    H2            2.0486
 5172 SLV3     SLV3     1        O1      -**** WAT      TIP3     14839    H2            2.7952
 5136 SLV3     SLV3     1        N2      -**** WAT      TIP3     12035    H1            2.0384
 5139 SLV3     SLV3     1        N3      -**** WAT      TIP3     12035    H1            2.7070
 5171 SLV3     SLV3     1        O       -**** WAT      TIP3     9443     H2            1.7643
 5172 SLV3     SLV3     1        O1      -**** WAT      TIP3     11558    H1            2.9513
 5172 SLV3     SLV3     1        O1      -**** WAT      TIP3     11558    H2            1.7337
 5136 SLV3     SLV3     1        N2      -**** WAT      TIP3     12035    H1            1.9259
 5136 SLV3     SLV3     1        N2      -**** WAT      TIP3     14839    H2            2.7381
 5171 SLV3     SLV3     1        O       -**** WAT      TIP3     9443     H2            1.6910
 5172 SLV3     SLV3     1        O1      -**** WAT      TIP3     11558    H2            2.1555
 5136 SLV3     SLV3     1        N2      -**** WAT      TIP3     12035    H1            2.2797
 5136 SLV3     SLV3     1        N2      -**** WAT      TIP3     14839    H2            2.4814
 5171 SLV3     SLV3     1        O       -**** WAT      TIP3     9443     H2            1.9507
 5172 SLV3     SLV3     1        O1      -**** WAT      TIP3     11558    H2            1.9651
 5136 SLV3     SLV3     1        N2      -**** WAT      TIP3     12035    H1            1.9154
 5171 SLV3     SLV3     1        O       -**** WAT      TIP3     9443     H2            1.8462
 5172 SLV3     SLV3     1        O1      -**** WAT      TIP3     11558    H2            2.3109
 5136 SLV3     SLV3     1        N2      -**** WAT      TIP3     12035    H1            2.0163
 5139 SLV3     SLV3     1        N3      -**** WAT      TIP3     12035    H1            2.6494
 5171 SLV3     SLV3     1        O       -**** WAT      TIP3     9443     H2            1.9082
 5172 SLV3     SLV3     1        O1      -**** WAT      TIP3     11558    H2            2.8227
 5136 SLV3     SLV3     1        N2      -**** WAT      TIP3     12035    H1            1.8888
 5139 SLV3     SLV3     1        N3      -**** WAT      TIP3     12035    H1            2.7965
 5171 SLV3     SLV3     1        O       -**** WAT      TIP3     4423     H1            2.7917
 5171 SLV3     SLV3     1        O       -**** WAT      TIP3     9443     H2            1.8759
 5172 SLV3     SLV3     1        O1      -**** WAT      TIP3     11558    H2            2.7031
 5136 SLV3     SLV3     1        N2      -**** WAT      TIP3     12035    H1            2.0327
 5139 SLV3     SLV3     1        N3      -**** WAT      TIP3     12035    H1            2.8989
 5171 SLV3     SLV3     1        O       -**** WAT      TIP3     9443     H2            2.0414
 5172 SLV3     SLV3     1        O1      -**** WAT      TIP3     11558    H1            2.9768
 5172 SLV3     SLV3     1        O1      -**** WAT      TIP3     11558    H2            1.7052
 5136 SLV3     SLV3     1        N2      -**** WAT      TIP3     12035    H1            2.1094
 5139 SLV3     SLV3     1        N3      -**** WAT      TIP3     12035    H1            2.8693
 5171 SLV3     SLV3     1        O       -**** WAT      TIP3     4423     H1            2.4276
 5171 SLV3     SLV3     1        O       -**** WAT      TIP3     9443     H1            2.9146
 5171 SLV3     SLV3     1        O       -**** WAT      TIP3     9443     H2            1.7690
 5172 SLV3     SLV3     1        O1      -**** WAT      TIP3     11558    H2            2.0749
 5136 SLV3     SLV3     1        N2      -**** WAT      TIP3     12035    H1            2.8493
 5171 SLV3     SLV3     1        O       -**** WAT      TIP3     9443     H2            1.8078
 5172 SLV3     SLV3     1        O1      -**** WAT      TIP3     11558    H1            2.9547
 5172 SLV3     SLV3     1        O1      -**** WAT      TIP3     11558    H2            1.9473
 5136 SLV3     SLV3     1        N2      -**** WAT      TIP3     12035    H1            1.7435
 5139 SLV3     SLV3     1        N3      -**** WAT      TIP3     12035    H1            2.7933
 5171 SLV3     SLV3     1        O       -**** WAT      TIP3     9443     H2            1.7381
 5172 SLV3     SLV3     1        O1      -**** WAT      TIP3     11558    H1            1.8553
 5172 SLV3     SLV3     1        O1      -**** WAT      TIP3     11558    H2            2.9615
 5136 SLV3     SLV3     1        N2      -**** WAT      TIP3     12035    H1            1.8788
 5139 SLV3     SLV3     1        N3      -**** WAT      TIP3     12035    H1            2.6140
 5171 SLV3     SLV3     1        O       -**** WAT      TIP3     9443     H2            1.9143
 5172 SLV3     SLV3     1        O1      -**** WAT      TIP3     11558    H1            2.9699
 5172 SLV3     SLV3     1        O1      -**** WAT      TIP3     11558    H2            1.9233
 5136 SLV3     SLV3     1        N2      -**** WAT      TIP3     12035    H1            1.9432
 5139 SLV3     SLV3     1        N3      -**** WAT      TIP3     12035    H1            2.6337
 5171 SLV3     SLV3     1        O       -**** WAT      TIP3     9443     H2            1.6672
 5172 SLV3     SLV3     1        O1      -**** WAT      TIP3     11558    H1            2.9544
 5172 SLV3     SLV3     1        O1      -**** WAT      TIP3     11558    H2            1.7833
 5136 SLV3     SLV3     1        N2      -**** WAT      TIP3     12035    H2            1.8869
 5139 SLV3     SLV3     1        N3      -**** WAT      TIP3     12035    H2            2.9277
 5171 SLV3     SLV3     1        O       -**** WAT      TIP3     4423     H2            2.3568
 5171 SLV3     SLV3     1        O       -**** WAT      TIP3     9443     H2            1.7017
 5172 SLV3     SLV3     1        O1      -**** WAT      TIP3     11558    H1            2.9168
 5136 SLV3     SLV3     1        N2      -**** WAT      TIP3     12035    H2            2.5135
 5171 SLV3     SLV3     1        O       -**** WAT      TIP3     9443     H2            1.8367
 5172 SLV3     SLV3     1        O1      -**** WAT      TIP3     11558    H2            1.9737
 5136 SLV3     SLV3     1        N2      -**** WAT      TIP3     12035    H2            2.0388
 5139 SLV3     SLV3     1        N3      -**** WAT      TIP3     12035    H2            2.6754
 5171 SLV3     SLV3     1        O       -**** WAT      TIP3     9443     H2            2.3542
 5172 SLV3     SLV3     1        O1      -**** WAT      TIP3     11558    H1            2.9438
 5172 SLV3     SLV3     1        O1      -**** WAT      TIP3     11558    H2            1.8278
 5136 SLV3     SLV3     1        N2      -**** WAT      TIP3     12035    H2            2.1743
 5139 SLV3     SLV3     1        N3      -**** WAT      TIP3     12035    H2            2.7879
 5171 SLV3     SLV3     1        O       -**** WAT      TIP3     4423     H2            2.7517
 5171 SLV3     SLV3     1        O       -**** WAT      TIP3     9443     H2            1.6734
 5172 SLV3     SLV3     1        O1      -**** WAT      TIP3     11558    H2            2.0951
 5136 SLV3     SLV3     1        N2      -**** WAT      TIP3     12035    H2            1.9438
 5139 SLV3     SLV3     1        N3      -**** WAT      TIP3     12035    H2            2.9405
 5171 SLV3     SLV3     1        O       -**** WAT      TIP3     9443     H2            1.7073
 5172 SLV3     SLV3     1        O1      -**** WAT      TIP3     11558    H2            1.8369
 5136 SLV3     SLV3     1        N2      -**** WAT      TIP3     12035    H2            1.9160
 5139 SLV3     SLV3     1        N3      -**** WAT      TIP3     12035    H2            2.9647
 5171 SLV3     SLV3     1        O       -**** WAT      TIP3     9443     H1            2.9884
 5171 SLV3     SLV3     1        O       -**** WAT      TIP3     9443     H2            1.7523
 5172 SLV3     SLV3     1        O1      -**** WAT      TIP3     11558    H1            2.9966
 5172 SLV3     SLV3     1        O1      -**** WAT      TIP3     11558    H2            1.9321
 5136 SLV3     SLV3     1        N2      -**** WAT      TIP3     12035    H2            1.9238
 5171 SLV3     SLV3     1        O       -**** WAT      TIP3     9443     H2            2.1126
 5172 SLV3     SLV3     1        O1      -**** WAT      TIP3     11558    H2            2.0291
 5136 SLV3     SLV3     1        N2      -**** WAT      TIP3     12035    H2            2.6541
 5171 SLV3     SLV3     1        O       -**** WAT      TIP3     9443     H2            1.7127
 5172 SLV3     SLV3     1        O1      -**** WAT      TIP3     11558    H1            1.7992
 5136 SLV3     SLV3     1        N2      -**** WAT      TIP3     12035    H2            1.7973
 5139 SLV3     SLV3     1        N3      -**** WAT      TIP3     12035    H2            2.8795
 5171 SLV3     SLV3     1        O       -**** WAT      TIP3     9443     H2            1.7992
 5172 SLV3     SLV3     1        O1      -**** WAT      TIP3     11558    H1            2.3773
 5136 SLV3     SLV3     1        N2      -**** WAT      TIP3     12035    H2            2.1712
 5171 SLV3     SLV3     1        O       -**** WAT      TIP3     9443     H2            2.1521
 5172 SLV3     SLV3     1        O1      -**** WAT      TIP3     11558    H1            1.9909
 5136 SLV3     SLV3     1        N2      -**** WAT      TIP3     12035    H2            1.9531
 5139 SLV3     SLV3     1        N3      -**** WAT      TIP3     12035    H2            2.8909
 5171 SLV3     SLV3     1        O       -**** WAT      TIP3     9443     H2            2.1296
 5172 SLV3     SLV3     1        O1      -**** WAT      TIP3     11558    H1            1.8066
 5136 SLV3     SLV3     1        N2      -**** WAT      TIP3     12035    H2            1.9972
 5171 SLV3     SLV3     1        O       -**** WAT      TIP3     9443     H2            1.7629
 5172 SLV3     SLV3     1        O1      -**** WAT      TIP3     11558    H1            1.9030
 5136 SLV3     SLV3     1        N2      -**** WAT      TIP3     12035    H2            1.8524
 5139 SLV3     SLV3     1        N3      -**** WAT      TIP3     12035    H2            2.7802
 5171 SLV3     SLV3     1        O       -**** WAT      TIP3     9443     H2            1.8473
 5172 SLV3     SLV3     1        O1      -**** WAT      TIP3     11558    H1            2.3164
 5136 SLV3     SLV3     1        N2      -**** WAT      TIP3     12035    H2            2.0737
 5171 SLV3     SLV3     1        O       -**** WAT      TIP3     9443     H2            1.8457
 5172 SLV3     SLV3     1        O1      -**** WAT      TIP3     11558    H1            1.9460
 5136 SLV3     SLV3     1        N2      -**** WAT      TIP3     12035    H2            2.0660
 5171 SLV3     SLV3     1        O       -**** WAT      TIP3     9443     H2            1.8795
 5172 SLV3     SLV3     1        O1      -**** WAT      TIP3     11558    H2            2.1197
 5136 SLV3     SLV3     1        N2      -**** WAT      TIP3     12035    H2            1.7884
 5139 SLV3     SLV3     1        N3      -**** WAT      TIP3     12035    H2            2.8526
 5171 SLV3     SLV3     1        O       -**** WAT      TIP3     9443     H2            1.9023
 5172 SLV3     SLV3     1        O1      -**** WAT      TIP3     11558    H1            1.8961
 5136 SLV3     SLV3     1        N2      -**** WAT      TIP3     12035    H1            1.8492
 5171 SLV3     SLV3     1        O       -**** WAT      TIP3     9443     H2            1.9367
 5172 SLV3     SLV3     1        O1      -**** WAT      TIP3     11558    H1            2.0085
 5136 SLV3     SLV3     1        N2      -**** WAT      TIP3     12035    H1            1.8074
 5139 SLV3     SLV3     1        N3      -**** WAT      TIP3     12035    H1            2.7038
 5171 SLV3     SLV3     1        O       -**** WAT      TIP3     9443     H1            2.9961
 5171 SLV3     SLV3     1        O       -**** WAT      TIP3     9443     H2            1.6562
 5172 SLV3     SLV3     1        O1      -**** WAT      TIP3     11558    H2            1.8559
 5136 SLV3     SLV3     1        N2      -**** WAT      TIP3     12035    H1            2.6585
 5171 SLV3     SLV3     1        O       -**** WAT      TIP3     9443     H1            1.7972
 5171 SLV3     SLV3     1        O       -**** WAT      TIP3     9443     H2            2.8341
 5172 SLV3     SLV3     1        O1      -**** WAT      TIP3     11558    H2            1.9057
 5136 SLV3     SLV3     1        N2      -**** WAT      TIP3     14839    H2            1.9215
 5139 SLV3     SLV3     1        N3      -**** WAT      TIP3     14839    H2            2.8846
 5171 SLV3     SLV3     1        O       -**** WAT      TIP3     9443     H1            1.9427
 5172 SLV3     SLV3     1        O1      -**** WAT      TIP3     11558    H2            1.7626
 5136 SLV3     SLV3     1        N2      -**** WAT      TIP3     14839    H2            1.9906
 5139 SLV3     SLV3     1        N3      -**** WAT      TIP3     14839    H2            2.4538
 5171 SLV3     SLV3     1        O       -**** WAT      TIP3     9443     H1            2.1155
 5172 SLV3     SLV3     1        O1      -**** WAT      TIP3     11558    H2            1.8418
 5136 SLV3     SLV3     1        N2      -**** WAT      TIP3     14839    H2            1.8255
 5171 SLV3     SLV3     1        O       -**** WAT      TIP3     8888     H1            2.1329
 5171 SLV3     SLV3     1        O       -**** WAT      TIP3     9443     H1            2.0139
 5172 SLV3     SLV3     1        O1      -**** WAT      TIP3     11558    H1            2.8820
 5172 SLV3     SLV3     1        O1      -**** WAT      TIP3     11558    H2            1.6885
 5136 SLV3     SLV3     1        N2      -**** WAT      TIP3     12035    H2            2.3186
 5139 SLV3     SLV3     1        N3      -**** WAT      TIP3     12035    H2            2.9635
 5171 SLV3     SLV3     1        O       -**** WAT      TIP3     8888     H2            2.9334
 5171 SLV3     SLV3     1        O       -**** WAT      TIP3     9443     H1            1.6619
 5172 SLV3     SLV3     1        O1      -**** WAT      TIP3     11558    H2            1.9591
 5136 SLV3     SLV3     1        N2      -**** WAT      TIP3     12035    H2            1.9282
 5139 SLV3     SLV3     1        N3      -**** WAT      TIP3     12035    H2            2.5915
 5171 SLV3     SLV3     1        O       -**** WAT      TIP3     9443     H1            1.7989
 5172 SLV3     SLV3     1        O1      -**** WAT      TIP3     11558    H1            2.9935
 5172 SLV3     SLV3     1        O1      -**** WAT      TIP3     11558    H2            1.8140
 5136 SLV3     SLV3     1        N2      -**** WAT      TIP3     12035    H2            2.5304
 5171 SLV3     SLV3     1        O       -**** WAT      TIP3     9443     H1            1.9406
 5172 SLV3     SLV3     1        O1      -**** WAT      TIP3     11558    H2            1.8467
 5136 SLV3     SLV3     1        N2      -**** WAT      TIP3     12035    H2            1.9869
 5171 SLV3     SLV3     1        O       -**** WAT      TIP3     9443     H1            1.8490
 5172 SLV3     SLV3     1        O1      -**** WAT      TIP3     11558    H2            2.0630
 5136 SLV3     SLV3     1        N2      -**** WAT      TIP3     12035    H2            1.8481
 5171 SLV3     SLV3     1        O       -**** WAT      TIP3     9443     H1            1.8684
 5172 SLV3     SLV3     1        O1      -**** WAT      TIP3     11558    H2            2.1178
 5136 SLV3     SLV3     1        N2      -**** WAT      TIP3     12035    H2            2.0823
 5171 SLV3     SLV3     1        O       -**** WAT      TIP3     9443     H1            1.8547
 5171 SLV3     SLV3     1        O       -**** WAT      TIP3     9443     H2            2.8567
 5172 SLV3     SLV3     1        O1      -**** WAT      TIP3     11558    H1            2.3393
 5136 SLV3     SLV3     1        N2      -**** WAT      TIP3     12035    H2            1.9087
 5139 SLV3     SLV3     1        N3      -**** WAT      TIP3     12035    H2            2.7630
 5171 SLV3     SLV3     1        O       -**** WAT      TIP3     9443     H1            2.1024
 5172 SLV3     SLV3     1        O1      -**** WAT      TIP3     11558    H1            2.2840
 5136 SLV3     SLV3     1        N2      -**** WAT      TIP3     12035    H2            1.7912
 5139 SLV3     SLV3     1        N3      -**** WAT      TIP3     12035    H2            2.8212
 5171 SLV3     SLV3     1        O       -**** WAT      TIP3     9443     H1            1.8107
 5171 SLV3     SLV3     1        O       -**** WAT      TIP3     9443     H2            2.9472
 5172 SLV3     SLV3     1        O1      -**** WAT      TIP3     11558    H1            2.9705
 5172 SLV3     SLV3     1        O1      -**** WAT      TIP3     11558    H2            1.8405
 5136 SLV3     SLV3     1        N2      -**** WAT      TIP3     12035    H2            1.8591
 5139 SLV3     SLV3     1        N3      -**** WAT      TIP3     12035    H2            2.8498
 5171 SLV3     SLV3     1        O       -**** WAT      TIP3     9443     H1            1.6213
 5172 SLV3     SLV3     1        O1      -**** WAT      TIP3     11558    H1            1.8074
 5136 SLV3     SLV3     1        N2      -**** WAT      TIP3     12035    H2            1.8952
 5139 SLV3     SLV3     1        N3      -**** WAT      TIP3     12035    H2            2.8433
 5171 SLV3     SLV3     1        O       -**** WAT      TIP3     9443     H1            1.7547
 5172 SLV3     SLV3     1        O1      -**** WAT      TIP3     11558    H1            2.0632
 5172 SLV3     SLV3     1        O1      -**** WAT      TIP3     11558    H2            2.8956
 5136 SLV3     SLV3     1        N2      -**** WAT      TIP3     12035    H2            1.8372
 5139 SLV3     SLV3     1        N3      -**** WAT      TIP3     12035    H2            2.6835
 5171 SLV3     SLV3     1        O       -**** WAT      TIP3     9443     H1            1.9527
 5172 SLV3     SLV3     1        O1      -**** WAT      TIP3     11558    H1            2.5913
 5136 SLV3     SLV3     1        N2      -**** WAT      TIP3     12035    H2            1.9282
 5139 SLV3     SLV3     1        N3      -**** WAT      TIP3     12035    H2            2.8479
 5171 SLV3     SLV3     1        O       -**** WAT      TIP3     9443     H1            1.8433
 5172 SLV3     SLV3     1        O1      -**** WAT      TIP3     11558    H1            1.8767
 5172 SLV3     SLV3     1        O1      -**** WAT      TIP3     11558    H2            2.9762
 5136 SLV3     SLV3     1        N2      -**** WAT      TIP3     12035    H2            1.7190
 5171 SLV3     SLV3     1        O       -**** WAT      TIP3     9443     H1            2.1943
 5172 SLV3     SLV3     1        O1      -**** WAT      TIP3     11558    H1            2.0121
 5136 SLV3     SLV3     1        N2      -**** WAT      TIP3     12035    H2            1.7853
 5139 SLV3     SLV3     1        N3      -**** WAT      TIP3     12035    H2            2.8161
 5171 SLV3     SLV3     1        O       -**** WAT      TIP3     9443     H1            1.8402
 5172 SLV3     SLV3     1        O1      -**** WAT      TIP3     11558    H1            2.9900
 5136 SLV3     SLV3     1        N2      -**** WAT      TIP3     12035    H1            2.0472
 5171 SLV3     SLV3     1        O       -**** WAT      TIP3     9443     H1            1.8347
 5172 SLV3     SLV3     1        O1      -**** WAT      TIP3     11558    H1            1.7958
 5136 SLV3     SLV3     1        N2      -**** WAT      TIP3     12035    H1            1.7645
 5139 SLV3     SLV3     1        N3      -**** WAT      TIP3     12035    H1            2.9685
 5171 SLV3     SLV3     1        O       -**** WAT      TIP3     9443     H1            1.9041
 5172 SLV3     SLV3     1        O1      -**** WAT      TIP3     11558    H1            2.0457
 5172 SLV3     SLV3     1        O1      -**** WAT      TIP3     12035    H1            2.9370
 5136 SLV3     SLV3     1        N2      -**** WAT      TIP3     12035    H1            1.8205
 5139 SLV3     SLV3     1        N3      -**** WAT      TIP3     12035    H1            2.9963
 5171 SLV3     SLV3     1        O       -**** WAT      TIP3     9443     H1            1.7661
 5172 SLV3     SLV3     1        O1      -**** WAT      TIP3     11558    H2            2.1970
 5136 SLV3     SLV3     1        N2      -**** WAT      TIP3     12035    H1            1.7573
 5139 SLV3     SLV3     1        N3      -**** WAT      TIP3     12035    H1            2.7822
 5171 SLV3     SLV3     1        O       -**** WAT      TIP3     9443     H1            1.6321
 5172 SLV3     SLV3     1        O1      -**** WAT      TIP3     11558    H1            2.9911
 5172 SLV3     SLV3     1        O1      -**** WAT      TIP3     11558    H2            1.7730
 5136 SLV3     SLV3     1        N2      -**** WAT      TIP3     12035    H1            2.2353
 5139 SLV3     SLV3     1        N3      -**** WAT      TIP3     12035    H1            2.8784
 5171 SLV3     SLV3     1        O       -**** WAT      TIP3     8888     H1            2.2351
 5171 SLV3     SLV3     1        O       -**** WAT      TIP3     9443     H1            1.9632
 5172 SLV3     SLV3     1        O1      -**** WAT      TIP3     11558    H2            1.9944
 5136 SLV3     SLV3     1        N2      -**** WAT      TIP3     12035    H1            1.9975
 5171 SLV3     SLV3     1        O       -**** WAT      TIP3     8888     H1            2.8652
 5171 SLV3     SLV3     1        O       -**** WAT      TIP3     9443     H1            1.9452
 5172 SLV3     SLV3     1        O1      -**** WAT      TIP3     11558    H2            1.7503
 5136 SLV3     SLV3     1        N2      -**** WAT      TIP3     12035    H1            2.0048
 5139 SLV3     SLV3     1        N3      -**** WAT      TIP3     12035    H1            2.9397
 5171 SLV3     SLV3     1        O       -**** WAT      TIP3     9443     H1            1.8465
 5136 SLV3     SLV3     1        N2      -**** WAT      TIP3     12035    H1            1.7147
 5139 SLV3     SLV3     1        N3      -**** WAT      TIP3     12035    H1            2.6969
 5171 SLV3     SLV3     1        O       -**** WAT      TIP3     8888     H1            1.9486
 5171 SLV3     SLV3     1        O       -**** WAT      TIP3     9443     H1            1.8340
 5172 SLV3     SLV3     1        O1      -**** WAT      TIP3     11558    H2            2.0752
 5136 SLV3     SLV3     1        N2      -**** WAT      TIP3     12035    H1            1.9877
 5171 SLV3     SLV3     1        O       -**** WAT      TIP3     9443     H1            1.9493
 5136 SLV3     SLV3     1        N2      -**** WAT      TIP3     12035    H1            1.8588
 5139 SLV3     SLV3     1        N3      -**** WAT      TIP3     12035    H1            2.8659
 5171 SLV3     SLV3     1        O       -**** WAT      TIP3     8888     H1            2.4057
 5171 SLV3     SLV3     1        O       -**** WAT      TIP3     9443     H1            1.6651
 5172 SLV3     SLV3     1        O1      -**** WAT      TIP3     11558    H2            2.2732
 5136 SLV3     SLV3     1        N2      -**** WAT      TIP3     12035    H1            2.7794
 5171 SLV3     SLV3     1        O       -**** WAT      TIP3     9443     H1            1.7852
 5171 SLV3     SLV3     1        O       -**** WAT      TIP3     9443     H2            2.9709
 5172 SLV3     SLV3     1        O1      -**** WAT      TIP3     11558    H2            2.2362
 5136 SLV3     SLV3     1        N2      -**** WAT      TIP3     12035    H1            1.9526
 5139 SLV3     SLV3     1        N3      -**** WAT      TIP3     12035    H1            2.5449
 5171 SLV3     SLV3     1        O       -**** WAT      TIP3     9443     H1            1.8303
 5172 SLV3     SLV3     1        O1      -**** WAT      TIP3     11558    H1            2.9711
 5172 SLV3     SLV3     1        O1      -**** WAT      TIP3     11558    H2            1.9441
 5136 SLV3     SLV3     1        N2      -**** WAT      TIP3     14839    H2            1.9605
 5139 SLV3     SLV3     1        N3      -**** WAT      TIP3     14839    H2            2.8171
 5171 SLV3     SLV3     1        O       -**** WAT      TIP3     9443     H1            1.8693
 5172 SLV3     SLV3     1        O1      -**** WAT      TIP3     11558    H1            1.8453
 5136 SLV3     SLV3     1        N2      -**** WAT      TIP3     12035    H1            1.8857
 5139 SLV3     SLV3     1        N3      -**** WAT      TIP3     12035    H1            2.7600
 5171 SLV3     SLV3     1        O       -**** WAT      TIP3     9443     H1            1.8412
 5171 SLV3     SLV3     1        O       -**** WAT      TIP3     9443     H2            2.9013
 5172 SLV3     SLV3     1        O1      -**** WAT      TIP3     11558    H1            1.7437
 5136 SLV3     SLV3     1        N2      -**** WAT      TIP3     12035    H1            2.5492
 5136 SLV3     SLV3     1        N2      -**** WAT      TIP3     14839    H2            2.3326
 5139 SLV3     SLV3     1        N3      -**** WAT      TIP3     14839    H2            2.9542
 5171 SLV3     SLV3     1        O       -**** WAT      TIP3     9443     H1            1.7543
 5171 SLV3     SLV3     1        O       -**** WAT      TIP3     9443     H2            2.8699
 5172 SLV3     SLV3     1        O1      -**** WAT      TIP3     11558    H1            1.7376
 5136 SLV3     SLV3     1        N2      -**** WAT      TIP3     12035    H2            1.9207
 5171 SLV3     SLV3     1        O       -**** WAT      TIP3     9443     H1            1.7153
 5171 SLV3     SLV3     1        O       -**** WAT      TIP3     9443     H2            2.9465
 5172 SLV3     SLV3     1        O1      -**** WAT      TIP3     11558    H1            1.9047
 5136 SLV3     SLV3     1        N2      -**** WAT      TIP3     12035    H2            1.9579
 5139 SLV3     SLV3     1        N3      -**** WAT      TIP3     12035    H2            2.8796
 5171 SLV3     SLV3     1        O       -**** WAT      TIP3     8888     H1            2.9966
 5171 SLV3     SLV3     1        O       -**** WAT      TIP3     9443     H1            1.8574
 5171 SLV3     SLV3     1        O       -**** WAT      TIP3     9443     H2            2.8095
 5172 SLV3     SLV3     1        O1      -**** WAT      TIP3     11558    H1            1.8387
 5136 SLV3     SLV3     1        N2      -**** WAT      TIP3     12035    H2            1.8818
 5171 SLV3     SLV3     1        O       -**** WAT      TIP3     9443     H1            2.1140
 5172 SLV3     SLV3     1        O1      -**** WAT      TIP3     11558    H1            1.8417
 5183 SLV3     SLV3     1        CL1     -**** WAT      TIP3     14839    H1            2.1972
 5136 SLV3     SLV3     1        N2      -**** WAT      TIP3     12035    H2            1.8191
 5139 SLV3     SLV3     1        N3      -**** WAT      TIP3     12035    H2            2.8551
 5171 SLV3     SLV3     1        O       -**** WAT      TIP3     9443     H1            1.6713
 5171 SLV3     SLV3     1        O       -**** WAT      TIP3     9443     H2            2.8350
 5172 SLV3     SLV3     1        O1      -**** WAT      TIP3     11558    H1            1.7249
 5172 SLV3     SLV3     1        O1      -**** WAT      TIP3     11558    H2            2.9161
 5136 SLV3     SLV3     1        N2      -**** WAT      TIP3     12035    H2            1.9181
 5139 SLV3     SLV3     1        N3      -**** WAT      TIP3     12035    H2            2.9635
 5171 SLV3     SLV3     1        O       -**** WAT      TIP3     9443     H1            1.9638
 5172 SLV3     SLV3     1        O1      -**** WAT      TIP3     11558    H1            2.0215
 5136 SLV3     SLV3     1        N2      -**** WAT      TIP3     12035    H2            1.9721
 5139 SLV3     SLV3     1        N3      -**** WAT      TIP3     12035    H2            2.9250
 5171 SLV3     SLV3     1        O       -**** WAT      TIP3     9443     H1            2.0947
 5172 SLV3     SLV3     1        O1      -**** WAT      TIP3     11558    H2            2.0000
 5172 SLV3     SLV3     1        O1      -**** WAT      TIP3     14839    H1            2.9522
 5136 SLV3     SLV3     1        N2      -**** WAT      TIP3     12035    H2            2.0271
 5139 SLV3     SLV3     1        N3      -**** WAT      TIP3     12035    H2            2.9379
 5171 SLV3     SLV3     1        O       -**** WAT      TIP3     9443     H1            2.0008
 5172 SLV3     SLV3     1        O1      -**** WAT      TIP3     11558    H2            2.0562
 5135 SLV3     SLV3     1        N1      -**** WAT      TIP3     5087     H2            2.9303
 5136 SLV3     SLV3     1        N2      -**** WAT      TIP3     12035    H1            1.8831
 5171 SLV3     SLV3     1        O       -**** WAT      TIP3     9443     H1            2.3029
 5172 SLV3     SLV3     1        O1      -**** WAT      TIP3     11558    H2            2.2287
 5136 SLV3     SLV3     1        N2      -**** WAT      TIP3     12035    H1            1.9379
 5139 SLV3     SLV3     1        N3      -**** WAT      TIP3     12035    H1            2.9888
 5171 SLV3     SLV3     1        O       -**** WAT      TIP3     9443     H1            1.9123
 5171 SLV3     SLV3     1        O       -**** WAT      TIP3     9443     H2            2.9579
 5172 SLV3     SLV3     1        O1      -**** WAT      TIP3     11558    H1            2.8890
 5172 SLV3     SLV3     1        O1      -**** WAT      TIP3     11558    H2            1.9461
 5136 SLV3     SLV3     1        N2      -**** WAT      TIP3     12035    H1            2.0579
 5139 SLV3     SLV3     1        N3      -**** WAT      TIP3     12035    H1            2.7146
 5171 SLV3     SLV3     1        O       -**** WAT      TIP3     9443     H1            1.7538
 5172 SLV3     SLV3     1        O1      -**** WAT      TIP3     11558    H2            2.0757
 5132 SLV3     SLV3     1        CL      -8036 WAT      TIP3     1836     H2            2.7080
 5136 SLV3     SLV3     1        N2      -**** WAT      TIP3     12035    H1            1.8540
 5139 SLV3     SLV3     1        N3      -**** WAT      TIP3     12035    H1            2.7951
 5171 SLV3     SLV3     1        O       -**** WAT      TIP3     9443     H1            1.8947
 5172 SLV3     SLV3     1        O1      -**** WAT      TIP3     11558    H1            2.9035
 5172 SLV3     SLV3     1        O1      -**** WAT      TIP3     11558    H2            1.8192
 5136 SLV3     SLV3     1        N2      -**** WAT      TIP3     14839    H1            1.9080
 5139 SLV3     SLV3     1        N3      -**** WAT      TIP3     14839    H1            2.7640
 5171 SLV3     SLV3     1        O       -**** WAT      TIP3     4661     H2            2.6449
 5171 SLV3     SLV3     1        O       -**** WAT      TIP3     9443     H1            1.6905
 5172 SLV3     SLV3     1        O1      -**** WAT      TIP3     11558    H2            1.7855
 5136 SLV3     SLV3     1        N2      -**** WAT      TIP3     14839    H1            1.9776
 5139 SLV3     SLV3     1        N3      -**** WAT      TIP3     14839    H1            2.7914
 5171 SLV3     SLV3     1        O       -**** WAT      TIP3     9443     H1            1.7311
 5172 SLV3     SLV3     1        O1      -**** WAT      TIP3     11558    H2            1.8906
 5136 SLV3     SLV3     1        N2      -**** WAT      TIP3     14839    H1            2.0291
 5139 SLV3     SLV3     1        N3      -**** WAT      TIP3     14839    H1            2.6801
 5171 SLV3     SLV3     1        O       -**** WAT      TIP3     9443     H1            1.6680
 5172 SLV3     SLV3     1        O1      -**** WAT      TIP3     11558    H1            2.5057
 5136 SLV3     SLV3     1        N2      -**** WAT      TIP3     14839    H1            1.9571
 5139 SLV3     SLV3     1        N3      -**** WAT      TIP3     14839    H1            2.9450
 5171 SLV3     SLV3     1        O       -**** WAT      TIP3     9443     H1            2.1000
 5172 SLV3     SLV3     1        O1      -**** WAT      TIP3     11558    H1            1.7789
 5172 SLV3     SLV3     1        O1      -**** WAT      TIP3     11558    H2            2.9231
 5136 SLV3     SLV3     1        N2      -**** WAT      TIP3     14839    H1            1.7667
 5139 SLV3     SLV3     1        N3      -**** WAT      TIP3     14839    H1            2.7501
 5171 SLV3     SLV3     1        O       -**** WAT      TIP3     9443     H1            1.9334
 5172 SLV3     SLV3     1        O1      -**** WAT      TIP3     11558    H1            2.0177
 5136 SLV3     SLV3     1        N2      -**** WAT      TIP3     14839    H1            1.7486
 5139 SLV3     SLV3     1        N3      -**** WAT      TIP3     14839    H1            2.6191
 5171 SLV3     SLV3     1        O       -**** WAT      TIP3     9443     H1            1.8405
 5172 SLV3     SLV3     1        O1      -**** WAT      TIP3     11558    H1            2.2159
 5136 SLV3     SLV3     1        N2      -**** WAT      TIP3     14839    H1            2.2565
 5139 SLV3     SLV3     1        N3      -**** WAT      TIP3     14839    H1            2.8662
 5171 SLV3     SLV3     1        O       -**** WAT      TIP3     4661     H2            2.3125
 5171 SLV3     SLV3     1        O       -**** WAT      TIP3     9443     H1            1.7971
 5172 SLV3     SLV3     1        O1      -**** WAT      TIP3     11558    H1            1.8221
 5172 SLV3     SLV3     1        O1      -**** WAT      TIP3     11558    H2            2.7693
 5136 SLV3     SLV3     1        N2      -**** WAT      TIP3     14839    H1            1.9963
 5139 SLV3     SLV3     1        N3      -**** WAT      TIP3     14839    H1            2.8461
 5171 SLV3     SLV3     1        O       -**** WAT      TIP3     9443     H1            2.1111
 5172 SLV3     SLV3     1        O1      -**** WAT      TIP3     11558    H1            1.6167
 5172 SLV3     SLV3     1        O1      -**** WAT      TIP3     11558    H2            2.7805
 5136 SLV3     SLV3     1        N2      -**** WAT      TIP3     14839    H1            2.2799
 5171 SLV3     SLV3     1        O       -**** WAT      TIP3     9443     H1            1.7267
 5172 SLV3     SLV3     1        O1      -**** WAT      TIP3     12035    H2            1.9586
 5136 SLV3     SLV3     1        N2      -**** WAT      TIP3     14839    H1            2.2432
 5171 SLV3     SLV3     1        O       -**** WAT      TIP3     9443     H1            2.0673
 5172 SLV3     SLV3     1        O1      -**** WAT      TIP3     11558    H1            1.8463
 5136 SLV3     SLV3     1        N2      -**** WAT      TIP3     14839    H1            1.8191
 5139 SLV3     SLV3     1        N3      -**** WAT      TIP3     14839    H1            2.9203
 5171 SLV3     SLV3     1        O       -**** WAT      TIP3     9443     H1            1.9464
 5172 SLV3     SLV3     1        O1      -**** WAT      TIP3     11558    H1            1.8698
 5136 SLV3     SLV3     1        N2      -**** WAT      TIP3     14839    H1            2.0716
 5139 SLV3     SLV3     1        N3      -**** WAT      TIP3     14839    H1            2.7790
 5171 SLV3     SLV3     1        O       -**** WAT      TIP3     9443     H1            1.8465
 5172 SLV3     SLV3     1        O1      -**** WAT      TIP3     11558    H1            1.9647
 5136 SLV3     SLV3     1        N2      -**** WAT      TIP3     12035    H2            2.9152
 5136 SLV3     SLV3     1        N2      -**** WAT      TIP3     14839    H2            1.8476
 5171 SLV3     SLV3     1        O       -**** WAT      TIP3     9443     H1            1.6680
 5172 SLV3     SLV3     1        O1      -**** WAT      TIP3     11558    H1            1.9816
 5172 SLV3     SLV3     1        O1      -**** WAT      TIP3     12035    H2            2.8132
 5136 SLV3     SLV3     1        N2      -**** WAT      TIP3     14839    H2            2.2361
 5139 SLV3     SLV3     1        N3      -**** WAT      TIP3     14839    H2            2.9595
 5171 SLV3     SLV3     1        O       -**** WAT      TIP3     4661     H1            2.1849
 5171 SLV3     SLV3     1        O       -**** WAT      TIP3     9443     H1            1.8979
 5172 SLV3     SLV3     1        O1      -**** WAT      TIP3     11558    H1            2.1324
 5136 SLV3     SLV3     1        N2      -**** WAT      TIP3     14839    H2            2.1516
 5139 SLV3     SLV3     1        N3      -**** WAT      TIP3     14839    H2            2.8763
 5171 SLV3     SLV3     1        O       -**** WAT      TIP3     4661     H1            2.5436
 5171 SLV3     SLV3     1        O       -**** WAT      TIP3     9443     H1            1.7292
 5172 SLV3     SLV3     1        O1      -**** WAT      TIP3     11558    H1            1.9647
 5136 SLV3     SLV3     1        N2      -**** WAT      TIP3     14839    H2            1.9285
 5139 SLV3     SLV3     1        N3      -**** WAT      TIP3     14839    H2            2.9400
 5171 SLV3     SLV3     1        O       -**** WAT      TIP3     4661     H1            1.7759
 5171 SLV3     SLV3     1        O       -**** WAT      TIP3     9443     H1            2.0981
 5172 SLV3     SLV3     1        O1      -**** WAT      TIP3     11558    H1            2.0161
 5172 SLV3     SLV3     1        O1      -**** WAT      TIP3     11558    H2            2.8431
 5136 SLV3     SLV3     1        N2      -**** WAT      TIP3     14839    H2            1.9880
 5171 SLV3     SLV3     1        O       -**** WAT      TIP3     9443     H1            2.0483
 5172 SLV3     SLV3     1        O1      -**** WAT      TIP3     11558    H1            2.0072
 5172 SLV3     SLV3     1        O1      -**** WAT      TIP3     11558    H2            2.9808
 5136 SLV3     SLV3     1        N2      -**** WAT      TIP3     14839    H1            2.1216
 5171 SLV3     SLV3     1        O       -**** WAT      TIP3     9443     H1            1.8500
 5172 SLV3     SLV3     1        O1      -**** WAT      TIP3     11558    H1            2.5221
 5172 SLV3     SLV3     1        O1      -**** WAT      TIP3     11558    H2            2.9893
 5136 SLV3     SLV3     1        N2      -**** WAT      TIP3     14839    H1            2.0776
 5171 SLV3     SLV3     1        O       -**** WAT      TIP3     4661     H1            2.9745
 5171 SLV3     SLV3     1        O       -**** WAT      TIP3     9443     H1            1.8146
 5172 SLV3     SLV3     1        O1      -**** WAT      TIP3     11558    H1            1.9136
 5136 SLV3     SLV3     1        N2      -**** WAT      TIP3     14839    H1            1.7957
 5139 SLV3     SLV3     1        N3      -**** WAT      TIP3     14839    H1            2.9809
 5171 SLV3     SLV3     1        O       -**** WAT      TIP3     4661     H1            2.8900
 5171 SLV3     SLV3     1        O       -**** WAT      TIP3     9443     H1            1.9532
 5172 SLV3     SLV3     1        O1      -**** WAT      TIP3     11558    H1            1.9128
 5136 SLV3     SLV3     1        N2      -**** WAT      TIP3     14839    H1            1.8045
 5171 SLV3     SLV3     1        O       -**** WAT      TIP3     4661     H1            2.9328
 5171 SLV3     SLV3     1        O       -**** WAT      TIP3     9443     H1            1.7156
 5172 SLV3     SLV3     1        O1      -**** WAT      TIP3     11558    H1            1.7320
 5136 SLV3     SLV3     1        N2      -**** WAT      TIP3     14839    H2            1.9082
 5171 SLV3     SLV3     1        O       -**** WAT      TIP3     9443     H1            1.9024
 5172 SLV3     SLV3     1        O1      -**** WAT      TIP3     11558    H1            2.1337
 5136 SLV3     SLV3     1        N2      -**** WAT      TIP3     12035    H2            2.9921
 5136 SLV3     SLV3     1        N2      -**** WAT      TIP3     14839    H2            1.9033
 5139 SLV3     SLV3     1        N3      -**** WAT      TIP3     14839    H2            2.9378
 5171 SLV3     SLV3     1        O       -**** WAT      TIP3     9443     H1            2.0762
 5172 SLV3     SLV3     1        O1      -**** WAT      TIP3     11558    H1            1.9911
 5136 SLV3     SLV3     1        N2      -**** WAT      TIP3     14839    H2            2.4934
 5139 SLV3     SLV3     1        N3      -**** WAT      TIP3     14839    H2            2.9211
 5171 SLV3     SLV3     1        O       -**** WAT      TIP3     9443     H1            1.9312
 5171 SLV3     SLV3     1        O       -**** WAT      TIP3     9443     H2            2.8716
 5172 SLV3     SLV3     1        O1      -**** WAT      TIP3     11558    H1            1.8806
 5136 SLV3     SLV3     1        N2      -**** WAT      TIP3     14839    H2            2.4265
 5171 SLV3     SLV3     1        O       -**** WAT      TIP3     9443     H1            2.7121
 5171 SLV3     SLV3     1        O       -**** WAT      TIP3     9443     H2            1.8102
 5172 SLV3     SLV3     1        O1      -**** WAT      TIP3     11558    H1            2.0139
 5136 SLV3     SLV3     1        N2      -**** WAT      TIP3     14839    H2            1.9651
 5139 SLV3     SLV3     1        N3      -**** WAT      TIP3     14839    H2            2.9359
 5171 SLV3     SLV3     1        O       -**** WAT      TIP3     4661     H2            2.8784
 5171 SLV3     SLV3     1        O       -**** WAT      TIP3     9443     H1            2.9371
 5171 SLV3     SLV3     1        O       -**** WAT      TIP3     9443     H2            1.8266
 5172 SLV3     SLV3     1        O1      -**** WAT      TIP3     11558    H1            2.0928
 5136 SLV3     SLV3     1        N2      -**** WAT      TIP3     14839    H2            2.4230
 5171 SLV3     SLV3     1        O       -**** WAT      TIP3     9443     H2            2.0291
 5172 SLV3     SLV3     1        O1      -**** WAT      TIP3     11558    H1            1.8212
 5172 SLV3     SLV3     1        O1      -**** WAT      TIP3     11558    H2            2.8497
 5136 SLV3     SLV3     1        N2      -**** WAT      TIP3     12035    H1            2.8347
 5136 SLV3     SLV3     1        N2      -**** WAT      TIP3     14839    H2            2.1310
 5171 SLV3     SLV3     1        O       -**** WAT      TIP3     9443     H2            1.7017
 5172 SLV3     SLV3     1        O1      -**** WAT      TIP3     11558    H1            1.6735
 5172 SLV3     SLV3     1        O1      -**** WAT      TIP3     11558    H2            2.8888
 5136 SLV3     SLV3     1        N2      -**** WAT      TIP3     14839    H2            1.9479
 5139 SLV3     SLV3     1        N3      -**** WAT      TIP3     14839    H2            2.7166
 5171 SLV3     SLV3     1        O       -**** WAT      TIP3     9443     H2            1.9481
 5172 SLV3     SLV3     1        O1      -**** WAT      TIP3     11558    H1            1.7122
 5172 SLV3     SLV3     1        O1      -**** WAT      TIP3     11558    H2            2.8978
 5136 SLV3     SLV3     1        N2      -**** WAT      TIP3     14839    H2            2.1152
 5171 SLV3     SLV3     1        O       -**** WAT      TIP3     9443     H2            1.7587
 5172 SLV3     SLV3     1        O1      -**** WAT      TIP3     11558    H1            1.8261
 5136 SLV3     SLV3     1        N2      -**** WAT      TIP3     14839    H2            1.8453
 5139 SLV3     SLV3     1        N3      -**** WAT      TIP3     14839    H2            2.7028
 5171 SLV3     SLV3     1        O       -**** WAT      TIP3     4661     H2            2.5854
 5171 SLV3     SLV3     1        O       -**** WAT      TIP3     9443     H2            2.3740
 5172 SLV3     SLV3     1        O1      -**** WAT      TIP3     11558    H1            2.2221
 5136 SLV3     SLV3     1        N2      -**** WAT      TIP3     14839    H2            2.0336
 5171 SLV3     SLV3     1        O       -**** WAT      TIP3     9443     H2            1.9036
 5172 SLV3     SLV3     1        O1      -**** WAT      TIP3     11558    H1            1.8907
 5136 SLV3     SLV3     1        N2      -**** WAT      TIP3     14839    H2            1.8730
 5139 SLV3     SLV3     1        N3      -**** WAT      TIP3     14839    H2            2.8306
 5171 SLV3     SLV3     1        O       -**** WAT      TIP3     4661     H2            2.9834
 5171 SLV3     SLV3     1        O       -**** WAT      TIP3     9443     H2            1.9637
 5172 SLV3     SLV3     1        O1      -**** WAT      TIP3     11558    H1            1.9506
 5136 SLV3     SLV3     1        N2      -**** WAT      TIP3     14839    H2            2.0105
 5139 SLV3     SLV3     1        N3      -**** WAT      TIP3     14839    H2            2.9475
 5171 SLV3     SLV3     1        O       -**** WAT      TIP3     4661     H2            2.4063
 5171 SLV3     SLV3     1        O       -**** WAT      TIP3     9443     H2            1.9111
 5172 SLV3     SLV3     1        O1      -**** WAT      TIP3     11558    H1            2.0073
 5136 SLV3     SLV3     1        N2      -**** WAT      TIP3     14839    H2            1.8270
 5139 SLV3     SLV3     1        N3      -**** WAT      TIP3     14839    H2            2.6814
 5171 SLV3     SLV3     1        O       -**** WAT      TIP3     4661     H2            2.2902
 5171 SLV3     SLV3     1        O       -**** WAT      TIP3     9443     H2            1.9421
 5172 SLV3     SLV3     1        O1      -**** WAT      TIP3     11558    H1            2.0347
 5136 SLV3     SLV3     1        N2      -**** WAT      TIP3     14839    H2            1.9433
 5139 SLV3     SLV3     1        N3      -**** WAT      TIP3     14839    H2            2.6419
 5171 SLV3     SLV3     1        O       -**** WAT      TIP3     9443     H2            1.8009
 5172 SLV3     SLV3     1        O1      -**** WAT      TIP3     11558    H1            1.9940
 5136 SLV3     SLV3     1        N2      -**** WAT      TIP3     14839    H2            1.7551
 5139 SLV3     SLV3     1        N3      -**** WAT      TIP3     14839    H2            2.8057
 5171 SLV3     SLV3     1        O       -**** WAT      TIP3     4661     H2            2.1067
 5171 SLV3     SLV3     1        O       -**** WAT      TIP3     9443     H2            1.7982
 5172 SLV3     SLV3     1        O1      -**** WAT      TIP3     11558    H1            2.0017
 5136 SLV3     SLV3     1        N2      -**** WAT      TIP3     14839    H2            1.9753
 5171 SLV3     SLV3     1        O       -**** WAT      TIP3     4661     H2            2.3681
 5172 SLV3     SLV3     1        O1      -**** WAT      TIP3     11558    H1            2.0276
 5136 SLV3     SLV3     1        N2      -**** WAT      TIP3     14839    H2            1.9636
 5171 SLV3     SLV3     1        O       -**** WAT      TIP3     4661     H1            2.7407
 5171 SLV3     SLV3     1        O       -**** WAT      TIP3     9443     H1            1.8110
 5172 SLV3     SLV3     1        O1      -**** WAT      TIP3     11558    H1            1.9280
 5172 SLV3     SLV3     1        O1      -**** WAT      TIP3     11558    H2            2.9289
 5136 SLV3     SLV3     1        N2      -**** WAT      TIP3     14839    H2            1.9263
 5171 SLV3     SLV3     1        O       -**** WAT      TIP3     4661     H1            1.9717
 5171 SLV3     SLV3     1        O       -**** WAT      TIP3     9443     H1            2.1209
 5172 SLV3     SLV3     1        O1      -**** WAT      TIP3     11558    H1            2.3548
 5136 SLV3     SLV3     1        N2      -**** WAT      TIP3     14839    H2            2.1548
 5171 SLV3     SLV3     1        O       -**** WAT      TIP3     4661     H1            1.8161
 5172 SLV3     SLV3     1        O1      -**** WAT      TIP3     11558    H1            2.8640
 5172 SLV3     SLV3     1        O1      -**** WAT      TIP3     11558    H2            1.9895
 5136 SLV3     SLV3     1        N2      -**** WAT      TIP3     14839    H2            1.7802
 5139 SLV3     SLV3     1        N3      -**** WAT      TIP3     14839    H2            2.8439
 5171 SLV3     SLV3     1        O       -**** WAT      TIP3     9443     H1            1.9551
 5172 SLV3     SLV3     1        O1      -**** WAT      TIP3     11558    H1            2.8220
 5172 SLV3     SLV3     1        O1      -**** WAT      TIP3     11558    H2            2.5074
 5172 SLV3     SLV3     1        O1      -**** WAT      TIP3     12035    H1            1.6932
 5172 SLV3     SLV3     1        O1      -**** WAT      TIP3     12035    H2            2.9115
 5136 SLV3     SLV3     1        N2      -**** WAT      TIP3     14839    H1            2.8858
 5136 SLV3     SLV3     1        N2      -**** WAT      TIP3     14839    H2            1.7144
 5139 SLV3     SLV3     1        N3      -**** WAT      TIP3     14839    H2            2.8056
 5171 SLV3     SLV3     1        O       -**** WAT      TIP3     9443     H1            1.8275
 5172 SLV3     SLV3     1        O1      -**** WAT      TIP3     11558    H1            1.9253
 5136 SLV3     SLV3     1        N2      -**** WAT      TIP3     14839    H2            1.7595
 5171 SLV3     SLV3     1        O       -**** WAT      TIP3     4661     H1            2.5780
 5171 SLV3     SLV3     1        O       -**** WAT      TIP3     9443     H1            1.6606
 5171 SLV3     SLV3     1        O       -**** WAT      TIP3     9443     H2            2.9484
 5172 SLV3     SLV3     1        O1      -**** WAT      TIP3     11558    H1            2.5904
 5136 SLV3     SLV3     1        N2      -**** WAT      TIP3     14839    H2            1.8875
 5171 SLV3     SLV3     1        O       -**** WAT      TIP3     9443     H1            1.8300
 5172 SLV3     SLV3     1        O1      -**** WAT      TIP3     11558    H1            1.9151
 5136 SLV3     SLV3     1        N2      -**** WAT      TIP3     12035    H2            2.9462
 5136 SLV3     SLV3     1        N2      -**** WAT      TIP3     14839    H2            1.8718
 5171 SLV3     SLV3     1        O       -**** WAT      TIP3     9443     H1            1.8331
 5172 SLV3     SLV3     1        O1      -**** WAT      TIP3     11558    H1            1.9833
 5172 SLV3     SLV3     1        O1      -**** WAT      TIP3     11558    H2            2.9799
 5136 SLV3     SLV3     1        N2      -**** WAT      TIP3     14839    H2            1.9753
 5139 SLV3     SLV3     1        N3      -**** WAT      TIP3     14839    H2            2.8890
 5171 SLV3     SLV3     1        O       -**** WAT      TIP3     9443     H1            1.8938
 5172 SLV3     SLV3     1        O1      -**** WAT      TIP3     11558    H1            1.8301
 5172 SLV3     SLV3     1        O1      -**** WAT      TIP3     11558    H2            2.7279
 5136 SLV3     SLV3     1        N2      -**** WAT      TIP3     14839    H2            2.0445
 5139 SLV3     SLV3     1        N3      -**** WAT      TIP3     14839    H2            2.8828
 5171 SLV3     SLV3     1        O       -**** WAT      TIP3     9443     H1            1.5805
 5171 SLV3     SLV3     1        O       -**** WAT      TIP3     9443     H2            2.8447
 5172 SLV3     SLV3     1        O1      -**** WAT      TIP3     11558    H1            1.9970
 5132 SLV3     SLV3     1        CL      -**** WAT      TIP3     14550    H1            2.8146
 5136 SLV3     SLV3     1        N2      -**** WAT      TIP3     14839    H2            1.7218
 5139 SLV3     SLV3     1        N3      -**** WAT      TIP3     14839    H2            2.7064
 5171 SLV3     SLV3     1        O       -**** WAT      TIP3     4661     H2            2.5471
 5171 SLV3     SLV3     1        O       -**** WAT      TIP3     9443     H1            1.8237
 5172 SLV3     SLV3     1        O1      -**** WAT      TIP3     11558    H1            1.7746
 5172 SLV3     SLV3     1        O1      -**** WAT      TIP3     11558    H2            2.9952
 5136 SLV3     SLV3     1        N2      -**** WAT      TIP3     14839    H2            1.9955
 5139 SLV3     SLV3     1        N3      -**** WAT      TIP3     14839    H2            2.9384
 5171 SLV3     SLV3     1        O       -**** WAT      TIP3     4661     H1            2.9481
 5171 SLV3     SLV3     1        O       -**** WAT      TIP3     4661     H2            2.2246
 5171 SLV3     SLV3     1        O       -**** WAT      TIP3     9443     H1            1.9435
 5172 SLV3     SLV3     1        O1      -**** WAT      TIP3     11558    H1            1.9094
 5136 SLV3     SLV3     1        N2      -**** WAT      TIP3     14839    H2            1.8853
 5171 SLV3     SLV3     1        O       -**** WAT      TIP3     9443     H1            1.7670
 5172 SLV3     SLV3     1        O1      -**** WAT      TIP3     11558    H1            2.7980
 5136 SLV3     SLV3     1        N2      -**** WAT      TIP3     14839    H2            1.8533
 5171 SLV3     SLV3     1        O       -**** WAT      TIP3     9443     H1            2.2588
 5172 SLV3     SLV3     1        O1      -**** WAT      TIP3     11558    H1            2.0195
 5136 SLV3     SLV3     1        N2      -**** WAT      TIP3     12035    H2            2.3462
 5136 SLV3     SLV3     1        N2      -**** WAT      TIP3     14839    H2            1.9185
 5139 SLV3     SLV3     1        N3      -**** WAT      TIP3     14839    H2            2.8223
 5171 SLV3     SLV3     1        O       -**** WAT      TIP3     9443     H1            1.8350
 5171 SLV3     SLV3     1        O       -**** WAT      TIP3     9443     H2            2.9035
 5172 SLV3     SLV3     1        O1      -**** WAT      TIP3     11558    H2            1.7925
 5172 SLV3     SLV3     1        O1      -**** WAT      TIP3     12035    H2            2.8918
 5136 SLV3     SLV3     1        N2      -**** WAT      TIP3     14839    H2            2.0340
 5171 SLV3     SLV3     1        O       -**** WAT      TIP3     9443     H1            1.8209
 5172 SLV3     SLV3     1        O1      -**** WAT      TIP3     11558    H2            1.7036
 5136 SLV3     SLV3     1        N2      -**** WAT      TIP3     14839    H2            2.0939
 5171 SLV3     SLV3     1        O       -**** WAT      TIP3     4661     H2            2.5141
 5171 SLV3     SLV3     1        O       -**** WAT      TIP3     9443     H1            2.0265
 5172 SLV3     SLV3     1        O1      -**** WAT      TIP3     11558    H2            2.0381
 5136 SLV3     SLV3     1        N2      -**** WAT      TIP3     14839    H2            2.4054
 5171 SLV3     SLV3     1        O       -**** WAT      TIP3     9443     H1            1.9860
 5172 SLV3     SLV3     1        O1      -**** WAT      TIP3     11558    H1            2.2376
 5136 SLV3     SLV3     1        N2      -**** WAT      TIP3     14839    H2            2.1138
 5139 SLV3     SLV3     1        N3      -**** WAT      TIP3     14839    H2            2.7853
 5171 SLV3     SLV3     1        O       -**** WAT      TIP3     4661     H1            2.0936
 5171 SLV3     SLV3     1        O       -**** WAT      TIP3     9443     H1            1.9163
 5172 SLV3     SLV3     1        O1      -**** WAT      TIP3     11558    H1            2.0171
 5136 SLV3     SLV3     1        N2      -**** WAT      TIP3     14839    H2            1.9023
 5171 SLV3     SLV3     1        O       -**** WAT      TIP3     4661     H1            2.9686
 5171 SLV3     SLV3     1        O       -**** WAT      TIP3     9443     H1            1.8572
 5172 SLV3     SLV3     1        O1      -**** WAT      TIP3     11558    H1            1.9100
 5136 SLV3     SLV3     1        N2      -**** WAT      TIP3     14839    H2            1.8957
 5139 SLV3     SLV3     1        N3      -**** WAT      TIP3     14839    H2            2.9924
 5171 SLV3     SLV3     1        O       -**** WAT      TIP3     9443     H1            1.8852
 5172 SLV3     SLV3     1        O1      -**** WAT      TIP3     11558    H1            1.9550
 5136 SLV3     SLV3     1        N2      -**** WAT      TIP3     14839    H2            1.9307
 5139 SLV3     SLV3     1        N3      -**** WAT      TIP3     14839    H2            2.9716
 5171 SLV3     SLV3     1        O       -**** WAT      TIP3     9443     H1            1.7746
 5172 SLV3     SLV3     1        O1      -**** WAT      TIP3     11558    H1            2.2642
 5135 SLV3     SLV3     1        N1      -**** WAT      TIP3     5087     H1            2.8807
 5136 SLV3     SLV3     1        N2      -**** WAT      TIP3     14839    H2            1.8528
 5139 SLV3     SLV3     1        N3      -**** WAT      TIP3     14839    H2            2.9622
 5171 SLV3     SLV3     1        O       -**** WAT      TIP3     9443     H1            2.0107
 5172 SLV3     SLV3     1        O1      -**** WAT      TIP3     11558    H1            1.8536
 5172 SLV3     SLV3     1        O1      -**** WAT      TIP3     11558    H2            2.9821
 5136 SLV3     SLV3     1        N2      -**** WAT      TIP3     14839    H2            1.7420
 5171 SLV3     SLV3     1        O       -**** WAT      TIP3     9443     H1            1.7871
 5172 SLV3     SLV3     1        O1      -**** WAT      TIP3     11558    H1            1.8754
 5136 SLV3     SLV3     1        N2      -**** WAT      TIP3     14839    H2            1.8609
 5139 SLV3     SLV3     1        N3      -**** WAT      TIP3     14839    H2            2.9858
 5171 SLV3     SLV3     1        O       -**** WAT      TIP3     9443     H1            1.8550
 5171 SLV3     SLV3     1        O       -**** WAT      TIP3     9443     H2            2.9224
 5172 SLV3     SLV3     1        O1      -**** WAT      TIP3     11558    H1            1.8740
 5136 SLV3     SLV3     1        N2      -**** WAT      TIP3     14839    H2            2.1136
 5171 SLV3     SLV3     1        O       -**** WAT      TIP3     9443     H1            2.2153
 5172 SLV3     SLV3     1        O1      -**** WAT      TIP3     11558    H1            1.9412
 5136 SLV3     SLV3     1        N2      -**** WAT      TIP3     14839    H2            2.1991
 5171 SLV3     SLV3     1        O       -**** WAT      TIP3     9443     H1            1.8099
 5171 SLV3     SLV3     1        O       -**** WAT      TIP3     9443     H2            2.8650
 5172 SLV3     SLV3     1        O1      -**** WAT      TIP3     11558    H1            1.8619
 5172 SLV3     SLV3     1        O1      -**** WAT      TIP3     12035    H1            1.7513
 5172 SLV3     SLV3     1        O1      -**** WAT      TIP3     12035    H2            2.9450
 5136 SLV3     SLV3     1        N2      -**** WAT      TIP3     14839    H2            2.0214
 5139 SLV3     SLV3     1        N3      -**** WAT      TIP3     14839    H2            2.8197
 5171 SLV3     SLV3     1        O       -**** WAT      TIP3     9443     H1            1.7394
 5172 SLV3     SLV3     1        O1      -**** WAT      TIP3     11558    H1            1.7674
 5172 SLV3     SLV3     1        O1      -**** WAT      TIP3     11558    H2            2.9072
 5136 SLV3     SLV3     1        N2      -**** WAT      TIP3     14839    H2            1.8813
 5139 SLV3     SLV3     1        N3      -**** WAT      TIP3     14839    H2            2.6151
 5171 SLV3     SLV3     1        O       -**** WAT      TIP3     9443     H1            1.8633
 5172 SLV3     SLV3     1        O1      -**** WAT      TIP3     11558    H1            2.0890
 5172 SLV3     SLV3     1        O1      -**** WAT      TIP3     11558    H2            2.9826
 5136 SLV3     SLV3     1        N2      -**** WAT      TIP3     14839    H2            2.6008
 5171 SLV3     SLV3     1        O       -**** WAT      TIP3     9443     H1            1.8501
 5172 SLV3     SLV3     1        O1      -**** WAT      TIP3     12035    H1            2.6880
 5172 SLV3     SLV3     1        O1      -**** WAT      TIP3     12035    H2            1.7573
 5136 SLV3     SLV3     1        N2      -**** WAT      TIP3     14839    H2            1.9422
 5171 SLV3     SLV3     1        O       -**** WAT      TIP3     9443     H1            1.8723
 5172 SLV3     SLV3     1        O1      -**** WAT      TIP3     11558    H1            2.0420
 5136 SLV3     SLV3     1        N2      -**** WAT      TIP3     14839    H2            1.9642
 5171 SLV3     SLV3     1        O       -**** WAT      TIP3     4661     H2            2.4671
 5171 SLV3     SLV3     1        O       -**** WAT      TIP3     9443     H1            1.8301
 5172 SLV3     SLV3     1        O1      -**** WAT      TIP3     11558    H1            1.8798
 5172 SLV3     SLV3     1        O1      -**** WAT      TIP3     11558    H2            2.9293
 5136 SLV3     SLV3     1        N2      -**** WAT      TIP3     14839    H2            2.1917
 5139 SLV3     SLV3     1        N3      -**** WAT      TIP3     14839    H2            2.9228
 5171 SLV3     SLV3     1        O       -**** WAT      TIP3     9443     H1            1.7460
 5172 SLV3     SLV3     1        O1      -**** WAT      TIP3     11558    H1            2.4894
 5172 SLV3     SLV3     1        O1      -**** WAT      TIP3     11558    H2            2.7718
 5136 SLV3     SLV3     1        N2      -**** WAT      TIP3     14839    H2            1.8961
 5139 SLV3     SLV3     1        N3      -**** WAT      TIP3     14839    H2            2.7960
 5171 SLV3     SLV3     1        O       -**** WAT      TIP3     9443     H1            1.9034
 5171 SLV3     SLV3     1        O       -**** WAT      TIP3     9443     H2            2.9166
 5172 SLV3     SLV3     1        O1      -**** WAT      TIP3     11558    H1            2.6799
 5136 SLV3     SLV3     1        N2      -**** WAT      TIP3     14839    H2            1.7685
 5139 SLV3     SLV3     1        N3      -**** WAT      TIP3     14839    H2            2.8611
 5171 SLV3     SLV3     1        O       -**** WAT      TIP3     4661     H1            2.8855
 5171 SLV3     SLV3     1        O       -**** WAT      TIP3     4661     H2            1.7144
 5172 SLV3     SLV3     1        O1      -**** WAT      TIP3     11558    H1            1.8947
 5172 SLV3     SLV3     1        O1      -**** WAT      TIP3     11558    H2            2.9056
 5136 SLV3     SLV3     1        N2      -**** WAT      TIP3     14839    H1            2.2109
 5139 SLV3     SLV3     1        N3      -**** WAT      TIP3     14839    H1            2.6913
 5171 SLV3     SLV3     1        O       -**** WAT      TIP3     4661     H1            1.7386
 5171 SLV3     SLV3     1        O       -**** WAT      TIP3     9443     H1            2.0284
 5172 SLV3     SLV3     1        O1      -**** WAT      TIP3     11558    H2            2.7113
 5136 SLV3     SLV3     1        N2      -**** WAT      TIP3     14839    H1            1.8797
 5139 SLV3     SLV3     1        N3      -**** WAT      TIP3     14839    H1            2.8889
 5171 SLV3     SLV3     1        O       -**** WAT      TIP3     9443     H1            1.7694
 5171 SLV3     SLV3     1        O       -**** WAT      TIP3     9443     H2            2.8429
 5172 SLV3     SLV3     1        O1      -**** WAT      TIP3     11558    H1            2.0050
 5136 SLV3     SLV3     1        N2      -**** WAT      TIP3     14839    H1            1.9477
 5139 SLV3     SLV3     1        N3      -**** WAT      TIP3     14839    H1            2.9407
 5171 SLV3     SLV3     1        O       -**** WAT      TIP3     4661     H1            2.8720
 5171 SLV3     SLV3     1        O       -**** WAT      TIP3     9443     H1            1.9134
 5172 SLV3     SLV3     1        O1      -**** WAT      TIP3     11558    H1            1.9121
 5136 SLV3     SLV3     1        N2      -**** WAT      TIP3     14839    H1            1.8315
 5139 SLV3     SLV3     1        N3      -**** WAT      TIP3     14839    H1            2.8444
 5171 SLV3     SLV3     1        O       -**** WAT      TIP3     9443     H1            1.9154
 5172 SLV3     SLV3     1        O1      -**** WAT      TIP3     11558    H1            1.9964
 5136 SLV3     SLV3     1        N2      -**** WAT      TIP3     14839    H1            2.0874
 5171 SLV3     SLV3     1        O       -**** WAT      TIP3     9443     H1            1.9192
 5172 SLV3     SLV3     1        O1      -**** WAT      TIP3     11558    H1            1.7766
 5172 SLV3     SLV3     1        O1      -**** WAT      TIP3     11558    H2            2.9094
 5136 SLV3     SLV3     1        N2      -**** WAT      TIP3     14839    H1            1.9574
 5171 SLV3     SLV3     1        O       -**** WAT      TIP3     9443     H1            1.8432
 5172 SLV3     SLV3     1        O1      -**** WAT      TIP3     11558    H1            2.3241
 5172 SLV3     SLV3     1        O1      -**** WAT      TIP3     11558    H2            2.8704
 5136 SLV3     SLV3     1        N2      -**** WAT      TIP3     14839    H1            2.0513
 5171 SLV3     SLV3     1        O       -**** WAT      TIP3     9443     H1            1.9522
 5172 SLV3     SLV3     1        O1      -**** WAT      TIP3     11558    H1            1.7442
 5172 SLV3     SLV3     1        O1      -**** WAT      TIP3     11558    H2            2.9078
 5136 SLV3     SLV3     1        N2      -**** WAT      TIP3     14839    H1            1.8300
 5139 SLV3     SLV3     1        N3      -**** WAT      TIP3     14839    H1            2.8852
 5171 SLV3     SLV3     1        O       -**** WAT      TIP3     9443     H1            1.8228
 5171 SLV3     SLV3     1        O       -**** WAT      TIP3     9443     H2            2.9753
 5172 SLV3     SLV3     1        O1      -**** WAT      TIP3     11558    H1            2.8389
 5172 SLV3     SLV3     1        O1      -**** WAT      TIP3     11558    H2            2.3689
 5136 SLV3     SLV3     1        N2      -**** WAT      TIP3     14839    H1            1.7883
 5139 SLV3     SLV3     1        N3      -**** WAT      TIP3     14839    H1            2.7478
 5171 SLV3     SLV3     1        O       -**** WAT      TIP3     9443     H1            1.7976
 5172 SLV3     SLV3     1        O1      -**** WAT      TIP3     11558    H1            2.1904
 5136 SLV3     SLV3     1        N2      -**** WAT      TIP3     14839    H1            2.1360
 5171 SLV3     SLV3     1        O       -**** WAT      TIP3     9443     H1            1.7700
 5172 SLV3     SLV3     1        O1      -**** WAT      TIP3     11558    H1            2.0522
 5136 SLV3     SLV3     1        N2      -**** WAT      TIP3     14839    H1            1.8891
 5139 SLV3     SLV3     1        N3      -**** WAT      TIP3     14839    H1            2.8316
 5171 SLV3     SLV3     1        O       -**** WAT      TIP3     9443     H1            1.9021
 5172 SLV3     SLV3     1        O1      -**** WAT      TIP3     11558    H1            2.2638
 5136 SLV3     SLV3     1        N2      -**** WAT      TIP3     14839    H1            2.0657
 5171 SLV3     SLV3     1        O       -**** WAT      TIP3     9443     H1            1.7059
 5172 SLV3     SLV3     1        O1      -**** WAT      TIP3     11558    H1            1.8537
 5136 SLV3     SLV3     1        N2      -**** WAT      TIP3     14839    H1            1.8771
 5139 SLV3     SLV3     1        N3      -**** WAT      TIP3     14839    H1            2.6600
 5171 SLV3     SLV3     1        O       -**** WAT      TIP3     4661     H1            2.5588
 5171 SLV3     SLV3     1        O       -**** WAT      TIP3     9443     H1            1.8510
 5172 SLV3     SLV3     1        O1      -**** WAT      TIP3     11558    H1            2.1411
 5136 SLV3     SLV3     1        N2      -**** WAT      TIP3     14839    H1            2.0218
 5171 SLV3     SLV3     1        O       -**** WAT      TIP3     9443     H1            1.8464
 5172 SLV3     SLV3     1        O1      -**** WAT      TIP3     11558    H1            1.9033
 5136 SLV3     SLV3     1        N2      -**** WAT      TIP3     14839    H1            1.9434
 5139 SLV3     SLV3     1        N3      -**** WAT      TIP3     14839    H1            2.8475
 5171 SLV3     SLV3     1        O       -**** WAT      TIP3     9443     H1            1.6676
 5172 SLV3     SLV3     1        O1      -**** WAT      TIP3     11558    H1            1.8093
 5172 SLV3     SLV3     1        O1      -**** WAT      TIP3     11558    H2            2.9427
 5136 SLV3     SLV3     1        N2      -**** WAT      TIP3     12035    H2            1.9512
 5171 SLV3     SLV3     1        O       -**** WAT      TIP3     9443     H1            1.7411
 5172 SLV3     SLV3     1        O1      -**** WAT      TIP3     11558    H2            2.2669
 5136 SLV3     SLV3     1        N2      -**** WAT      TIP3     12035    H2            1.8421
 5139 SLV3     SLV3     1        N3      -**** WAT      TIP3     12035    H2            2.8803
 5171 SLV3     SLV3     1        O       -**** WAT      TIP3     9443     H1            1.7049
 5172 SLV3     SLV3     1        O1      -**** WAT      TIP3     11558    H2            1.9239
 5136 SLV3     SLV3     1        N2      -**** WAT      TIP3     14839    H1            1.9982
 5139 SLV3     SLV3     1        N3      -**** WAT      TIP3     14839    H1            2.8919
 5171 SLV3     SLV3     1        O       -**** WAT      TIP3     9443     H1            1.9048
 5172 SLV3     SLV3     1        O1      -**** WAT      TIP3     11558    H2            2.5883
 5136 SLV3     SLV3     1        N2      -**** WAT      TIP3     14839    H2            2.1375
 5139 SLV3     SLV3     1        N3      -**** WAT      TIP3     14839    H2            2.6079
 5171 SLV3     SLV3     1        O       -**** WAT      TIP3     4661     H1            2.5762
 5171 SLV3     SLV3     1        O       -**** WAT      TIP3     9443     H1            1.8777
 5172 SLV3     SLV3     1        O1      -**** WAT      TIP3     11558    H2            2.1647
 5136 SLV3     SLV3     1        N2      -**** WAT      TIP3     14839    H2            1.9594
 5139 SLV3     SLV3     1        N3      -**** WAT      TIP3     14839    H2            2.6194
 5171 SLV3     SLV3     1        O       -**** WAT      TIP3     4661     H1            2.5690
 5171 SLV3     SLV3     1        O       -**** WAT      TIP3     9443     H1            1.8544
 5172 SLV3     SLV3     1        O1      -**** WAT      TIP3     11558    H2            2.3059
 5136 SLV3     SLV3     1        N2      -**** WAT      TIP3     14839    H2            2.0169
 5139 SLV3     SLV3     1        N3      -**** WAT      TIP3     14839    H2            2.7113
 5171 SLV3     SLV3     1        O       -**** WAT      TIP3     4661     H1            1.9473
 5171 SLV3     SLV3     1        O       -**** WAT      TIP3     9443     H1            2.5606
 5172 SLV3     SLV3     1        O1      -**** WAT      TIP3     11558    H2            1.9956
 5136 SLV3     SLV3     1        N2      -**** WAT      TIP3     14839    H2            1.6941
 5139 SLV3     SLV3     1        N3      -**** WAT      TIP3     14839    H1            2.9194
 5139 SLV3     SLV3     1        N3      -**** WAT      TIP3     14839    H2            2.5027
 5171 SLV3     SLV3     1        O       -**** WAT      TIP3     4661     H1            2.2140
 5171 SLV3     SLV3     1        O       -**** WAT      TIP3     9443     H1            1.6733
 5171 SLV3     SLV3     1        O       -**** WAT      TIP3     9443     H2            2.9981
 5172 SLV3     SLV3     1        O1      -**** WAT      TIP3     11558    H2            2.2294
 5136 SLV3     SLV3     1        N2      -**** WAT      TIP3     14839    H2            2.0161
 5171 SLV3     SLV3     1        O       -**** WAT      TIP3     9443     H2            2.0191
 5172 SLV3     SLV3     1        O1      -**** WAT      TIP3     11558    H2            1.9443
 5135 SLV3     SLV3     1        N1      -**** WAT      TIP3     14550    H1            2.7250
 5136 SLV3     SLV3     1        N2      -**** WAT      TIP3     12035    H2            2.9596
 5136 SLV3     SLV3     1        N2      -**** WAT      TIP3     14839    H2            1.9451
 5139 SLV3     SLV3     1        N3      -**** WAT      TIP3     14839    H2            2.8188
 5171 SLV3     SLV3     1        O       -**** WAT      TIP3     4661     H1            2.7216
 5171 SLV3     SLV3     1        O       -**** WAT      TIP3     9443     H2            1.8149
 5172 SLV3     SLV3     1        O1      -**** WAT      TIP3     11558    H1            2.7012
 5172 SLV3     SLV3     1        O1      -**** WAT      TIP3     11558    H2            2.4079
 5132 SLV3     SLV3     1        CL      -**** WAT      TIP3     5087     H2            2.5173
 5136 SLV3     SLV3     1        N2      -**** WAT      TIP3     14839    H2            1.9225
 5139 SLV3     SLV3     1        N3      -**** WAT      TIP3     14839    H2            2.7458
 5171 SLV3     SLV3     1        O       -**** WAT      TIP3     9443     H2            1.9620
 5172 SLV3     SLV3     1        O1      -**** WAT      TIP3     11558    H2            2.2416
 5136 SLV3     SLV3     1        N2      -**** WAT      TIP3     14839    H2            1.7937
 5139 SLV3     SLV3     1        N3      -**** WAT      TIP3     14839    H2            2.6953
 5171 SLV3     SLV3     1        O       -**** WAT      TIP3     9443     H2            1.9767
 5172 SLV3     SLV3     1        O1      -**** WAT      TIP3     11558    H1            2.1352
 5136 SLV3     SLV3     1        N2      -**** WAT      TIP3     14839    H2            2.0581
 5139 SLV3     SLV3     1        N3      -**** WAT      TIP3     14839    H2            2.7619
 5171 SLV3     SLV3     1        O       -**** WAT      TIP3     9443     H2            1.8051
 5172 SLV3     SLV3     1        O1      -**** WAT      TIP3     11558    H1            1.8698
 5136 SLV3     SLV3     1        N2      -**** WAT      TIP3     14839    H2            2.0389
 5139 SLV3     SLV3     1        N3      -**** WAT      TIP3     14839    H2            2.7799
 5171 SLV3     SLV3     1        O       -**** WAT      TIP3     9443     H2            1.8983
 5172 SLV3     SLV3     1        O1      -**** WAT      TIP3     12035    H1            2.0081
 5136 SLV3     SLV3     1        N2      -**** WAT      TIP3     14839    H2            2.1156
 5171 SLV3     SLV3     1        O       -**** WAT      TIP3     9443     H2            1.8116
 5172 SLV3     SLV3     1        O1      -**** WAT      TIP3     11558    H1            2.0443
 5172 SLV3     SLV3     1        O1      -**** WAT      TIP3     12035    H1            2.9918
 5136 SLV3     SLV3     1        N2      -**** WAT      TIP3     14839    H2            1.7773
 5139 SLV3     SLV3     1        N3      -**** WAT      TIP3     14839    H2            2.8373
 5171 SLV3     SLV3     1        O       -**** WAT      TIP3     9443     H2            1.7491
 5172 SLV3     SLV3     1        O1      -**** WAT      TIP3     11558    H1            2.4845
 5172 SLV3     SLV3     1        O1      -**** WAT      TIP3     11558    H2            2.7743
 5136 SLV3     SLV3     1        N2      -**** WAT      TIP3     14839    H2            1.7575
 5139 SLV3     SLV3     1        N3      -**** WAT      TIP3     14839    H2            2.8960
 5171 SLV3     SLV3     1        O       -**** WAT      TIP3     9443     H2            1.7590
 5172 SLV3     SLV3     1        O1      -**** WAT      TIP3     11558    H1            1.8572
 5136 SLV3     SLV3     1        N2      -**** WAT      TIP3     14839    H2            1.9920
 5171 SLV3     SLV3     1        O       -**** WAT      TIP3     4661     H2            2.8330
 5171 SLV3     SLV3     1        O       -**** WAT      TIP3     9443     H2            1.8482
 5172 SLV3     SLV3     1        O1      -**** WAT      TIP3     11558    H1            1.8627
 5136 SLV3     SLV3     1        N2      -**** WAT      TIP3     14839    H2            1.9145
 5171 SLV3     SLV3     1        O       -**** WAT      TIP3     9443     H2            1.7911
 5172 SLV3     SLV3     1        O1      -**** WAT      TIP3     11558    H1            2.1842
 5136 SLV3     SLV3     1        N2      -**** WAT      TIP3     14839    H2            1.8495
 5139 SLV3     SLV3     1        N3      -**** WAT      TIP3     14839    H2            2.4578
 5171 SLV3     SLV3     1        O       -**** WAT      TIP3     4661     H2            2.8407
 5171 SLV3     SLV3     1        O       -**** WAT      TIP3     9443     H2            1.6912
 5172 SLV3     SLV3     1        O1      -**** WAT      TIP3     11558    H1            2.9174
 5172 SLV3     SLV3     1        O1      -**** WAT      TIP3     11558    H2            2.0556
 5136 SLV3     SLV3     1        N2      -**** WAT      TIP3     14839    H2            1.9067
 5139 SLV3     SLV3     1        N3      -**** WAT      TIP3     14839    H2            2.8928
 5171 SLV3     SLV3     1        O       -**** WAT      TIP3     9443     H2            1.8474
 5172 SLV3     SLV3     1        O1      -**** WAT      TIP3     11558    H2            1.8821
 5136 SLV3     SLV3     1        N2      -**** WAT      TIP3     14839    H2            1.8273
 5139 SLV3     SLV3     1        N3      -**** WAT      TIP3     14839    H2            2.8164
 5171 SLV3     SLV3     1        O       -**** WAT      TIP3     9443     H1            2.9204
 5171 SLV3     SLV3     1        O       -**** WAT      TIP3     9443     H2            1.9048
 5172 SLV3     SLV3     1        O1      -**** WAT      TIP3     11558    H2            2.0280
 5136 SLV3     SLV3     1        N2      -**** WAT      TIP3     14839    H2            1.7905
 5139 SLV3     SLV3     1        N3      -**** WAT      TIP3     14839    H2            2.6573
 5171 SLV3     SLV3     1        O       -**** WAT      TIP3     4661     H1            1.9291
 5172 SLV3     SLV3     1        O1      -**** WAT      TIP3     11558    H2            2.0095
 5136 SLV3     SLV3     1        N2      -**** WAT      TIP3     14839    H2            1.7630
 5139 SLV3     SLV3     1        N3      -**** WAT      TIP3     14839    H2            2.7607
 5171 SLV3     SLV3     1        O       -**** WAT      TIP3     9443     H1            1.7793
 5172 SLV3     SLV3     1        O1      -**** WAT      TIP3     11558    H2            2.2462
 5136 SLV3     SLV3     1        N2      -**** WAT      TIP3     14839    H2            1.7394
 5139 SLV3     SLV3     1        N3      -**** WAT      TIP3     14839    H1            2.7793
 5139 SLV3     SLV3     1        N3      -**** WAT      TIP3     14839    H2            2.6416
 5171 SLV3     SLV3     1        O       -**** WAT      TIP3     9443     H1            1.7755
 5172 SLV3     SLV3     1        O1      -**** WAT      TIP3     11558    H2            1.9751
 5136 SLV3     SLV3     1        N2      -**** WAT      TIP3     14839    H2            1.9998
 5139 SLV3     SLV3     1        N3      -**** WAT      TIP3     14839    H2            2.7773
 5171 SLV3     SLV3     1        O       -**** WAT      TIP3     9443     H1            1.7991
 5172 SLV3     SLV3     1        O1      -**** WAT      TIP3     12035    H1            2.8961
 5172 SLV3     SLV3     1        O1      -**** WAT      TIP3     12035    H2            1.7672
 5171 SLV3     SLV3     1        O       -**** WAT      TIP3     4661     H1            2.5499
 5171 SLV3     SLV3     1        O       -**** WAT      TIP3     9443     H1            1.9591
 5171 SLV3     SLV3     1        O       -**** WAT      TIP3     9443     H2            2.9713
 5172 SLV3     SLV3     1        O1      -**** WAT      TIP3     12035    H1            2.8871
 5172 SLV3     SLV3     1        O1      -**** WAT      TIP3     12035    H2            1.6968
 5136 SLV3     SLV3     1        N2      -**** WAT      TIP3     14839    H2            2.1797
 5171 SLV3     SLV3     1        O       -**** WAT      TIP3     9443     H1            1.8877
 5172 SLV3     SLV3     1        O1      -**** WAT      TIP3     11558    H1            2.9281
 5172 SLV3     SLV3     1        O1      -**** WAT      TIP3     11558    H2            1.7260
 5136 SLV3     SLV3     1        N2      -**** WAT      TIP3     14839    H2            2.0493
 5139 SLV3     SLV3     1        N3      -**** WAT      TIP3     14839    H2            2.5223
 5171 SLV3     SLV3     1        O       -**** WAT      TIP3     9443     H1            1.8275
 5172 SLV3     SLV3     1        O1      -**** WAT      TIP3     11558    H2            2.1390
 5136 SLV3     SLV3     1        N2      -**** WAT      TIP3     14839    H2            1.9454
 5139 SLV3     SLV3     1        N3      -**** WAT      TIP3     14839    H2            2.7073
 5171 SLV3     SLV3     1        O       -**** WAT      TIP3     9443     H1            1.7417
 5172 SLV3     SLV3     1        O1      -**** WAT      TIP3     11558    H2            2.4944
 5136 SLV3     SLV3     1        N2      -**** WAT      TIP3     14839    H2            1.8100
 5139 SLV3     SLV3     1        N3      -**** WAT      TIP3     14839    H2            2.6428
 5171 SLV3     SLV3     1        O       -**** WAT      TIP3     4661     H1            2.9163
 5171 SLV3     SLV3     1        O       -**** WAT      TIP3     9443     H1            1.7863
 5172 SLV3     SLV3     1        O1      -**** WAT      TIP3     11558    H1            2.7901
 5172 SLV3     SLV3     1        O1      -**** WAT      TIP3     11558    H2            2.1215
 5136 SLV3     SLV3     1        N2      -**** WAT      TIP3     14839    H2            1.8969
 5139 SLV3     SLV3     1        N3      -**** WAT      TIP3     14839    H2            2.7825
 5171 SLV3     SLV3     1        O       -**** WAT      TIP3     9443     H1            1.7305
 5171 SLV3     SLV3     1        O       -**** WAT      TIP3     9443     H2            2.9276
 5172 SLV3     SLV3     1        O1      -**** WAT      TIP3     12035    H1            2.8214
 5172 SLV3     SLV3     1        O1      -**** WAT      TIP3     12035    H2            1.6860
 5136 SLV3     SLV3     1        N2      -**** WAT      TIP3     14839    H2            1.9331
 5139 SLV3     SLV3     1        N3      -**** WAT      TIP3     14839    H2            2.6903
 5171 SLV3     SLV3     1        O       -**** WAT      TIP3     9443     H1            1.7607
 5172 SLV3     SLV3     1        O1      -**** WAT      TIP3     11558    H2            2.2895
 5136 SLV3     SLV3     1        N2      -**** WAT      TIP3     12035    H2            2.9206
 5136 SLV3     SLV3     1        N2      -**** WAT      TIP3     14839    H2            1.8870
 5139 SLV3     SLV3     1        N3      -**** WAT      TIP3     14839    H2            2.8292
 5171 SLV3     SLV3     1        O       -**** WAT      TIP3     4661     H1            2.8896
 5171 SLV3     SLV3     1        O       -**** WAT      TIP3     9443     H1            1.8230
 5172 SLV3     SLV3     1        O1      -**** WAT      TIP3     11558    H1            2.9529
 5172 SLV3     SLV3     1        O1      -**** WAT      TIP3     11558    H2            2.0033
 5136 SLV3     SLV3     1        N2      -**** WAT      TIP3     12035    H2            2.7770
 5136 SLV3     SLV3     1        N2      -**** WAT      TIP3     14839    H2            1.7915
 5139 SLV3     SLV3     1        N3      -**** WAT      TIP3     14839    H2            2.7313
 5171 SLV3     SLV3     1        O       -**** WAT      TIP3     9443     H1            1.7464
 5172 SLV3     SLV3     1        O1      -**** WAT      TIP3     11558    H2            1.9756
 5136 SLV3     SLV3     1        N2      -**** WAT      TIP3     14839    H2            1.9125
 5139 SLV3     SLV3     1        N3      -**** WAT      TIP3     14839    H2            2.9622
 5171 SLV3     SLV3     1        O       -**** WAT      TIP3     4661     H1            2.7290
 5171 SLV3     SLV3     1        O       -**** WAT      TIP3     9443     H1            2.1158
 5172 SLV3     SLV3     1        O1      -**** WAT      TIP3     11558    H2            2.0634
 5136 SLV3     SLV3     1        N2      -**** WAT      TIP3     14839    H2            1.9820
 5139 SLV3     SLV3     1        N3      -**** WAT      TIP3     14839    H2            2.8346
 5171 SLV3     SLV3     1        O       -**** WAT      TIP3     9443     H1            1.9054
 5172 SLV3     SLV3     1        O1      -**** WAT      TIP3     11558    H1            1.7595
 5132 SLV3     SLV3     1        CL      -**** WAT      TIP3     14550    H1            2.3730
 5136 SLV3     SLV3     1        N2      -**** WAT      TIP3     14839    H2            2.1032
 5139 SLV3     SLV3     1        N3      -**** WAT      TIP3     14839    H2            2.7793
 5171 SLV3     SLV3     1        O       -**** WAT      TIP3     4661     H1            2.9662
 5171 SLV3     SLV3     1        O       -**** WAT      TIP3     9443     H1            1.7769
 5172 SLV3     SLV3     1        O1      -**** WAT      TIP3     11558    H2            1.9822
 5136 SLV3     SLV3     1        N2      -**** WAT      TIP3     14839    H2            1.8256
 5139 SLV3     SLV3     1        N3      -**** WAT      TIP3     14839    H2            2.7697
 5171 SLV3     SLV3     1        O       -**** WAT      TIP3     9443     H1            1.8886
 5171 SLV3     SLV3     1        O       -**** WAT      TIP3     9443     H2            2.8742
 5172 SLV3     SLV3     1        O1      -**** WAT      TIP3     11558    H2            1.8992
 5172 SLV3     SLV3     1        O1      -**** WAT      TIP3     12035    H2            2.9403
 5132 SLV3     SLV3     1        CL      -**** WAT      TIP3     14550    H1            2.6800
 5136 SLV3     SLV3     1        N2      -**** WAT      TIP3     14839    H2            1.8525
 5139 SLV3     SLV3     1        N3      -**** WAT      TIP3     14839    H2            2.8214
 5171 SLV3     SLV3     1        O       -**** WAT      TIP3     9443     H1            1.8293
 5172 SLV3     SLV3     1        O1      -**** WAT      TIP3     11558    H1            2.8214
 5136 SLV3     SLV3     1        N2      -**** WAT      TIP3     14839    H2            1.7201
 5139 SLV3     SLV3     1        N3      -**** WAT      TIP3     14839    H2            2.9232
 5171 SLV3     SLV3     1        O       -**** WAT      TIP3     9443     H1            1.7995
 5172 SLV3     SLV3     1        O1      -**** WAT      TIP3     11558    H1            2.8485
 5172 SLV3     SLV3     1        O1      -**** WAT      TIP3     11558    H2            2.2155
 5136 SLV3     SLV3     1        N2      -**** WAT      TIP3     14839    H2            2.0675
 5139 SLV3     SLV3     1        N3      -**** WAT      TIP3     14839    H2            2.8705
 5171 SLV3     SLV3     1        O       -**** WAT      TIP3     9443     H1            2.2447
 5172 SLV3     SLV3     1        O1      -**** WAT      TIP3     12035    H2            2.0989
 5136 SLV3     SLV3     1        N2      -**** WAT      TIP3     14839    H2            1.9614
 5139 SLV3     SLV3     1        N3      -**** WAT      TIP3     14839    H2            2.9602
 5171 SLV3     SLV3     1        O       -**** WAT      TIP3     9443     H1            1.8165
 5171 SLV3     SLV3     1        O       -**** WAT      TIP3     9443     H2            2.9802
 5172 SLV3     SLV3     1        O1      -**** WAT      TIP3     12035    H2            1.7754
 5135 SLV3     SLV3     1        N1      -**** WAT      TIP3     5087     H2            2.4773
 5136 SLV3     SLV3     1        N2      -**** WAT      TIP3     14839    H2            2.2289
 5171 SLV3     SLV3     1        O       -**** WAT      TIP3     9443     H2            2.0129
 5172 SLV3     SLV3     1        O1      -**** WAT      TIP3     12035    H2            2.1734
 5136 SLV3     SLV3     1        N2      -**** WAT      TIP3     14839    H1            2.3231
 5171 SLV3     SLV3     1        O       -**** WAT      TIP3     9443     H2            1.7047
 5171 SLV3     SLV3     1        O       -**** WAT      TIP3     11558    H1            2.9478
 5172 SLV3     SLV3     1        O1      -**** WAT      TIP3     12035    H2            1.9196
 5135 SLV3     SLV3     1        N1      -**** WAT      TIP3     14550    H1            2.9487
 5136 SLV3     SLV3     1        N2      -**** WAT      TIP3     14839    H1            2.2149
 5171 SLV3     SLV3     1        O       -**** WAT      TIP3     4661     H2            2.3835
 5171 SLV3     SLV3     1        O       -**** WAT      TIP3     9443     H2            1.8729
 5172 SLV3     SLV3     1        O1      -**** WAT      TIP3     12035    H2            1.9550
 5136 SLV3     SLV3     1        N2      -**** WAT      TIP3     14839    H1            2.1363
 5139 SLV3     SLV3     1        N3      -**** WAT      TIP3     14839    H1            2.9970
 5171 SLV3     SLV3     1        O       -**** WAT      TIP3     4661     H1            2.1781
 5171 SLV3     SLV3     1        O       -**** WAT      TIP3     4661     H2            2.8819
 5171 SLV3     SLV3     1        O       -**** WAT      TIP3     9443     H2            2.1682
 5172 SLV3     SLV3     1        O1      -**** WAT      TIP3     4661     H2            2.7527
 5172 SLV3     SLV3     1        O1      -**** WAT      TIP3     12035    H2            2.0590
 5136 SLV3     SLV3     1        N2      -**** WAT      TIP3     14839    H1            1.9956
 5136 SLV3     SLV3     1        N2      -**** WAT      TIP3     14839    H2            2.9256
 5171 SLV3     SLV3     1        O       -**** WAT      TIP3     9443     H2            2.0434
 5172 SLV3     SLV3     1        O1      -**** WAT      TIP3     12035    H1            2.4247
 5136 SLV3     SLV3     1        N2      -**** WAT      TIP3     14839    H1            1.7943
 5171 SLV3     SLV3     1        O       -**** WAT      TIP3     9443     H2            2.3963
 5172 SLV3     SLV3     1        O1      -**** WAT      TIP3     12035    H1            2.0860
 5172 SLV3     SLV3     1        O1      -**** WAT      TIP3     12035    H2            2.9583
 5171 SLV3     SLV3     1        O       -**** WAT      TIP3     9443     H1            1.6627
 5171 SLV3     SLV3     1        O       -**** WAT      TIP3     9443     H2            2.9312
 5171 SLV3     SLV3     1        O       -**** WAT      TIP3     11558    H1            2.8378
 5172 SLV3     SLV3     1        O1      -**** WAT      TIP3     12035    H1            1.7831
 5136 SLV3     SLV3     1        N2      -**** WAT      TIP3     14839    H1            2.1107
 5171 SLV3     SLV3     1        O       -**** WAT      TIP3     9443     H1            1.6383
 5171 SLV3     SLV3     1        O       -**** WAT      TIP3     9443     H2            2.9620
 5172 SLV3     SLV3     1        O1      -**** WAT      TIP3     12035    H1            2.5635
 5135 SLV3     SLV3     1        N1      -**** WAT      TIP3     5087     H2            2.9172
 5136 SLV3     SLV3     1        N2      -**** WAT      TIP3     14839    H1            2.2351
 5171 SLV3     SLV3     1        O       -**** WAT      TIP3     9443     H1            1.9176
 5171 SLV3     SLV3     1        O       -**** WAT      TIP3     11558    H1            2.8044
 5135 SLV3     SLV3     1        N1      -**** WAT      TIP3     5087     H2            2.9902
 5136 SLV3     SLV3     1        N2      -**** WAT      TIP3     14839    H1            2.1301
 5139 SLV3     SLV3     1        N3      -**** WAT      TIP3     14839    H1            2.9904
 5171 SLV3     SLV3     1        O       -**** WAT      TIP3     9443     H1            2.3191
 5171 SLV3     SLV3     1        O       -**** WAT      TIP3     11558    H2            2.1994
 5172 SLV3     SLV3     1        O1      -**** WAT      TIP3     12035    H1            2.0909
 5136 SLV3     SLV3     1        N2      -**** WAT      TIP3     14839    H1            1.8420
 5136 SLV3     SLV3     1        N2      -**** WAT      TIP3     14839    H2            2.9980
 5171 SLV3     SLV3     1        O       -**** WAT      TIP3     9443     H1            1.7894
 5172 SLV3     SLV3     1        O1      -**** WAT      TIP3     12035    H2            2.0597
 5136 SLV3     SLV3     1        N2      -**** WAT      TIP3     14839    H1            1.9001
 5139 SLV3     SLV3     1        N3      -**** WAT      TIP3     14839    H1            2.8713
 5171 SLV3     SLV3     1        O       -**** WAT      TIP3     4661     H1            2.9498
 5171 SLV3     SLV3     1        O       -**** WAT      TIP3     9443     H1            1.9174
 5172 SLV3     SLV3     1        O1      -**** WAT      TIP3     12035    H2            2.0203
 5136 SLV3     SLV3     1        N2      -**** WAT      TIP3     14839    H1            1.8529
 5139 SLV3     SLV3     1        N3      -**** WAT      TIP3     14839    H1            2.9638
 5171 SLV3     SLV3     1        O       -**** WAT      TIP3     9443     H1            1.8573
 5172 SLV3     SLV3     1        O1      -**** WAT      TIP3     12035    H2            2.0538
 5135 SLV3     SLV3     1        N1      -**** WAT      TIP3     5087     H2            2.9863
 5136 SLV3     SLV3     1        N2      -**** WAT      TIP3     14839    H1            1.9514
 5171 SLV3     SLV3     1        O       -**** WAT      TIP3     4661     H2            2.9843
 5171 SLV3     SLV3     1        O       -**** WAT      TIP3     9443     H1            1.9075
 5172 SLV3     SLV3     1        O1      -**** WAT      TIP3     12035    H1            2.9914
 5172 SLV3     SLV3     1        O1      -**** WAT      TIP3     12035    H2            2.3795
 5136 SLV3     SLV3     1        N2      -**** WAT      TIP3     14839    H1            2.3932
 5171 SLV3     SLV3     1        O       -**** WAT      TIP3     4661     H1            2.5273
 5171 SLV3     SLV3     1        O       -**** WAT      TIP3     4661     H2            2.7028
 5171 SLV3     SLV3     1        O       -**** WAT      TIP3     9443     H1            1.9400
 5172 SLV3     SLV3     1        O1      -**** WAT      TIP3     12035    H2            1.9596
 5136 SLV3     SLV3     1        N2      -**** WAT      TIP3     14839    H1            1.9226
 5139 SLV3     SLV3     1        N3      -**** WAT      TIP3     14839    H1            2.7602
 5171 SLV3     SLV3     1        O       -**** WAT      TIP3     4661     H1            2.1196
 5171 SLV3     SLV3     1        O       -**** WAT      TIP3     9443     H1            1.8764
 5172 SLV3     SLV3     1        O1      -**** WAT      TIP3     12035    H2            2.0029
 5136 SLV3     SLV3     1        N2      -**** WAT      TIP3     14839    H1            2.3041
 5171 SLV3     SLV3     1        O       -**** WAT      TIP3     9443     H1            1.8650
 5172 SLV3     SLV3     1        O1      -**** WAT      TIP3     12035    H2            2.1378
 5135 SLV3     SLV3     1        N1      -**** WAT      TIP3     5087     H1            2.9678
 5136 SLV3     SLV3     1        N2      -**** WAT      TIP3     14839    H1            2.0928
 5171 SLV3     SLV3     1        O       -**** WAT      TIP3     9443     H1            1.9354
 5172 SLV3     SLV3     1        O1      -**** WAT      TIP3     12035    H2            2.0134
 5136 SLV3     SLV3     1        N2      -**** WAT      TIP3     14839    H1            1.7981
 5171 SLV3     SLV3     1        O       -**** WAT      TIP3     9443     H1            1.9197
 5172 SLV3     SLV3     1        O1      -**** WAT      TIP3     12035    H1            2.9809
 5172 SLV3     SLV3     1        O1      -**** WAT      TIP3     12035    H2            1.7300
 5135 SLV3     SLV3     1        N1      -**** WAT      TIP3     5087     H2            2.8598
 5136 SLV3     SLV3     1        N2      -**** WAT      TIP3     14839    H1            1.7807
 5139 SLV3     SLV3     1        N3      -**** WAT      TIP3     14839    H1            2.8638
 5171 SLV3     SLV3     1        O       -**** WAT      TIP3     9443     H1            1.9647
 5172 SLV3     SLV3     1        O1      -**** WAT      TIP3     12035    H2            2.4251
 5136 SLV3     SLV3     1        N2      -**** WAT      TIP3     14839    H1            1.7905
 5139 SLV3     SLV3     1        N3      -**** WAT      TIP3     14839    H1            2.9471
 5171 SLV3     SLV3     1        O       -**** WAT      TIP3     9443     H1            1.7955
 5172 SLV3     SLV3     1        O1      -**** WAT      TIP3     12035    H2            1.8129
 5136 SLV3     SLV3     1        N2      -**** WAT      TIP3     14839    H1            2.5273
 5171 SLV3     SLV3     1        O       -**** WAT      TIP3     9443     H1            2.0369
 5172 SLV3     SLV3     1        O1      -**** WAT      TIP3     12035    H1            2.8745
 5172 SLV3     SLV3     1        O1      -**** WAT      TIP3     12035    H2            1.7246
 5136 SLV3     SLV3     1        N2      -**** WAT      TIP3     14839    H1            2.0134
 5171 SLV3     SLV3     1        O       -**** WAT      TIP3     9443     H1            1.8916
 5172 SLV3     SLV3     1        O1      -**** WAT      TIP3     12035    H2            2.0509
 5136 SLV3     SLV3     1        N2      -**** WAT      TIP3     14839    H1            1.9797
 5171 SLV3     SLV3     1        O       -**** WAT      TIP3     9443     H1            1.9507
 5172 SLV3     SLV3     1        O1      -**** WAT      TIP3     12035    H1            2.9745
 5172 SLV3     SLV3     1        O1      -**** WAT      TIP3     12035    H2            2.0128
 5136 SLV3     SLV3     1        N2      -**** WAT      TIP3     14839    H1            2.3800
 5171 SLV3     SLV3     1        O       -**** WAT      TIP3     9443     H1            1.8498
 5172 SLV3     SLV3     1        O1      -**** WAT      TIP3     12035    H1            2.8060
 5172 SLV3     SLV3     1        O1      -**** WAT      TIP3     12035    H2            1.8534
 5135 SLV3     SLV3     1        N1      -**** WAT      TIP3     5087     H2            2.9866
 5136 SLV3     SLV3     1        N2      -**** WAT      TIP3     14839    H1            1.7971
 5139 SLV3     SLV3     1        N3      -**** WAT      TIP3     14839    H1            2.9999
 5171 SLV3     SLV3     1        O       -**** WAT      TIP3     9443     H1            1.7154
 5172 SLV3     SLV3     1        O1      -**** WAT      TIP3     12035    H2            2.4235
 5135 SLV3     SLV3     1        N1      -**** WAT      TIP3     5087     H1            2.8315
 5136 SLV3     SLV3     1        N2      -**** WAT      TIP3     14839    H2            1.9729
 5171 SLV3     SLV3     1        O       -**** WAT      TIP3     9443     H1            1.7520
 5171 SLV3     SLV3     1        O       -**** WAT      TIP3     9443     H2            2.6607
 5172 SLV3     SLV3     1        O1      -**** WAT      TIP3     12035    H1            2.9968
 5172 SLV3     SLV3     1        O1      -**** WAT      TIP3     12035    H2            1.8567
 5136 SLV3     SLV3     1        N2      -**** WAT      TIP3     14839    H2            2.3400
 5171 SLV3     SLV3     1        O       -**** WAT      TIP3     9443     H1            2.9609
 5171 SLV3     SLV3     1        O       -**** WAT      TIP3     9443     H2            1.7863
 5172 SLV3     SLV3     1        O1      -**** WAT      TIP3     12035    H2            2.2290
 5136 SLV3     SLV3     1        N2      -**** WAT      TIP3     14839    H2            2.0235
 5171 SLV3     SLV3     1        O       -**** WAT      TIP3     9443     H2            1.8080
 5172 SLV3     SLV3     1        O1      -**** WAT      TIP3     12035    H2            2.3451
 5135 SLV3     SLV3     1        N1      -**** WAT      TIP3     5087     H2            2.7234
 5136 SLV3     SLV3     1        N2      -**** WAT      TIP3     14839    H2            2.1727
 5171 SLV3     SLV3     1        O       -**** WAT      TIP3     9443     H1            2.7945
 5171 SLV3     SLV3     1        O       -**** WAT      TIP3     9443     H2            1.7540
 5172 SLV3     SLV3     1        O1      -**** WAT      TIP3     12035    H2            2.0606
 5136 SLV3     SLV3     1        N2      -**** WAT      TIP3     14839    H2            2.2967
 5171 SLV3     SLV3     1        O       -**** WAT      TIP3     9443     H2            1.7400
 5172 SLV3     SLV3     1        O1      -**** WAT      TIP3     12035    H2            1.9903
 5136 SLV3     SLV3     1        N2      -**** WAT      TIP3     14839    H2            2.2776
 5171 SLV3     SLV3     1        O       -**** WAT      TIP3     9443     H2            1.8540
 5172 SLV3     SLV3     1        O1      -**** WAT      TIP3     12035    H1            1.9780
 5172 SLV3     SLV3     1        O1      -**** WAT      TIP3     12035    H2            2.7821
 5136 SLV3     SLV3     1        N2      -**** WAT      TIP3     14839    H2            2.6317
 5171 SLV3     SLV3     1        O       -**** WAT      TIP3     9443     H2            1.7416
 5172 SLV3     SLV3     1        O1      -**** WAT      TIP3     12035    H1            2.0235
 5172 SLV3     SLV3     1        O1      -**** WAT      TIP3     12035    H2            2.9939
 5136 SLV3     SLV3     1        N2      -**** WAT      TIP3     14839    H2            1.8348
 5139 SLV3     SLV3     1        N3      -**** WAT      TIP3     14839    H2            2.9883
 5171 SLV3     SLV3     1        O       -**** WAT      TIP3     9443     H2            2.1692
 5172 SLV3     SLV3     1        O1      -**** WAT      TIP3     12035    H1            1.8565
 5172 SLV3     SLV3     1        O1      -**** WAT      TIP3     12035    H2            2.7723
 5136 SLV3     SLV3     1        N2      -**** WAT      TIP3     14839    H2            2.0458
 5171 SLV3     SLV3     1        O       -**** WAT      TIP3     9443     H2            1.7745
 5172 SLV3     SLV3     1        O1      -**** WAT      TIP3     12035    H1            1.9248
 5172 SLV3     SLV3     1        O1      -**** WAT      TIP3     12035    H2            2.9712
 5136 SLV3     SLV3     1        N2      -**** WAT      TIP3     14839    H2            2.0949
 5171 SLV3     SLV3     1        O       -**** WAT      TIP3     9443     H1            2.7308
 5171 SLV3     SLV3     1        O       -**** WAT      TIP3     9443     H2            1.7573
 5172 SLV3     SLV3     1        O1      -**** WAT      TIP3     12035    H1            2.0426
 5171 SLV3     SLV3     1        O       -**** WAT      TIP3     9443     H1            2.8429
 5171 SLV3     SLV3     1        O       -**** WAT      TIP3     9443     H2            1.7906
 5171 SLV3     SLV3     1        O       -**** WAT      TIP3     11558    H2            2.9590
 5172 SLV3     SLV3     1        O1      -**** WAT      TIP3     12035    H1            1.9181
 5136 SLV3     SLV3     1        N2      -**** WAT      TIP3     14839    H1            1.9898
 5171 SLV3     SLV3     1        O       -**** WAT      TIP3     9443     H2            1.8831
 5172 SLV3     SLV3     1        O1      -**** WAT      TIP3     12035    H1            2.0419
 5172 SLV3     SLV3     1        O1      -**** WAT      TIP3     12035    H2            2.7777
 5136 SLV3     SLV3     1        N2      -**** WAT      TIP3     14839    H1            1.8310
 5171 SLV3     SLV3     1        O       -**** WAT      TIP3     4661     H1            2.7921
 5171 SLV3     SLV3     1        O       -**** WAT      TIP3     9443     H2            1.7474
 5172 SLV3     SLV3     1        O1      -**** WAT      TIP3     12035    H2            1.9717
 5136 SLV3     SLV3     1        N2      -**** WAT      TIP3     14839    H2            1.8110
 5171 SLV3     SLV3     1        O       -**** WAT      TIP3     4661     H1            2.5866
 5171 SLV3     SLV3     1        O       -**** WAT      TIP3     9443     H2            1.8230
 5172 SLV3     SLV3     1        O1      -**** WAT      TIP3     12035    H1            2.7501
 5172 SLV3     SLV3     1        O1      -**** WAT      TIP3     12035    H2            1.9078
 5136 SLV3     SLV3     1        N2      -**** WAT      TIP3     14839    H2            2.2546
 5171 SLV3     SLV3     1        O       -**** WAT      TIP3     9443     H2            1.8418
 5172 SLV3     SLV3     1        O1      -**** WAT      TIP3     12035    H1            2.7371
 5172 SLV3     SLV3     1        O1      -**** WAT      TIP3     12035    H2            2.0546
 5136 SLV3     SLV3     1        N2      -**** WAT      TIP3     14839    H2            2.2467
 5171 SLV3     SLV3     1        O       -**** WAT      TIP3     4661     H1            2.7375
 5171 SLV3     SLV3     1        O       -**** WAT      TIP3     9443     H2            1.7580
 5171 SLV3     SLV3     1        O       -**** WAT      TIP3     11558    H2            2.8448
 5172 SLV3     SLV3     1        O1      -**** WAT      TIP3     12035    H2            2.2491
 5136 SLV3     SLV3     1        N2      -**** WAT      TIP3     14839    H2            2.4241
 5171 SLV3     SLV3     1        O       -**** WAT      TIP3     9443     H1            2.7122
 5171 SLV3     SLV3     1        O       -**** WAT      TIP3     9443     H2            1.7121
 5171 SLV3     SLV3     1        O       -**** WAT      TIP3     11558    H2            2.9466
 5172 SLV3     SLV3     1        O1      -**** WAT      TIP3     12035    H1            2.6810
 5172 SLV3     SLV3     1        O1      -**** WAT      TIP3     12035    H2            1.6972
 5136 SLV3     SLV3     1        N2      -**** WAT      TIP3     14839    H2            1.9084
 5171 SLV3     SLV3     1        O       -**** WAT      TIP3     9443     H2            2.0711
 5172 SLV3     SLV3     1        O1      -**** WAT      TIP3     12035    H1            2.9490
 5172 SLV3     SLV3     1        O1      -**** WAT      TIP3     12035    H2            1.9369
 5136 SLV3     SLV3     1        N2      -**** WAT      TIP3     14839    H2            2.1966
 5139 SLV3     SLV3     1        N3      -**** WAT      TIP3     14839    H2            2.9762
 5171 SLV3     SLV3     1        O       -**** WAT      TIP3     9443     H1            1.6212
 5172 SLV3     SLV3     1        O1      -**** WAT      TIP3     12035    H2            2.1695
 5136 SLV3     SLV3     1        N2      -**** WAT      TIP3     14839    H2            2.0078
 5171 SLV3     SLV3     1        O       -**** WAT      TIP3     9443     H1            1.8083
 5172 SLV3     SLV3     1        O1      -**** WAT      TIP3     12035    H1            2.8253
 5172 SLV3     SLV3     1        O1      -**** WAT      TIP3     12035    H2            1.7909
 5136 SLV3     SLV3     1        N2      -**** WAT      TIP3     14839    H2            1.9972
 5139 SLV3     SLV3     1        N3      -**** WAT      TIP3     14839    H2            2.9799
 5171 SLV3     SLV3     1        O       -**** WAT      TIP3     9443     H1            1.8477
 5172 SLV3     SLV3     1        O1      -**** WAT      TIP3     12035    H2            2.2055
 5136 SLV3     SLV3     1        N2      -**** WAT      TIP3     14839    H2            1.8526
 5139 SLV3     SLV3     1        N3      -**** WAT      TIP3     14839    H2            2.9507
 5171 SLV3     SLV3     1        O       -**** WAT      TIP3     4661     H1            2.9209
 5171 SLV3     SLV3     1        O       -**** WAT      TIP3     9443     H1            1.9329
 5171 SLV3     SLV3     1        O       -**** WAT      TIP3     12035    H2            2.9159
 5172 SLV3     SLV3     1        O1      -**** WAT      TIP3     12035    H2            1.9428
 5136 SLV3     SLV3     1        N2      -**** WAT      TIP3     14839    H2            1.8786
 5139 SLV3     SLV3     1        N3      -**** WAT      TIP3     14839    H2            2.9088
 5171 SLV3     SLV3     1        O       -**** WAT      TIP3     4661     H1            2.9916
 5171 SLV3     SLV3     1        O       -**** WAT      TIP3     9443     H1            1.7261
 5172 SLV3     SLV3     1        O1      -**** WAT      TIP3     12035    H1            2.3140
 5172 SLV3     SLV3     1        O1      -**** WAT      TIP3     12035    H2            2.8942
 5136 SLV3     SLV3     1        N2      -**** WAT      TIP3     14839    H2            1.8903
 5171 SLV3     SLV3     1        O       -**** WAT      TIP3     9443     H1            1.9801
 5172 SLV3     SLV3     1        O1      -**** WAT      TIP3     12035    H1            2.3032
 5136 SLV3     SLV3     1        N2      -**** WAT      TIP3     14839    H2            1.6744
 5171 SLV3     SLV3     1        O       -**** WAT      TIP3     9443     H1            1.9107
 5171 SLV3     SLV3     1        O       -**** WAT      TIP3     9443     H2            2.7982
 5172 SLV3     SLV3     1        O1      -**** WAT      TIP3     12035    H1            1.9022
 5136 SLV3     SLV3     1        N2      -**** WAT      TIP3     14839    H2            2.1990
 5171 SLV3     SLV3     1        O       -**** WAT      TIP3     9443     H1            2.0239
 5172 SLV3     SLV3     1        O1      -**** WAT      TIP3     12035    H1            1.7276
 5172 SLV3     SLV3     1        O1      -**** WAT      TIP3     12035    H2            2.9024
 5136 SLV3     SLV3     1        N2      -**** WAT      TIP3     14839    H2            1.9193
 5171 SLV3     SLV3     1        O       -**** WAT      TIP3     4661     H1            2.8012
 5171 SLV3     SLV3     1        O       -**** WAT      TIP3     9443     H1            1.8014
 5171 SLV3     SLV3     1        O       -**** WAT      TIP3     11558    H1            2.8210
 5172 SLV3     SLV3     1        O1      -**** WAT      TIP3     12035    H1            2.0361
 5136 SLV3     SLV3     1        N2      -**** WAT      TIP3     14839    H2            1.9773
 5171 SLV3     SLV3     1        O       -**** WAT      TIP3     4661     H1            2.8844
 5171 SLV3     SLV3     1        O       -**** WAT      TIP3     9443     H1            1.8254
 5172 SLV3     SLV3     1        O1      -**** WAT      TIP3     12035    H1            1.8425
 5136 SLV3     SLV3     1        N2      -**** WAT      TIP3     14839    H2            1.7896
 5171 SLV3     SLV3     1        O       -**** WAT      TIP3     4661     H1            2.8885
 5171 SLV3     SLV3     1        O       -**** WAT      TIP3     9443     H1            1.5949
 5171 SLV3     SLV3     1        O       -**** WAT      TIP3     9443     H2            2.8919
 5172 SLV3     SLV3     1        O1      -**** WAT      TIP3     12035    H1            1.8287
 5172 SLV3     SLV3     1        O1      -**** WAT      TIP3     12035    H2            2.9141
 5136 SLV3     SLV3     1        N2      -**** WAT      TIP3     14839    H2            2.1013
 5171 SLV3     SLV3     1        O       -**** WAT      TIP3     4661     H1            2.9628
 5171 SLV3     SLV3     1        O       -**** WAT      TIP3     9443     H1            1.7224
 5171 SLV3     SLV3     1        O       -**** WAT      TIP3     9443     H2            2.8678
 5172 SLV3     SLV3     1        O1      -**** WAT      TIP3     12035    H1            1.8054
 5136 SLV3     SLV3     1        N2      -**** WAT      TIP3     14839    H2            2.0037
 5171 SLV3     SLV3     1        O       -**** WAT      TIP3     9443     H1            1.8604
 5172 SLV3     SLV3     1        O1      -**** WAT      TIP3     12035    H1            1.9076
 5136 SLV3     SLV3     1        N2      -**** WAT      TIP3     14839    H2            2.5312
 5171 SLV3     SLV3     1        O       -**** WAT      TIP3     9443     H1            1.8162
 5171 SLV3     SLV3     1        O       -**** WAT      TIP3     9443     H2            2.9887
 5172 SLV3     SLV3     1        O1      -**** WAT      TIP3     12035    H1            1.9032
 5136 SLV3     SLV3     1        N2      -**** WAT      TIP3     14839    H2            1.9146
 5139 SLV3     SLV3     1        N3      -**** WAT      TIP3     14839    H2            2.8563
 5171 SLV3     SLV3     1        O       -**** WAT      TIP3     9443     H1            1.6972
 5172 SLV3     SLV3     1        O1      -**** WAT      TIP3     12035    H1            1.9500
 5136 SLV3     SLV3     1        N2      -**** WAT      TIP3     14839    H2            2.0063
 5171 SLV3     SLV3     1        O       -**** WAT      TIP3     9443     H1            1.9062
 5172 SLV3     SLV3     1        O1      -**** WAT      TIP3     12035    H1            1.6595
 5172 SLV3     SLV3     1        O1      -**** WAT      TIP3     12035    H2            2.9152
 5136 SLV3     SLV3     1        N2      -**** WAT      TIP3     14839    H2            1.9401
 5139 SLV3     SLV3     1        N3      -**** WAT      TIP3     14839    H2            2.8865
 5171 SLV3     SLV3     1        O       -**** WAT      TIP3     9443     H1            1.6662
 5172 SLV3     SLV3     1        O1      -**** WAT      TIP3     12035    H1            1.8908
 5136 SLV3     SLV3     1        N2      -**** WAT      TIP3     14839    H1            2.8944
 5136 SLV3     SLV3     1        N2      -**** WAT      TIP3     14839    H2            1.7801
 5139 SLV3     SLV3     1        N3      -**** WAT      TIP3     14839    H2            2.8015
 5171 SLV3     SLV3     1        O       -**** WAT      TIP3     9443     H1            1.9047
 5172 SLV3     SLV3     1        O1      -**** WAT      TIP3     12035    H1            2.8683
 5172 SLV3     SLV3     1        O1      -**** WAT      TIP3     12035    H2            1.8856
 5172 SLV3     SLV3     1        O1      -**** WAT      TIP3     14839    H2            2.9221
 5136 SLV3     SLV3     1        N2      -**** WAT      TIP3     14839    H2            2.3567
 5171 SLV3     SLV3     1        O       -**** WAT      TIP3     4661     H1            2.7571
 5171 SLV3     SLV3     1        O       -**** WAT      TIP3     9443     H1            1.6579
 5172 SLV3     SLV3     1        O1      -**** WAT      TIP3     12035    H1            2.9549
 5172 SLV3     SLV3     1        O1      -**** WAT      TIP3     12035    H2            1.7381
 5136 SLV3     SLV3     1        N2      -**** WAT      TIP3     14839    H2            2.3574
 5171 SLV3     SLV3     1        O       -**** WAT      TIP3     4661     H1            2.6897
 5171 SLV3     SLV3     1        O       -**** WAT      TIP3     9443     H1            1.7252
 5172 SLV3     SLV3     1        O1      -**** WAT      TIP3     12035    H2            1.9179
 5136 SLV3     SLV3     1        N2      -**** WAT      TIP3     14839    H2            2.1614
 5171 SLV3     SLV3     1        O       -**** WAT      TIP3     9443     H1            1.8748
 5171 SLV3     SLV3     1        O       -**** WAT      TIP3     9443     H2            2.9373
 5172 SLV3     SLV3     1        O1      -**** WAT      TIP3     12035    H2            1.8881
 5136 SLV3     SLV3     1        N2      -**** WAT      TIP3     14839    H2            1.8895
 5139 SLV3     SLV3     1        N3      -**** WAT      TIP3     14839    H2            2.9971
 5171 SLV3     SLV3     1        O       -**** WAT      TIP3     9443     H1            1.8333
 5172 SLV3     SLV3     1        O1      -**** WAT      TIP3     12035    H1            1.7514
 5172 SLV3     SLV3     1        O1      -**** WAT      TIP3     12035    H2            2.8275
 5135 SLV3     SLV3     1        N1      -**** WAT      TIP3     14550    H2            2.9546
 5136 SLV3     SLV3     1        N2      -**** WAT      TIP3     14839    H2            1.9414
 5171 SLV3     SLV3     1        O       -**** WAT      TIP3     4661     H1            2.8640
 5171 SLV3     SLV3     1        O       -**** WAT      TIP3     9443     H1            1.7541
 5172 SLV3     SLV3     1        O1      -**** WAT      TIP3     12035    H1            2.3690
 5136 SLV3     SLV3     1        N2      -**** WAT      TIP3     14839    H2            1.8554
 5171 SLV3     SLV3     1        O       -**** WAT      TIP3     4661     H1            2.4150
 5171 SLV3     SLV3     1        O       -**** WAT      TIP3     9443     H1            1.7628
 5172 SLV3     SLV3     1        O1      -**** WAT      TIP3     12035    H2            2.0829
 5136 SLV3     SLV3     1        N2      -**** WAT      TIP3     14839    H2            2.4219
 5171 SLV3     SLV3     1        O       -**** WAT      TIP3     9443     H1            2.1279
 5171 SLV3     SLV3     1        O       -**** WAT      TIP3     9443     H2            2.9695
 5172 SLV3     SLV3     1        O1      -**** WAT      TIP3     12035    H1            2.9210
 5172 SLV3     SLV3     1        O1      -**** WAT      TIP3     12035    H2            1.8608
 5136 SLV3     SLV3     1        N2      -**** WAT      TIP3     14839    H2            1.8968
 5171 SLV3     SLV3     1        O       -**** WAT      TIP3     9443     H1            1.8762
 5172 SLV3     SLV3     1        O1      -**** WAT      TIP3     12035    H1            1.9701
 5172 SLV3     SLV3     1        O1      -**** WAT      TIP3     12035    H2            2.8596
 5136 SLV3     SLV3     1        N2      -**** WAT      TIP3     14839    H2            1.8883
 5139 SLV3     SLV3     1        N3      -**** WAT      TIP3     14839    H2            2.9119
 5171 SLV3     SLV3     1        O       -**** WAT      TIP3     4661     H2            2.8803
 5171 SLV3     SLV3     1        O       -**** WAT      TIP3     9443     H2            1.7721
 5172 SLV3     SLV3     1        O1      -**** WAT      TIP3     12035    H1            1.9043
 5172 SLV3     SLV3     1        O1      -**** WAT      TIP3     12035    H2            2.6358
 5136 SLV3     SLV3     1        N2      -**** WAT      TIP3     14839    H2            1.9485
 5139 SLV3     SLV3     1        N3      -**** WAT      TIP3     14839    H2            2.8208
 5171 SLV3     SLV3     1        O       -**** WAT      TIP3     9443     H2            2.0057
 5172 SLV3     SLV3     1        O1      -**** WAT      TIP3     12035    H1            1.9613
 5135 SLV3     SLV3     1        N1      -**** WAT      TIP3     14550    H1            2.7243
 5136 SLV3     SLV3     1        N2      -**** WAT      TIP3     14839    H2            1.9300
 5171 SLV3     SLV3     1        O       -**** WAT      TIP3     9443     H2            2.0174
 5172 SLV3     SLV3     1        O1      -**** WAT      TIP3     12035    H1            1.8408
 5136 SLV3     SLV3     1        N2      -**** WAT      TIP3     14839    H2            2.0327
 5171 SLV3     SLV3     1        O       -**** WAT      TIP3     9443     H2            1.8412
 5172 SLV3     SLV3     1        O1      -**** WAT      TIP3     12035    H1            1.8321
 5136 SLV3     SLV3     1        N2      -**** WAT      TIP3     14839    H2            2.1572
 5171 SLV3     SLV3     1        O       -**** WAT      TIP3     9443     H2            1.7253
 5172 SLV3     SLV3     1        O1      -**** WAT      TIP3     12035    H1            1.9360
 5172 SLV3     SLV3     1        O1      -**** WAT      TIP3     12035    H2            2.8518
 5136 SLV3     SLV3     1        N2      -**** WAT      TIP3     14839    H2            1.7524
 5171 SLV3     SLV3     1        O       -**** WAT      TIP3     9443     H2            1.7407
 5172 SLV3     SLV3     1        O1      -**** WAT      TIP3     12035    H1            1.8187
 5172 SLV3     SLV3     1        O1      -**** WAT      TIP3     12035    H2            2.9773
 5135 SLV3     SLV3     1        N1      -**** WAT      TIP3     14550    H2            2.8976
 5136 SLV3     SLV3     1        N2      -**** WAT      TIP3     14839    H2            1.8950
 5171 SLV3     SLV3     1        O       -**** WAT      TIP3     9443     H2            1.8425
 5172 SLV3     SLV3     1        O1      -**** WAT      TIP3     12035    H1            1.9458
 5136 SLV3     SLV3     1        N2      -**** WAT      TIP3     14839    H2            2.6167
 5171 SLV3     SLV3     1        O       -**** WAT      TIP3     4661     H2            2.9504
 5171 SLV3     SLV3     1        O       -**** WAT      TIP3     9443     H2            1.6479
 5172 SLV3     SLV3     1        O1      -**** WAT      TIP3     12035    H1            2.0582
 5136 SLV3     SLV3     1        N2      -**** WAT      TIP3     14839    H1            1.8505
 5139 SLV3     SLV3     1        N3      -**** WAT      TIP3     14839    H1            2.9863
 5171 SLV3     SLV3     1        O       -**** WAT      TIP3     4661     H2            2.9766
 5171 SLV3     SLV3     1        O       -**** WAT      TIP3     9443     H2            1.8454
 5172 SLV3     SLV3     1        O1      -**** WAT      TIP3     12035    H1            1.8369
 5172 SLV3     SLV3     1        O1      -**** WAT      TIP3     12035    H2            2.8187
 5136 SLV3     SLV3     1        N2      -**** WAT      TIP3     14839    H1            2.0408
 5171 SLV3     SLV3     1        O       -**** WAT      TIP3     4661     H1            2.7124
 5171 SLV3     SLV3     1        O       -**** WAT      TIP3     9443     H2            1.8463
 5172 SLV3     SLV3     1        O1      -**** WAT      TIP3     12035    H1            2.3148
 5135 SLV3     SLV3     1        N1      -**** WAT      TIP3     14550    H2            2.8264
 5136 SLV3     SLV3     1        N2      -**** WAT      TIP3     14839    H1            1.7996
 5171 SLV3     SLV3     1        O       -**** WAT      TIP3     9443     H1            1.7545
 5172 SLV3     SLV3     1        O1      -**** WAT      TIP3     12035    H1            1.8043
 5136 SLV3     SLV3     1        N2      -**** WAT      TIP3     14839    H1            2.0353
 5171 SLV3     SLV3     1        O       -**** WAT      TIP3     9443     H1            2.1150
 5172 SLV3     SLV3     1        O1      -**** WAT      TIP3     12035    H2            2.3404
 5135 SLV3     SLV3     1        N1      -**** WAT      TIP3     17450    H1            2.9063
 5136 SLV3     SLV3     1        N2      -**** WAT      TIP3     14839    H2            1.9089
 5139 SLV3     SLV3     1        N3      -**** WAT      TIP3     14839    H2            2.9853
 5171 SLV3     SLV3     1        O       -**** WAT      TIP3     9443     H1            1.6773
 5172 SLV3     SLV3     1        O1      -**** WAT      TIP3     12035    H1            2.9931
 5172 SLV3     SLV3     1        O1      -**** WAT      TIP3     12035    H2            1.8806
 5136 SLV3     SLV3     1        N2      -**** WAT      TIP3     14839    H2            1.7885
 5171 SLV3     SLV3     1        O       -**** WAT      TIP3     4661     H2            2.9721
 5171 SLV3     SLV3     1        O       -**** WAT      TIP3     9443     H1            1.7137
 5172 SLV3     SLV3     1        O1      -**** WAT      TIP3     12035    H2            2.3091
 5136 SLV3     SLV3     1        N2      -**** WAT      TIP3     14839    H2            1.7302
 5171 SLV3     SLV3     1        O       -**** WAT      TIP3     9443     H1            1.7272
 5172 SLV3     SLV3     1        O1      -**** WAT      TIP3     12035    H2            2.1202
 5136 SLV3     SLV3     1        N2      -**** WAT      TIP3     14839    H2            1.8398
 5139 SLV3     SLV3     1        N3      -**** WAT      TIP3     14839    H2            2.9456
 5171 SLV3     SLV3     1        O       -**** WAT      TIP3     9443     H1            1.7025
 5172 SLV3     SLV3     1        O1      -**** WAT      TIP3     12035    H2            1.9826
 5136 SLV3     SLV3     1        N2      -**** WAT      TIP3     14839    H2            1.8268
 5139 SLV3     SLV3     1        N3      -**** WAT      TIP3     14839    H2            2.8657
 5171 SLV3     SLV3     1        O       -**** WAT      TIP3     9443     H1            1.7112
 5172 SLV3     SLV3     1        O1      -**** WAT      TIP3     12035    H2            1.8172
 5136 SLV3     SLV3     1        N2      -**** WAT      TIP3     14839    H2            1.8875
 5171 SLV3     SLV3     1        O       -**** WAT      TIP3     9443     H1            1.9431
 5136 SLV3     SLV3     1        N2      -**** WAT      TIP3     14839    H2            2.1018
 5171 SLV3     SLV3     1        O       -**** WAT      TIP3     9443     H1            1.9632
 5171 SLV3     SLV3     1        O       -**** WAT      TIP3     11558    H1            2.5419
 5172 SLV3     SLV3     1        O1      -**** WAT      TIP3     12035    H2            2.4867
 5135 SLV3     SLV3     1        N1      -**** WAT      TIP3     14550    H1            2.9937
 5136 SLV3     SLV3     1        N2      -**** WAT      TIP3     14839    H2            1.9750
 5171 SLV3     SLV3     1        O       -**** WAT      TIP3     9443     H1            1.8837
 5172 SLV3     SLV3     1        O1      -**** WAT      TIP3     12035    H1            1.9742
 5135 SLV3     SLV3     1        N1      -**** WAT      TIP3     14550    H1            2.7954
 5136 SLV3     SLV3     1        N2      -**** WAT      TIP3     14839    H2            2.3464
 5171 SLV3     SLV3     1        O       -**** WAT      TIP3     9443     H1            1.8430
 5172 SLV3     SLV3     1        O1      -**** WAT      TIP3     12035    H1            1.8178
 5172 SLV3     SLV3     1        O1      -**** WAT      TIP3     12035    H2            2.9381
 5135 SLV3     SLV3     1        N1      -**** WAT      TIP3     14550    H2            2.9772
 5136 SLV3     SLV3     1        N2      -**** WAT      TIP3     14839    H2            1.9866
 5171 SLV3     SLV3     1        O       -**** WAT      TIP3     9443     H1            1.5910
 5171 SLV3     SLV3     1        O       -**** WAT      TIP3     9443     H2            2.9530
 5172 SLV3     SLV3     1        O1      -**** WAT      TIP3     12035    H1            1.9234
 5135 SLV3     SLV3     1        N1      -**** WAT      TIP3     14550    H2            2.7974
 5136 SLV3     SLV3     1        N2      -**** WAT      TIP3     14839    H2            2.2145
 5171 SLV3     SLV3     1        O       -**** WAT      TIP3     9443     H1            1.7768
 5172 SLV3     SLV3     1        O1      -**** WAT      TIP3     12035    H1            2.9805
 5136 SLV3     SLV3     1        N2      -**** WAT      TIP3     14839    H2            1.7160
 5171 SLV3     SLV3     1        O       -**** WAT      TIP3     9443     H1            1.8311
 5172 SLV3     SLV3     1        O1      -**** WAT      TIP3     12035    H1            1.8995
 5136 SLV3     SLV3     1        N2      -**** WAT      TIP3     14839    H1            1.9205
 5139 SLV3     SLV3     1        N3      -**** WAT      TIP3     14839    H1            2.8657
 5171 SLV3     SLV3     1        O       -**** WAT      TIP3     4661     H1            2.9687
 5171 SLV3     SLV3     1        O       -**** WAT      TIP3     9443     H1            1.6528
 5172 SLV3     SLV3     1        O1      -**** WAT      TIP3     12035    H1            2.0227
 5136 SLV3     SLV3     1        N2      -**** WAT      TIP3     14839    H1            2.1332
 5171 SLV3     SLV3     1        O       -**** WAT      TIP3     9443     H1            2.0002
 5172 SLV3     SLV3     1        O1      -**** WAT      TIP3     12035    H1            1.9409
 5172 SLV3     SLV3     1        O1      -**** WAT      TIP3     12035    H2            2.7127
 5136 SLV3     SLV3     1        N2      -**** WAT      TIP3     14839    H1            1.8226
 5171 SLV3     SLV3     1        O       -**** WAT      TIP3     4661     H2            2.9680
 5171 SLV3     SLV3     1        O       -**** WAT      TIP3     9443     H1            1.7055
 5172 SLV3     SLV3     1        O1      -**** WAT      TIP3     12035    H1            1.9686
 5136 SLV3     SLV3     1        N2      -**** WAT      TIP3     14839    H1            1.7914
 5139 SLV3     SLV3     1        N3      -**** WAT      TIP3     14839    H1            2.8916
 5171 SLV3     SLV3     1        O       -**** WAT      TIP3     9443     H1            1.8718
 5172 SLV3     SLV3     1        O1      -**** WAT      TIP3     12035    H1            1.9576
 5136 SLV3     SLV3     1        N2      -**** WAT      TIP3     14839    H1            1.9263
 5139 SLV3     SLV3     1        N3      -**** WAT      TIP3     14839    H1            2.8604
 5171 SLV3     SLV3     1        O       -**** WAT      TIP3     9443     H1            1.7373
 5171 SLV3     SLV3     1        O       -**** WAT      TIP3     11558    H1            2.6004
 5172 SLV3     SLV3     1        O1      -**** WAT      TIP3     12035    H1            1.7643
 5136 SLV3     SLV3     1        N2      -**** WAT      TIP3     14839    H1            1.8882
 5139 SLV3     SLV3     1        N3      -**** WAT      TIP3     14839    H1            2.9032
 5171 SLV3     SLV3     1        O       -**** WAT      TIP3     9443     H1            1.9767
 5171 SLV3     SLV3     1        O       -**** WAT      TIP3     11558    H2            2.7152
 5172 SLV3     SLV3     1        O1      -**** WAT      TIP3     12035    H1            2.0143
 5135 SLV3     SLV3     1        N1      -**** WAT      TIP3     17450    H1            2.7139
 5136 SLV3     SLV3     1        N2      -**** WAT      TIP3     14839    H1            1.7932
 5171 SLV3     SLV3     1        O       -**** WAT      TIP3     9443     H1            1.7984
 5171 SLV3     SLV3     1        O       -**** WAT      TIP3     11558    H2            2.7380
 5172 SLV3     SLV3     1        O1      -**** WAT      TIP3     12035    H1            1.8466
 5136 SLV3     SLV3     1        N2      -**** WAT      TIP3     14839    H1            2.1785
 5171 SLV3     SLV3     1        O       -**** WAT      TIP3     9443     H1            2.2531
 5171 SLV3     SLV3     1        O       -**** WAT      TIP3     11558    H2            2.9219
 5172 SLV3     SLV3     1        O1      -**** WAT      TIP3     12035    H1            2.1890
 5135 SLV3     SLV3     1        N1      -**** WAT      TIP3     14550    H2            2.8438
 5136 SLV3     SLV3     1        N2      -**** WAT      TIP3     14839    H1            2.0355
 5171 SLV3     SLV3     1        O       -**** WAT      TIP3     9443     H1            1.7162
 5171 SLV3     SLV3     1        O       -**** WAT      TIP3     9443     H2            2.9579
 5171 SLV3     SLV3     1        O       -**** WAT      TIP3     11558    H1            2.6938
 5172 SLV3     SLV3     1        O1      -**** WAT      TIP3     12035    H1            1.9558
 5172 SLV3     SLV3     1        O1      -**** WAT      TIP3     12035    H2            2.8920
 5135 SLV3     SLV3     1        N1      -**** WAT      TIP3     14550    H2            2.7886
 5136 SLV3     SLV3     1        N2      -**** WAT      TIP3     14839    H1            1.7411
 5171 SLV3     SLV3     1        O       -**** WAT      TIP3     9443     H1            1.7234
 5171 SLV3     SLV3     1        O       -**** WAT      TIP3     11558    H2            2.3795
 5172 SLV3     SLV3     1        O1      -**** WAT      TIP3     12035    H1            2.9243
 5172 SLV3     SLV3     1        O1      -**** WAT      TIP3     12035    H2            2.3933
 5136 SLV3     SLV3     1        N2      -**** WAT      TIP3     14839    H1            1.9223
 5139 SLV3     SLV3     1        N3      -**** WAT      TIP3     14839    H1            2.9950
 5171 SLV3     SLV3     1        O       -**** WAT      TIP3     9443     H1            1.6276
 5171 SLV3     SLV3     1        O       -**** WAT      TIP3     9443     H2            2.9589
 5171 SLV3     SLV3     1        O       -**** WAT      TIP3     11558    H2            2.7653
 5172 SLV3     SLV3     1        O1      -**** WAT      TIP3     12035    H2            2.1077
 5135 SLV3     SLV3     1        N1      -**** WAT      TIP3     14550    H2            2.8306
 5136 SLV3     SLV3     1        N2      -**** WAT      TIP3     14839    H1            2.1381
 5171 SLV3     SLV3     1        O       -**** WAT      TIP3     9443     H1            2.8216
 5171 SLV3     SLV3     1        O       -**** WAT      TIP3     9443     H2            1.7094
 5171 SLV3     SLV3     1        O       -**** WAT      TIP3     11558    H2            2.8526
 5172 SLV3     SLV3     1        O1      -**** WAT      TIP3     12035    H2            1.8952
 5135 SLV3     SLV3     1        N1      -**** WAT      TIP3     14550    H1            2.8881
 5136 SLV3     SLV3     1        N2      -**** WAT      TIP3     14839    H1            2.0201
 5171 SLV3     SLV3     1        O       -**** WAT      TIP3     9443     H1            1.9212
 5171 SLV3     SLV3     1        O       -**** WAT      TIP3     11558    H1            2.8077
 5172 SLV3     SLV3     1        O1      -**** WAT      TIP3     12035    H1            2.7300
 5172 SLV3     SLV3     1        O1      -**** WAT      TIP3     12035    H2            1.9197
 5136 SLV3     SLV3     1        N2      -**** WAT      TIP3     14839    H1            1.7053
 5139 SLV3     SLV3     1        N3      -**** WAT      TIP3     14839    H1            2.8909
 5171 SLV3     SLV3     1        O       -**** WAT      TIP3     9443     H1            1.6784
 5171 SLV3     SLV3     1        O       -**** WAT      TIP3     11558    H2            2.8888
 5172 SLV3     SLV3     1        O1      -**** WAT      TIP3     12035    H1            2.8741
 5172 SLV3     SLV3     1        O1      -**** WAT      TIP3     12035    H2            2.3436
 5136 SLV3     SLV3     1        N2      -**** WAT      TIP3     14839    H1            2.0972
 5171 SLV3     SLV3     1        O       -**** WAT      TIP3     9443     H2            1.7321
 5171 SLV3     SLV3     1        O       -**** WAT      TIP3     11558    H2            2.6414
 5172 SLV3     SLV3     1        O1      -**** WAT      TIP3     12035    H1            2.0972
 5172 SLV3     SLV3     1        O1      -**** WAT      TIP3     12035    H2            2.7341
 5136 SLV3     SLV3     1        N2      -**** WAT      TIP3     14839    H1            2.0814
 5171 SLV3     SLV3     1        O       -**** WAT      TIP3     9443     H1            2.7899
 5171 SLV3     SLV3     1        O       -**** WAT      TIP3     9443     H2            1.7624
 5172 SLV3     SLV3     1        O1      -**** WAT      TIP3     12035    H1            1.8650
 5172 SLV3     SLV3     1        O1      -**** WAT      TIP3     12035    H2            2.8646
 5136 SLV3     SLV3     1        N2      -**** WAT      TIP3     14839    H1            2.0056
 5171 SLV3     SLV3     1        O       -**** WAT      TIP3     9443     H1            2.9228
 5171 SLV3     SLV3     1        O       -**** WAT      TIP3     9443     H2            1.8214
 5172 SLV3     SLV3     1        O1      -**** WAT      TIP3     12035    H1            1.7527
 5136 SLV3     SLV3     1        N2      -**** WAT      TIP3     14839    H1            2.0345
 5171 SLV3     SLV3     1        O       -**** WAT      TIP3     9443     H2            1.7987
 5172 SLV3     SLV3     1        O1      -**** WAT      TIP3     12035    H1            2.3167
 5172 SLV3     SLV3     1        O1      -**** WAT      TIP3     12035    H2            2.9786
 5136 SLV3     SLV3     1        N2      -**** WAT      TIP3     14839    H1            1.9138
 5139 SLV3     SLV3     1        N3      -**** WAT      TIP3     14839    H1            2.9388
 5171 SLV3     SLV3     1        O       -**** WAT      TIP3     9443     H1            1.9412
 5172 SLV3     SLV3     1        O1      -**** WAT      TIP3     12035    H1            1.9436
 5136 SLV3     SLV3     1        N2      -**** WAT      TIP3     14839    H1            1.9088
 5139 SLV3     SLV3     1        N3      -**** WAT      TIP3     14839    H1            2.9105
 5171 SLV3     SLV3     1        O       -**** WAT      TIP3     9443     H1            1.7266
 5172 SLV3     SLV3     1        O1      -**** WAT      TIP3     12035    H1            1.8066
 5172 SLV3     SLV3     1        O1      -**** WAT      TIP3     12035    H2            2.8718
 5136 SLV3     SLV3     1        N2      -**** WAT      TIP3     14839    H1            1.7587
 5171 SLV3     SLV3     1        O       -**** WAT      TIP3     9443     H1            1.7970
 5171 SLV3     SLV3     1        O       -**** WAT      TIP3     11558    H1            2.8023
 5172 SLV3     SLV3     1        O1      -**** WAT      TIP3     12035    H1            2.0135
 5172 SLV3     SLV3     1        O1      -**** WAT      TIP3     12035    H2            2.9029
 5136 SLV3     SLV3     1        N2      -**** WAT      TIP3     14839    H2            1.7904
 5171 SLV3     SLV3     1        O       -**** WAT      TIP3     9443     H2            1.8532
 5171 SLV3     SLV3     1        O       -**** WAT      TIP3     11558    H2            2.4350
 5172 SLV3     SLV3     1        O1      -**** WAT      TIP3     12035    H1            1.9719
 5172 SLV3     SLV3     1        O1      -**** WAT      TIP3     12035    H2            2.9000
 5135 SLV3     SLV3     1        N1      -**** WAT      TIP3     23208    H2            2.6875
 5136 SLV3     SLV3     1        N2      -**** WAT      TIP3     14839    H2            1.8831
 5139 SLV3     SLV3     1        N3      -**** WAT      TIP3     14839    H2            2.9328
 5171 SLV3     SLV3     1        O       -**** WAT      TIP3     9443     H2            2.0624
 5171 SLV3     SLV3     1        O       -**** WAT      TIP3     11558    H1            2.8197
 5172 SLV3     SLV3     1        O1      -**** WAT      TIP3     12035    H1            2.6056
 5136 SLV3     SLV3     1        N2      -**** WAT      TIP3     14839    H2            1.8582
 5139 SLV3     SLV3     1        N3      -**** WAT      TIP3     14839    H2            2.9733
 5171 SLV3     SLV3     1        O       -**** WAT      TIP3     9443     H1            2.9866
 5171 SLV3     SLV3     1        O       -**** WAT      TIP3     9443     H2            1.7993
 5171 SLV3     SLV3     1        O       -**** WAT      TIP3     11558    H2            2.1114
 5172 SLV3     SLV3     1        O1      -**** WAT      TIP3     12035    H1            1.8939
 5172 SLV3     SLV3     1        O1      -**** WAT      TIP3     12035    H2            2.8923
 5136 SLV3     SLV3     1        N2      -**** WAT      TIP3     14839    H2            1.8005
 5139 SLV3     SLV3     1        N3      -**** WAT      TIP3     14839    H2            2.8939
 5171 SLV3     SLV3     1        O       -**** WAT      TIP3     9443     H2            1.8160
 5172 SLV3     SLV3     1        O1      -**** WAT      TIP3     12035    H1            2.8681
 5136 SLV3     SLV3     1        N2      -**** WAT      TIP3     14839    H1            2.9989
 5136 SLV3     SLV3     1        N2      -**** WAT      TIP3     14839    H2            1.9943
 5171 SLV3     SLV3     1        O       -**** WAT      TIP3     9443     H2            1.7767
 5172 SLV3     SLV3     1        O1      -**** WAT      TIP3     12035    H1            1.9078
 5172 SLV3     SLV3     1        O1      -**** WAT      TIP3     12035    H2            2.8897
 5136 SLV3     SLV3     1        N2      -**** WAT      TIP3     14839    H2            1.8083
 5171 SLV3     SLV3     1        O       -**** WAT      TIP3     9443     H2            1.8874
 5171 SLV3     SLV3     1        O       -**** WAT      TIP3     11558    H1            2.3199
 5172 SLV3     SLV3     1        O1      -**** WAT      TIP3     12035    H1            1.9768
 5172 SLV3     SLV3     1        O1      -**** WAT      TIP3     12035    H2            2.8900
 5136 SLV3     SLV3     1        N2      -**** WAT      TIP3     14839    H2            1.7841
 5139 SLV3     SLV3     1        N3      -**** WAT      TIP3     14839    H2            2.9461
 5171 SLV3     SLV3     1        O       -**** WAT      TIP3     9443     H1            2.8418
 5171 SLV3     SLV3     1        O       -**** WAT      TIP3     9443     H2            1.7725
 5171 SLV3     SLV3     1        O       -**** WAT      TIP3     11558    H1            2.2119
 5172 SLV3     SLV3     1        O1      -**** WAT      TIP3     12035    H1            2.1096
 5172 SLV3     SLV3     1        O1      -**** WAT      TIP3     12035    H2            2.9948
 5136 SLV3     SLV3     1        N2      -**** WAT      TIP3     14839    H2            1.9531
 5171 SLV3     SLV3     1        O       -**** WAT      TIP3     7227     H2            2.6558
 5171 SLV3     SLV3     1        O       -**** WAT      TIP3     9443     H2            1.6711
 5172 SLV3     SLV3     1        O1      -**** WAT      TIP3     12035    H1            2.5111
 5135 SLV3     SLV3     1        N1      -**** WAT      TIP3     14550    H1            2.8402
 5136 SLV3     SLV3     1        N2      -**** WAT      TIP3     14839    H2            1.8727
 5139 SLV3     SLV3     1        N3      -**** WAT      TIP3     14839    H2            2.5150
 5171 SLV3     SLV3     1        O       -**** WAT      TIP3     4661     H2            2.6506
 5171 SLV3     SLV3     1        O       -**** WAT      TIP3     9443     H1            1.8865
 5172 SLV3     SLV3     1        O1      -**** WAT      TIP3     12035    H1            2.9818
 5136 SLV3     SLV3     1        N2      -**** WAT      TIP3     14839    H2            1.9174
 5139 SLV3     SLV3     1        N3      -**** WAT      TIP3     14839    H2            2.9384
 5171 SLV3     SLV3     1        O       -**** WAT      TIP3     7227     H2            2.8625
 5171 SLV3     SLV3     1        O       -**** WAT      TIP3     9443     H1            2.0858
 5172 SLV3     SLV3     1        O1      -**** WAT      TIP3     7227     H2            2.8360
 5172 SLV3     SLV3     1        O1      -**** WAT      TIP3     11558    H2            2.9116
 5172 SLV3     SLV3     1        O1      -**** WAT      TIP3     12035    H1            2.0074
 5136 SLV3     SLV3     1        N2      -**** WAT      TIP3     14839    H2            1.7853
 5171 SLV3     SLV3     1        O       -**** WAT      TIP3     9443     H1            1.6444
 5171 SLV3     SLV3     1        O       -**** WAT      TIP3     9443     H2            2.8914
 5172 SLV3     SLV3     1        O1      -**** WAT      TIP3     12035    H1            1.7078
 5172 SLV3     SLV3     1        O1      -**** WAT      TIP3     12035    H2            2.9860
 5136 SLV3     SLV3     1        N2      -**** WAT      TIP3     14839    H2            1.8324
 5139 SLV3     SLV3     1        N3      -**** WAT      TIP3     14839    H2            2.9813
 5171 SLV3     SLV3     1        O       -**** WAT      TIP3     9443     H2            1.8845
 5172 SLV3     SLV3     1        O1      -**** WAT      TIP3     12035    H1            1.8954
 5135 SLV3     SLV3     1        N1      -**** WAT      TIP3     14550    H1            2.9695
 5136 SLV3     SLV3     1        N2      -**** WAT      TIP3     14839    H2            2.0352
 5139 SLV3     SLV3     1        N3      -**** WAT      TIP3     14839    H2            2.8933
 5171 SLV3     SLV3     1        O       -**** WAT      TIP3     9443     H2            2.5659
 5172 SLV3     SLV3     1        O1      -**** WAT      TIP3     12035    H1            1.7139
 5172 SLV3     SLV3     1        O1      -**** WAT      TIP3     12035    H2            2.9907
 5136 SLV3     SLV3     1        N2      -**** WAT      TIP3     14839    H2            1.8000
 5139 SLV3     SLV3     1        N3      -**** WAT      TIP3     14839    H2            2.9823
 5171 SLV3     SLV3     1        O       -**** WAT      TIP3     9443     H2            2.5852
 5172 SLV3     SLV3     1        O1      -**** WAT      TIP3     12035    H1            1.8368
 5172 SLV3     SLV3     1        O1      -**** WAT      TIP3     12035    H2            2.9110
 5136 SLV3     SLV3     1        N2      -**** WAT      TIP3     14839    H2            2.0532
 5171 SLV3     SLV3     1        O       -**** WAT      TIP3     9443     H1            1.7789
 5172 SLV3     SLV3     1        O1      -**** WAT      TIP3     12035    H1            1.9161
 5136 SLV3     SLV3     1        N2      -**** WAT      TIP3     14839    H2            2.1352
 5171 SLV3     SLV3     1        O       -**** WAT      TIP3     9443     H1            1.9697
 5172 SLV3     SLV3     1        O1      -**** WAT      TIP3     12035    H1            2.4287
 5136 SLV3     SLV3     1        N2      -**** WAT      TIP3     14839    H2            1.7847
 5139 SLV3     SLV3     1        N3      -**** WAT      TIP3     14839    H2            2.9096
 5171 SLV3     SLV3     1        O       -**** WAT      TIP3     9443     H1            1.9557
 5172 SLV3     SLV3     1        O1      -**** WAT      TIP3     12035    H1            1.7961
 5172 SLV3     SLV3     1        O1      -**** WAT      TIP3     12035    H2            2.9083
 5136 SLV3     SLV3     1        N2      -**** WAT      TIP3     14839    H2            1.8246
 5171 SLV3     SLV3     1        O       -**** WAT      TIP3     9443     H1            1.8975
 5172 SLV3     SLV3     1        O1      -**** WAT      TIP3     12035    H1            1.7537
 5136 SLV3     SLV3     1        N2      -**** WAT      TIP3     14839    H2            1.6955
 5139 SLV3     SLV3     1        N3      -**** WAT      TIP3     14839    H2            2.9826
 5171 SLV3     SLV3     1        O       -**** WAT      TIP3     9443     H1            1.9446
 5172 SLV3     SLV3     1        O1      -**** WAT      TIP3     11558    H2            2.9377
 5172 SLV3     SLV3     1        O1      -**** WAT      TIP3     12035    H1            1.9001
 5172 SLV3     SLV3     1        O1      -**** WAT      TIP3     12035    H2            2.9323
 5136 SLV3     SLV3     1        N2      -**** WAT      TIP3     14839    H2            1.8778
 5139 SLV3     SLV3     1        N3      -**** WAT      TIP3     14839    H2            2.9918
 5171 SLV3     SLV3     1        O       -**** WAT      TIP3     9443     H1            2.1356
 5172 SLV3     SLV3     1        O1      -**** WAT      TIP3     12035    H1            1.8729
 5172 SLV3     SLV3     1        O1      -**** WAT      TIP3     12035    H2            2.9808
 5136 SLV3     SLV3     1        N2      -**** WAT      TIP3     14839    H2            1.8605
 5139 SLV3     SLV3     1        N3      -**** WAT      TIP3     14839    H2            2.7955
 5171 SLV3     SLV3     1        O       -**** WAT      TIP3     4661     H1            1.8029
 5172 SLV3     SLV3     1        O1      -**** WAT      TIP3     12035    H1            2.6677
 5172 SLV3     SLV3     1        O1      -**** WAT      TIP3     12035    H2            2.8897
 5172 SLV3     SLV3     1        O1      -**** WAT      TIP3     14550    H1            2.8830
 5136 SLV3     SLV3     1        N2      -**** WAT      TIP3     14839    H2            2.0776
 5139 SLV3     SLV3     1        N3      -**** WAT      TIP3     14839    H2            2.7621
 5171 SLV3     SLV3     1        O       -**** WAT      TIP3     4661     H1            1.6498
 5172 SLV3     SLV3     1        O1      -**** WAT      TIP3     14550    H1            1.7997
 5172 SLV3     SLV3     1        O1      -**** WAT      TIP3     14550    H2            2.7103
 5136 SLV3     SLV3     1        N2      -**** WAT      TIP3     14839    H2            2.1419
 5139 SLV3     SLV3     1        N3      -**** WAT      TIP3     14839    H2            2.9400
 5171 SLV3     SLV3     1        O       -**** WAT      TIP3     4661     H1            2.9495
 5171 SLV3     SLV3     1        O       -**** WAT      TIP3     4661     H2            1.8584
 5172 SLV3     SLV3     1        O1      -**** WAT      TIP3     14550    H1            1.9693
 5172 SLV3     SLV3     1        O1      -**** WAT      TIP3     14550    H2            2.9814
 5136 SLV3     SLV3     1        N2      -**** WAT      TIP3     14839    H2            2.1601
 5139 SLV3     SLV3     1        N3      -**** WAT      TIP3     14839    H2            2.9352
 5171 SLV3     SLV3     1        O       -**** WAT      TIP3     4661     H2            1.9073
 5172 SLV3     SLV3     1        O1      -**** WAT      TIP3     14550    H1            1.7223
 5172 SLV3     SLV3     1        O1      -**** WAT      TIP3     14550    H2            2.9464
 5136 SLV3     SLV3     1        N2      -**** WAT      TIP3     14839    H2            1.8898
 5139 SLV3     SLV3     1        N3      -**** WAT      TIP3     14839    H2            2.7374
 5171 SLV3     SLV3     1        O       -**** WAT      TIP3     4661     H2            1.8690
 5172 SLV3     SLV3     1        O1      -**** WAT      TIP3     14550    H1            2.0025
 5136 SLV3     SLV3     1        N2      -**** WAT      TIP3     14839    H2            2.2738
 5139 SLV3     SLV3     1        N3      -**** WAT      TIP3     14839    H2            2.8575
 5171 SLV3     SLV3     1        O       -**** WAT      TIP3     4661     H2            2.1140
 5172 SLV3     SLV3     1        O1      -**** WAT      TIP3     14550    H1            1.8716
 5136 SLV3     SLV3     1        N2      -**** WAT      TIP3     14839    H2            2.2110
 5139 SLV3     SLV3     1        N3      -**** WAT      TIP3     14839    H2            2.4617
 5171 SLV3     SLV3     1        O       -**** WAT      TIP3     4661     H2            2.0147
 5172 SLV3     SLV3     1        O1      -**** WAT      TIP3     14550    H1            1.9756
 5172 SLV3     SLV3     1        O1      -**** WAT      TIP3     14550    H2            2.9012
 5135 SLV3     SLV3     1        N1      -**** WAT      TIP3     17450    H1            2.9552
 5136 SLV3     SLV3     1        N2      -**** WAT      TIP3     14839    H2            1.8602
 5171 SLV3     SLV3     1        O       -**** WAT      TIP3     4661     H2            1.9629
 5172 SLV3     SLV3     1        O1      -**** WAT      TIP3     14550    H2            1.8186
 5136 SLV3     SLV3     1        N2      -**** WAT      TIP3     14839    H2            1.8410
 5139 SLV3     SLV3     1        N3      -**** WAT      TIP3     14839    H2            2.9979
 5171 SLV3     SLV3     1        O       -**** WAT      TIP3     4661     H2            1.8027
 5172 SLV3     SLV3     1        O1      -**** WAT      TIP3     14550    H2            1.8135
 5136 SLV3     SLV3     1        N2      -**** WAT      TIP3     14839    H2            1.7832
 5139 SLV3     SLV3     1        N3      -**** WAT      TIP3     14839    H2            2.8292
 5171 SLV3     SLV3     1        O       -**** WAT      TIP3     4661     H1            2.8694
 5171 SLV3     SLV3     1        O       -**** WAT      TIP3     4661     H2            1.7320
 5172 SLV3     SLV3     1        O1      -**** WAT      TIP3     14550    H2            1.8874
 5132 SLV3     SLV3     1        CL      -**** WAT      TIP3     5428     H2            2.8808
 5136 SLV3     SLV3     1        N2      -**** WAT      TIP3     14839    H2            1.8706
 5139 SLV3     SLV3     1        N3      -**** WAT      TIP3     14839    H2            2.4505
 5171 SLV3     SLV3     1        O       -**** WAT      TIP3     4661     H2            1.8154
 5172 SLV3     SLV3     1        O1      -**** WAT      TIP3     14550    H1            2.9931
 5172 SLV3     SLV3     1        O1      -**** WAT      TIP3     14550    H2            1.9102
 5132 SLV3     SLV3     1        CL      -**** WAT      TIP3     5428     H2            2.5945
 5136 SLV3     SLV3     1        N2      -**** WAT      TIP3     14839    H2            1.7537
 5139 SLV3     SLV3     1        N3      -**** WAT      TIP3     14839    H2            2.4719
 5171 SLV3     SLV3     1        O       -**** WAT      TIP3     4661     H2            1.8482
 5172 SLV3     SLV3     1        O1      -**** WAT      TIP3     14550    H1            2.9808
 5172 SLV3     SLV3     1        O1      -**** WAT      TIP3     14550    H2            2.0592
 5136 SLV3     SLV3     1        N2      -**** WAT      TIP3     14839    H2            1.8874
 5139 SLV3     SLV3     1        N3      -**** WAT      TIP3     14839    H2            2.9771
 5171 SLV3     SLV3     1        O       -**** WAT      TIP3     4661     H2            1.7406
 5172 SLV3     SLV3     1        O1      -**** WAT      TIP3     14550    H1            1.9148
 5172 SLV3     SLV3     1        O1      -**** WAT      TIP3     14550    H2            2.9347
 5136 SLV3     SLV3     1        N2      -**** WAT      TIP3     14839    H2            1.8255
 5139 SLV3     SLV3     1        N3      -**** WAT      TIP3     14839    H2            2.5623
 5171 SLV3     SLV3     1        O       -**** WAT      TIP3     4661     H2            1.7838
 5172 SLV3     SLV3     1        O1      -**** WAT      TIP3     14550    H1            1.8256
 5172 SLV3     SLV3     1        O1      -**** WAT      TIP3     14550    H2            2.7889
 5136 SLV3     SLV3     1        N2      -**** WAT      TIP3     14839    H2            1.9508
 5139 SLV3     SLV3     1        N3      -**** WAT      TIP3     14839    H2            2.5478
 5171 SLV3     SLV3     1        O       -**** WAT      TIP3     4661     H2            1.7114
 5172 SLV3     SLV3     1        O1      -**** WAT      TIP3     14550    H1            1.7862
 5172 SLV3     SLV3     1        O1      -**** WAT      TIP3     14550    H2            2.8193
 5136 SLV3     SLV3     1        N2      -**** WAT      TIP3     14839    H2            2.0879
 5139 SLV3     SLV3     1        N3      -**** WAT      TIP3     14839    H2            2.7077
 5171 SLV3     SLV3     1        O       -**** WAT      TIP3     4661     H2            1.8090
 5172 SLV3     SLV3     1        O1      -**** WAT      TIP3     14550    H1            2.2422
 5172 SLV3     SLV3     1        O1      -**** WAT      TIP3     14550    H2            2.8301
 5136 SLV3     SLV3     1        N2      -**** WAT      TIP3     14839    H2            1.9421
 5171 SLV3     SLV3     1        O       -**** WAT      TIP3     4661     H2            2.0137
 5172 SLV3     SLV3     1        O1      -**** WAT      TIP3     14550    H1            1.9562
 5136 SLV3     SLV3     1        N2      -**** WAT      TIP3     14839    H2            1.9165
 5139 SLV3     SLV3     1        N3      -**** WAT      TIP3     14839    H2            2.9805
 5171 SLV3     SLV3     1        O       -**** WAT      TIP3     4661     H2            1.7347
 5172 SLV3     SLV3     1        O1      -**** WAT      TIP3     14550    H1            2.0141
 5136 SLV3     SLV3     1        N2      -**** WAT      TIP3     14839    H2            1.8962
 5139 SLV3     SLV3     1        N3      -**** WAT      TIP3     14839    H2            2.9645
 5171 SLV3     SLV3     1        O       -**** WAT      TIP3     4661     H2            1.9012
 5172 SLV3     SLV3     1        O1      -**** WAT      TIP3     14550    H1            2.0312
 5172 SLV3     SLV3     1        O1      -**** WAT      TIP3     14550    H2            2.9532
 5132 SLV3     SLV3     1        CL      -**** WAT      TIP3     5428     H2            2.7163
 5136 SLV3     SLV3     1        N2      -**** WAT      TIP3     14839    H2            1.7368
 5139 SLV3     SLV3     1        N3      -**** WAT      TIP3     14839    H2            2.5973
 5171 SLV3     SLV3     1        O       -**** WAT      TIP3     4661     H2            1.6622
 5172 SLV3     SLV3     1        O1      -**** WAT      TIP3     14550    H1            1.7512
 5172 SLV3     SLV3     1        O1      -**** WAT      TIP3     14550    H2            2.9817
 5134 SLV3     SLV3     1        N       -8345 WAT      TIP3     2017     H2            2.8900
 5136 SLV3     SLV3     1        N2      -**** WAT      TIP3     14839    H2            1.9677
 5139 SLV3     SLV3     1        N3      -**** WAT      TIP3     14839    H2            2.7934
 5171 SLV3     SLV3     1        O       -**** WAT      TIP3     4661     H2            2.2107
 5172 SLV3     SLV3     1        O1      -8345 WAT      TIP3     2017     H2            1.7105
 5172 SLV3     SLV3     1        O1      -**** WAT      TIP3     14550    H1            2.0101
 5135 SLV3     SLV3     1        N1      -**** WAT      TIP3     17450    H1            2.6720
 5136 SLV3     SLV3     1        N2      -**** WAT      TIP3     14839    H2            2.1026
 5171 SLV3     SLV3     1        O       -**** WAT      TIP3     4661     H2            2.4369
 5172 SLV3     SLV3     1        O1      -8344 WAT      TIP3     2017     H1            2.9830
 5172 SLV3     SLV3     1        O1      -**** WAT      TIP3     14550    H1            2.8927
 5172 SLV3     SLV3     1        O1      -**** WAT      TIP3     14550    H2            1.7392
 5136 SLV3     SLV3     1        N2      -**** WAT      TIP3     14839    H2            2.0054
 5139 SLV3     SLV3     1        N3      -**** WAT      TIP3     14839    H2            2.8595
 5171 SLV3     SLV3     1        O       -**** WAT      TIP3     4661     H2            1.9585
 5172 SLV3     SLV3     1        O1      -8345 WAT      TIP3     2017     H2            2.7412
 5172 SLV3     SLV3     1        O1      -**** WAT      TIP3     14550    H1            2.6491
 5172 SLV3     SLV3     1        O1      -**** WAT      TIP3     14550    H2            2.0065
 5135 SLV3     SLV3     1        N1      -**** WAT      TIP3     17450    H1            2.9593
 5136 SLV3     SLV3     1        N2      -**** WAT      TIP3     14839    H2            1.7290
 5139 SLV3     SLV3     1        N3      -**** WAT      TIP3     14839    H2            2.8284
 5171 SLV3     SLV3     1        O       -**** WAT      TIP3     4661     H2            1.7400
 5172 SLV3     SLV3     1        O1      -**** WAT      TIP3     14550    H1            2.9640
 5172 SLV3     SLV3     1        O1      -**** WAT      TIP3     14550    H2            1.6529
 5136 SLV3     SLV3     1        N2      -**** WAT      TIP3     14839    H2            1.9918
 5139 SLV3     SLV3     1        N3      -**** WAT      TIP3     14839    H2            2.6411
 5171 SLV3     SLV3     1        O       -**** WAT      TIP3     4661     H2            2.1103
 5172 SLV3     SLV3     1        O1      -8344 WAT      TIP3     2017     H1            2.9987
 5172 SLV3     SLV3     1        O1      -**** WAT      TIP3     14550    H2            1.8528
 5136 SLV3     SLV3     1        N2      -**** WAT      TIP3     14839    H2            1.9775
 5139 SLV3     SLV3     1        N3      -**** WAT      TIP3     14839    H2            2.8958
 5171 SLV3     SLV3     1        O       -**** WAT      TIP3     4661     H2            1.9543
 5172 SLV3     SLV3     1        O1      -8344 WAT      TIP3     2017     H1            2.6778
 5172 SLV3     SLV3     1        O1      -**** WAT      TIP3     14550    H1            2.9833
 5172 SLV3     SLV3     1        O1      -**** WAT      TIP3     14550    H2            1.6859
 5135 SLV3     SLV3     1        N1      -**** WAT      TIP3     17450    H1            2.7970
 5136 SLV3     SLV3     1        N2      -**** WAT      TIP3     14839    H2            1.6911
 5139 SLV3     SLV3     1        N3      -**** WAT      TIP3     14839    H2            2.8683
 5171 SLV3     SLV3     1        O       -**** WAT      TIP3     4661     H2            1.8286
 5172 SLV3     SLV3     1        O1      -8345 WAT      TIP3     2017     H2            2.8642
 5172 SLV3     SLV3     1        O1      -**** WAT      TIP3     14550    H1            2.7829
 5172 SLV3     SLV3     1        O1      -**** WAT      TIP3     14550    H2            1.6496
 5135 SLV3     SLV3     1        N1      -**** WAT      TIP3     17450    H1            2.7673
 5136 SLV3     SLV3     1        N2      -**** WAT      TIP3     14839    H2            1.8442
 5139 SLV3     SLV3     1        N3      -**** WAT      TIP3     14839    H2            2.9784
 5171 SLV3     SLV3     1        O       -**** WAT      TIP3     4661     H2            1.9927
 5172 SLV3     SLV3     1        O1      -**** WAT      TIP3     14550    H1            2.7596
 5172 SLV3     SLV3     1        O1      -**** WAT      TIP3     14550    H2            2.3499
 5136 SLV3     SLV3     1        N2      -**** WAT      TIP3     14839    H2            2.3899
 5171 SLV3     SLV3     1        O       -**** WAT      TIP3     4661     H2            1.7842
 5172 SLV3     SLV3     1        O1      -**** WAT      TIP3     14550    H1            2.7047
 5172 SLV3     SLV3     1        O1      -**** WAT      TIP3     14550    H2            1.7039
 5135 SLV3     SLV3     1        N1      -**** WAT      TIP3     17450    H1            2.8207
 5136 SLV3     SLV3     1        N2      -**** WAT      TIP3     14839    H2            1.8475
 5139 SLV3     SLV3     1        N3      -**** WAT      TIP3     14839    H2            2.8284
 5171 SLV3     SLV3     1        O       -**** WAT      TIP3     4661     H2            1.7257
 5172 SLV3     SLV3     1        O1      -**** WAT      TIP3     14550    H1            2.7843
 5172 SLV3     SLV3     1        O1      -**** WAT      TIP3     14550    H2            1.8428
 5135 SLV3     SLV3     1        N1      -**** WAT      TIP3     17450    H2            2.9029
 5136 SLV3     SLV3     1        N2      -**** WAT      TIP3     14839    H2            1.7892
 5139 SLV3     SLV3     1        N3      -**** WAT      TIP3     14839    H2            2.9595
 5171 SLV3     SLV3     1        O       -**** WAT      TIP3     4661     H2            1.6879
 5172 SLV3     SLV3     1        O1      -**** WAT      TIP3     14550    H1            1.6274
 5136 SLV3     SLV3     1        N2      -**** WAT      TIP3     14839    H2            1.7655
 5139 SLV3     SLV3     1        N3      -**** WAT      TIP3     14839    H2            2.8510
 5171 SLV3     SLV3     1        O       -**** WAT      TIP3     4661     H2            2.7284
 5172 SLV3     SLV3     1        O1      -**** WAT      TIP3     11558    H1            2.9517
 5172 SLV3     SLV3     1        O1      -**** WAT      TIP3     14550    H1            1.8857
 5172 SLV3     SLV3     1        O1      -**** WAT      TIP3     14550    H2            2.7136
 5136 SLV3     SLV3     1        N2      -**** WAT      TIP3     14839    H2            1.8828
 5139 SLV3     SLV3     1        N3      -**** WAT      TIP3     14839    H2            2.9599
 5171 SLV3     SLV3     1        O       -**** WAT      TIP3     4661     H2            1.9145
 5172 SLV3     SLV3     1        O1      -**** WAT      TIP3     14550    H1            1.9084
 5172 SLV3     SLV3     1        O1      -**** WAT      TIP3     14550    H2            2.6523
 5136 SLV3     SLV3     1        N2      -**** WAT      TIP3     14839    H2            1.7424
 5139 SLV3     SLV3     1        N3      -**** WAT      TIP3     14839    H2            2.9724
 5171 SLV3     SLV3     1        O       -**** WAT      TIP3     4661     H2            1.8723
 5172 SLV3     SLV3     1        O1      -**** WAT      TIP3     14550    H1            1.7765
 5172 SLV3     SLV3     1        O1      -**** WAT      TIP3     14550    H2            2.8041
 5136 SLV3     SLV3     1        N2      -**** WAT      TIP3     14839    H2            2.0200
 5171 SLV3     SLV3     1        O       -**** WAT      TIP3     4661     H2            2.0143
 5172 SLV3     SLV3     1        O1      -**** WAT      TIP3     14550    H1            2.8517
 5172 SLV3     SLV3     1        O1      -**** WAT      TIP3     14550    H2            1.8752
 5136 SLV3     SLV3     1        N2      -**** WAT      TIP3     14839    H2            1.7754
 5139 SLV3     SLV3     1        N3      -**** WAT      TIP3     14839    H2            2.9607
 5171 SLV3     SLV3     1        O       -**** WAT      TIP3     4661     H2            1.8697
 5172 SLV3     SLV3     1        O1      -**** WAT      TIP3     11558    H2            2.8023
 5172 SLV3     SLV3     1        O1      -**** WAT      TIP3     14550    H1            2.0518
 5172 SLV3     SLV3     1        O1      -**** WAT      TIP3     14550    H2            2.6771
 5136 SLV3     SLV3     1        N2      -**** WAT      TIP3     14839    H2            1.9279
 5171 SLV3     SLV3     1        O       -**** WAT      TIP3     4661     H2            1.8353
 5172 SLV3     SLV3     1        O1      -**** WAT      TIP3     14550    H1            1.9639
 5136 SLV3     SLV3     1        N2      -**** WAT      TIP3     14839    H2            1.8126
 5139 SLV3     SLV3     1        N3      -**** WAT      TIP3     14839    H2            2.9531
 5171 SLV3     SLV3     1        O       -**** WAT      TIP3     4661     H2            1.7388
 5172 SLV3     SLV3     1        O1      -**** WAT      TIP3     14550    H1            1.8561
 5135 SLV3     SLV3     1        N1      -**** WAT      TIP3     23208    H1            2.9646
 5136 SLV3     SLV3     1        N2      -**** WAT      TIP3     14839    H2            1.9991
 5139 SLV3     SLV3     1        N3      -**** WAT      TIP3     14839    H2            2.8913
 5171 SLV3     SLV3     1        O       -**** WAT      TIP3     4661     H2            1.8179
 5172 SLV3     SLV3     1        O1      -**** WAT      TIP3     14550    H1            2.2774
 5172 SLV3     SLV3     1        O1      -**** WAT      TIP3     14550    H2            2.6569
 5135 SLV3     SLV3     1        N1      -**** WAT      TIP3     23208    H2            2.4235
 5136 SLV3     SLV3     1        N2      -**** WAT      TIP3     14839    H2            1.8653
 5139 SLV3     SLV3     1        N3      -**** WAT      TIP3     14839    H2            2.9048
 5139 SLV3     SLV3     1        N3      -**** WAT      TIP3     23208    H2            2.7961
 5171 SLV3     SLV3     1        O       -**** WAT      TIP3     4661     H2            1.8093
 5172 SLV3     SLV3     1        O1      -**** WAT      TIP3     14550    H1            1.7958
 5136 SLV3     SLV3     1        N2      -**** WAT      TIP3     14839    H2            1.7527
 5139 SLV3     SLV3     1        N3      -**** WAT      TIP3     14839    H2            2.7342
 5171 SLV3     SLV3     1        O       -**** WAT      TIP3     4661     H2            2.0752
 5172 SLV3     SLV3     1        O1      -**** WAT      TIP3     14550    H1            1.8857
 5172 SLV3     SLV3     1        O1      -**** WAT      TIP3     14550    H2            2.9109
 5135 SLV3     SLV3     1        N1      -**** WAT      TIP3     17450    H2            2.9187
 5136 SLV3     SLV3     1        N2      -**** WAT      TIP3     14839    H2            1.7605
 5139 SLV3     SLV3     1        N3      -**** WAT      TIP3     14839    H2            2.5546
 5171 SLV3     SLV3     1        O       -**** WAT      TIP3     4661     H2            1.8270
 5172 SLV3     SLV3     1        O1      -**** WAT      TIP3     14550    H1            2.9507
 5172 SLV3     SLV3     1        O1      -**** WAT      TIP3     14550    H2            2.1561
 5136 SLV3     SLV3     1        N2      -**** WAT      TIP3     14839    H2            1.8147
 5139 SLV3     SLV3     1        N3      -**** WAT      TIP3     14839    H2            2.8630
 5171 SLV3     SLV3     1        O       -**** WAT      TIP3     4661     H2            2.0552
 5172 SLV3     SLV3     1        O1      -**** WAT      TIP3     14550    H1            1.8656
 5172 SLV3     SLV3     1        O1      -**** WAT      TIP3     14550    H2            2.9904
 5135 SLV3     SLV3     1        N1      -**** WAT      TIP3     17450    H2            2.8951
 5136 SLV3     SLV3     1        N2      -**** WAT      TIP3     14839    H2            1.9226
 5139 SLV3     SLV3     1        N3      -**** WAT      TIP3     14839    H2            2.9006
 5171 SLV3     SLV3     1        O       -**** WAT      TIP3     4661     H2            1.9009
 5172 SLV3     SLV3     1        O1      -**** WAT      TIP3     14550    H1            1.8291
 5132 SLV3     SLV3     1        CL      -**** WAT      TIP3     5428     H2            2.3677
 5136 SLV3     SLV3     1        N2      -**** WAT      TIP3     14839    H2            1.7653
 5139 SLV3     SLV3     1        N3      -**** WAT      TIP3     14839    H2            2.7526
 5171 SLV3     SLV3     1        O       -**** WAT      TIP3     9443     H2            1.9645
 5172 SLV3     SLV3     1        O1      -**** WAT      TIP3     14550    H1            2.0536
 5136 SLV3     SLV3     1        N2      -**** WAT      TIP3     14839    H2            2.0053
 5139 SLV3     SLV3     1        N3      -**** WAT      TIP3     14839    H2            2.8781
 5171 SLV3     SLV3     1        O       -**** WAT      TIP3     9443     H2            1.6994
 5172 SLV3     SLV3     1        O1      -**** WAT      TIP3     14550    H1            2.2802
 5172 SLV3     SLV3     1        O1      -**** WAT      TIP3     14550    H2            2.9459
 5135 SLV3     SLV3     1        N1      -**** WAT      TIP3     23208    H1            2.8652
 5136 SLV3     SLV3     1        N2      -**** WAT      TIP3     14839    H2            1.8886
 5139 SLV3     SLV3     1        N3      -**** WAT      TIP3     14839    H2            2.7963
 5171 SLV3     SLV3     1        O       -**** WAT      TIP3     9443     H2            1.7603
 5172 SLV3     SLV3     1        O1      -**** WAT      TIP3     14550    H1            1.9841
 5172 SLV3     SLV3     1        O1      -**** WAT      TIP3     14550    H2            2.9749
 5136 SLV3     SLV3     1        N2      -**** WAT      TIP3     14839    H2            2.0629
 5139 SLV3     SLV3     1        N3      -**** WAT      TIP3     14839    H2            2.9429
 5171 SLV3     SLV3     1        O       -**** WAT      TIP3     9443     H2            1.7989
 5172 SLV3     SLV3     1        O1      -**** WAT      TIP3     14550    H1            1.9411
 5172 SLV3     SLV3     1        O1      -**** WAT      TIP3     14550    H2            2.7206
 5136 SLV3     SLV3     1        N2      -**** WAT      TIP3     14839    H2            1.9758
 5139 SLV3     SLV3     1        N3      -**** WAT      TIP3     14839    H2            2.5800
 5171 SLV3     SLV3     1        O       -**** WAT      TIP3     9443     H2            1.9218
 5172 SLV3     SLV3     1        O1      -**** WAT      TIP3     14550    H1            1.8940
 5172 SLV3     SLV3     1        O1      -**** WAT      TIP3     14550    H2            2.9157
 5136 SLV3     SLV3     1        N2      -**** WAT      TIP3     14839    H2            1.7760
 5139 SLV3     SLV3     1        N3      -**** WAT      TIP3     14839    H2            2.6476
 5171 SLV3     SLV3     1        O       -**** WAT      TIP3     9443     H2            1.6782
 5172 SLV3     SLV3     1        O1      -**** WAT      TIP3     11558    H2            2.9323
 5172 SLV3     SLV3     1        O1      -**** WAT      TIP3     14550    H1            1.7781
 5172 SLV3     SLV3     1        O1      -**** WAT      TIP3     14550    H2            2.7405
 5135 SLV3     SLV3     1        N1      -**** WAT      TIP3     23208    H1            2.8363
 5136 SLV3     SLV3     1        N2      -**** WAT      TIP3     14839    H1            2.9281
 5136 SLV3     SLV3     1        N2      -**** WAT      TIP3     14839    H2            1.8016
 5139 SLV3     SLV3     1        N3      -**** WAT      TIP3     14839    H2            2.5952
 5171 SLV3     SLV3     1        O       -**** WAT      TIP3     9443     H2            1.9393
 5172 SLV3     SLV3     1        O1      -**** WAT      TIP3     14550    H1            1.9490
 5172 SLV3     SLV3     1        O1      -**** WAT      TIP3     14550    H2            2.9824
 5136 SLV3     SLV3     1        N2      -**** WAT      TIP3     14839    H2            2.1183
 5139 SLV3     SLV3     1        N3      -**** WAT      TIP3     14839    H2            2.9423
 5171 SLV3     SLV3     1        O       -**** WAT      TIP3     9443     H2            1.7913
 5172 SLV3     SLV3     1        O1      -**** WAT      TIP3     14550    H1            1.9488
 5136 SLV3     SLV3     1        N2      -**** WAT      TIP3     14839    H2            1.9580
 5139 SLV3     SLV3     1        N3      -**** WAT      TIP3     14839    H2            2.8825
 5171 SLV3     SLV3     1        O       -**** WAT      TIP3     9443     H1            2.9842
 5171 SLV3     SLV3     1        O       -**** WAT      TIP3     9443     H2            1.8500
 5172 SLV3     SLV3     1        O1      -**** WAT      TIP3     14550    H1            1.7815
 5135 SLV3     SLV3     1        N1      -**** WAT      TIP3     23208    H2            2.9905
 5136 SLV3     SLV3     1        N2      -**** WAT      TIP3     14839    H2            2.0479
 5139 SLV3     SLV3     1        N3      -**** WAT      TIP3     14839    H2            2.7722
 5171 SLV3     SLV3     1        O       -**** WAT      TIP3     9443     H2            2.1087
 5172 SLV3     SLV3     1        O1      -**** WAT      TIP3     14550    H1            1.7453
 5172 SLV3     SLV3     1        O1      -**** WAT      TIP3     14550    H2            2.8104
 5136 SLV3     SLV3     1        N2      -**** WAT      TIP3     14839    H2            1.7635
 5139 SLV3     SLV3     1        N3      -**** WAT      TIP3     14839    H2            2.9043
 5171 SLV3     SLV3     1        O       -**** WAT      TIP3     9443     H2            1.9204
 5172 SLV3     SLV3     1        O1      -**** WAT      TIP3     14550    H1            1.8884
 5172 SLV3     SLV3     1        O1      -**** WAT      TIP3     14550    H2            2.6764
 5134 SLV3     SLV3     1        N       -**** WAT      TIP3     14550    H1            2.8598
 5136 SLV3     SLV3     1        N2      -**** WAT      TIP3     14839    H2            2.3380
 5171 SLV3     SLV3     1        O       -**** WAT      TIP3     9443     H1            1.7984
 5172 SLV3     SLV3     1        O1      -**** WAT      TIP3     14550    H1            1.8262
 5136 SLV3     SLV3     1        N2      -**** WAT      TIP3     14839    H2            1.9025
 5139 SLV3     SLV3     1        N3      -**** WAT      TIP3     14839    H2            2.9543
 5171 SLV3     SLV3     1        O       -**** WAT      TIP3     9443     H1            1.7694
 5172 SLV3     SLV3     1        O1      -**** WAT      TIP3     14550    H1            2.4082
 5172 SLV3     SLV3     1        O1      -**** WAT      TIP3     14550    H2            2.5542
 5136 SLV3     SLV3     1        N2      -**** WAT      TIP3     14839    H2            2.0677
 5139 SLV3     SLV3     1        N3      -**** WAT      TIP3     14839    H2            2.4535
 5171 SLV3     SLV3     1        O       -**** WAT      TIP3     9443     H1            1.8055
 5172 SLV3     SLV3     1        O1      -**** WAT      TIP3     14550    H1            1.8143
 5172 SLV3     SLV3     1        O1      -**** WAT      TIP3     14550    H2            2.7190
 5135 SLV3     SLV3     1        N1      -**** WAT      TIP3     23208    H2            2.6563
 5136 SLV3     SLV3     1        N2      -**** WAT      TIP3     14839    H2            1.8175
 5139 SLV3     SLV3     1        N3      -**** WAT      TIP3     14839    H2            2.6106
 5171 SLV3     SLV3     1        O       -**** WAT      TIP3     9443     H1            1.8625
 5172 SLV3     SLV3     1        O1      -**** WAT      TIP3     14550    H1            1.8209
 5136 SLV3     SLV3     1        N2      -**** WAT      TIP3     14839    H2            2.0252
 5171 SLV3     SLV3     1        O       -**** WAT      TIP3     9443     H1            1.7861
 5172 SLV3     SLV3     1        O1      -**** WAT      TIP3     14550    H1            2.0441
 5136 SLV3     SLV3     1        N2      -**** WAT      TIP3     14839    H2            2.0149
 5171 SLV3     SLV3     1        O       -**** WAT      TIP3     9443     H1            1.9405
 5172 SLV3     SLV3     1        O1      -**** WAT      TIP3     14550    H1            1.7647
 5172 SLV3     SLV3     1        O1      -**** WAT      TIP3     14550    H2            2.7583
 5136 SLV3     SLV3     1        N2      -**** WAT      TIP3     14839    H2            1.9659
 5171 SLV3     SLV3     1        O       -**** WAT      TIP3     9443     H1            1.8244
 5172 SLV3     SLV3     1        O1      -**** WAT      TIP3     14550    H1            1.9448
 5172 SLV3     SLV3     1        O1      -**** WAT      TIP3     14550    H2            2.7541
 5136 SLV3     SLV3     1        N2      -**** WAT      TIP3     14839    H2            1.8764
 5139 SLV3     SLV3     1        N3      -**** WAT      TIP3     14839    H2            2.5638
 5171 SLV3     SLV3     1        O       -**** WAT      TIP3     9443     H1            1.8422
 5172 SLV3     SLV3     1        O1      -**** WAT      TIP3     14550    H1            1.7475
 5172 SLV3     SLV3     1        O1      -**** WAT      TIP3     14550    H2            2.9074
 5136 SLV3     SLV3     1        N2      -**** WAT      TIP3     14839    H2            1.9134
 5139 SLV3     SLV3     1        N3      -**** WAT      TIP3     14839    H2            2.8622
 5171 SLV3     SLV3     1        O       -**** WAT      TIP3     9443     H1            1.8649
 5172 SLV3     SLV3     1        O1      -**** WAT      TIP3     14550    H1            2.0515
 5172 SLV3     SLV3     1        O1      -**** WAT      TIP3     14550    H2            2.8234
 5136 SLV3     SLV3     1        N2      -**** WAT      TIP3     14839    H2            1.8437
 5139 SLV3     SLV3     1        N3      -**** WAT      TIP3     14839    H2            2.8061
 5171 SLV3     SLV3     1        O       -**** WAT      TIP3     9443     H1            1.6836
 5172 SLV3     SLV3     1        O1      -**** WAT      TIP3     14550    H1            1.7430
 5172 SLV3     SLV3     1        O1      -**** WAT      TIP3     14550    H2            2.9964
 5136 SLV3     SLV3     1        N2      -**** WAT      TIP3     14839    H2            1.8795
 5139 SLV3     SLV3     1        N3      -**** WAT      TIP3     14839    H2            2.7315
 5171 SLV3     SLV3     1        O       -**** WAT      TIP3     9443     H2            1.8964
 5172 SLV3     SLV3     1        O1      -**** WAT      TIP3     14550    H1            2.0361
 5135 SLV3     SLV3     1        N1      -**** WAT      TIP3     23208    H2            2.8796
 5136 SLV3     SLV3     1        N2      -**** WAT      TIP3     14839    H2            1.9030
 5139 SLV3     SLV3     1        N3      -**** WAT      TIP3     14839    H2            2.7833
 5171 SLV3     SLV3     1        O       -**** WAT      TIP3     9443     H2            1.8210
 5172 SLV3     SLV3     1        O1      -**** WAT      TIP3     14550    H1            1.9602
 5172 SLV3     SLV3     1        O1      -**** WAT      TIP3     14550    H2            2.9857
 5136 SLV3     SLV3     1        N2      -**** WAT      TIP3     14839    H2            1.9072
 5139 SLV3     SLV3     1        N3      -**** WAT      TIP3     14839    H2            2.6498
 5171 SLV3     SLV3     1        O       -**** WAT      TIP3     9443     H2            1.7501
 5172 SLV3     SLV3     1        O1      -**** WAT      TIP3     14550    H1            1.7817
 5172 SLV3     SLV3     1        O1      -**** WAT      TIP3     14550    H2            2.7956
 5136 SLV3     SLV3     1        N2      -**** WAT      TIP3     14839    H2            2.0435
 5139 SLV3     SLV3     1        N3      -**** WAT      TIP3     14839    H2            2.5095
 5171 SLV3     SLV3     1        O       -**** WAT      TIP3     9443     H1            2.9694
 5171 SLV3     SLV3     1        O       -**** WAT      TIP3     9443     H2            1.7155
 5172 SLV3     SLV3     1        O1      -**** WAT      TIP3     14550    H1            2.0935
 5136 SLV3     SLV3     1        N2      -**** WAT      TIP3     14839    H2            2.1971
 5139 SLV3     SLV3     1        N3      -**** WAT      TIP3     14839    H2            2.8109
 5171 SLV3     SLV3     1        O       -**** WAT      TIP3     9443     H2            1.8576
 5172 SLV3     SLV3     1        O1      -**** WAT      TIP3     14550    H1            1.9975
 5132 SLV3     SLV3     1        CL      -**** WAT      TIP3     5428     H1            2.9066
 5136 SLV3     SLV3     1        N2      -**** WAT      TIP3     14839    H2            1.9521
 5139 SLV3     SLV3     1        N3      -**** WAT      TIP3     14839    H2            2.7722
 5171 SLV3     SLV3     1        O       -**** WAT      TIP3     9443     H2            1.7180
 5172 SLV3     SLV3     1        O1      -**** WAT      TIP3     14550    H1            1.7148
 5172 SLV3     SLV3     1        O1      -**** WAT      TIP3     14550    H2            2.7151
 5136 SLV3     SLV3     1        N2      -**** WAT      TIP3     14839    H2            2.1080
 5171 SLV3     SLV3     1        O       -**** WAT      TIP3     13226    H1            1.8871
 5172 SLV3     SLV3     1        O1      -**** WAT      TIP3     14550    H1            1.9988
 5136 SLV3     SLV3     1        N2      -**** WAT      TIP3     11558    H2            2.7101
 5136 SLV3     SLV3     1        N2      -**** WAT      TIP3     14839    H2            2.0851
 5171 SLV3     SLV3     1        O       -**** WAT      TIP3     9443     H2            2.8034
 5171 SLV3     SLV3     1        O       -**** WAT      TIP3     13226    H1            1.8219
 5172 SLV3     SLV3     1        O1      -**** WAT      TIP3     14550    H1            2.0018
 5172 SLV3     SLV3     1        O1      -**** WAT      TIP3     14550    H2            2.9024
 5136 SLV3     SLV3     1        N2      -**** WAT      TIP3     14839    H2            2.1756
 5139 SLV3     SLV3     1        N3      -**** WAT      TIP3     14839    H2            2.8531
 5171 SLV3     SLV3     1        O       -**** WAT      TIP3     9443     H1            2.8290
 5171 SLV3     SLV3     1        O       -**** WAT      TIP3     13226    H1            1.7545
 5172 SLV3     SLV3     1        O1      -**** WAT      TIP3     14550    H1            1.7627
 5172 SLV3     SLV3     1        O1      -**** WAT      TIP3     14550    H2            2.8469
 5136 SLV3     SLV3     1        N2      -**** WAT      TIP3     14839    H2            1.9719
 5139 SLV3     SLV3     1        N3      -**** WAT      TIP3     14839    H2            2.9560
 5171 SLV3     SLV3     1        O       -**** WAT      TIP3     9443     H2            1.7149
 5172 SLV3     SLV3     1        O1      -**** WAT      TIP3     14550    H1            2.0535
 5172 SLV3     SLV3     1        O1      -**** WAT      TIP3     14550    H2            2.9833
 5136 SLV3     SLV3     1        N2      -**** WAT      TIP3     14839    H2            2.3551
 5139 SLV3     SLV3     1        N3      -**** WAT      TIP3     14839    H2            2.8402
 5171 SLV3     SLV3     1        O       -**** WAT      TIP3     13226    H1            2.1460
 5172 SLV3     SLV3     1        O1      -**** WAT      TIP3     14550    H1            2.1528
 5136 SLV3     SLV3     1        N2      -**** WAT      TIP3     14839    H2            1.8341
 5139 SLV3     SLV3     1        N3      -**** WAT      TIP3     14839    H2            2.7124
 5171 SLV3     SLV3     1        O       -**** WAT      TIP3     9443     H1            1.8271
 5172 SLV3     SLV3     1        O1      -**** WAT      TIP3     14550    H1            1.8922
 5136 SLV3     SLV3     1        N2      -**** WAT      TIP3     14839    H2            2.1334
 5171 SLV3     SLV3     1        O       -**** WAT      TIP3     9443     H2            1.8778
 5171 SLV3     SLV3     1        O       -**** WAT      TIP3     13226    H2            2.3148
 5172 SLV3     SLV3     1        O1      -**** WAT      TIP3     14550    H1            1.7993
 5136 SLV3     SLV3     1        N2      -**** WAT      TIP3     14839    H2            1.8604
 5139 SLV3     SLV3     1        N3      -**** WAT      TIP3     14839    H2            2.7536
 5171 SLV3     SLV3     1        O       -**** WAT      TIP3     9443     H2            1.8743
 5171 SLV3     SLV3     1        O       -**** WAT      TIP3     13226    H2            2.9416
 5172 SLV3     SLV3     1        O1      -**** WAT      TIP3     14550    H1            2.0699
 5136 SLV3     SLV3     1        N2      -**** WAT      TIP3     14839    H2            1.8705
 5139 SLV3     SLV3     1        N3      -**** WAT      TIP3     14839    H2            2.7079
 5171 SLV3     SLV3     1        O       -**** WAT      TIP3     9443     H2            1.8476
 5172 SLV3     SLV3     1        O1      -**** WAT      TIP3     14550    H1            1.6818
 5172 SLV3     SLV3     1        O1      -**** WAT      TIP3     14550    H2            2.9424
 5136 SLV3     SLV3     1        N2      -**** WAT      TIP3     14839    H2            1.8496
 5139 SLV3     SLV3     1        N3      -**** WAT      TIP3     14839    H2            2.9082
 5171 SLV3     SLV3     1        O       -**** WAT      TIP3     9443     H2            1.7093
 5172 SLV3     SLV3     1        O1      -**** WAT      TIP3     14550    H1            1.8202
 5172 SLV3     SLV3     1        O1      -**** WAT      TIP3     14550    H2            2.9581
 5136 SLV3     SLV3     1        N2      -**** WAT      TIP3     14839    H2            1.8409
 5139 SLV3     SLV3     1        N3      -**** WAT      TIP3     14839    H2            2.8665
 5171 SLV3     SLV3     1        O       -**** WAT      TIP3     13226    H2            1.8515
 5172 SLV3     SLV3     1        O1      -**** WAT      TIP3     14550    H1            1.5999
 5172 SLV3     SLV3     1        O1      -**** WAT      TIP3     14550    H2            2.9412
 5136 SLV3     SLV3     1        N2      -**** WAT      TIP3     14839    H2            2.0439
 5139 SLV3     SLV3     1        N3      -**** WAT      TIP3     14839    H2            2.9959
 5171 SLV3     SLV3     1        O       -**** WAT      TIP3     9443     H1            1.8161
 5172 SLV3     SLV3     1        O1      -**** WAT      TIP3     14550    H1            1.6758
 5172 SLV3     SLV3     1        O1      -**** WAT      TIP3     14550    H2            2.7840
 5132 SLV3     SLV3     1        CL      -7879 WAT      TIP3     1736     H1            2.4927
 5136 SLV3     SLV3     1        N2      -**** WAT      TIP3     14839    H2            2.0099
 5139 SLV3     SLV3     1        N3      -**** WAT      TIP3     14839    H2            2.8084
 5171 SLV3     SLV3     1        O       -**** WAT      TIP3     13226    H2            1.7303
 5172 SLV3     SLV3     1        O1      -**** WAT      TIP3     14550    H1            1.9682
 5136 SLV3     SLV3     1        N2      -**** WAT      TIP3     14839    H2            1.7655
 5139 SLV3     SLV3     1        N3      -**** WAT      TIP3     14839    H2            2.6447
 5171 SLV3     SLV3     1        O       -**** WAT      TIP3     9443     H2            1.8565
 5172 SLV3     SLV3     1        O1      -**** WAT      TIP3     11558    H1            2.8361
 5172 SLV3     SLV3     1        O1      -**** WAT      TIP3     14550    H1            1.7585
 5172 SLV3     SLV3     1        O1      -**** WAT      TIP3     14550    H2            2.6394
 5132 SLV3     SLV3     1        CL      -7880 WAT      TIP3     1736     H2            2.7374
 5136 SLV3     SLV3     1        N2      -**** WAT      TIP3     14839    H2            2.0507
 5139 SLV3     SLV3     1        N3      -**** WAT      TIP3     14839    H2            2.8459
 5171 SLV3     SLV3     1        O       -**** WAT      TIP3     13226    H2            1.6870
 5172 SLV3     SLV3     1        O1      -**** WAT      TIP3     14550    H1            1.9326
 5172 SLV3     SLV3     1        O1      -**** WAT      TIP3     14550    H2            2.9773
 5136 SLV3     SLV3     1        N2      -**** WAT      TIP3     14839    H2            2.2957
 5139 SLV3     SLV3     1        N3      -**** WAT      TIP3     14839    H2            2.8431
 5171 SLV3     SLV3     1        O       -**** WAT      TIP3     13226    H2            2.2568
 5172 SLV3     SLV3     1        O1      -**** WAT      TIP3     11558    H1            2.8539
 5172 SLV3     SLV3     1        O1      -**** WAT      TIP3     14550    H1            1.8301
 5172 SLV3     SLV3     1        O1      -**** WAT      TIP3     14550    H2            2.9418
 5136 SLV3     SLV3     1        N2      -**** WAT      TIP3     14839    H2            2.4323
 5171 SLV3     SLV3     1        O       -**** WAT      TIP3     13226    H2            1.6945
 5172 SLV3     SLV3     1        O1      -**** WAT      TIP3     14550    H1            1.6689
 5172 SLV3     SLV3     1        O1      -**** WAT      TIP3     14550    H2            2.6467
 5136 SLV3     SLV3     1        N2      -**** WAT      TIP3     14839    H2            2.0600
 5139 SLV3     SLV3     1        N3      -**** WAT      TIP3     14839    H2            2.4099
 5171 SLV3     SLV3     1        O       -**** WAT      TIP3     13226    H1            2.7400
 5171 SLV3     SLV3     1        O       -**** WAT      TIP3     13226    H2            1.8356
 5172 SLV3     SLV3     1        O1      -**** WAT      TIP3     14550    H1            2.0638
 5172 SLV3     SLV3     1        O1      -**** WAT      TIP3     14550    H2            2.9983
 5132 SLV3     SLV3     1        CL      -7880 WAT      TIP3     1736     H2            2.9929
 5136 SLV3     SLV3     1        N2      -**** WAT      TIP3     14839    H2            2.2907
 5139 SLV3     SLV3     1        N3      -**** WAT      TIP3     14839    H2            2.8902
 5171 SLV3     SLV3     1        O       -**** WAT      TIP3     13226    H2            1.7924
 5172 SLV3     SLV3     1        O1      -**** WAT      TIP3     14550    H1            1.8500
 5132 SLV3     SLV3     1        CL      -7880 WAT      TIP3     1736     H2            2.9476
 5136 SLV3     SLV3     1        N2      -**** WAT      TIP3     14839    H2            2.0152
 5139 SLV3     SLV3     1        N3      -**** WAT      TIP3     14839    H2            2.7206
 5171 SLV3     SLV3     1        O       -**** WAT      TIP3     13226    H2            1.7630
 5172 SLV3     SLV3     1        O1      -**** WAT      TIP3     14550    H1            1.8044
 5172 SLV3     SLV3     1        O1      -**** WAT      TIP3     14550    H2            2.8891
 5136 SLV3     SLV3     1        N2      -**** WAT      TIP3     14839    H2            1.9563
 5139 SLV3     SLV3     1        N3      -**** WAT      TIP3     14839    H2            2.9061
 5171 SLV3     SLV3     1        O       -**** WAT      TIP3     13226    H2            2.1119
 5172 SLV3     SLV3     1        O1      -**** WAT      TIP3     14550    H1            2.0122
 5172 SLV3     SLV3     1        O1      -**** WAT      TIP3     14550    H2            2.7584
 5132 SLV3     SLV3     1        CL      -7880 WAT      TIP3     1736     H2            2.9658
 5136 SLV3     SLV3     1        N2      -**** WAT      TIP3     14839    H2            2.0176
 5139 SLV3     SLV3     1        N3      -**** WAT      TIP3     14839    H2            2.7059
 5171 SLV3     SLV3     1        O       -**** WAT      TIP3     13226    H2            1.8213
 5172 SLV3     SLV3     1        O1      -**** WAT      TIP3     14550    H1            1.8897
 5136 SLV3     SLV3     1        N2      -**** WAT      TIP3     14839    H2            1.8209
 5139 SLV3     SLV3     1        N3      -**** WAT      TIP3     14839    H2            2.8553
 5171 SLV3     SLV3     1        O       -**** WAT      TIP3     13226    H1            2.8380
 5171 SLV3     SLV3     1        O       -**** WAT      TIP3     13226    H2            2.0464
 5172 SLV3     SLV3     1        O1      -**** WAT      TIP3     14550    H1            1.6656
 5172 SLV3     SLV3     1        O1      -**** WAT      TIP3     14550    H2            2.8929
 5136 SLV3     SLV3     1        N2      -**** WAT      TIP3     14839    H2            1.9236
 5139 SLV3     SLV3     1        N3      -**** WAT      TIP3     14839    H2            2.7749
 5171 SLV3     SLV3     1        O       -**** WAT      TIP3     13226    H2            1.8029
 5172 SLV3     SLV3     1        O1      -**** WAT      TIP3     14550    H1            2.2164
 5136 SLV3     SLV3     1        N2      -**** WAT      TIP3     14839    H2            1.8344
 5139 SLV3     SLV3     1        N3      -**** WAT      TIP3     14839    H2            2.7453
 5171 SLV3     SLV3     1        O       -**** WAT      TIP3     13226    H1            2.2896
 5172 SLV3     SLV3     1        O1      -**** WAT      TIP3     14550    H2            1.8923
 5136 SLV3     SLV3     1        N2      -**** WAT      TIP3     14839    H2            1.8529
 5139 SLV3     SLV3     1        N3      -**** WAT      TIP3     14839    H2            2.5398
 5171 SLV3     SLV3     1        O       -**** WAT      TIP3     13226    H1            1.8291
 5172 SLV3     SLV3     1        O1      -**** WAT      TIP3     14550    H1            2.8445
 5172 SLV3     SLV3     1        O1      -**** WAT      TIP3     14550    H2            1.9026
 5136 SLV3     SLV3     1        N2      -**** WAT      TIP3     14839    H2            1.8037
 5139 SLV3     SLV3     1        N3      -**** WAT      TIP3     14839    H2            2.7797
 5171 SLV3     SLV3     1        O       -**** WAT      TIP3     13226    H1            1.7768
 5171 SLV3     SLV3     1        O       -**** WAT      TIP3     13226    H2            2.9105
 5172 SLV3     SLV3     1        O1      -**** WAT      TIP3     14550    H1            2.9061
 5172 SLV3     SLV3     1        O1      -**** WAT      TIP3     14550    H2            1.8128
 5136 SLV3     SLV3     1        N2      -**** WAT      TIP3     14839    H2            2.2287
 5139 SLV3     SLV3     1        N3      -**** WAT      TIP3     14839    H2            2.9616
 5171 SLV3     SLV3     1        O       -**** WAT      TIP3     13226    H1            2.2706
 5172 SLV3     SLV3     1        O1      -**** WAT      TIP3     14550    H1            2.8094
 5172 SLV3     SLV3     1        O1      -**** WAT      TIP3     14550    H2            1.7910
 5136 SLV3     SLV3     1        N2      -**** WAT      TIP3     14839    H2            2.0172
 5139 SLV3     SLV3     1        N3      -**** WAT      TIP3     14839    H2            2.7696
 5171 SLV3     SLV3     1        O       -**** WAT      TIP3     13226    H1            2.0606
 5172 SLV3     SLV3     1        O1      -**** WAT      TIP3     14550    H1            2.8213
 5172 SLV3     SLV3     1        O1      -**** WAT      TIP3     14550    H2            2.0014
 5132 SLV3     SLV3     1        CL      -7880 WAT      TIP3     1736     H2            1.7761
 5136 SLV3     SLV3     1        N2      -**** WAT      TIP3     14839    H2            1.9795
 5139 SLV3     SLV3     1        N3      -**** WAT      TIP3     14839    H2            2.8178
 5171 SLV3     SLV3     1        O       -**** WAT      TIP3     13226    H1            1.9022
 5172 SLV3     SLV3     1        O1      -**** WAT      TIP3     14550    H2            1.8180
 5136 SLV3     SLV3     1        N2      -**** WAT      TIP3     11558    H1            2.7916
 5136 SLV3     SLV3     1        N2      -**** WAT      TIP3     14839    H2            1.7787
 5171 SLV3     SLV3     1        O       -**** WAT      TIP3     13226    H1            1.9488
 5172 SLV3     SLV3     1        O1      -**** WAT      TIP3     14550    H1            1.8312
 5172 SLV3     SLV3     1        O1      -**** WAT      TIP3     14550    H2            2.7797
 5136 SLV3     SLV3     1        N2      -**** WAT      TIP3     14839    H2            1.8255
 5139 SLV3     SLV3     1        N3      -**** WAT      TIP3     14839    H2            2.9627
 5171 SLV3     SLV3     1        O       -**** WAT      TIP3     13226    H1            1.8664
 5172 SLV3     SLV3     1        O1      -**** WAT      TIP3     14550    H1            1.9637
 5172 SLV3     SLV3     1        O1      -**** WAT      TIP3     14550    H2            2.8504
 5132 SLV3     SLV3     1        CL      -7879 WAT      TIP3     1736     H1            2.9540
 5136 SLV3     SLV3     1        N2      -**** WAT      TIP3     14839    H2            1.9293
 5139 SLV3     SLV3     1        N3      -**** WAT      TIP3     14839    H2            2.8308
 5171 SLV3     SLV3     1        O       -**** WAT      TIP3     13226    H1            1.8000
 5171 SLV3     SLV3     1        O       -**** WAT      TIP3     13226    H2            2.7963
 5172 SLV3     SLV3     1        O1      -**** WAT      TIP3     14550    H1            1.6846
 5172 SLV3     SLV3     1        O1      -**** WAT      TIP3     14550    H2            2.9580
 5134 SLV3     SLV3     1        N       -**** WAT      TIP3     14550    H1            2.9668
 5136 SLV3     SLV3     1        N2      -**** WAT      TIP3     14839    H2            1.8498
 5139 SLV3     SLV3     1        N3      -**** WAT      TIP3     14839    H2            2.8313
 5171 SLV3     SLV3     1        O       -**** WAT      TIP3     9443     H1            1.8198
 5172 SLV3     SLV3     1        O1      -**** WAT      TIP3     14550    H1            1.7717
 5136 SLV3     SLV3     1        N2      -**** WAT      TIP3     14839    H1            2.9836
 5136 SLV3     SLV3     1        N2      -**** WAT      TIP3     14839    H2            1.8473
 5139 SLV3     SLV3     1        N3      -**** WAT      TIP3     14839    H2            2.7777
 5171 SLV3     SLV3     1        O       -**** WAT      TIP3     9443     H2            1.7474
 5172 SLV3     SLV3     1        O1      -**** WAT      TIP3     14550    H1            1.8826
 5136 SLV3     SLV3     1        N2      -**** WAT      TIP3     14839    H2            1.7864
 5139 SLV3     SLV3     1        N3      -**** WAT      TIP3     14839    H2            2.6650
 5171 SLV3     SLV3     1        O       -**** WAT      TIP3     9443     H2            1.9678
 5172 SLV3     SLV3     1        O1      -**** WAT      TIP3     14550    H1            1.8411
 5172 SLV3     SLV3     1        O1      -**** WAT      TIP3     14550    H2            2.7556
 5136 SLV3     SLV3     1        N2      -**** WAT      TIP3     14839    H2            1.9413
 5139 SLV3     SLV3     1        N3      -**** WAT      TIP3     14839    H2            2.9486
 5171 SLV3     SLV3     1        O       -**** WAT      TIP3     9443     H2            1.8619
 5172 SLV3     SLV3     1        O1      -**** WAT      TIP3     14550    H1            1.8117
 5172 SLV3     SLV3     1        O1      -**** WAT      TIP3     14550    H2            2.9450
 5136 SLV3     SLV3     1        N2      -**** WAT      TIP3     14839    H2            2.0814
 5139 SLV3     SLV3     1        N3      -**** WAT      TIP3     14839    H2            2.8402
 5171 SLV3     SLV3     1        O       -**** WAT      TIP3     9443     H2            1.9386
 5172 SLV3     SLV3     1        O1      -**** WAT      TIP3     14550    H1            1.5994
 5172 SLV3     SLV3     1        O1      -**** WAT      TIP3     14550    H2            2.8904
 5136 SLV3     SLV3     1        N2      -**** WAT      TIP3     14839    H2            1.7530
 5139 SLV3     SLV3     1        N3      -**** WAT      TIP3     14839    H2            2.8666
 5171 SLV3     SLV3     1        O       -**** WAT      TIP3     9443     H2            1.7977
 5172 SLV3     SLV3     1        O1      -**** WAT      TIP3     14550    H1            1.8392
 5172 SLV3     SLV3     1        O1      -**** WAT      TIP3     14550    H2            2.9844
 5136 SLV3     SLV3     1        N2      -**** WAT      TIP3     14839    H2            2.1037
 5139 SLV3     SLV3     1        N3      -**** WAT      TIP3     14839    H2            2.9488
 5171 SLV3     SLV3     1        O       -**** WAT      TIP3     9443     H2            1.8610
 5172 SLV3     SLV3     1        O1      -**** WAT      TIP3     14550    H1            1.8261
 5172 SLV3     SLV3     1        O1      -**** WAT      TIP3     14550    H2            2.9803
 5132 SLV3     SLV3     1        CL      -7879 WAT      TIP3     1736     H1            2.9205
 5136 SLV3     SLV3     1        N2      -**** WAT      TIP3     14839    H2            1.8698
 5139 SLV3     SLV3     1        N3      -**** WAT      TIP3     14839    H2            2.9219
 5171 SLV3     SLV3     1        O       -**** WAT      TIP3     9443     H2            1.9033
 5171 SLV3     SLV3     1        O       -**** WAT      TIP3     13226    H2            2.8344
 5172 SLV3     SLV3     1        O1      -**** WAT      TIP3     14550    H1            1.9938
 5172 SLV3     SLV3     1        O1      -**** WAT      TIP3     14550    H2            2.9754
 5136 SLV3     SLV3     1        N2      -**** WAT      TIP3     14839    H2            1.9640
 5139 SLV3     SLV3     1        N3      -**** WAT      TIP3     14839    H2            2.8175
 5171 SLV3     SLV3     1        O       -**** WAT      TIP3     9443     H2            2.9778
 5171 SLV3     SLV3     1        O       -**** WAT      TIP3     13226    H2            2.0460
 5172 SLV3     SLV3     1        O1      -**** WAT      TIP3     14550    H1            1.7186
 5172 SLV3     SLV3     1        O1      -**** WAT      TIP3     14550    H2            2.9694
 5136 SLV3     SLV3     1        N2      -**** WAT      TIP3     14839    H2            1.7995
 5139 SLV3     SLV3     1        N3      -**** WAT      TIP3     14839    H2            2.9529
 5171 SLV3     SLV3     1        O       -**** WAT      TIP3     13226    H2            2.1410
 5172 SLV3     SLV3     1        O1      -**** WAT      TIP3     14550    H1            2.7266
 5172 SLV3     SLV3     1        O1      -**** WAT      TIP3     14550    H2            1.8169
 5136 SLV3     SLV3     1        N2      -**** WAT      TIP3     14839    H2            2.0831
 5139 SLV3     SLV3     1        N3      -**** WAT      TIP3     14839    H2            2.6904
 5171 SLV3     SLV3     1        O       -**** WAT      TIP3     13226    H1            2.7831
 5171 SLV3     SLV3     1        O       -**** WAT      TIP3     13226    H2            1.6941
 5172 SLV3     SLV3     1        O1      -**** WAT      TIP3     14550    H1            2.3729
 5172 SLV3     SLV3     1        O1      -**** WAT      TIP3     14550    H2            2.2202
 5132 SLV3     SLV3     1        CL      -7879 WAT      TIP3     1736     H1            2.2178
 5136 SLV3     SLV3     1        N2      -**** WAT      TIP3     14839    H2            2.0711
 5171 SLV3     SLV3     1        O       -**** WAT      TIP3     13226    H2            2.0768
 5172 SLV3     SLV3     1        O1      -**** WAT      TIP3     14550    H1            2.8892
 5172 SLV3     SLV3     1        O1      -**** WAT      TIP3     14550    H2            1.8660
 5132 SLV3     SLV3     1        CL      -7880 WAT      TIP3     1736     H2            2.8543
 5136 SLV3     SLV3     1        N2      -**** WAT      TIP3     14839    H2            1.7364
 5139 SLV3     SLV3     1        N3      -**** WAT      TIP3     14839    H2            2.8459
 5171 SLV3     SLV3     1        O       -**** WAT      TIP3     13226    H2            1.8890
 5172 SLV3     SLV3     1        O1      -**** WAT      TIP3     14550    H1            2.9917
 5172 SLV3     SLV3     1        O1      -**** WAT      TIP3     14550    H2            1.8763
 5136 SLV3     SLV3     1        N2      -**** WAT      TIP3     14839    H2            1.9024
 5139 SLV3     SLV3     1        N3      -**** WAT      TIP3     14839    H2            2.6332
 5171 SLV3     SLV3     1        O       -**** WAT      TIP3     13226    H1            2.9886
 5171 SLV3     SLV3     1        O       -**** WAT      TIP3     13226    H2            1.8698
 5172 SLV3     SLV3     1        O1      -**** WAT      TIP3     14550    H2            1.8647
 5136 SLV3     SLV3     1        N2      -**** WAT      TIP3     14839    H2            1.9275
 5139 SLV3     SLV3     1        N3      -**** WAT      TIP3     14839    H2            2.9313
 5171 SLV3     SLV3     1        O       -**** WAT      TIP3     13226    H1            2.9611
 5171 SLV3     SLV3     1        O       -**** WAT      TIP3     13226    H2            1.6988
 5172 SLV3     SLV3     1        O1      -**** WAT      TIP3     14550    H2            1.8210
 5136 SLV3     SLV3     1        N2      -**** WAT      TIP3     14839    H2            2.0590
 5139 SLV3     SLV3     1        N3      -**** WAT      TIP3     14839    H2            2.7903
 5171 SLV3     SLV3     1        O       -**** WAT      TIP3     13226    H1            2.9728
 5171 SLV3     SLV3     1        O       -**** WAT      TIP3     13226    H2            1.7197
 5172 SLV3     SLV3     1        O1      -**** WAT      TIP3     14550    H2            1.9942
 5136 SLV3     SLV3     1        N2      -**** WAT      TIP3     14839    H1            1.9368
 5139 SLV3     SLV3     1        N3      -**** WAT      TIP3     14839    H1            2.4636
 5171 SLV3     SLV3     1        O       -**** WAT      TIP3     13226    H2            2.2616
 5172 SLV3     SLV3     1        O1      -**** WAT      TIP3     14550    H2            2.2585
 5136 SLV3     SLV3     1        N2      -**** WAT      TIP3     14839    H1            1.8985
 5139 SLV3     SLV3     1        N3      -**** WAT      TIP3     14839    H1            2.7596
 5171 SLV3     SLV3     1        O       -**** WAT      TIP3     13226    H2            1.9416
 5172 SLV3     SLV3     1        O1      -**** WAT      TIP3     14550    H1            2.7717
 5172 SLV3     SLV3     1        O1      -**** WAT      TIP3     14550    H2            1.6401
 5136 SLV3     SLV3     1        N2      -**** WAT      TIP3     14839    H1            1.9479
 5139 SLV3     SLV3     1        N3      -**** WAT      TIP3     14839    H1            2.9049
 5171 SLV3     SLV3     1        O       -**** WAT      TIP3     9443     H2            1.7008
 5172 SLV3     SLV3     1        O1      -**** WAT      TIP3     14550    H1            2.9702
 5172 SLV3     SLV3     1        O1      -**** WAT      TIP3     14550    H2            1.8424
 5136 SLV3     SLV3     1        N2      -**** WAT      TIP3     14839    H1            1.9059
 5139 SLV3     SLV3     1        N3      -**** WAT      TIP3     14839    H1            2.8069
 5171 SLV3     SLV3     1        O       -**** WAT      TIP3     9443     H2            1.7823
 5171 SLV3     SLV3     1        O       -**** WAT      TIP3     13226    H1            2.6899
 5172 SLV3     SLV3     1        O1      -**** WAT      TIP3     14550    H2            1.9271
 5136 SLV3     SLV3     1        N2      -**** WAT      TIP3     14839    H1            2.5143
 5171 SLV3     SLV3     1        O       -**** WAT      TIP3     13226    H1            1.8823
 5172 SLV3     SLV3     1        O1      -**** WAT      TIP3     14550    H2            1.8965
 5136 SLV3     SLV3     1        N2      -**** WAT      TIP3     14839    H1            1.8017
 5171 SLV3     SLV3     1        O       -**** WAT      TIP3     9443     H1            1.9700
 5172 SLV3     SLV3     1        O1      -**** WAT      TIP3     14550    H1            2.9014
 5172 SLV3     SLV3     1        O1      -**** WAT      TIP3     14550    H2            1.7213
 5132 SLV3     SLV3     1        CL      -7879 WAT      TIP3     1736     H1            2.7398
 5132 SLV3     SLV3     1        CL      -7880 WAT      TIP3     1736     H2            1.9629
 5134 SLV3     SLV3     1        N       -**** WAT      TIP3     14550    H2            2.9227
 5136 SLV3     SLV3     1        N2      -**** WAT      TIP3     14839    H1            1.9616
 5139 SLV3     SLV3     1        N3      -**** WAT      TIP3     14839    H1            2.9604
 5171 SLV3     SLV3     1        O       -**** WAT      TIP3     9443     H1            2.8800
 5171 SLV3     SLV3     1        O       -**** WAT      TIP3     9443     H2            1.6170
 5172 SLV3     SLV3     1        O1      -**** WAT      TIP3     14550    H1            2.6665
 5172 SLV3     SLV3     1        O1      -**** WAT      TIP3     14550    H2            2.0917
 5136 SLV3     SLV3     1        N2      -**** WAT      TIP3     14839    H1            2.0739
 5139 SLV3     SLV3     1        N3      -**** WAT      TIP3     14839    H1            2.8994
 5171 SLV3     SLV3     1        O       -**** WAT      TIP3     9443     H2            1.8359
 5172 SLV3     SLV3     1        O1      -**** WAT      TIP3     14550    H1            2.7668
 5172 SLV3     SLV3     1        O1      -**** WAT      TIP3     14550    H2            1.8341
 5136 SLV3     SLV3     1        N2      -**** WAT      TIP3     11558    H2            2.8414
 5136 SLV3     SLV3     1        N2      -**** WAT      TIP3     14839    H1            1.9092
 5139 SLV3     SLV3     1        N3      -**** WAT      TIP3     14839    H1            2.5479
 5171 SLV3     SLV3     1        O       -**** WAT      TIP3     9443     H2            1.8568
 5172 SLV3     SLV3     1        O1      -**** WAT      TIP3     14550    H1            2.8758
 5172 SLV3     SLV3     1        O1      -**** WAT      TIP3     14550    H2            2.0007
 5136 SLV3     SLV3     1        N2      -**** WAT      TIP3     14839    H1            1.8383
 5139 SLV3     SLV3     1        N3      -**** WAT      TIP3     14839    H1            2.6922
 5171 SLV3     SLV3     1        O       -**** WAT      TIP3     9443     H2            1.7950
 5172 SLV3     SLV3     1        O1      -**** WAT      TIP3     14550    H2            1.9735
 5136 SLV3     SLV3     1        N2      -**** WAT      TIP3     14839    H1            1.7633
 5139 SLV3     SLV3     1        N3      -**** WAT      TIP3     14839    H1            2.8978
 5171 SLV3     SLV3     1        O       -**** WAT      TIP3     9443     H2            1.9769
 5172 SLV3     SLV3     1        O1      -**** WAT      TIP3     14550    H1            2.8575
 5172 SLV3     SLV3     1        O1      -**** WAT      TIP3     14550    H2            1.9005
 5136 SLV3     SLV3     1        N2      -**** WAT      TIP3     14839    H1            1.8538
 5139 SLV3     SLV3     1        N3      -**** WAT      TIP3     14839    H1            2.9512
 5171 SLV3     SLV3     1        O       -**** WAT      TIP3     9443     H2            2.0993
 5172 SLV3     SLV3     1        O1      -**** WAT      TIP3     14550    H2            1.8126
 5136 SLV3     SLV3     1        N2      -**** WAT      TIP3     14839    H1            1.8355
 5139 SLV3     SLV3     1        N3      -**** WAT      TIP3     14839    H1            2.9804
 5171 SLV3     SLV3     1        O       -**** WAT      TIP3     9443     H2            1.8098
 5172 SLV3     SLV3     1        O1      -**** WAT      TIP3     14550    H2            2.1810
 5132 SLV3     SLV3     1        CL      -**** WAT      TIP3     24952    H2            2.8652
 5136 SLV3     SLV3     1        N2      -**** WAT      TIP3     11558    H2            2.9000
 5136 SLV3     SLV3     1        N2      -**** WAT      TIP3     14839    H1            1.7837
 5139 SLV3     SLV3     1        N3      -**** WAT      TIP3     14839    H1            2.8514
 5171 SLV3     SLV3     1        O       -**** WAT      TIP3     9443     H2            1.7922
 5172 SLV3     SLV3     1        O1      -**** WAT      TIP3     14550    H1            2.9303
 5172 SLV3     SLV3     1        O1      -**** WAT      TIP3     14550    H2            1.7957
 5136 SLV3     SLV3     1        N2      -**** WAT      TIP3     14839    H1            1.8242
 5171 SLV3     SLV3     1        O       -**** WAT      TIP3     9443     H2            1.7665
 5172 SLV3     SLV3     1        O1      -**** WAT      TIP3     14550    H1            1.6750
 5172 SLV3     SLV3     1        O1      -**** WAT      TIP3     14550    H2            2.9319
 5136 SLV3     SLV3     1        N2      -**** WAT      TIP3     14839    H1            2.0583
 5171 SLV3     SLV3     1        O       -**** WAT      TIP3     9443     H2            1.9604
 5172 SLV3     SLV3     1        O1      -**** WAT      TIP3     14550    H1            1.8470
 5172 SLV3     SLV3     1        O1      -**** WAT      TIP3     14550    H2            2.9461
 5132 SLV3     SLV3     1        CL      -**** WAT      TIP3     24952    H2            2.4131
 5136 SLV3     SLV3     1        N2      -**** WAT      TIP3     14839    H1            2.0091
 5171 SLV3     SLV3     1        O       -**** WAT      TIP3     9443     H2            1.8559
 5172 SLV3     SLV3     1        O1      -**** WAT      TIP3     14550    H1            1.8404
 5136 SLV3     SLV3     1        N2      -**** WAT      TIP3     14839    H1            1.9719
 5139 SLV3     SLV3     1        N3      -**** WAT      TIP3     14839    H1            2.7060
 5171 SLV3     SLV3     1        O       -**** WAT      TIP3     9443     H2            1.9701
 5172 SLV3     SLV3     1        O1      -**** WAT      TIP3     14550    H1            1.9635
 5172 SLV3     SLV3     1        O1      -**** WAT      TIP3     14550    H2            2.9824
 5136 SLV3     SLV3     1        N2      -**** WAT      TIP3     14839    H1            1.7306
 5139 SLV3     SLV3     1        N3      -**** WAT      TIP3     14839    H1            2.5581
 5171 SLV3     SLV3     1        O       -**** WAT      TIP3     9443     H2            1.9070
 5172 SLV3     SLV3     1        O1      -**** WAT      TIP3     14550    H1            1.8191
 5136 SLV3     SLV3     1        N2      -**** WAT      TIP3     14839    H1            1.8644
 5139 SLV3     SLV3     1        N3      -**** WAT      TIP3     14839    H1            2.9420
 5171 SLV3     SLV3     1        O       -**** WAT      TIP3     9443     H2            1.8978
 5172 SLV3     SLV3     1        O1      -**** WAT      TIP3     14550    H1            1.9948
 5172 SLV3     SLV3     1        O1      -**** WAT      TIP3     14550    H2            2.7827
 5136 SLV3     SLV3     1        N2      -**** WAT      TIP3     14839    H1            1.7991
 5139 SLV3     SLV3     1        N3      -**** WAT      TIP3     14839    H1            2.4507
 5171 SLV3     SLV3     1        O       -**** WAT      TIP3     13226    H1            1.8192
 5172 SLV3     SLV3     1        O1      -**** WAT      TIP3     14550    H1            1.9090
 5136 SLV3     SLV3     1        N2      -**** WAT      TIP3     14839    H1            2.0398
 5139 SLV3     SLV3     1        N3      -**** WAT      TIP3     14839    H1            2.6803
 5171 SLV3     SLV3     1        O       -**** WAT      TIP3     13226    H1            1.7605
 5172 SLV3     SLV3     1        O1      -**** WAT      TIP3     14550    H1            1.8163
 5172 SLV3     SLV3     1        O1      -**** WAT      TIP3     14550    H2            2.9795
 5136 SLV3     SLV3     1        N2      -**** WAT      TIP3     14839    H2            1.8580
 5139 SLV3     SLV3     1        N3      -**** WAT      TIP3     14839    H2            2.8508
 5171 SLV3     SLV3     1        O       -**** WAT      TIP3     13226    H1            1.6634
 5171 SLV3     SLV3     1        O       -**** WAT      TIP3     13226    H2            2.8911
 5172 SLV3     SLV3     1        O1      -**** WAT      TIP3     14550    H1            2.1145
 5136 SLV3     SLV3     1        N2      -**** WAT      TIP3     14839    H2            1.7611
 5139 SLV3     SLV3     1        N3      -**** WAT      TIP3     14839    H2            2.8553
 5171 SLV3     SLV3     1        O       -**** WAT      TIP3     13226    H1            1.8973
 5172 SLV3     SLV3     1        O1      -**** WAT      TIP3     14550    H1            1.7287
 5172 SLV3     SLV3     1        O1      -**** WAT      TIP3     14550    H2            2.9775
 5136 SLV3     SLV3     1        N2      -**** WAT      TIP3     14839    H2            1.9827
 5139 SLV3     SLV3     1        N3      -**** WAT      TIP3     14839    H2            2.5201
 5171 SLV3     SLV3     1        O       -**** WAT      TIP3     13226    H1            1.8558
 5172 SLV3     SLV3     1        O1      -**** WAT      TIP3     14550    H1            1.8709
 5136 SLV3     SLV3     1        N2      -**** WAT      TIP3     14839    H2            1.8026
 5139 SLV3     SLV3     1        N3      -**** WAT      TIP3     14839    H2            2.7858
 5171 SLV3     SLV3     1        O       -**** WAT      TIP3     13226    H1            1.8781
 5172 SLV3     SLV3     1        O1      -**** WAT      TIP3     14550    H1            1.7591
 5172 SLV3     SLV3     1        O1      -**** WAT      TIP3     14550    H2            2.9268
 5136 SLV3     SLV3     1        N2      -**** WAT      TIP3     14839    H2            1.6874
 5139 SLV3     SLV3     1        N3      -**** WAT      TIP3     14839    H2            2.8400
 5171 SLV3     SLV3     1        O       -**** WAT      TIP3     13226    H1            2.0104
 5172 SLV3     SLV3     1        O1      -**** WAT      TIP3     14550    H1            1.7839
 5172 SLV3     SLV3     1        O1      -**** WAT      TIP3     14550    H2            2.9556
 5136 SLV3     SLV3     1        N2      -**** WAT      TIP3     14839    H2            1.8611
 5139 SLV3     SLV3     1        N3      -**** WAT      TIP3     14839    H2            2.5049
 5171 SLV3     SLV3     1        O       -**** WAT      TIP3     13226    H1            1.9232
 5172 SLV3     SLV3     1        O1      -**** WAT      TIP3     14550    H1            1.7873
 5136 SLV3     SLV3     1        N2      -**** WAT      TIP3     14839    H2            1.9252
 5139 SLV3     SLV3     1        N3      -**** WAT      TIP3     14839    H2            2.8571
 5171 SLV3     SLV3     1        O       -**** WAT      TIP3     13226    H1            1.8310
 5172 SLV3     SLV3     1        O1      -**** WAT      TIP3     14550    H1            2.0889
 5136 SLV3     SLV3     1        N2      -**** WAT      TIP3     14839    H2            1.8171
 5139 SLV3     SLV3     1        N3      -**** WAT      TIP3     14839    H2            2.8269
 5171 SLV3     SLV3     1        O       -**** WAT      TIP3     13226    H1            1.7870
 5172 SLV3     SLV3     1        O1      -**** WAT      TIP3     14550    H1            1.9476
 5172 SLV3     SLV3     1        O1      -**** WAT      TIP3     14550    H2            2.9029
 5136 SLV3     SLV3     1        N2      -**** WAT      TIP3     14839    H2            2.0574
 5139 SLV3     SLV3     1        N3      -**** WAT      TIP3     14839    H2            2.6961
 5171 SLV3     SLV3     1        O       -**** WAT      TIP3     13226    H1            1.8244
 5171 SLV3     SLV3     1        O       -**** WAT      TIP3     13226    H2            2.9812
 5172 SLV3     SLV3     1        O1      -**** WAT      TIP3     14550    H1            2.1878
 5136 SLV3     SLV3     1        N2      -**** WAT      TIP3     14839    H2            1.7915
 5139 SLV3     SLV3     1        N3      -**** WAT      TIP3     14839    H2            2.6382
 5171 SLV3     SLV3     1        O       -**** WAT      TIP3     9443     H1            2.1956
 5171 SLV3     SLV3     1        O       -**** WAT      TIP3     9443     H2            2.8804
 5171 SLV3     SLV3     1        O       -**** WAT      TIP3     13226    H1            2.1738
 5172 SLV3     SLV3     1        O1      -**** WAT      TIP3     14550    H1            1.9984
 5172 SLV3     SLV3     1        O1      -**** WAT      TIP3     14550    H2            2.6057
 5136 SLV3     SLV3     1        N2      -**** WAT      TIP3     14839    H2            1.7800
 5139 SLV3     SLV3     1        N3      -**** WAT      TIP3     14839    H2            2.7692
 5171 SLV3     SLV3     1        O       -**** WAT      TIP3     9443     H1            2.3482
 5172 SLV3     SLV3     1        O1      -**** WAT      TIP3     14550    H1            1.9754
 5172 SLV3     SLV3     1        O1      -**** WAT      TIP3     14550    H2            2.9098
 5136 SLV3     SLV3     1        N2      -**** WAT      TIP3     14839    H2            1.8966
 5139 SLV3     SLV3     1        N3      -**** WAT      TIP3     14839    H2            2.8726
 5171 SLV3     SLV3     1        O       -**** WAT      TIP3     9443     H1            1.7816
 5172 SLV3     SLV3     1        O1      -**** WAT      TIP3     14550    H1            1.8891
 5172 SLV3     SLV3     1        O1      -**** WAT      TIP3     14550    H2            3.0000
 5136 SLV3     SLV3     1        N2      -**** WAT      TIP3     14839    H2            1.8179
 5139 SLV3     SLV3     1        N3      -**** WAT      TIP3     14839    H2            2.3105
 5171 SLV3     SLV3     1        O       -**** WAT      TIP3     9443     H1            1.9171
 5172 SLV3     SLV3     1        O1      -**** WAT      TIP3     14550    H1            1.8787
 5136 SLV3     SLV3     1        N2      -**** WAT      TIP3     14839    H2            1.7532
 5139 SLV3     SLV3     1        N3      -**** WAT      TIP3     14839    H2            2.7628
 5171 SLV3     SLV3     1        O       -**** WAT      TIP3     9443     H1            1.6929
 5172 SLV3     SLV3     1        O1      -**** WAT      TIP3     14550    H1            1.7440
 5136 SLV3     SLV3     1        N2      -**** WAT      TIP3     14839    H2            1.8432
 5139 SLV3     SLV3     1        N3      -**** WAT      TIP3     14839    H2            2.9517
 5171 SLV3     SLV3     1        O       -**** WAT      TIP3     9443     H1            1.7150
 5172 SLV3     SLV3     1        O1      -**** WAT      TIP3     14550    H1            1.8652
 5136 SLV3     SLV3     1        N2      -**** WAT      TIP3     14839    H2            1.8901
 5139 SLV3     SLV3     1        N3      -**** WAT      TIP3     14839    H2            2.8322
 5171 SLV3     SLV3     1        O       -**** WAT      TIP3     9443     H1            1.7210
 5172 SLV3     SLV3     1        O1      -**** WAT      TIP3     14550    H1            1.8229
 5136 SLV3     SLV3     1        N2      -**** WAT      TIP3     14839    H2            1.8918
 5139 SLV3     SLV3     1        N3      -**** WAT      TIP3     14839    H2            2.8908
 5171 SLV3     SLV3     1        O       -**** WAT      TIP3     9443     H1            1.7747
 5172 SLV3     SLV3     1        O1      -**** WAT      TIP3     14550    H1            1.8505
 5172 SLV3     SLV3     1        O1      -**** WAT      TIP3     14550    H2            2.9187
 5136 SLV3     SLV3     1        N2      -**** WAT      TIP3     14839    H2            2.0104
 5139 SLV3     SLV3     1        N3      -**** WAT      TIP3     14839    H2            2.8430
 5171 SLV3     SLV3     1        O       -**** WAT      TIP3     9443     H1            1.8831
 5172 SLV3     SLV3     1        O1      -**** WAT      TIP3     14550    H1            1.7327
 5136 SLV3     SLV3     1        N2      -**** WAT      TIP3     14839    H2            1.7904
 5139 SLV3     SLV3     1        N3      -**** WAT      TIP3     14839    H2            2.8097
 5171 SLV3     SLV3     1        O       -**** WAT      TIP3     9443     H1            1.6645
 5172 SLV3     SLV3     1        O1      -**** WAT      TIP3     14550    H1            1.7224
 5172 SLV3     SLV3     1        O1      -**** WAT      TIP3     14550    H2            2.5809
 5136 SLV3     SLV3     1        N2      -**** WAT      TIP3     14839    H2            1.9004
 5139 SLV3     SLV3     1        N3      -**** WAT      TIP3     14839    H2            2.7599
 5171 SLV3     SLV3     1        O       -**** WAT      TIP3     9443     H1            1.8474
 5172 SLV3     SLV3     1        O1      -**** WAT      TIP3     11558    H2            2.9195
 5172 SLV3     SLV3     1        O1      -**** WAT      TIP3     12035    H1            2.9046
 5172 SLV3     SLV3     1        O1      -**** WAT      TIP3     12035    H2            1.8457
 5136 SLV3     SLV3     1        N2      -**** WAT      TIP3     14839    H2            2.4299
 5171 SLV3     SLV3     1        O       -**** WAT      TIP3     13226    H1            1.7521
 5172 SLV3     SLV3     1        O1      -**** WAT      TIP3     12035    H2            1.8348
 5136 SLV3     SLV3     1        N2      -**** WAT      TIP3     14839    H2            2.2768
 5139 SLV3     SLV3     1        N3      -**** WAT      TIP3     14839    H2            2.4476
 5171 SLV3     SLV3     1        O       -**** WAT      TIP3     9443     H2            1.8935
 5172 SLV3     SLV3     1        O1      -**** WAT      TIP3     14550    H1            2.8399
 5172 SLV3     SLV3     1        O1      -**** WAT      TIP3     14550    H2            1.7829
 5136 SLV3     SLV3     1        N2      -**** WAT      TIP3     14839    H2            2.3729
 5139 SLV3     SLV3     1        N3      -**** WAT      TIP3     14839    H2            2.7833
 5171 SLV3     SLV3     1        O       -**** WAT      TIP3     9443     H2            1.9252
 5172 SLV3     SLV3     1        O1      -**** WAT      TIP3     14550    H1            2.7130
 5172 SLV3     SLV3     1        O1      -**** WAT      TIP3     14550    H2            1.8310
 5136 SLV3     SLV3     1        N2      -**** WAT      TIP3     14839    H2            1.9780
 5139 SLV3     SLV3     1        N3      -**** WAT      TIP3     14839    H2            2.9246
 5171 SLV3     SLV3     1        O       -**** WAT      TIP3     9443     H2            1.9753
 5172 SLV3     SLV3     1        O1      -**** WAT      TIP3     14550    H2            2.2025
 5136 SLV3     SLV3     1        N2      -**** WAT      TIP3     14839    H2            1.9832
 5139 SLV3     SLV3     1        N3      -**** WAT      TIP3     14839    H2            2.9013
 5171 SLV3     SLV3     1        O       -**** WAT      TIP3     9443     H2            1.9163
 5172 SLV3     SLV3     1        O1      -**** WAT      TIP3     14550    H2            1.9135
 5136 SLV3     SLV3     1        N2      -**** WAT      TIP3     14839    H2            2.1413
 5139 SLV3     SLV3     1        N3      -**** WAT      TIP3     14839    H2            2.9454
 5171 SLV3     SLV3     1        O       -**** WAT      TIP3     9443     H2            1.8069
 5172 SLV3     SLV3     1        O1      -**** WAT      TIP3     14550    H2            2.3678
 5136 SLV3     SLV3     1        N2      -**** WAT      TIP3     14839    H1            1.9260
 5171 SLV3     SLV3     1        O       -**** WAT      TIP3     9443     H2            1.7781
 5172 SLV3     SLV3     1        O1      -**** WAT      TIP3     14550    H1            2.8894
 5172 SLV3     SLV3     1        O1      -**** WAT      TIP3     14550    H2            1.7861
 5136 SLV3     SLV3     1        N2      -**** WAT      TIP3     14839    H1            1.9494
 5171 SLV3     SLV3     1        O       -**** WAT      TIP3     9443     H2            1.9419
 5172 SLV3     SLV3     1        O1      -**** WAT      TIP3     14550    H2            1.8826
 5136 SLV3     SLV3     1        N2      -**** WAT      TIP3     14839    H1            1.8214
 5139 SLV3     SLV3     1        N3      -**** WAT      TIP3     14839    H1            2.8711
 5171 SLV3     SLV3     1        O       -**** WAT      TIP3     9443     H2            1.8108
 5172 SLV3     SLV3     1        O1      -**** WAT      TIP3     14550    H1            2.6953
 5172 SLV3     SLV3     1        O1      -**** WAT      TIP3     14550    H2            1.7089
 5136 SLV3     SLV3     1        N2      -**** WAT      TIP3     14839    H1            1.8579
 5171 SLV3     SLV3     1        O       -**** WAT      TIP3     9443     H2            1.7187
 5172 SLV3     SLV3     1        O1      -**** WAT      TIP3     14550    H2            2.0756
 5132 SLV3     SLV3     1        CL      -**** WAT      TIP3     23208    H1            2.9747
 5136 SLV3     SLV3     1        N2      -**** WAT      TIP3     14839    H1            1.8464
 5139 SLV3     SLV3     1        N3      -**** WAT      TIP3     14839    H1            2.6242
 5171 SLV3     SLV3     1        O       -**** WAT      TIP3     9443     H2            1.7696
 5172 SLV3     SLV3     1        O1      -**** WAT      TIP3     14550    H2            1.7207
 5136 SLV3     SLV3     1        N2      -**** WAT      TIP3     14839    H1            1.8864
 5139 SLV3     SLV3     1        N3      -**** WAT      TIP3     14839    H1            2.7180
 5171 SLV3     SLV3     1        O       -**** WAT      TIP3     9443     H2            2.2813
 5172 SLV3     SLV3     1        O1      -**** WAT      TIP3     14550    H1            2.9792
 5172 SLV3     SLV3     1        O1      -**** WAT      TIP3     14550    H2            1.8935
 5136 SLV3     SLV3     1        N2      -**** WAT      TIP3     14839    H1            2.0401
 5139 SLV3     SLV3     1        N3      -**** WAT      TIP3     14839    H1            2.5782
 5171 SLV3     SLV3     1        O       -**** WAT      TIP3     9443     H2            2.0186
 5172 SLV3     SLV3     1        O1      -**** WAT      TIP3     14550    H2            1.7920
 5136 SLV3     SLV3     1        N2      -**** WAT      TIP3     14839    H1            1.9239
 5139 SLV3     SLV3     1        N3      -**** WAT      TIP3     14839    H1            2.9386
 5171 SLV3     SLV3     1        O       -**** WAT      TIP3     9443     H1            2.9939
 5171 SLV3     SLV3     1        O       -**** WAT      TIP3     9443     H2            1.8796
 5172 SLV3     SLV3     1        O1      -**** WAT      TIP3     14550    H2            1.8461
 5136 SLV3     SLV3     1        N2      -**** WAT      TIP3     14839    H1            1.9368
 5139 SLV3     SLV3     1        N3      -**** WAT      TIP3     14839    H1            2.6848
 5171 SLV3     SLV3     1        O       -**** WAT      TIP3     9443     H1            2.9684
 5171 SLV3     SLV3     1        O       -**** WAT      TIP3     9443     H2            1.7101
 5172 SLV3     SLV3     1        O1      -**** WAT      TIP3     14550    H1            2.8499
 5172 SLV3     SLV3     1        O1      -**** WAT      TIP3     14550    H2            1.8198
 5136 SLV3     SLV3     1        N2      -**** WAT      TIP3     14839    H1            1.7926
 5139 SLV3     SLV3     1        N3      -**** WAT      TIP3     14839    H1            2.6915
 5171 SLV3     SLV3     1        O       -**** WAT      TIP3     9443     H2            1.9281
 5172 SLV3     SLV3     1        O1      -**** WAT      TIP3     14550    H2            1.8801
 5136 SLV3     SLV3     1        N2      -**** WAT      TIP3     14839    H1            1.9270
 5139 SLV3     SLV3     1        N3      -**** WAT      TIP3     14839    H1            2.5352
 5171 SLV3     SLV3     1        O       -**** WAT      TIP3     9443     H2            1.8503
 5172 SLV3     SLV3     1        O1      -**** WAT      TIP3     14550    H2            1.9809
 5136 SLV3     SLV3     1        N2      -**** WAT      TIP3     14839    H1            1.9306
 5139 SLV3     SLV3     1        N3      -**** WAT      TIP3     14839    H1            2.8759
 5171 SLV3     SLV3     1        O       -**** WAT      TIP3     9443     H2            1.6706
 5172 SLV3     SLV3     1        O1      -**** WAT      TIP3     14550    H2            1.9930
 5136 SLV3     SLV3     1        N2      -**** WAT      TIP3     14839    H1            1.9367
 5139 SLV3     SLV3     1        N3      -**** WAT      TIP3     14839    H1            2.5668
 5171 SLV3     SLV3     1        O       -**** WAT      TIP3     9443     H1            2.9647
 5171 SLV3     SLV3     1        O       -**** WAT      TIP3     9443     H2            1.6223
 5172 SLV3     SLV3     1        O1      -**** WAT      TIP3     14550    H2            1.8089
 5136 SLV3     SLV3     1        N2      -**** WAT      TIP3     14839    H1            1.8509
 5139 SLV3     SLV3     1        N3      -**** WAT      TIP3     14839    H1            2.9626
 5171 SLV3     SLV3     1        O       -**** WAT      TIP3     9443     H2            2.1082
 5172 SLV3     SLV3     1        O1      -**** WAT      TIP3     14550    H1            1.8462
 5172 SLV3     SLV3     1        O1      -**** WAT      TIP3     14550    H2            2.8062
 5136 SLV3     SLV3     1        N2      -**** WAT      TIP3     14839    H1            1.8993
 5139 SLV3     SLV3     1        N3      -**** WAT      TIP3     14839    H1            2.9060
 5171 SLV3     SLV3     1        O       -**** WAT      TIP3     9443     H2            2.1181
 5172 SLV3     SLV3     1        O1      -**** WAT      TIP3     14550    H1            1.8009
 5172 SLV3     SLV3     1        O1      -**** WAT      TIP3     14550    H2            2.9500
 5136 SLV3     SLV3     1        N2      -**** WAT      TIP3     14839    H1            1.7500
 5139 SLV3     SLV3     1        N3      -**** WAT      TIP3     14839    H1            2.7268
 5171 SLV3     SLV3     1        O       -**** WAT      TIP3     9443     H2            1.8844
 5172 SLV3     SLV3     1        O1      -**** WAT      TIP3     14550    H1            2.2938
 5136 SLV3     SLV3     1        N2      -**** WAT      TIP3     14839    H1            1.7313
 5139 SLV3     SLV3     1        N3      -**** WAT      TIP3     14839    H1            2.7967
 5171 SLV3     SLV3     1        O       -**** WAT      TIP3     9443     H2            2.0162
 5172 SLV3     SLV3     1        O1      -**** WAT      TIP3     14550    H1            1.7860
 5136 SLV3     SLV3     1        N2      -**** WAT      TIP3     14839    H1            1.8716
 5139 SLV3     SLV3     1        N3      -**** WAT      TIP3     14839    H1            2.9712
 5171 SLV3     SLV3     1        O       -**** WAT      TIP3     9443     H1            2.9967
 5171 SLV3     SLV3     1        O       -**** WAT      TIP3     9443     H2            1.8708
 5172 SLV3     SLV3     1        O1      -**** WAT      TIP3     14550    H1            1.8842
 5172 SLV3     SLV3     1        O1      -**** WAT      TIP3     14550    H2            2.8220
 5136 SLV3     SLV3     1        N2      -**** WAT      TIP3     14839    H1            1.7043
 5139 SLV3     SLV3     1        N3      -**** WAT      TIP3     14839    H1            2.6692
 5171 SLV3     SLV3     1        O       -**** WAT      TIP3     9443     H2            1.7524
 5172 SLV3     SLV3     1        O1      -**** WAT      TIP3     14550    H1            2.2051
 5136 SLV3     SLV3     1        N2      -**** WAT      TIP3     14839    H1            1.8447
 5139 SLV3     SLV3     1        N3      -**** WAT      TIP3     14839    H1            2.9110
 5171 SLV3     SLV3     1        O       -**** WAT      TIP3     9443     H1            2.9192
 5171 SLV3     SLV3     1        O       -**** WAT      TIP3     9443     H2            1.6385
 5136 SLV3     SLV3     1        N2      -**** WAT      TIP3     14839    H1            1.9168
 5139 SLV3     SLV3     1        N3      -**** WAT      TIP3     14839    H1            2.9020
 5171 SLV3     SLV3     1        O       -**** WAT      TIP3     9443     H2            1.6864
 5171 SLV3     SLV3     1        O       -**** WAT      TIP3     13226    H2            2.9685
 5172 SLV3     SLV3     1        O1      -**** WAT      TIP3     14550    H1            1.9753
 5136 SLV3     SLV3     1        N2      -**** WAT      TIP3     14839    H1            1.8136
 5139 SLV3     SLV3     1        N3      -**** WAT      TIP3     14839    H1            2.6502
 5171 SLV3     SLV3     1        O       -**** WAT      TIP3     9443     H2            1.6752
 5172 SLV3     SLV3     1        O1      -**** WAT      TIP3     14550    H1            1.9797
 5136 SLV3     SLV3     1        N2      -**** WAT      TIP3     14839    H1            1.8780
 5171 SLV3     SLV3     1        O       -**** WAT      TIP3     9443     H2            2.4407
 5172 SLV3     SLV3     1        O1      -**** WAT      TIP3     12035    H2            2.0196
 5136 SLV3     SLV3     1        N2      -**** WAT      TIP3     14839    H1            1.6890
 5139 SLV3     SLV3     1        N3      -**** WAT      TIP3     14839    H1            2.7550
 5171 SLV3     SLV3     1        O       -**** WAT      TIP3     9443     H1            2.9920
 5171 SLV3     SLV3     1        O       -**** WAT      TIP3     9443     H2            1.6196
 5172 SLV3     SLV3     1        O1      -**** WAT      TIP3     14550    H1            2.8982
 5172 SLV3     SLV3     1        O1      -**** WAT      TIP3     14550    H2            1.6721
 5132 SLV3     SLV3     1        CL      -**** WAT      TIP3     23208    H2            2.6234
 5136 SLV3     SLV3     1        N2      -**** WAT      TIP3     14839    H1            1.9696
 5139 SLV3     SLV3     1        N3      -**** WAT      TIP3     14839    H1            2.8845
 5171 SLV3     SLV3     1        O       -**** WAT      TIP3     9443     H2            2.8009
 5171 SLV3     SLV3     1        O       -**** WAT      TIP3     13226    H2            2.8883
 5172 SLV3     SLV3     1        O1      -**** WAT      TIP3     14550    H2            1.9519
 5136 SLV3     SLV3     1        N2      -**** WAT      TIP3     14839    H1            1.9156
 5139 SLV3     SLV3     1        N3      -**** WAT      TIP3     14839    H1            2.6993
 5171 SLV3     SLV3     1        O       -**** WAT      TIP3     9443     H1            1.6611
 5171 SLV3     SLV3     1        O       -**** WAT      TIP3     9443     H2            2.9987
 5172 SLV3     SLV3     1        O1      -**** WAT      TIP3     14550    H1            2.8455
 5172 SLV3     SLV3     1        O1      -**** WAT      TIP3     14550    H2            1.8613
 5136 SLV3     SLV3     1        N2      -**** WAT      TIP3     14839    H1            1.9603
 5139 SLV3     SLV3     1        N3      -**** WAT      TIP3     14839    H1            2.8768
 5171 SLV3     SLV3     1        O       -**** WAT      TIP3     9443     H1            1.8305
 5172 SLV3     SLV3     1        O1      -**** WAT      TIP3     14550    H2            1.7732
 5136 SLV3     SLV3     1        N2      -**** WAT      TIP3     14839    H1            1.8851
 5139 SLV3     SLV3     1        N3      -**** WAT      TIP3     14839    H1            2.9195
 5171 SLV3     SLV3     1        O       -**** WAT      TIP3     9443     H2            2.3964
 5172 SLV3     SLV3     1        O1      -**** WAT      TIP3     14550    H1            2.9739
 5172 SLV3     SLV3     1        O1      -**** WAT      TIP3     14550    H2            1.7189
 5136 SLV3     SLV3     1        N2      -**** WAT      TIP3     14839    H1            2.1306
 5171 SLV3     SLV3     1        O       -**** WAT      TIP3     9443     H2            1.7228
 5172 SLV3     SLV3     1        O1      -**** WAT      TIP3     14550    H1            2.3426
 5136 SLV3     SLV3     1        N2      -**** WAT      TIP3     14839    H1            2.0525
 5139 SLV3     SLV3     1        N3      -**** WAT      TIP3     14839    H1            2.7112
 5171 SLV3     SLV3     1        O       -**** WAT      TIP3     9443     H2            1.8861
 5172 SLV3     SLV3     1        O1      -**** WAT      TIP3     14550    H1            1.8061
 5172 SLV3     SLV3     1        O1      -**** WAT      TIP3     14550    H2            2.8949
 5136 SLV3     SLV3     1        N2      -**** WAT      TIP3     14839    H1            1.9808
 5139 SLV3     SLV3     1        N3      -**** WAT      TIP3     14839    H1            2.8509
 5171 SLV3     SLV3     1        O       -**** WAT      TIP3     13226    H1            2.9141
 5171 SLV3     SLV3     1        O       -**** WAT      TIP3     13226    H2            1.5878
 5172 SLV3     SLV3     1        O1      -**** WAT      TIP3     14550    H1            1.9597
 5136 SLV3     SLV3     1        N2      -**** WAT      TIP3     14839    H1            1.8963
 5139 SLV3     SLV3     1        N3      -**** WAT      TIP3     14839    H1            2.9743
 5171 SLV3     SLV3     1        O       -**** WAT      TIP3     9443     H1            1.6761
 5171 SLV3     SLV3     1        O       -**** WAT      TIP3     9443     H2            2.9070
 5172 SLV3     SLV3     1        O1      -**** WAT      TIP3     14550    H1            1.8453
 5172 SLV3     SLV3     1        O1      -**** WAT      TIP3     14550    H2            2.8041
 5136 SLV3     SLV3     1        N2      -**** WAT      TIP3     14839    H1            1.7802
 5139 SLV3     SLV3     1        N3      -**** WAT      TIP3     14839    H1            2.7438
 5171 SLV3     SLV3     1        O       -**** WAT      TIP3     9443     H1            1.8946
 5172 SLV3     SLV3     1        O1      -**** WAT      TIP3     14550    H1            2.1437
 5172 SLV3     SLV3     1        O1      -**** WAT      TIP3     14550    H2            2.8576
 5136 SLV3     SLV3     1        N2      -**** WAT      TIP3     14839    H1            1.9385
 5171 SLV3     SLV3     1        O       -**** WAT      TIP3     9443     H1            1.8752
 5172 SLV3     SLV3     1        O1      -**** WAT      TIP3     14550    H1            2.0567
 5136 SLV3     SLV3     1        N2      -**** WAT      TIP3     14839    H1            1.8796
 5139 SLV3     SLV3     1        N3      -**** WAT      TIP3     14839    H1            2.9082
 5171 SLV3     SLV3     1        O       -**** WAT      TIP3     9443     H1            1.9025
 5172 SLV3     SLV3     1        O1      -**** WAT      TIP3     14550    H1            1.7632
 5136 SLV3     SLV3     1        N2      -**** WAT      TIP3     14839    H1            1.9457
 5139 SLV3     SLV3     1        N3      -**** WAT      TIP3     14839    H1            2.8625
 5171 SLV3     SLV3     1        O       -**** WAT      TIP3     9443     H1            1.7558
 5172 SLV3     SLV3     1        O1      -**** WAT      TIP3     14550    H1            1.9338
 5172 SLV3     SLV3     1        O1      -**** WAT      TIP3     14550    H2            2.6071
 5136 SLV3     SLV3     1        N2      -**** WAT      TIP3     14839    H1            1.7925
 5139 SLV3     SLV3     1        N3      -**** WAT      TIP3     14839    H1            2.9181
 5171 SLV3     SLV3     1        O       -**** WAT      TIP3     9443     H1            1.7396
 5172 SLV3     SLV3     1        O1      -**** WAT      TIP3     14550    H1            1.8579
 5136 SLV3     SLV3     1        N2      -**** WAT      TIP3     14839    H1            1.8415
 5139 SLV3     SLV3     1        N3      -**** WAT      TIP3     14839    H1            2.8600
 5171 SLV3     SLV3     1        O       -**** WAT      TIP3     9443     H1            1.8178
 5172 SLV3     SLV3     1        O1      -**** WAT      TIP3     14550    H1            1.8565
 5172 SLV3     SLV3     1        O1      -**** WAT      TIP3     14550    H2            2.5564
 5136 SLV3     SLV3     1        N2      -**** WAT      TIP3     14839    H1            2.0422
 5171 SLV3     SLV3     1        O       -**** WAT      TIP3     9443     H1            1.7798
 5172 SLV3     SLV3     1        O1      -**** WAT      TIP3     14550    H1            2.0494
 5172 SLV3     SLV3     1        O1      -**** WAT      TIP3     14550    H2            2.8572
 5136 SLV3     SLV3     1        N2      -**** WAT      TIP3     14839    H1            1.8505
 5139 SLV3     SLV3     1        N3      -**** WAT      TIP3     14839    H1            2.8540
 5171 SLV3     SLV3     1        O       -**** WAT      TIP3     9443     H1            1.6303
 5172 SLV3     SLV3     1        O1      -**** WAT      TIP3     14550    H1            1.6864
 5172 SLV3     SLV3     1        O1      -**** WAT      TIP3     14550    H2            2.8269
 5136 SLV3     SLV3     1        N2      -**** WAT      TIP3     14839    H1            1.9301
 5139 SLV3     SLV3     1        N3      -**** WAT      TIP3     14839    H1            2.9112
 5171 SLV3     SLV3     1        O       -**** WAT      TIP3     9443     H2            2.0521
 5172 SLV3     SLV3     1        O1      -**** WAT      TIP3     14550    H1            1.9581
 5172 SLV3     SLV3     1        O1      -**** WAT      TIP3     14550    H2            2.8631
 5136 SLV3     SLV3     1        N2      -**** WAT      TIP3     14839    H1            1.8463
 5139 SLV3     SLV3     1        N3      -**** WAT      TIP3     14839    H1            2.9395
 5171 SLV3     SLV3     1        O       -**** WAT      TIP3     13226    H1            1.8913
 5172 SLV3     SLV3     1        O1      -**** WAT      TIP3     14550    H1            2.1658
 5172 SLV3     SLV3     1        O1      -**** WAT      TIP3     14550    H2            2.9597
 5136 SLV3     SLV3     1        N2      -**** WAT      TIP3     14839    H1            2.0589
 5139 SLV3     SLV3     1        N3      -**** WAT      TIP3     14839    H1            2.9062
 5171 SLV3     SLV3     1        O       -**** WAT      TIP3     13226    H1            1.7301
 5172 SLV3     SLV3     1        O1      -**** WAT      TIP3     14550    H1            2.1685
 5136 SLV3     SLV3     1        N2      -**** WAT      TIP3     14839    H1            1.8582
 5139 SLV3     SLV3     1        N3      -**** WAT      TIP3     14839    H1            2.7724
 5171 SLV3     SLV3     1        O       -**** WAT      TIP3     9443     H2            2.9097
 5171 SLV3     SLV3     1        O       -**** WAT      TIP3     13226    H1            1.6979
 5172 SLV3     SLV3     1        O1      -**** WAT      TIP3     14550    H1            1.7281
 5172 SLV3     SLV3     1        O1      -**** WAT      TIP3     14550    H2            2.9696
 5136 SLV3     SLV3     1        N2      -**** WAT      TIP3     14839    H1            2.0709
 5139 SLV3     SLV3     1        N3      -**** WAT      TIP3     14839    H1            2.8887
 5171 SLV3     SLV3     1        O       -**** WAT      TIP3     13226    H1            1.8102
 5172 SLV3     SLV3     1        O1      -**** WAT      TIP3     14550    H1            1.9742
 5172 SLV3     SLV3     1        O1      -**** WAT      TIP3     14550    H2            2.9727
 5136 SLV3     SLV3     1        N2      -**** WAT      TIP3     14839    H1            1.8591
 5171 SLV3     SLV3     1        O       -**** WAT      TIP3     13226    H1            1.7480
 5172 SLV3     SLV3     1        O1      -**** WAT      TIP3     14550    H1            1.8427
 5172 SLV3     SLV3     1        O1      -**** WAT      TIP3     14550    H2            2.8278
 5136 SLV3     SLV3     1        N2      -**** WAT      TIP3     14839    H1            1.9991
 5171 SLV3     SLV3     1        O       -**** WAT      TIP3     13226    H1            1.8470
 5172 SLV3     SLV3     1        O1      -**** WAT      TIP3     14550    H1            1.9132
 5136 SLV3     SLV3     1        N2      -**** WAT      TIP3     14839    H1            1.9642
 5139 SLV3     SLV3     1        N3      -**** WAT      TIP3     14839    H1            2.8858
 5171 SLV3     SLV3     1        O       -**** WAT      TIP3     13226    H1            1.8542
 5172 SLV3     SLV3     1        O1      -**** WAT      TIP3     14550    H1            1.8280
 5172 SLV3     SLV3     1        O1      -**** WAT      TIP3     14550    H2            2.8829
 5136 SLV3     SLV3     1        N2      -**** WAT      TIP3     14839    H1            2.0723
 5171 SLV3     SLV3     1        O       -**** WAT      TIP3     9443     H2            1.9769
 5171 SLV3     SLV3     1        O       -**** WAT      TIP3     13226    H1            2.0644
 5172 SLV3     SLV3     1        O1      -**** WAT      TIP3     14550    H1            1.7183
 5172 SLV3     SLV3     1        O1      -**** WAT      TIP3     14550    H2            2.8161
 5136 SLV3     SLV3     1        N2      -**** WAT      TIP3     14839    H1            2.2521
 5171 SLV3     SLV3     1        O       -**** WAT      TIP3     9443     H1            2.8531
 5171 SLV3     SLV3     1        O       -**** WAT      TIP3     13226    H1            1.8625
 5172 SLV3     SLV3     1        O1      -**** WAT      TIP3     14550    H1            1.8012
 5132 SLV3     SLV3     1        CL      -**** WAT      TIP3     24952    H1            2.0200
 5136 SLV3     SLV3     1        N2      -**** WAT      TIP3     14839    H2            1.9884
 5139 SLV3     SLV3     1        N3      -**** WAT      TIP3     14839    H2            2.9481
 5171 SLV3     SLV3     1        O       -**** WAT      TIP3     9443     H2            2.7653
 5171 SLV3     SLV3     1        O       -**** WAT      TIP3     13226    H1            1.6750
 5172 SLV3     SLV3     1        O1      -**** WAT      TIP3     14550    H1            1.7277
 5172 SLV3     SLV3     1        O1      -**** WAT      TIP3     14550    H2            2.9844
 5132 SLV3     SLV3     1        CL      -**** WAT      TIP3     24952    H1            1.9934
 5136 SLV3     SLV3     1        N2      -**** WAT      TIP3     14839    H2            1.8686
 5139 SLV3     SLV3     1        N3      -**** WAT      TIP3     14839    H2            2.8274
 5171 SLV3     SLV3     1        O       -**** WAT      TIP3     9443     H2            2.4013
 5171 SLV3     SLV3     1        O       -**** WAT      TIP3     13226    H1            1.6297
 5172 SLV3     SLV3     1        O1      -**** WAT      TIP3     14550    H1            1.6987
 5172 SLV3     SLV3     1        O1      -**** WAT      TIP3     14550    H2            2.9092
 5136 SLV3     SLV3     1        N2      -**** WAT      TIP3     14839    H2            1.9367
 5171 SLV3     SLV3     1        O       -**** WAT      TIP3     9443     H2            1.9013
 5171 SLV3     SLV3     1        O       -**** WAT      TIP3     13226    H1            1.5929
 5171 SLV3     SLV3     1        O       -**** WAT      TIP3     13226    H2            2.9217
 5172 SLV3     SLV3     1        O1      -**** WAT      TIP3     14550    H1            1.5910
 5172 SLV3     SLV3     1        O1      -**** WAT      TIP3     14550    H2            2.7418
 5136 SLV3     SLV3     1        N2      -**** WAT      TIP3     14839    H2            1.9793
 5171 SLV3     SLV3     1        O       -**** WAT      TIP3     13226    H1            2.1047
 5172 SLV3     SLV3     1        O1      -**** WAT      TIP3     14550    H1            2.0364
 5172 SLV3     SLV3     1        O1      -**** WAT      TIP3     14550    H2            2.9007
 5132 SLV3     SLV3     1        CL      -**** WAT      TIP3     24952    H2            2.3877
 5136 SLV3     SLV3     1        N2      -**** WAT      TIP3     14839    H2            1.7131
 5139 SLV3     SLV3     1        N3      -**** WAT      TIP3     14839    H2            2.7497
 5171 SLV3     SLV3     1        O       -**** WAT      TIP3     13226    H1            1.7708
 5172 SLV3     SLV3     1        O1      -**** WAT      TIP3     14550    H1            1.7583
 5172 SLV3     SLV3     1        O1      -**** WAT      TIP3     14839    H2            2.9485
 5132 SLV3     SLV3     1        CL      -**** WAT      TIP3     24952    H2            2.6201
 5136 SLV3     SLV3     1        N2      -**** WAT      TIP3     14839    H2            1.7594
 5139 SLV3     SLV3     1        N3      -**** WAT      TIP3     14839    H2            2.8865
 5171 SLV3     SLV3     1        O       -**** WAT      TIP3     13226    H1            1.8899
 5171 SLV3     SLV3     1        O       -**** WAT      TIP3     13226    H2            2.9634
 5172 SLV3     SLV3     1        O1      -**** WAT      TIP3     14550    H1            1.9810
 5136 SLV3     SLV3     1        N2      -**** WAT      TIP3     14839    H2            1.7943
 5139 SLV3     SLV3     1        N3      -**** WAT      TIP3     14839    H2            2.7769
 5171 SLV3     SLV3     1        O       -**** WAT      TIP3     9443     H1            2.2197
 5171 SLV3     SLV3     1        O       -**** WAT      TIP3     13226    H1            1.7788
 5172 SLV3     SLV3     1        O1      -**** WAT      TIP3     14550    H1            1.8010
 5172 SLV3     SLV3     1        O1      -**** WAT      TIP3     14550    H2            2.9520
 5132 SLV3     SLV3     1        CL      -**** WAT      TIP3     24952    H2            2.7816
 5136 SLV3     SLV3     1        N2      -**** WAT      TIP3     14839    H2            2.0970
 5139 SLV3     SLV3     1        N3      -**** WAT      TIP3     14839    H2            2.8659
 5171 SLV3     SLV3     1        O       -**** WAT      TIP3     13226    H1            2.0819
 5172 SLV3     SLV3     1        O1      -**** WAT      TIP3     14550    H1            1.8690
 5136 SLV3     SLV3     1        N2      -**** WAT      TIP3     14839    H2            1.6994
 5139 SLV3     SLV3     1        N3      -**** WAT      TIP3     14839    H2            2.8228
 5171 SLV3     SLV3     1        O       -**** WAT      TIP3     13226    H1            1.7336
 5171 SLV3     SLV3     1        O       -**** WAT      TIP3     13226    H2            2.9871
 5172 SLV3     SLV3     1        O1      -**** WAT      TIP3     14550    H1            2.2635
 5172 SLV3     SLV3     1        O1      -**** WAT      TIP3     14550    H2            2.9985
 5136 SLV3     SLV3     1        N2      -**** WAT      TIP3     14839    H1            1.9783
 5139 SLV3     SLV3     1        N3      -**** WAT      TIP3     14839    H1            2.9571
 5171 SLV3     SLV3     1        O       -**** WAT      TIP3     13226    H1            1.9825
 5172 SLV3     SLV3     1        O1      -**** WAT      TIP3     11558    H2            2.3914
 5172 SLV3     SLV3     1        O1      -**** WAT      TIP3     14550    H1            1.8899
 5172 SLV3     SLV3     1        O1      -**** WAT      TIP3     14550    H2            2.9884
 5136 SLV3     SLV3     1        N2      -**** WAT      TIP3     14839    H1            1.8628
 5139 SLV3     SLV3     1        N3      -**** WAT      TIP3     14839    H1            2.6884
 5171 SLV3     SLV3     1        O       -**** WAT      TIP3     9443     H1            1.9907
 5171 SLV3     SLV3     1        O       -**** WAT      TIP3     13226    H1            2.0845
 5172 SLV3     SLV3     1        O1      -**** WAT      TIP3     14550    H1            1.7421
 5172 SLV3     SLV3     1        O1      -**** WAT      TIP3     14550    H2            2.7617
 5136 SLV3     SLV3     1        N2      -**** WAT      TIP3     14839    H1            1.9437
 5139 SLV3     SLV3     1        N3      -**** WAT      TIP3     14839    H1            2.9649
 5171 SLV3     SLV3     1        O       -**** WAT      TIP3     13226    H1            1.7525
 5172 SLV3     SLV3     1        O1      -**** WAT      TIP3     14550    H1            1.7043
 5172 SLV3     SLV3     1        O1      -**** WAT      TIP3     14550    H2            2.7300
 5136 SLV3     SLV3     1        N2      -**** WAT      TIP3     14839    H1            1.8712
 5139 SLV3     SLV3     1        N3      -**** WAT      TIP3     14839    H1            2.7265
 5171 SLV3     SLV3     1        O       -**** WAT      TIP3     13226    H1            2.0170
 5172 SLV3     SLV3     1        O1      -**** WAT      TIP3     14550    H1            1.9946
 5172 SLV3     SLV3     1        O1      -**** WAT      TIP3     14550    H2            2.8461
 5136 SLV3     SLV3     1        N2      -**** WAT      TIP3     14839    H1            1.9804
 5139 SLV3     SLV3     1        N3      -**** WAT      TIP3     14839    H1            2.7175
 5171 SLV3     SLV3     1        O       -**** WAT      TIP3     13226    H1            1.6551
 5172 SLV3     SLV3     1        O1      -**** WAT      TIP3     14550    H1            1.8475
 5172 SLV3     SLV3     1        O1      -**** WAT      TIP3     14550    H2            2.7745
 5136 SLV3     SLV3     1        N2      -**** WAT      TIP3     14839    H1            1.8559
 5139 SLV3     SLV3     1        N3      -**** WAT      TIP3     14839    H1            2.8759
 5171 SLV3     SLV3     1        O       -**** WAT      TIP3     9443     H2            1.7584
 5171 SLV3     SLV3     1        O       -**** WAT      TIP3     13226    H1            2.4949
 5172 SLV3     SLV3     1        O1      -**** WAT      TIP3     14550    H1            2.1679
 5172 SLV3     SLV3     1        O1      -**** WAT      TIP3     14550    H2            2.6880
 5136 SLV3     SLV3     1        N2      -**** WAT      TIP3     14839    H1            1.8318
 5139 SLV3     SLV3     1        N3      -**** WAT      TIP3     14839    H1            2.9091
 5171 SLV3     SLV3     1        O       -**** WAT      TIP3     13226    H1            1.7176
 5172 SLV3     SLV3     1        O1      -**** WAT      TIP3     14550    H1            1.5793
 5172 SLV3     SLV3     1        O1      -**** WAT      TIP3     14550    H2            2.6432
 5136 SLV3     SLV3     1        N2      -**** WAT      TIP3     14839    H1            1.9654
 5171 SLV3     SLV3     1        O       -**** WAT      TIP3     13226    H1            1.8289
 5172 SLV3     SLV3     1        O1      -**** WAT      TIP3     14550    H1            1.8181
 5172 SLV3     SLV3     1        O1      -**** WAT      TIP3     14550    H2            2.7070
 5136 SLV3     SLV3     1        N2      -**** WAT      TIP3     14839    H1            2.1626
 5171 SLV3     SLV3     1        O       -**** WAT      TIP3     13226    H1            1.9330
 5172 SLV3     SLV3     1        O1      -**** WAT      TIP3     14550    H1            1.7525
 5136 SLV3     SLV3     1        N2      -**** WAT      TIP3     14839    H1            1.8346
 5139 SLV3     SLV3     1        N3      -**** WAT      TIP3     14839    H1            2.7391
 5171 SLV3     SLV3     1        O       -**** WAT      TIP3     13226    H1            1.6933
 5171 SLV3     SLV3     1        O       -**** WAT      TIP3     13226    H2            2.9386
 5172 SLV3     SLV3     1        O1      -**** WAT      TIP3     14550    H1            2.3281
 5136 SLV3     SLV3     1        N2      -**** WAT      TIP3     14839    H1            1.7775
 5139 SLV3     SLV3     1        N3      -**** WAT      TIP3     14839    H1            2.7926
 5171 SLV3     SLV3     1        O       -**** WAT      TIP3     13226    H1            1.7081
 5172 SLV3     SLV3     1        O1      -**** WAT      TIP3     14550    H1            1.9639
 5172 SLV3     SLV3     1        O1      -**** WAT      TIP3     14550    H2            2.9118
 5136 SLV3     SLV3     1        N2      -**** WAT      TIP3     14839    H1            1.7497
 5139 SLV3     SLV3     1        N3      -**** WAT      TIP3     14839    H1            2.8327
 5171 SLV3     SLV3     1        O       -**** WAT      TIP3     13226    H1            1.7981
 5172 SLV3     SLV3     1        O1      -**** WAT      TIP3     14550    H1            1.7887
 5136 SLV3     SLV3     1        N2      -**** WAT      TIP3     14839    H1            1.7228
 5139 SLV3     SLV3     1        N3      -**** WAT      TIP3     14839    H1            2.8683
 5171 SLV3     SLV3     1        O       -**** WAT      TIP3     13226    H1            2.0230
 5172 SLV3     SLV3     1        O1      -**** WAT      TIP3     14550    H1            1.7010
 5172 SLV3     SLV3     1        O1      -**** WAT      TIP3     14550    H2            2.7428
 5136 SLV3     SLV3     1        N2      -**** WAT      TIP3     11558    H2            3.0000
 5136 SLV3     SLV3     1        N2      -**** WAT      TIP3     14839    H1            1.8080
 5139 SLV3     SLV3     1        N3      -**** WAT      TIP3     14839    H1            2.9231
 5171 SLV3     SLV3     1        O       -**** WAT      TIP3     13226    H1            1.9259
 5172 SLV3     SLV3     1        O1      -**** WAT      TIP3     14550    H1            1.7153
 5172 SLV3     SLV3     1        O1      -**** WAT      TIP3     14550    H2            2.7076
 5136 SLV3     SLV3     1        N2      -**** WAT      TIP3     14839    H1            1.7671
 5139 SLV3     SLV3     1        N3      -**** WAT      TIP3     14839    H1            2.7966
 5171 SLV3     SLV3     1        O       -**** WAT      TIP3     13226    H1            1.7168
 5172 SLV3     SLV3     1        O1      -**** WAT      TIP3     14550    H1            1.8501
 5172 SLV3     SLV3     1        O1      -**** WAT      TIP3     14550    H2            2.8294
 5136 SLV3     SLV3     1        N2      -**** WAT      TIP3     14839    H1            1.9774
 5139 SLV3     SLV3     1        N3      -**** WAT      TIP3     14839    H1            2.5823
 5171 SLV3     SLV3     1        O       -**** WAT      TIP3     9443     H2            2.1817
 5171 SLV3     SLV3     1        O       -**** WAT      TIP3     13226    H1            1.7982
 5172 SLV3     SLV3     1        O1      -**** WAT      TIP3     14550    H1            1.7850
 5172 SLV3     SLV3     1        O1      -**** WAT      TIP3     14550    H2            2.8369
 5136 SLV3     SLV3     1        N2      -**** WAT      TIP3     14839    H1            1.7827
 5139 SLV3     SLV3     1        N3      -**** WAT      TIP3     14839    H1            2.7599
 5171 SLV3     SLV3     1        O       -**** WAT      TIP3     13226    H1            1.7846
 5171 SLV3     SLV3     1        O       -**** WAT      TIP3     13226    H2            2.9028
 5172 SLV3     SLV3     1        O1      -**** WAT      TIP3     14550    H1            2.0202
 5172 SLV3     SLV3     1        O1      -**** WAT      TIP3     14550    H2            2.9974
 5136 SLV3     SLV3     1        N2      -**** WAT      TIP3     14839    H1            1.7806
 5139 SLV3     SLV3     1        N3      -**** WAT      TIP3     14839    H1            2.5072
 5171 SLV3     SLV3     1        O       -**** WAT      TIP3     13226    H1            1.7956
 5171 SLV3     SLV3     1        O       -**** WAT      TIP3     13226    H2            2.9086
 5172 SLV3     SLV3     1        O1      -**** WAT      TIP3     14550    H1            1.9048
 5172 SLV3     SLV3     1        O1      -**** WAT      TIP3     14550    H2            2.9107
 5136 SLV3     SLV3     1        N2      -**** WAT      TIP3     14839    H1            1.8760
 5139 SLV3     SLV3     1        N3      -**** WAT      TIP3     14839    H1            2.9963
 5171 SLV3     SLV3     1        O       -**** WAT      TIP3     13226    H1            1.8672
 5172 SLV3     SLV3     1        O1      -**** WAT      TIP3     14550    H1            1.7811
 5172 SLV3     SLV3     1        O1      -**** WAT      TIP3     14550    H2            2.7757
 5136 SLV3     SLV3     1        N2      -**** WAT      TIP3     14839    H1            1.9996
 5139 SLV3     SLV3     1        N3      -**** WAT      TIP3     14839    H1            2.9043
 5171 SLV3     SLV3     1        O       -**** WAT      TIP3     13226    H1            1.8158
 5172 SLV3     SLV3     1        O1      -**** WAT      TIP3     14550    H1            1.9342
 5172 SLV3     SLV3     1        O1      -**** WAT      TIP3     14550    H2            2.7688
 5136 SLV3     SLV3     1        N2      -**** WAT      TIP3     14839    H1            1.9608
 5139 SLV3     SLV3     1        N3      -**** WAT      TIP3     14839    H1            2.9512
 5171 SLV3     SLV3     1        O       -**** WAT      TIP3     13226    H1            1.7934
 5172 SLV3     SLV3     1        O1      -**** WAT      TIP3     14550    H1            1.6591
 5172 SLV3     SLV3     1        O1      -**** WAT      TIP3     14550    H2            2.7534
 5132 SLV3     SLV3     1        CL      -**** WAT      TIP3     23208    H1            2.3932
 5136 SLV3     SLV3     1        N2      -**** WAT      TIP3     14839    H1            1.8303
 5139 SLV3     SLV3     1        N3      -**** WAT      TIP3     14839    H1            2.6092
 5171 SLV3     SLV3     1        O       -**** WAT      TIP3     9443     H1            2.9163
 5171 SLV3     SLV3     1        O       -**** WAT      TIP3     13226    H1            1.9799
 5172 SLV3     SLV3     1        O1      -**** WAT      TIP3     14550    H1            1.7655
 5136 SLV3     SLV3     1        N2      -**** WAT      TIP3     14839    H1            1.8606
 5139 SLV3     SLV3     1        N3      -**** WAT      TIP3     14839    H1            2.8972
 5171 SLV3     SLV3     1        O       -**** WAT      TIP3     13226    H1            1.7736
 5172 SLV3     SLV3     1        O1      -**** WAT      TIP3     14550    H1            1.8472
 5172 SLV3     SLV3     1        O1      -**** WAT      TIP3     14550    H2            2.8245
 5136 SLV3     SLV3     1        N2      -**** WAT      TIP3     14839    H1            2.1213
 5139 SLV3     SLV3     1        N3      -**** WAT      TIP3     14839    H1            2.9272
 5171 SLV3     SLV3     1        O       -**** WAT      TIP3     13226    H1            1.9505
 5172 SLV3     SLV3     1        O1      -**** WAT      TIP3     14550    H1            1.9601
 5136 SLV3     SLV3     1        N2      -**** WAT      TIP3     14839    H1            1.8254
 5139 SLV3     SLV3     1        N3      -**** WAT      TIP3     14839    H1            2.7661
 5171 SLV3     SLV3     1        O       -**** WAT      TIP3     13226    H1            1.9593
 5172 SLV3     SLV3     1        O1      -**** WAT      TIP3     14550    H1            1.6760
 5172 SLV3     SLV3     1        O1      -**** WAT      TIP3     14550    H2            2.7961
 5136 SLV3     SLV3     1        N2      -**** WAT      TIP3     14839    H2            1.9457
 5139 SLV3     SLV3     1        N3      -**** WAT      TIP3     14839    H2            2.7146
 5171 SLV3     SLV3     1        O       -**** WAT      TIP3     13226    H1            1.6564
 5171 SLV3     SLV3     1        O       -**** WAT      TIP3     13226    H2            2.8094
 5172 SLV3     SLV3     1        O1      -**** WAT      TIP3     14550    H1            2.0159
 5132 SLV3     SLV3     1        CL      -**** WAT      TIP3     23208    H1            2.9010
 5136 SLV3     SLV3     1        N2      -**** WAT      TIP3     14839    H2            1.9595
 5139 SLV3     SLV3     1        N3      -**** WAT      TIP3     14839    H2            2.6993
 5171 SLV3     SLV3     1        O       -**** WAT      TIP3     13226    H1            2.1615
 5172 SLV3     SLV3     1        O1      -**** WAT      TIP3     14550    H1            1.8123
 5172 SLV3     SLV3     1        O1      -**** WAT      TIP3     14550    H2            2.9294
 5132 SLV3     SLV3     1        CL      -**** WAT      TIP3     23208    H1            2.1576
 5136 SLV3     SLV3     1        N2      -**** WAT      TIP3     14839    H2            1.8964
 5139 SLV3     SLV3     1        N3      -**** WAT      TIP3     14839    H2            2.9647
 5171 SLV3     SLV3     1        O       -**** WAT      TIP3     13226    H1            2.3212
 5172 SLV3     SLV3     1        O1      -**** WAT      TIP3     14550    H1            1.9033
 5136 SLV3     SLV3     1        N2      -**** WAT      TIP3     14839    H2            1.9642
 5139 SLV3     SLV3     1        N3      -**** WAT      TIP3     14839    H2            2.7000
 5171 SLV3     SLV3     1        O       -**** WAT      TIP3     13226    H1            1.9064
 5171 SLV3     SLV3     1        O       -**** WAT      TIP3     13226    H2            2.8766
 5172 SLV3     SLV3     1        O1      -**** WAT      TIP3     14550    H1            1.9046
 5172 SLV3     SLV3     1        O1      -**** WAT      TIP3     14550    H2            2.8404
 5136 SLV3     SLV3     1        N2      -**** WAT      TIP3     14839    H2            2.3681
 5171 SLV3     SLV3     1        O       -**** WAT      TIP3     13226    H1            1.8971
 5172 SLV3     SLV3     1        O1      -**** WAT      TIP3     14550    H1            1.9873
 5172 SLV3     SLV3     1        O1      -**** WAT      TIP3     14550    H2            2.8608
 5132 SLV3     SLV3     1        CL      -**** WAT      TIP3     23208    H2            2.4714
 5136 SLV3     SLV3     1        N2      -**** WAT      TIP3     14839    H2            1.8469
 5171 SLV3     SLV3     1        O       -**** WAT      TIP3     9443     H2            2.9106
 5171 SLV3     SLV3     1        O       -**** WAT      TIP3     13226    H1            1.7590
 5171 SLV3     SLV3     1        O       -**** WAT      TIP3     13226    H2            2.7711
 5172 SLV3     SLV3     1        O1      -**** WAT      TIP3     14550    H1            1.7457
 5172 SLV3     SLV3     1        O1      -**** WAT      TIP3     14550    H2            2.9534
 5132 SLV3     SLV3     1        CL      -**** WAT      TIP3     23208    H1            2.4087
 5136 SLV3     SLV3     1        N2      -**** WAT      TIP3     14839    H2            1.7738
 5139 SLV3     SLV3     1        N3      -**** WAT      TIP3     14839    H2            2.8693
 5171 SLV3     SLV3     1        O       -**** WAT      TIP3     13226    H1            1.7300
 5172 SLV3     SLV3     1        O1      -**** WAT      TIP3     14550    H1            1.9418
 5172 SLV3     SLV3     1        O1      -**** WAT      TIP3     14550    H2            2.8109
 5132 SLV3     SLV3     1        CL      -**** WAT      TIP3     24952    H1            1.9893
 5132 SLV3     SLV3     1        CL      -**** WAT      TIP3     24952    H2            2.8134
 5136 SLV3     SLV3     1        N2      -**** WAT      TIP3     11558    H1            2.9156
 5136 SLV3     SLV3     1        N2      -**** WAT      TIP3     14839    H2            1.8676
 5171 SLV3     SLV3     1        O       -**** WAT      TIP3     13226    H1            1.7142
 5172 SLV3     SLV3     1        O1      -**** WAT      TIP3     14550    H1            1.9353
 5172 SLV3     SLV3     1        O1      -**** WAT      TIP3     14550    H2            2.8209
 5136 SLV3     SLV3     1        N2      -**** WAT      TIP3     11558    H1            2.9256
 5136 SLV3     SLV3     1        N2      -**** WAT      TIP3     14839    H2            1.9706
 5139 SLV3     SLV3     1        N3      -**** WAT      TIP3     14839    H2            2.8526
 5171 SLV3     SLV3     1        O       -**** WAT      TIP3     9443     H1            1.8970
 5172 SLV3     SLV3     1        O1      -**** WAT      TIP3     14550    H1            1.7071
 5172 SLV3     SLV3     1        O1      -**** WAT      TIP3     14550    H2            2.7519
 5136 SLV3     SLV3     1        N2      -**** WAT      TIP3     14839    H2            2.0868
 5171 SLV3     SLV3     1        O       -**** WAT      TIP3     9443     H1            2.3406
 5171 SLV3     SLV3     1        O       -**** WAT      TIP3     13226    H2            1.9175
 5172 SLV3     SLV3     1        O1      -**** WAT      TIP3     14550    H1            1.7144
 5172 SLV3     SLV3     1        O1      -**** WAT      TIP3     14550    H2            2.8563
 5132 SLV3     SLV3     1        CL      -**** WAT      TIP3     23208    H1            2.1749
 5136 SLV3     SLV3     1        N2      -**** WAT      TIP3     14839    H2            1.7578
 5139 SLV3     SLV3     1        N3      -**** WAT      TIP3     14839    H2            2.4704
 5171 SLV3     SLV3     1        O       -**** WAT      TIP3     9443     H1            2.5680
 5171 SLV3     SLV3     1        O       -**** WAT      TIP3     13226    H1            1.7872
 5172 SLV3     SLV3     1        O1      -**** WAT      TIP3     14550    H1            1.7789
 5172 SLV3     SLV3     1        O1      -**** WAT      TIP3     14550    H2            2.9143
 5136 SLV3     SLV3     1        N2      -**** WAT      TIP3     14839    H2            1.7897
 5171 SLV3     SLV3     1        O       -**** WAT      TIP3     9443     H2            1.8972
 5172 SLV3     SLV3     1        O1      -**** WAT      TIP3     14550    H1            1.7148
 5172 SLV3     SLV3     1        O1      -**** WAT      TIP3     14550    H2            2.9681
 5136 SLV3     SLV3     1        N2      -**** WAT      TIP3     14839    H2            1.9860
 5139 SLV3     SLV3     1        N3      -**** WAT      TIP3     14839    H2            2.5754
 5171 SLV3     SLV3     1        O       -**** WAT      TIP3     9443     H2            1.7904
 5172 SLV3     SLV3     1        O1      -**** WAT      TIP3     14550    H1            1.8074
 5172 SLV3     SLV3     1        O1      -**** WAT      TIP3     14550    H2            2.9104
 5132 SLV3     SLV3     1        CL      -**** WAT      TIP3     23208    H1            2.1154
 5136 SLV3     SLV3     1        N2      -**** WAT      TIP3     14839    H2            1.8138
 5139 SLV3     SLV3     1        N3      -**** WAT      TIP3     14839    H2            2.8612
 5171 SLV3     SLV3     1        O       -**** WAT      TIP3     13226    H1            1.9757
 5172 SLV3     SLV3     1        O1      -**** WAT      TIP3     14550    H1            1.7909
 5172 SLV3     SLV3     1        O1      -**** WAT      TIP3     14550    H2            2.8050
 5136 SLV3     SLV3     1        N2      -**** WAT      TIP3     14839    H2            1.8390
 5139 SLV3     SLV3     1        N3      -**** WAT      TIP3     14839    H2            2.5156
 5171 SLV3     SLV3     1        O       -**** WAT      TIP3     13226    H1            1.9672
 5172 SLV3     SLV3     1        O1      -**** WAT      TIP3     14550    H1            1.9608
 5172 SLV3     SLV3     1        O1      -**** WAT      TIP3     14550    H2            2.8460
 5132 SLV3     SLV3     1        CL      -**** WAT      TIP3     23208    H2            1.9711
 5136 SLV3     SLV3     1        N2      -**** WAT      TIP3     14839    H2            1.8223
 5139 SLV3     SLV3     1        N3      -**** WAT      TIP3     14839    H2            2.3103
 5171 SLV3     SLV3     1        O       -**** WAT      TIP3     13226    H1            1.7717
 5171 SLV3     SLV3     1        O       -**** WAT      TIP3     13226    H2            2.9401
 5172 SLV3     SLV3     1        O1      -**** WAT      TIP3     14550    H1            1.7999
 5172 SLV3     SLV3     1        O1      -**** WAT      TIP3     14550    H2            2.8543
 5136 SLV3     SLV3     1        N2      -**** WAT      TIP3     14839    H1            2.1108
 5171 SLV3     SLV3     1        O       -**** WAT      TIP3     13226    H1            2.0043
 5172 SLV3     SLV3     1        O1      -**** WAT      TIP3     14550    H1            1.7857
 5136 SLV3     SLV3     1        N2      -**** WAT      TIP3     14839    H1            2.3798
 5171 SLV3     SLV3     1        O       -**** WAT      TIP3     9443     H2            1.7535
 5172 SLV3     SLV3     1        O1      -**** WAT      TIP3     14550    H1            1.7711
 5172 SLV3     SLV3     1        O1      -**** WAT      TIP3     14550    H2            2.8388
 5136 SLV3     SLV3     1        N2      -**** WAT      TIP3     14839    H1            1.9784
 5139 SLV3     SLV3     1        N3      -**** WAT      TIP3     14839    H1            2.9401
 5171 SLV3     SLV3     1        O       -**** WAT      TIP3     9443     H1            1.6809
 5172 SLV3     SLV3     1        O1      -**** WAT      TIP3     14550    H1            1.8482
 5172 SLV3     SLV3     1        O1      -**** WAT      TIP3     14550    H2            2.9889
 5136 SLV3     SLV3     1        N2      -**** WAT      TIP3     11558    H1            2.9531
 5136 SLV3     SLV3     1        N2      -**** WAT      TIP3     14839    H2            1.9339
 5139 SLV3     SLV3     1        N3      -**** WAT      TIP3     14839    H2            2.7903
 5171 SLV3     SLV3     1        O       -**** WAT      TIP3     9443     H1            2.0081
 5172 SLV3     SLV3     1        O1      -**** WAT      TIP3     14550    H1            1.9177
 5172 SLV3     SLV3     1        O1      -**** WAT      TIP3     14550    H2            2.7199
 5136 SLV3     SLV3     1        N2      -**** WAT      TIP3     14839    H2            1.8563
 5139 SLV3     SLV3     1        N3      -**** WAT      TIP3     14839    H2            2.6843
 5171 SLV3     SLV3     1        O       -**** WAT      TIP3     9443     H1            2.6812
 5171 SLV3     SLV3     1        O       -**** WAT      TIP3     13226    H1            1.6652
 5172 SLV3     SLV3     1        O1      -**** WAT      TIP3     14550    H1            1.7716
 5172 SLV3     SLV3     1        O1      -**** WAT      TIP3     14550    H2            2.9091
 5136 SLV3     SLV3     1        N2      -**** WAT      TIP3     14839    H2            1.9158
 5139 SLV3     SLV3     1        N3      -**** WAT      TIP3     14839    H2            2.8350
 5171 SLV3     SLV3     1        O       -**** WAT      TIP3     13226    H1            1.8329
 5172 SLV3     SLV3     1        O1      -**** WAT      TIP3     14550    H1            1.6606
 5172 SLV3     SLV3     1        O1      -**** WAT      TIP3     14550    H2            2.7679
 5136 SLV3     SLV3     1        N2      -**** WAT      TIP3     14839    H2            1.7778
 5139 SLV3     SLV3     1        N3      -**** WAT      TIP3     14839    H2            2.8284
 5171 SLV3     SLV3     1        O       -**** WAT      TIP3     13226    H1            1.7545
 5172 SLV3     SLV3     1        O1      -**** WAT      TIP3     14550    H1            1.8331
 5136 SLV3     SLV3     1        N2      -**** WAT      TIP3     14839    H2            2.2038
 5139 SLV3     SLV3     1        N3      -**** WAT      TIP3     14839    H2            2.9839
 5171 SLV3     SLV3     1        O       -**** WAT      TIP3     13226    H1            2.2656
 5172 SLV3     SLV3     1        O1      -**** WAT      TIP3     14550    H1            2.0255
 5172 SLV3     SLV3     1        O1      -**** WAT      TIP3     14550    H2            2.9845
 5136 SLV3     SLV3     1        N2      -**** WAT      TIP3     14839    H2            1.9235
 5139 SLV3     SLV3     1        N3      -**** WAT      TIP3     14839    H2            2.9645
 5171 SLV3     SLV3     1        O       -**** WAT      TIP3     13226    H1            2.0385
 5171 SLV3     SLV3     1        O       -**** WAT      TIP3     13226    H2            2.9268
 5172 SLV3     SLV3     1        O1      -**** WAT      TIP3     14550    H1            1.9799
 5136 SLV3     SLV3     1        N2      -**** WAT      TIP3     14839    H2            2.2319
 5171 SLV3     SLV3     1        O       -**** WAT      TIP3     13226    H1            1.8616
 5172 SLV3     SLV3     1        O1      -**** WAT      TIP3     14550    H1            1.7136
 5172 SLV3     SLV3     1        O1      -**** WAT      TIP3     14550    H2            2.8825
 5136 SLV3     SLV3     1        N2      -**** WAT      TIP3     14839    H2            1.8517
 5139 SLV3     SLV3     1        N3      -**** WAT      TIP3     14839    H2            2.8513
 5171 SLV3     SLV3     1        O       -**** WAT      TIP3     13226    H1            1.7308
 5172 SLV3     SLV3     1        O1      -**** WAT      TIP3     14550    H1            1.9901
 5172 SLV3     SLV3     1        O1      -**** WAT      TIP3     14550    H2            2.9373
 5136 SLV3     SLV3     1        N2      -**** WAT      TIP3     14839    H2            2.0083
 5139 SLV3     SLV3     1        N3      -**** WAT      TIP3     14839    H2            2.9898
 5171 SLV3     SLV3     1        O       -**** WAT      TIP3     13226    H1            2.0291
 5171 SLV3     SLV3     1        O       -**** WAT      TIP3     13226    H2            2.9690
 5172 SLV3     SLV3     1        O1      -**** WAT      TIP3     11558    H2            2.9989
 5172 SLV3     SLV3     1        O1      -**** WAT      TIP3     14550    H1            1.7523
 5172 SLV3     SLV3     1        O1      -**** WAT      TIP3     14550    H2            2.8469
 5136 SLV3     SLV3     1        N2      -**** WAT      TIP3     14839    H2            1.8550
 5139 SLV3     SLV3     1        N3      -**** WAT      TIP3     14839    H2            2.8981
 5171 SLV3     SLV3     1        O       -**** WAT      TIP3     13226    H1            1.9100
 5172 SLV3     SLV3     1        O1      -**** WAT      TIP3     14550    H1            1.6761
 5172 SLV3     SLV3     1        O1      -**** WAT      TIP3     14550    H2            2.7748
 5136 SLV3     SLV3     1        N2      -**** WAT      TIP3     14839    H2            1.7381
 5139 SLV3     SLV3     1        N3      -**** WAT      TIP3     14839    H2            2.7204
 5171 SLV3     SLV3     1        O       -**** WAT      TIP3     13226    H1            1.7244
 5171 SLV3     SLV3     1        O       -**** WAT      TIP3     13226    H2            2.8412
 5172 SLV3     SLV3     1        O1      -**** WAT      TIP3     14550    H1            1.9549
 5172 SLV3     SLV3     1        O1      -**** WAT      TIP3     14550    H2            2.7324
 5135 SLV3     SLV3     1        N1      -**** WAT      TIP3     23208    H1            2.9978
 5136 SLV3     SLV3     1        N2      -**** WAT      TIP3     14839    H2            1.7901
 5139 SLV3     SLV3     1        N3      -**** WAT      TIP3     14839    H2            2.8798
 5171 SLV3     SLV3     1        O       -**** WAT      TIP3     13226    H1            1.7754
 5171 SLV3     SLV3     1        O       -**** WAT      TIP3     13226    H2            2.9446
 5172 SLV3     SLV3     1        O1      -**** WAT      TIP3     14550    H1            1.8902
 5172 SLV3     SLV3     1        O1      -**** WAT      TIP3     14550    H2            2.6941
 5136 SLV3     SLV3     1        N2      -**** WAT      TIP3     14839    H2            2.1199
 5171 SLV3     SLV3     1        O       -**** WAT      TIP3     13226    H1            1.5964
 5171 SLV3     SLV3     1        O       -**** WAT      TIP3     13226    H2            2.9250
 5172 SLV3     SLV3     1        O1      -**** WAT      TIP3     14550    H1            1.7895
 5136 SLV3     SLV3     1        N2      -**** WAT      TIP3     14839    H2            1.8509
 5139 SLV3     SLV3     1        N3      -**** WAT      TIP3     14839    H2            2.6856
 5171 SLV3     SLV3     1        O       -**** WAT      TIP3     13226    H1            2.0301
 5172 SLV3     SLV3     1        O1      -**** WAT      TIP3     14550    H1            1.9056
 5172 SLV3     SLV3     1        O1      -**** WAT      TIP3     14550    H2            2.8927
 5136 SLV3     SLV3     1        N2      -**** WAT      TIP3     14839    H2            1.8196
 5139 SLV3     SLV3     1        N3      -**** WAT      TIP3     14839    H2            2.4868
 5171 SLV3     SLV3     1        O       -**** WAT      TIP3     13226    H1            1.8738
 5171 SLV3     SLV3     1        O       -**** WAT      TIP3     13226    H2            2.9458
 5172 SLV3     SLV3     1        O1      -**** WAT      TIP3     14550    H1            1.7713
 5172 SLV3     SLV3     1        O1      -**** WAT      TIP3     14550    H2            2.6524
 5136 SLV3     SLV3     1        N2      -**** WAT      TIP3     14839    H2            1.8525
 5139 SLV3     SLV3     1        N3      -**** WAT      TIP3     14839    H2            2.6629
 5171 SLV3     SLV3     1        O       -**** WAT      TIP3     13226    H1            1.7467
 5171 SLV3     SLV3     1        O       -**** WAT      TIP3     13226    H2            2.9420
 5172 SLV3     SLV3     1        O1      -**** WAT      TIP3     14550    H1            2.0559
 5172 SLV3     SLV3     1        O1      -**** WAT      TIP3     14550    H2            2.7538
 5136 SLV3     SLV3     1        N2      -**** WAT      TIP3     14839    H2            1.7469
 5139 SLV3     SLV3     1        N3      -**** WAT      TIP3     14839    H2            2.9164
 5171 SLV3     SLV3     1        O       -**** WAT      TIP3     13226    H1            2.0187
 5172 SLV3     SLV3     1        O1      -**** WAT      TIP3     14550    H1            1.7668
 5172 SLV3     SLV3     1        O1      -**** WAT      TIP3     14550    H2            2.8028
 5136 SLV3     SLV3     1        N2      -**** WAT      TIP3     14839    H2            1.9636
 5139 SLV3     SLV3     1        N3      -**** WAT      TIP3     14839    H2            2.7506
 5171 SLV3     SLV3     1        O       -**** WAT      TIP3     13226    H1            1.9332
 5171 SLV3     SLV3     1        O       -**** WAT      TIP3     13226    H2            2.7766
 5172 SLV3     SLV3     1        O1      -**** WAT      TIP3     11558    H1            2.9535
 5172 SLV3     SLV3     1        O1      -**** WAT      TIP3     14550    H2            1.8876
 5136 SLV3     SLV3     1        N2      -**** WAT      TIP3     14839    H2            1.9026
 5139 SLV3     SLV3     1        N3      -**** WAT      TIP3     14839    H2            2.4956
 5171 SLV3     SLV3     1        O       -**** WAT      TIP3     13226    H1            1.7933
 5172 SLV3     SLV3     1        O1      -**** WAT      TIP3     14550    H1            1.8759
[truncated: 17,712,941 more chars]
