# Supplementary material for: Unlocking Selenium Chemical Space via a Programmable Synthesis Platform Bearing Cannabinoid Receptor Recognition Motifs
Source: J Am Chem Soc. 2026 Apr 28;148(18):18649–59. doi: 10.1021/jacs.5c16359 (PMC13185125; doi:10.1021/jacs.5c16359)
Supplement: Supplementary file 3 [file ja5c16359_si_001.zip › Feb2426simulations_and_analysis_package/ibip-simu-1/ligand-water-hb-network.inp]

* model protein g
*

dimension chsize 650000

bomlev -2

set nframes 20000000
calc skp = 20000000 / @nframes

set LengthX 93.3168
set LengthY 93.3168
set LengthZ 93.3168

open read unit 1 card name "top_all22_ligands_lipids.inp"
read RTF unit 1 card
close unit 1

OPEN READ UNIT 3 CARD NAME "par_all22_ligands_lipids.inp"
READ PARA UNIT 3 CARD
CLOSE UNIT 3

open read unit 1 card name "input_small.psf"
read psf  unit 1 card
close unit 1

define ACCX sele (resn TIP3 .and. type O*) end

define DONX sele (resn TIP3 .and. type H*) end

! define here all the proton acceptors in the ligand that one is interested in
define LACCX sele (resn SLV3 .and. (type Cl* .or. type N .or. type N1 .or. type N2 .or. type N3 .or. type O*)) end

! define here all the protons (instead of proton donors) in the ligand that one is interested in
define LDONX sele (resn SLV3 .and. (type H7)) end

OPEN read UNIT 51 file NAME "dyna/XXXX_MD_rstrt-1.dcd"

traj firstu 51 nunit 1 skip @skp begin 5000

open write unit 52 card name ibip-1-donor_WAT-acceptor.data
open write unit 53 card name ibip-1-acceptor_WAT-donor.data

set time 1
label loop

traj read

coor dist cut 3.0 sele LACCX end sele DONX end unit 52
coor dist cut 3.0 sele ACCX end sele LDONX end unit 53

incr time by 1
if time le @nframes goto loop

close unit 52

stop
