# Supplementary material for: Unlocking Selenium Chemical Space via a Programmable Synthesis Platform Bearing Cannabinoid Receptor Recognition Motifs
Source: J Am Chem Soc. 2026 Apr 28;148(18):18649–59. doi: 10.1021/jacs.5c16359 (PMC13185125; doi:10.1021/jacs.5c16359)
Supplement: Supplementary file 3 [file ja5c16359_si_001.zip › Feb2426simulations_and_analysis_package/sele-simu-1/sele-acceptor_water-donor.data]

 5136 SESU     SESU     1        N2      -**** WAT      TIP3     16817    H1            2.1215
 5136 SESU     SESU     1        N2      -**** WAT      TIP3     21855    H1            2.0079
 5139 SESU     SESU     1        N3      -**** WAT      TIP3     21855    H1            2.7368
 5170 SESU     SESU     1        O       -**** WAT      TIP3     21855    H1            2.9445
 5170 SESU     SESU     1        O       -**** WAT      TIP3     23633    H2            1.7035
 5136 SESU     SESU     1        N2      -**** WAT      TIP3     16817    H2            1.7840
 5136 SESU     SESU     1        N2      -**** WAT      TIP3     21855    H1            1.9782
 5136 SESU     SESU     1        N2      -**** WAT      TIP3     21855    H2            2.9200
 5139 SESU     SESU     1        N3      -**** WAT      TIP3     16817    H2            2.8134
 5139 SESU     SESU     1        N3      -**** WAT      TIP3     21855    H1            2.8018
 5170 SESU     SESU     1        O       -**** WAT      TIP3     21855    H2            2.8379
 5170 SESU     SESU     1        O       -**** WAT      TIP3     23633    H1            2.9591
 5170 SESU     SESU     1        O       -**** WAT      TIP3     23633    H2            1.8741
 5136 SESU     SESU     1        N2      -**** WAT      TIP3     16817    H2            2.3203
 5136 SESU     SESU     1        N2      -**** WAT      TIP3     21855    H1            2.0945
 5139 SESU     SESU     1        N3      -**** WAT      TIP3     21855    H1            2.9524
 5170 SESU     SESU     1        O       -**** WAT      TIP3     21855    H1            2.9012
 5170 SESU     SESU     1        O       -**** WAT      TIP3     23633    H2            2.0996
 5171 SESU     SESU     1        O1      -**** WAT      TIP3     16817    H1            2.8822
 5136 SESU     SESU     1        N2      -**** WAT      TIP3     16817    H1            2.1100
 5136 SESU     SESU     1        N2      -**** WAT      TIP3     21855    H2            1.9162
 5139 SESU     SESU     1        N3      -**** WAT      TIP3     21855    H2            2.6934
 5170 SESU     SESU     1        O       -**** WAT      TIP3     21855    H2            2.8273
 5170 SESU     SESU     1        O       -**** WAT      TIP3     23633    H2            1.8606
 5136 SESU     SESU     1        N2      -**** WAT      TIP3     16817    H1            2.0074
 5136 SESU     SESU     1        N2      -**** WAT      TIP3     21855    H1            2.9918
 5136 SESU     SESU     1        N2      -**** WAT      TIP3     21855    H2            1.7687
 5139 SESU     SESU     1        N3      -**** WAT      TIP3     21855    H1            2.9615
 5139 SESU     SESU     1        N3      -**** WAT      TIP3     21855    H2            2.7193
 5170 SESU     SESU     1        O       -**** WAT      TIP3     21855    H2            2.8037
 5170 SESU     SESU     1        O       -**** WAT      TIP3     23633    H1            1.9117
 5170 SESU     SESU     1        O       -**** WAT      TIP3     23633    H2            2.9933
 5136 SESU     SESU     1        N2      -**** WAT      TIP3     16817    H1            1.8290
 5136 SESU     SESU     1        N2      -**** WAT      TIP3     21855    H2            1.7297
 5139 SESU     SESU     1        N3      -**** WAT      TIP3     21855    H1            2.8943
 5139 SESU     SESU     1        N3      -**** WAT      TIP3     21855    H2            2.5697
 5170 SESU     SESU     1        O       -**** WAT      TIP3     21855    H2            2.8754
 5170 SESU     SESU     1        O       -**** WAT      TIP3     23633    H1            1.9828
 5136 SESU     SESU     1        N2      -**** WAT      TIP3     16817    H1            2.1272
 5136 SESU     SESU     1        N2      -**** WAT      TIP3     21855    H1            2.1271
 5139 SESU     SESU     1        N3      -**** WAT      TIP3     21855    H1            2.8967
 5170 SESU     SESU     1        O       -**** WAT      TIP3     15430    H2            2.7461
 5171 SESU     SESU     1        O1      -**** WAT      TIP3     22908    H2            2.6049
 5136 SESU     SESU     1        N2      -**** WAT      TIP3     16817    H1            1.9543
 5136 SESU     SESU     1        N2      -**** WAT      TIP3     21855    H1            2.1780
 5136 SESU     SESU     1        N2      -**** WAT      TIP3     21855    H2            2.9536
 5139 SESU     SESU     1        N3      -**** WAT      TIP3     16817    H1            2.9701
 5139 SESU     SESU     1        N3      -**** WAT      TIP3     21855    H1            2.9516
 5170 SESU     SESU     1        O       -**** WAT      TIP3     23633    H2            2.1635
 5136 SESU     SESU     1        N2      -**** WAT      TIP3     16817    H1            1.9934
 5136 SESU     SESU     1        N2      -**** WAT      TIP3     21855    H1            1.9647
 5139 SESU     SESU     1        N3      -**** WAT      TIP3     21855    H1            2.7764
 5170 SESU     SESU     1        O       -**** WAT      TIP3     21855    H1            2.8642
 5170 SESU     SESU     1        O       -**** WAT      TIP3     23633    H1            2.9812
 5171 SESU     SESU     1        O1      -**** WAT      TIP3     16817    H1            2.9344
 5136 SESU     SESU     1        N2      -**** WAT      TIP3     16817    H1            1.8669
 5136 SESU     SESU     1        N2      -**** WAT      TIP3     21855    H1            1.8311
 5139 SESU     SESU     1        N3      -**** WAT      TIP3     16817    H1            2.9954
 5139 SESU     SESU     1        N3      -**** WAT      TIP3     21855    H1            2.6658
 5170 SESU     SESU     1        O       -**** WAT      TIP3     21855    H1            2.8528
 5136 SESU     SESU     1        N2      -**** WAT      TIP3     16817    H1            2.0488
 5136 SESU     SESU     1        N2      -**** WAT      TIP3     21855    H1            1.9621
 5139 SESU     SESU     1        N3      -**** WAT      TIP3     16817    H1            2.9125
 5170 SESU     SESU     1        O       -**** WAT      TIP3     21855    H1            2.8000
 5170 SESU     SESU     1        O       -**** WAT      TIP3     23633    H2            1.8244
 5136 SESU     SESU     1        N2      -**** WAT      TIP3     16817    H1            1.9268
 5136 SESU     SESU     1        N2      -**** WAT      TIP3     21855    H1            1.9943
 5139 SESU     SESU     1        N3      -**** WAT      TIP3     16817    H1            2.9472
 5139 SESU     SESU     1        N3      -**** WAT      TIP3     21855    H1            2.7780
 5170 SESU     SESU     1        O       -**** WAT      TIP3     21855    H1            2.9345
 5170 SESU     SESU     1        O       -**** WAT      TIP3     23633    H2            2.1223
 5136 SESU     SESU     1        N2      -**** WAT      TIP3     16817    H1            1.8453
 5136 SESU     SESU     1        N2      -**** WAT      TIP3     21855    H1            2.2869
 5139 SESU     SESU     1        N3      -**** WAT      TIP3     16817    H1            2.8204
 5139 SESU     SESU     1        N3      -**** WAT      TIP3     21855    H1            2.6600
 5170 SESU     SESU     1        O       -**** WAT      TIP3     23633    H2            2.1175
 5136 SESU     SESU     1        N2      -**** WAT      TIP3     16817    H1            2.9104
 5136 SESU     SESU     1        N2      -**** WAT      TIP3     16817    H2            2.2169
 5136 SESU     SESU     1        N2      -**** WAT      TIP3     21855    H1            2.2361
 5139 SESU     SESU     1        N3      -**** WAT      TIP3     21855    H1            2.6866
 5170 SESU     SESU     1        O       -**** WAT      TIP3     23633    H2            1.7185
 5171 SESU     SESU     1        O1      -**** WAT      TIP3     16817    H1            2.7750
 5136 SESU     SESU     1        N2      -**** WAT      TIP3     16817    H1            2.0754
 5136 SESU     SESU     1        N2      -**** WAT      TIP3     21855    H1            1.8352
 5139 SESU     SESU     1        N3      -**** WAT      TIP3     21855    H1            2.8045
 5170 SESU     SESU     1        O       -**** WAT      TIP3     21855    H1            2.7194
 5170 SESU     SESU     1        O       -**** WAT      TIP3     23633    H2            1.8779
 5136 SESU     SESU     1        N2      -**** WAT      TIP3     16817    H1            2.0731
 5136 SESU     SESU     1        N2      -**** WAT      TIP3     21855    H1            2.1799
 5139 SESU     SESU     1        N3      -**** WAT      TIP3     21855    H1            2.5387
 5170 SESU     SESU     1        O       -**** WAT      TIP3     23633    H1            2.9890
 5170 SESU     SESU     1        O       -**** WAT      TIP3     23633    H2            1.6956
 5136 SESU     SESU     1        N2      -**** WAT      TIP3     16817    H2            1.7936
 5136 SESU     SESU     1        N2      -**** WAT      TIP3     21855    H1            2.0008
 5139 SESU     SESU     1        N3      -**** WAT      TIP3     16817    H2            2.9308
 5139 SESU     SESU     1        N3      -**** WAT      TIP3     21855    H1            2.7772
 5170 SESU     SESU     1        O       -**** WAT      TIP3     23633    H2            1.7116
 5136 SESU     SESU     1        N2      -**** WAT      TIP3     16817    H2            1.6886
 5136 SESU     SESU     1        N2      -**** WAT      TIP3     21855    H1            2.1305
 5139 SESU     SESU     1        N3      -**** WAT      TIP3     21855    H1            2.5328
 5170 SESU     SESU     1        O       -**** WAT      TIP3     23633    H1            2.9854
 5170 SESU     SESU     1        O       -**** WAT      TIP3     23633    H2            2.0470
 5171 SESU     SESU     1        O1      -**** WAT      TIP3     16817    H2            2.9769
 5136 SESU     SESU     1        N2      -**** WAT      TIP3     16817    H2            2.2855
 5136 SESU     SESU     1        N2      -**** WAT      TIP3     21855    H1            2.2548
 5136 SESU     SESU     1        N2      -**** WAT      TIP3     21855    H2            2.9651
 5139 SESU     SESU     1        N3      -**** WAT      TIP3     21855    H1            2.9576
 5136 SESU     SESU     1        N2      -**** WAT      TIP3     16817    H2            2.0564
 5136 SESU     SESU     1        N2      -**** WAT      TIP3     21855    H1            1.9480
 5139 SESU     SESU     1        N3      -**** WAT      TIP3     21855    H1            2.6670
 5139 SESU     SESU     1        N3      -**** WAT      TIP3     21855    H2            2.9329
 5170 SESU     SESU     1        O       -**** WAT      TIP3     21855    H1            2.9704
 5136 SESU     SESU     1        N2      -**** WAT      TIP3     16817    H2            2.1024
 5136 SESU     SESU     1        N2      -**** WAT      TIP3     21855    H1            2.1494
 5139 SESU     SESU     1        N3      -**** WAT      TIP3     16817    H2            2.8579
 5170 SESU     SESU     1        O       -**** WAT      TIP3     21855    H1            2.5385
 5170 SESU     SESU     1        O       -**** WAT      TIP3     23633    H1            2.6085
 5136 SESU     SESU     1        N2      -**** WAT      TIP3     16817    H1            2.1425
 5136 SESU     SESU     1        N2      -**** WAT      TIP3     21855    H1            1.8423
 5139 SESU     SESU     1        N3      -**** WAT      TIP3     16817    H1            2.8199
 5139 SESU     SESU     1        N3      -**** WAT      TIP3     21855    H1            2.7354
 5170 SESU     SESU     1        O       -**** WAT      TIP3     21855    H1            2.7544
 5136 SESU     SESU     1        N2      -**** WAT      TIP3     16817    H1            2.0552
 5136 SESU     SESU     1        N2      -**** WAT      TIP3     21855    H1            1.9257
 5139 SESU     SESU     1        N3      -**** WAT      TIP3     16817    H1            2.9585
 5139 SESU     SESU     1        N3      -**** WAT      TIP3     21855    H1            2.8189
 5170 SESU     SESU     1        O       -**** WAT      TIP3     21855    H1            2.7579
 5136 SESU     SESU     1        N2      -**** WAT      TIP3     16817    H1            1.8444
 5136 SESU     SESU     1        N2      -**** WAT      TIP3     21855    H1            1.8956
 5139 SESU     SESU     1        N3      -**** WAT      TIP3     16817    H1            2.8687
 5139 SESU     SESU     1        N3      -**** WAT      TIP3     21855    H1            2.5452
 5170 SESU     SESU     1        O       -**** WAT      TIP3     21855    H1            2.9876
 5171 SESU     SESU     1        O1      -**** WAT      TIP3     16817    H1            2.9417
 5136 SESU     SESU     1        N2      -**** WAT      TIP3     16817    H1            2.0519
 5136 SESU     SESU     1        N2      -**** WAT      TIP3     21855    H1            1.9531
 5139 SESU     SESU     1        N3      -**** WAT      TIP3     16817    H1            2.9493
 5139 SESU     SESU     1        N3      -**** WAT      TIP3     21855    H1            2.5960
 5170 SESU     SESU     1        O       -**** WAT      TIP3     15430    H2            2.9333
 5170 SESU     SESU     1        O       -**** WAT      TIP3     21855    H1            2.9315
 5170 SESU     SESU     1        O       -**** WAT      TIP3     21855    H2            2.8128
 5136 SESU     SESU     1        N2      -**** WAT      TIP3     16817    H1            2.0541
 5136 SESU     SESU     1        N2      -**** WAT      TIP3     21855    H1            1.8788
 5139 SESU     SESU     1        N3      -**** WAT      TIP3     16817    H1            2.7034
 5139 SESU     SESU     1        N3      -**** WAT      TIP3     21855    H1            2.6237
 5170 SESU     SESU     1        O       -**** WAT      TIP3     21855    H1            2.8311
 5171 SESU     SESU     1        O1      -**** WAT      TIP3     16817    H2            2.9804
 5136 SESU     SESU     1        N2      -**** WAT      TIP3     16817    H1            1.7770
 5136 SESU     SESU     1        N2      -**** WAT      TIP3     21855    H1            2.1216
 5139 SESU     SESU     1        N3      -**** WAT      TIP3     16817    H1            2.9263
 5139 SESU     SESU     1        N3      -**** WAT      TIP3     21855    H1            2.6394
 5170 SESU     SESU     1        O       -**** WAT      TIP3     5074     H2            2.1130
 5170 SESU     SESU     1        O       -**** WAT      TIP3     21855    H1            2.9643
 5136 SESU     SESU     1        N2      -**** WAT      TIP3     16817    H2            2.2779
 5136 SESU     SESU     1        N2      -**** WAT      TIP3     21855    H1            1.7745
 5136 SESU     SESU     1        N2      -**** WAT      TIP3     21855    H2            2.8086
 5170 SESU     SESU     1        O       -**** WAT      TIP3     5074     H1            2.9864
 5170 SESU     SESU     1        O       -**** WAT      TIP3     5074     H2            1.7070
 5170 SESU     SESU     1        O       -**** WAT      TIP3     21855    H1            2.7624
 5170 SESU     SESU     1        O       -**** WAT      TIP3     21855    H2            2.9037
 5136 SESU     SESU     1        N2      -**** WAT      TIP3     16817    H1            2.0405
 5136 SESU     SESU     1        N2      -**** WAT      TIP3     21855    H1            2.0048
 5136 SESU     SESU     1        N2      -**** WAT      TIP3     21855    H2            2.9868
 5139 SESU     SESU     1        N3      -**** WAT      TIP3     21855    H1            2.8501
 5170 SESU     SESU     1        O       -**** WAT      TIP3     5074     H1            1.9039
 5171 SESU     SESU     1        O1      -**** WAT      TIP3     16817    H1            2.8163
 5136 SESU     SESU     1        N2      -**** WAT      TIP3     16817    H1            2.1198
 5136 SESU     SESU     1        N2      -**** WAT      TIP3     21855    H1            2.0199
 5136 SESU     SESU     1        N2      -**** WAT      TIP3     21855    H2            2.9978
 5139 SESU     SESU     1        N3      -**** WAT      TIP3     21855    H1            2.6986
 5170 SESU     SESU     1        O       -**** WAT      TIP3     5074     H2            1.8044
 5136 SESU     SESU     1        N2      -**** WAT      TIP3     16817    H2            2.3429
 5136 SESU     SESU     1        N2      -**** WAT      TIP3     21855    H1            2.3041
 5170 SESU     SESU     1        O       -**** WAT      TIP3     5074     H2            1.7944
 5170 SESU     SESU     1        O       -**** WAT      TIP3     21855    H1            2.9766
 5136 SESU     SESU     1        N2      -**** WAT      TIP3     16817    H2            1.8520
 5136 SESU     SESU     1        N2      -**** WAT      TIP3     21855    H1            1.8751
 5136 SESU     SESU     1        N2      -**** WAT      TIP3     21855    H2            2.9819
 5139 SESU     SESU     1        N3      -**** WAT      TIP3     16817    H2            2.7657
 5139 SESU     SESU     1        N3      -**** WAT      TIP3     21855    H1            2.7551
 5170 SESU     SESU     1        O       -**** WAT      TIP3     5074     H2            2.0333
 5170 SESU     SESU     1        O       -**** WAT      TIP3     21855    H1            2.9748
 5136 SESU     SESU     1        N2      -**** WAT      TIP3     16817    H2            2.0090
 5136 SESU     SESU     1        N2      -**** WAT      TIP3     21855    H1            1.7993
 5139 SESU     SESU     1        N3      -**** WAT      TIP3     16817    H2            2.7508
 5139 SESU     SESU     1        N3      -**** WAT      TIP3     21855    H1            2.6741
 5170 SESU     SESU     1        O       -**** WAT      TIP3     21855    H1            2.7530
 5136 SESU     SESU     1        N2      -**** WAT      TIP3     16817    H2            2.3556
 5136 SESU     SESU     1        N2      -**** WAT      TIP3     21855    H1            2.2327
 5139 SESU     SESU     1        N3      -**** WAT      TIP3     21855    H1            2.6507
 5136 SESU     SESU     1        N2      -**** WAT      TIP3     16817    H2            1.7718
 5136 SESU     SESU     1        N2      -**** WAT      TIP3     21855    H1            1.9155
 5139 SESU     SESU     1        N3      -**** WAT      TIP3     16817    H2            2.8777
 5139 SESU     SESU     1        N3      -**** WAT      TIP3     21855    H1            2.6206
 5170 SESU     SESU     1        O       -**** WAT      TIP3     5074     H1            2.9418
 5170 SESU     SESU     1        O       -**** WAT      TIP3     5074     H2            1.8842
 5136 SESU     SESU     1        N2      -**** WAT      TIP3     16817    H2            1.9591
 5136 SESU     SESU     1        N2      -**** WAT      TIP3     21855    H1            1.8445
 5139 SESU     SESU     1        N3      -**** WAT      TIP3     16817    H2            2.7854
 5139 SESU     SESU     1        N3      -**** WAT      TIP3     21855    H1            2.7008
 5170 SESU     SESU     1        O       -**** WAT      TIP3     5074     H2            2.5478
 5170 SESU     SESU     1        O       -**** WAT      TIP3     21855    H1            2.7584
 5171 SESU     SESU     1        O1      -**** WAT      TIP3     16817    H2            2.9505
 5136 SESU     SESU     1        N2      -**** WAT      TIP3     16817    H2            1.9349
 5136 SESU     SESU     1        N2      -**** WAT      TIP3     21855    H1            1.9452
 5139 SESU     SESU     1        N3      -**** WAT      TIP3     21855    H1            2.5176
 5170 SESU     SESU     1        O       -**** WAT      TIP3     5074     H2            1.9640
 5136 SESU     SESU     1        N2      -**** WAT      TIP3     16817    H2            2.0522
 5136 SESU     SESU     1        N2      -**** WAT      TIP3     21855    H1            1.9290
 5136 SESU     SESU     1        N2      -**** WAT      TIP3     21855    H2            2.7806
 5139 SESU     SESU     1        N3      -**** WAT      TIP3     21855    H1            2.7425
 5170 SESU     SESU     1        O       -**** WAT      TIP3     5074     H1            2.8983
 5170 SESU     SESU     1        O       -**** WAT      TIP3     5074     H2            2.1813
 5136 SESU     SESU     1        N2      -**** WAT      TIP3     16817    H2            1.7442
 5136 SESU     SESU     1        N2      -**** WAT      TIP3     21855    H1            1.9512
 5139 SESU     SESU     1        N3      -**** WAT      TIP3     16817    H2            2.8478
 5139 SESU     SESU     1        N3      -**** WAT      TIP3     21855    H1            2.6831
 5170 SESU     SESU     1        O       -**** WAT      TIP3     5074     H1            2.8837
 5170 SESU     SESU     1        O       -**** WAT      TIP3     5074     H2            1.7974
 5136 SESU     SESU     1        N2      -**** WAT      TIP3     16817    H2            1.8684
 5136 SESU     SESU     1        N2      -**** WAT      TIP3     21855    H1            2.3766
 5139 SESU     SESU     1        N3      -**** WAT      TIP3     21855    H1            2.8210
 5170 SESU     SESU     1        O       -**** WAT      TIP3     5074     H2            1.7490
 5136 SESU     SESU     1        N2      -**** WAT      TIP3     16817    H2            1.9845
 5136 SESU     SESU     1        N2      -**** WAT      TIP3     21855    H1            1.9847
 5139 SESU     SESU     1        N3      -**** WAT      TIP3     16817    H2            2.9831
 5139 SESU     SESU     1        N3      -**** WAT      TIP3     21855    H1            2.4069
 5170 SESU     SESU     1        O       -**** WAT      TIP3     5074     H2            1.8913
 5136 SESU     SESU     1        N2      -**** WAT      TIP3     16817    H2            2.2770
 5136 SESU     SESU     1        N2      -**** WAT      TIP3     21855    H1            2.0622
 5139 SESU     SESU     1        N3      -**** WAT      TIP3     16817    H2            2.3703
 5139 SESU     SESU     1        N3      -**** WAT      TIP3     21855    H1            2.9649
 5170 SESU     SESU     1        O       -**** WAT      TIP3     5074     H2            1.8723
 5170 SESU     SESU     1        O       -**** WAT      TIP3     21855    H1            2.7363
 5136 SESU     SESU     1        N2      -**** WAT      TIP3     16817    H1            1.9674
 5136 SESU     SESU     1        N2      -**** WAT      TIP3     21855    H1            2.1524
 5139 SESU     SESU     1        N3      -**** WAT      TIP3     16817    H1            2.8794
 5139 SESU     SESU     1        N3      -**** WAT      TIP3     21855    H1            2.9609
 5136 SESU     SESU     1        N2      -**** WAT      TIP3     16817    H1            1.9312
 5136 SESU     SESU     1        N2      -**** WAT      TIP3     21855    H1            1.7705
 5139 SESU     SESU     1        N3      -**** WAT      TIP3     16817    H1            2.9997
 5139 SESU     SESU     1        N3      -**** WAT      TIP3     21855    H1            2.6017
 5170 SESU     SESU     1        O       -**** WAT      TIP3     21855    H1            2.7527
 5136 SESU     SESU     1        N2      -**** WAT      TIP3     16817    H1            2.1425
 5136 SESU     SESU     1        N2      -**** WAT      TIP3     21855    H1            2.0099
 5136 SESU     SESU     1        N2      -**** WAT      TIP3     21855    H2            2.9888
 5139 SESU     SESU     1        N3      -**** WAT      TIP3     21855    H1            2.6208
 5139 SESU     SESU     1        N3      -**** WAT      TIP3     21855    H2            2.9174
 5136 SESU     SESU     1        N2      -**** WAT      TIP3     16817    H1            1.9635
 5136 SESU     SESU     1        N2      -**** WAT      TIP3     21855    H1            1.9877
 5139 SESU     SESU     1        N3      -**** WAT      TIP3     16817    H1            2.7695
 5139 SESU     SESU     1        N3      -**** WAT      TIP3     21855    H1            2.7058
 5136 SESU     SESU     1        N2      -**** WAT      TIP3     16817    H1            1.8922
 5136 SESU     SESU     1        N2      -**** WAT      TIP3     21855    H1            1.8272
 5136 SESU     SESU     1        N2      -**** WAT      TIP3     21855    H2            2.8870
 5139 SESU     SESU     1        N3      -**** WAT      TIP3     21855    H1            2.5510
 5170 SESU     SESU     1        O       -**** WAT      TIP3     21855    H1            2.9931
 5136 SESU     SESU     1        N2      -**** WAT      TIP3     16817    H1            1.9112
 5136 SESU     SESU     1        N2      -**** WAT      TIP3     21855    H1            1.9926
 5136 SESU     SESU     1        N2      -**** WAT      TIP3     21855    H2            2.7395
 5139 SESU     SESU     1        N3      -**** WAT      TIP3     16817    H1            2.8129
 5139 SESU     SESU     1        N3      -**** WAT      TIP3     21855    H1            2.7422
 5136 SESU     SESU     1        N2      -**** WAT      TIP3     16817    H1            1.8792
 5136 SESU     SESU     1        N2      -**** WAT      TIP3     21855    H1            1.9476
 5136 SESU     SESU     1        N2      -**** WAT      TIP3     21855    H2            2.9371
 5139 SESU     SESU     1        N3      -**** WAT      TIP3     16817    H1            2.9252
 5139 SESU     SESU     1        N3      -**** WAT      TIP3     21855    H1            2.8991
 5170 SESU     SESU     1        O       -**** WAT      TIP3     21855    H1            2.9340
 5136 SESU     SESU     1        N2      -**** WAT      TIP3     16817    H1            2.2724
 5136 SESU     SESU     1        N2      -**** WAT      TIP3     21855    H1            2.2096
 5139 SESU     SESU     1        N3      -**** WAT      TIP3     16817    H1            2.9608
 5139 SESU     SESU     1        N3      -**** WAT      TIP3     21855    H1            2.4736
 5139 SESU     SESU     1        N3      -**** WAT      TIP3     21855    H2            2.9077
 5136 SESU     SESU     1        N2      -**** WAT      TIP3     16817    H1            1.9132
 5136 SESU     SESU     1        N2      -**** WAT      TIP3     21855    H1            2.1345
 5139 SESU     SESU     1        N3      -**** WAT      TIP3     21855    H1            2.9200
 5136 SESU     SESU     1        N2      -**** WAT      TIP3     16817    H1            1.7490
 5136 SESU     SESU     1        N2      -**** WAT      TIP3     21855    H1            1.9601
 5136 SESU     SESU     1        N2      -**** WAT      TIP3     21855    H2            2.8613
 5139 SESU     SESU     1        N3      -**** WAT      TIP3     16817    H1            2.8152
 5139 SESU     SESU     1        N3      -**** WAT      TIP3     21855    H1            2.7977
 5170 SESU     SESU     1        O       -**** WAT      TIP3     5074     H2            2.0477
 5136 SESU     SESU     1        N2      -**** WAT      TIP3     16817    H1            1.9689
 5136 SESU     SESU     1        N2      -**** WAT      TIP3     21855    H1            1.8754
 5139 SESU     SESU     1        N3      -**** WAT      TIP3     16817    H1            2.8171
 5139 SESU     SESU     1        N3      -**** WAT      TIP3     21855    H1            2.6285
 5170 SESU     SESU     1        O       -**** WAT      TIP3     5074     H2            2.0453
 5170 SESU     SESU     1        O       -**** WAT      TIP3     21855    H1            2.9286
 5136 SESU     SESU     1        N2      -**** WAT      TIP3     16817    H1            1.9881
 5136 SESU     SESU     1        N2      -**** WAT      TIP3     21855    H1            1.9108
 5139 SESU     SESU     1        N3      -**** WAT      TIP3     21855    H1            2.8715
 5170 SESU     SESU     1        O       -**** WAT      TIP3     5074     H2            2.3772
 5170 SESU     SESU     1        O       -**** WAT      TIP3     21855    H1            2.9876
 5136 SESU     SESU     1        N2      -**** WAT      TIP3     16817    H2            2.1041
 5136 SESU     SESU     1        N2      -**** WAT      TIP3     21855    H1            1.8317
 5139 SESU     SESU     1        N3      -**** WAT      TIP3     21855    H1            2.8377
 5170 SESU     SESU     1        O       -**** WAT      TIP3     5074     H2            1.9003
 5170 SESU     SESU     1        O       -**** WAT      TIP3     21855    H1            2.8150
 5136 SESU     SESU     1        N2      -**** WAT      TIP3     16817    H2            2.0707
 5136 SESU     SESU     1        N2      -**** WAT      TIP3     21855    H1            1.9819
 5139 SESU     SESU     1        N3      -**** WAT      TIP3     16817    H2            2.8648
 5139 SESU     SESU     1        N3      -**** WAT      TIP3     21855    H1            2.9973
 5139 SESU     SESU     1        N3      -**** WAT      TIP3     21855    H2            2.9990
 5170 SESU     SESU     1        O       -**** WAT      TIP3     5074     H1            2.2426
 5170 SESU     SESU     1        O       -**** WAT      TIP3     21855    H1            2.7291
 5136 SESU     SESU     1        N2      -**** WAT      TIP3     16817    H2            1.8242
 5136 SESU     SESU     1        N2      -**** WAT      TIP3     21855    H1            1.8562
 5136 SESU     SESU     1        N2      -**** WAT      TIP3     21855    H2            2.6533
 5139 SESU     SESU     1        N3      -**** WAT      TIP3     16817    H2            2.7146
 5139 SESU     SESU     1        N3      -**** WAT      TIP3     21855    H1            2.6620
 5170 SESU     SESU     1        O       -**** WAT      TIP3     5074     H1            2.5068
 5170 SESU     SESU     1        O       -**** WAT      TIP3     15430    H1            2.6400
 5170 SESU     SESU     1        O       -**** WAT      TIP3     21855    H2            2.9737
 5136 SESU     SESU     1        N2      -**** WAT      TIP3     16817    H1            2.2379
 5136 SESU     SESU     1        N2      -**** WAT      TIP3     21855    H1            2.1030
 5139 SESU     SESU     1        N3      -**** WAT      TIP3     16817    H1            2.8760
 5139 SESU     SESU     1        N3      -**** WAT      TIP3     21855    H1            2.5811
 5136 SESU     SESU     1        N2      -**** WAT      TIP3     16817    H1            1.8619
 5136 SESU     SESU     1        N2      -**** WAT      TIP3     21855    H2            2.3441
 5139 SESU     SESU     1        N3      -**** WAT      TIP3     16817    H1            2.9095
 5139 SESU     SESU     1        N3      -**** WAT      TIP3     21855    H2            2.5692
 5136 SESU     SESU     1        N2      -**** WAT      TIP3     16817    H1            1.9050
 5136 SESU     SESU     1        N2      -**** WAT      TIP3     21855    H1            2.6939
 5139 SESU     SESU     1        N3      -**** WAT      TIP3     16817    H1            2.5257
 5136 SESU     SESU     1        N2      -**** WAT      TIP3     16817    H1            2.0223
 5136 SESU     SESU     1        N2      -**** WAT      TIP3     21855    H1            2.0888
 5139 SESU     SESU     1        N3      -**** WAT      TIP3     16817    H1            2.9848
 5139 SESU     SESU     1        N3      -**** WAT      TIP3     21855    H1            2.7027
 5136 SESU     SESU     1        N2      -**** WAT      TIP3     16817    H1            2.0001
 5136 SESU     SESU     1        N2      -**** WAT      TIP3     21855    H1            1.8779
 5139 SESU     SESU     1        N3      -**** WAT      TIP3     21855    H1            2.9653
 5170 SESU     SESU     1        O       -**** WAT      TIP3     21855    H1            2.6343
 5136 SESU     SESU     1        N2      -**** WAT      TIP3     16817    H1            1.9728
 5136 SESU     SESU     1        N2      -**** WAT      TIP3     21855    H1            2.1405
 5139 SESU     SESU     1        N3      -**** WAT      TIP3     16817    H1            2.8183
 5139 SESU     SESU     1        N3      -**** WAT      TIP3     21855    H1            2.8533
 5170 SESU     SESU     1        O       -**** WAT      TIP3     5074     H1            1.7856
 5136 SESU     SESU     1        N2      -**** WAT      TIP3     16817    H1            1.7633
 5136 SESU     SESU     1        N2      -**** WAT      TIP3     21855    H1            2.0742
 5139 SESU     SESU     1        N3      -**** WAT      TIP3     16817    H1            2.7620
 5139 SESU     SESU     1        N3      -**** WAT      TIP3     21855    H1            2.7332
 5170 SESU     SESU     1        O       -**** WAT      TIP3     21855    H1            2.6968
 5136 SESU     SESU     1        N2      -**** WAT      TIP3     16817    H1            1.7662
 5136 SESU     SESU     1        N2      -**** WAT      TIP3     21855    H1            1.9436
 5136 SESU     SESU     1        N2      -**** WAT      TIP3     21855    H2            2.8788
 5139 SESU     SESU     1        N3      -**** WAT      TIP3     16817    H1            2.7127
 5139 SESU     SESU     1        N3      -**** WAT      TIP3     21855    H1            2.8549
 5170 SESU     SESU     1        O       -**** WAT      TIP3     21855    H1            2.8183
 5170 SESU     SESU     1        O       -**** WAT      TIP3     21855    H2            2.9408
 5136 SESU     SESU     1        N2      -**** WAT      TIP3     16817    H1            2.0152
 5136 SESU     SESU     1        N2      -**** WAT      TIP3     21855    H1            2.1378
 5139 SESU     SESU     1        N3      -**** WAT      TIP3     21855    H1            2.7235
 5136 SESU     SESU     1        N2      -**** WAT      TIP3     16817    H2            1.9381
 5136 SESU     SESU     1        N2      -**** WAT      TIP3     21855    H1            1.8600
 5139 SESU     SESU     1        N3      -**** WAT      TIP3     16817    H2            2.9333
 5139 SESU     SESU     1        N3      -**** WAT      TIP3     21855    H1            2.8674
 5170 SESU     SESU     1        O       -**** WAT      TIP3     21855    H1            2.7852
 5136 SESU     SESU     1        N2      -**** WAT      TIP3     16817    H2            1.8639
 5136 SESU     SESU     1        N2      -**** WAT      TIP3     21855    H2            1.9532
 5139 SESU     SESU     1        N3      -**** WAT      TIP3     21855    H2            2.6751
 5171 SESU     SESU     1        O1      -**** WAT      TIP3     16817    H1            2.8744
 5171 SESU     SESU     1        O1      -**** WAT      TIP3     16817    H2            2.8668
 5136 SESU     SESU     1        N2      -**** WAT      TIP3     16817    H2            1.8660
 5136 SESU     SESU     1        N2      -**** WAT      TIP3     21855    H2            2.1634
 5139 SESU     SESU     1        N3      -**** WAT      TIP3     16817    H2            2.8757
 5139 SESU     SESU     1        N3      -**** WAT      TIP3     21855    H2            2.8420
 5136 SESU     SESU     1        N2      -**** WAT      TIP3     16817    H2            1.9878
 5136 SESU     SESU     1        N2      -**** WAT      TIP3     21855    H2            1.9287
 5139 SESU     SESU     1        N3      -**** WAT      TIP3     16817    H2            2.7986
 5139 SESU     SESU     1        N3      -**** WAT      TIP3     21855    H2            2.5153
 5170 SESU     SESU     1        O       -**** WAT      TIP3     5074     H2            1.7281
 5136 SESU     SESU     1        N2      -**** WAT      TIP3     16817    H2            1.8463
 5136 SESU     SESU     1        N2      -**** WAT      TIP3     21855    H2            1.9488
 5139 SESU     SESU     1        N3      -**** WAT      TIP3     16817    H2            2.8298
 5139 SESU     SESU     1        N3      -**** WAT      TIP3     21855    H2            2.7353
 5170 SESU     SESU     1        O       -**** WAT      TIP3     5074     H2            1.9994
 5170 SESU     SESU     1        O       -**** WAT      TIP3     21855    H2            2.9227
 5136 SESU     SESU     1        N2      -**** WAT      TIP3     16817    H1            2.2663
 5136 SESU     SESU     1        N2      -**** WAT      TIP3     21855    H2            2.0543
 5139 SESU     SESU     1        N3      -**** WAT      TIP3     21855    H2            2.7450
 5170 SESU     SESU     1        O       -**** WAT      TIP3     5074     H2            2.0090
 5170 SESU     SESU     1        O       -**** WAT      TIP3     21855    H1            2.9501
 5170 SESU     SESU     1        O       -**** WAT      TIP3     21855    H2            2.9854
 5136 SESU     SESU     1        N2      -**** WAT      TIP3     16817    H1            1.9215
 5136 SESU     SESU     1        N2      -**** WAT      TIP3     21855    H2            1.9451
 5139 SESU     SESU     1        N3      -**** WAT      TIP3     16817    H1            2.9978
 5139 SESU     SESU     1        N3      -**** WAT      TIP3     21855    H2            2.6576
 5170 SESU     SESU     1        O       -**** WAT      TIP3     5074     H1            2.9842
 5170 SESU     SESU     1        O       -**** WAT      TIP3     5074     H2            1.8188
 5171 SESU     SESU     1        O1      -**** WAT      TIP3     5074     H2            2.9788
 5136 SESU     SESU     1        N2      -**** WAT      TIP3     16817    H1            1.8656
 5136 SESU     SESU     1        N2      -**** WAT      TIP3     21855    H2            1.9208
 5139 SESU     SESU     1        N3      -**** WAT      TIP3     21855    H2            2.7648
 5170 SESU     SESU     1        O       -**** WAT      TIP3     5074     H2            1.7331
 5136 SESU     SESU     1        N2      -**** WAT      TIP3     16817    H1            2.0134
 5136 SESU     SESU     1        N2      -**** WAT      TIP3     21855    H2            2.4738
 5139 SESU     SESU     1        N3      -**** WAT      TIP3     16817    H1            2.6215
 5139 SESU     SESU     1        N3      -**** WAT      TIP3     21855    H2            2.4830
 5170 SESU     SESU     1        O       -**** WAT      TIP3     5074     H1            1.8628
 5136 SESU     SESU     1        N2      -**** WAT      TIP3     16817    H1            1.8580
 5136 SESU     SESU     1        N2      -**** WAT      TIP3     21855    H1            2.9969
 5136 SESU     SESU     1        N2      -**** WAT      TIP3     21855    H2            2.3898
 5139 SESU     SESU     1        N3      -**** WAT      TIP3     16817    H1            2.6524
 5139 SESU     SESU     1        N3      -**** WAT      TIP3     21855    H2            2.6951
 5170 SESU     SESU     1        O       -**** WAT      TIP3     5074     H1            1.8114
 5170 SESU     SESU     1        O       -**** WAT      TIP3     5074     H2            2.9974
 5136 SESU     SESU     1        N2      -**** WAT      TIP3     16817    H1            1.6623
 5136 SESU     SESU     1        N2      -**** WAT      TIP3     21855    H1            2.9338
 5136 SESU     SESU     1        N2      -**** WAT      TIP3     21855    H2            1.9666
 5139 SESU     SESU     1        N3      -**** WAT      TIP3     16817    H1            2.6700
 5170 SESU     SESU     1        O       -**** WAT      TIP3     5074     H1            1.9089
 5170 SESU     SESU     1        O       -**** WAT      TIP3     23633    H2            2.9425
 5136 SESU     SESU     1        N2      -**** WAT      TIP3     16817    H1            2.0757
 5136 SESU     SESU     1        N2      -**** WAT      TIP3     21855    H2            1.9264
 5139 SESU     SESU     1        N3      -**** WAT      TIP3     21855    H2            2.7376
 5170 SESU     SESU     1        O       -**** WAT      TIP3     5074     H1            1.6943
 5170 SESU     SESU     1        O       -**** WAT      TIP3     5074     H2            2.9147
 5170 SESU     SESU     1        O       -**** WAT      TIP3     21855    H2            2.9412
 5136 SESU     SESU     1        N2      -**** WAT      TIP3     16817    H1            1.8336
 5136 SESU     SESU     1        N2      -**** WAT      TIP3     21855    H2            2.0796
 5139 SESU     SESU     1        N3      -**** WAT      TIP3     16817    H1            2.9261
 5139 SESU     SESU     1        N3      -**** WAT      TIP3     21855    H2            2.7593
 5170 SESU     SESU     1        O       -**** WAT      TIP3     5074     H1            1.7277
 5136 SESU     SESU     1        N2      -**** WAT      TIP3     16817    H1            2.0969
 5136 SESU     SESU     1        N2      -**** WAT      TIP3     21855    H2            1.9610
 5139 SESU     SESU     1        N3      -**** WAT      TIP3     16817    H1            2.8619
 5139 SESU     SESU     1        N3      -**** WAT      TIP3     21855    H2            2.6515
 5170 SESU     SESU     1        O       -**** WAT      TIP3     5074     H1            1.8185
 5170 SESU     SESU     1        O       -**** WAT      TIP3     5074     H2            2.9725
 5170 SESU     SESU     1        O       -**** WAT      TIP3     21855    H2            2.9874
 5136 SESU     SESU     1        N2      -**** WAT      TIP3     16817    H1            1.7082
 5136 SESU     SESU     1        N2      -**** WAT      TIP3     21855    H1            2.9633
 5136 SESU     SESU     1        N2      -**** WAT      TIP3     21855    H2            2.0756
 5139 SESU     SESU     1        N3      -**** WAT      TIP3     16817    H1            2.8138
 5170 SESU     SESU     1        O       -**** WAT      TIP3     5074     H1            1.8405
 5170 SESU     SESU     1        O       -**** WAT      TIP3     21855    H2            2.9212
 5171 SESU     SESU     1        O1      -**** WAT      TIP3     16817    H1            2.9702
 5136 SESU     SESU     1        N2      -**** WAT      TIP3     16817    H1            1.8639
 5136 SESU     SESU     1        N2      -**** WAT      TIP3     21855    H2            2.2086
 5139 SESU     SESU     1        N3      -**** WAT      TIP3     16817    H1            2.8597
 5139 SESU     SESU     1        N3      -**** WAT      TIP3     21855    H2            2.5262
 5170 SESU     SESU     1        O       -**** WAT      TIP3     5074     H1            1.6867
 5136 SESU     SESU     1        N2      -**** WAT      TIP3     16817    H1            1.9198
 5136 SESU     SESU     1        N2      -**** WAT      TIP3     21855    H1            1.9564
 5139 SESU     SESU     1        N3      -**** WAT      TIP3     16817    H1            2.8880
 5139 SESU     SESU     1        N3      -**** WAT      TIP3     21855    H1            2.8484
 5170 SESU     SESU     1        O       -**** WAT      TIP3     5074     H1            1.9440
 5170 SESU     SESU     1        O       -**** WAT      TIP3     21855    H1            2.9490
 5136 SESU     SESU     1        N2      -**** WAT      TIP3     16817    H1            1.8605
 5136 SESU     SESU     1        N2      -**** WAT      TIP3     21855    H1            2.0780
 5139 SESU     SESU     1        N3      -**** WAT      TIP3     16817    H1            2.8977
 5139 SESU     SESU     1        N3      -**** WAT      TIP3     21855    H1            2.8790
 5170 SESU     SESU     1        O       -**** WAT      TIP3     5074     H1            1.8527
 5171 SESU     SESU     1        O1      -**** WAT      TIP3     16817    H1            2.8871
 5182 SESU     SESU     1        CL1     -5991 WAT      TIP3     541      H1            2.5919
 5136 SESU     SESU     1        N2      -**** WAT      TIP3     16817    H1            1.9180
 5136 SESU     SESU     1        N2      -**** WAT      TIP3     21855    H1            2.0919
 5139 SESU     SESU     1        N3      -**** WAT      TIP3     21855    H1            2.5385
 5170 SESU     SESU     1        O       -**** WAT      TIP3     5074     H1            1.9360
 5136 SESU     SESU     1        N2      -**** WAT      TIP3     16817    H1            1.8092
 5136 SESU     SESU     1        N2      -**** WAT      TIP3     21855    H2            2.0147
 5139 SESU     SESU     1        N3      -**** WAT      TIP3     16817    H1            2.8582
 5139 SESU     SESU     1        N3      -**** WAT      TIP3     21855    H2            2.9605
 5170 SESU     SESU     1        O       -**** WAT      TIP3     5074     H1            1.7544
 5170 SESU     SESU     1        O       -**** WAT      TIP3     21855    H2            2.7959
 5171 SESU     SESU     1        O1      -**** WAT      TIP3     16817    H1            2.8310
 5136 SESU     SESU     1        N2      -**** WAT      TIP3     16817    H1            1.8433
 5136 SESU     SESU     1        N2      -**** WAT      TIP3     21855    H2            1.9014
 5139 SESU     SESU     1        N3      -**** WAT      TIP3     16817    H1            2.8702
 5170 SESU     SESU     1        O       -**** WAT      TIP3     5074     H1            1.8198
 5170 SESU     SESU     1        O       -**** WAT      TIP3     21855    H2            2.6233
 5136 SESU     SESU     1        N2      -**** WAT      TIP3     16817    H1            1.9989
 5136 SESU     SESU     1        N2      -**** WAT      TIP3     21855    H2            2.0209
 5139 SESU     SESU     1        N3      -**** WAT      TIP3     21855    H2            2.7042
 5170 SESU     SESU     1        O       -**** WAT      TIP3     5074     H1            1.6997
 5170 SESU     SESU     1        O       -**** WAT      TIP3     5074     H2            2.9577
 5170 SESU     SESU     1        O       -**** WAT      TIP3     15430    H1            2.9564
 5171 SESU     SESU     1        O1      -**** WAT      TIP3     16817    H1            2.9804
 5136 SESU     SESU     1        N2      -**** WAT      TIP3     16817    H1            2.1296
 5136 SESU     SESU     1        N2      -**** WAT      TIP3     21855    H2            2.4397
 5139 SESU     SESU     1        N3      -**** WAT      TIP3     16817    H1            2.7846
 5170 SESU     SESU     1        O       -**** WAT      TIP3     5074     H1            1.7690
 5136 SESU     SESU     1        N2      -**** WAT      TIP3     16817    H1            2.0523
 5136 SESU     SESU     1        N2      -**** WAT      TIP3     21855    H2            2.2093
 5139 SESU     SESU     1        N3      -**** WAT      TIP3     16817    H1            2.7683
 5170 SESU     SESU     1        O       -**** WAT      TIP3     5074     H1            1.8484
 5136 SESU     SESU     1        N2      -**** WAT      TIP3     16817    H1            1.8698
 5136 SESU     SESU     1        N2      -**** WAT      TIP3     21855    H2            2.2111
 5139 SESU     SESU     1        N3      -**** WAT      TIP3     21855    H2            2.9227
 5170 SESU     SESU     1        O       -**** WAT      TIP3     5074     H1            1.7119
 5136 SESU     SESU     1        N2      -**** WAT      TIP3     16817    H1            1.9250
 5139 SESU     SESU     1        N3      -**** WAT      TIP3     16817    H1            2.8320
 5170 SESU     SESU     1        O       -**** WAT      TIP3     5074     H1            1.7818
 5136 SESU     SESU     1        N2      -**** WAT      TIP3     16817    H1            1.8393
 5136 SESU     SESU     1        N2      -**** WAT      TIP3     21855    H1            1.9245
 5139 SESU     SESU     1        N3      -**** WAT      TIP3     21855    H1            2.8136
 5170 SESU     SESU     1        O       -**** WAT      TIP3     5074     H1            2.2456
 5170 SESU     SESU     1        O       -**** WAT      TIP3     21855    H1            2.9709
 5136 SESU     SESU     1        N2      -**** WAT      TIP3     16817    H1            2.0320
 5136 SESU     SESU     1        N2      -**** WAT      TIP3     21855    H1            2.1371
 5139 SESU     SESU     1        N3      -**** WAT      TIP3     16817    H1            2.9106
 5139 SESU     SESU     1        N3      -**** WAT      TIP3     21855    H1            2.8061
 5170 SESU     SESU     1        O       -**** WAT      TIP3     21855    H1            2.9447
 5136 SESU     SESU     1        N2      -**** WAT      TIP3     16817    H1            1.9881
 5136 SESU     SESU     1        N2      -**** WAT      TIP3     21855    H1            2.0659
 5139 SESU     SESU     1        N3      -**** WAT      TIP3     16817    H1            2.8865
 5139 SESU     SESU     1        N3      -**** WAT      TIP3     21855    H1            2.5487
 5136 SESU     SESU     1        N2      -**** WAT      TIP3     16817    H1            1.7801
 5136 SESU     SESU     1        N2      -**** WAT      TIP3     21855    H1            2.3088
 5139 SESU     SESU     1        N3      -**** WAT      TIP3     16817    H1            2.7386
 5170 SESU     SESU     1        O       -**** WAT      TIP3     5074     H1            2.7014
 5136 SESU     SESU     1        N2      -**** WAT      TIP3     16817    H1            1.9754
 5136 SESU     SESU     1        N2      -**** WAT      TIP3     21855    H1            1.8802
 5136 SESU     SESU     1        N2      -**** WAT      TIP3     21855    H2            2.8101
 5139 SESU     SESU     1        N3      -**** WAT      TIP3     16817    H1            2.7837
 5139 SESU     SESU     1        N3      -**** WAT      TIP3     21855    H1            2.8958
 5170 SESU     SESU     1        O       -**** WAT      TIP3     5074     H1            1.7073
 5170 SESU     SESU     1        O       -**** WAT      TIP3     5074     H2            2.9938
 5170 SESU     SESU     1        O       -**** WAT      TIP3     21855    H1            2.7697
 5136 SESU     SESU     1        N2      -**** WAT      TIP3     16817    H1            1.9279
 5136 SESU     SESU     1        N2      -**** WAT      TIP3     21855    H1            2.1254
 5139 SESU     SESU     1        N3      -**** WAT      TIP3     16817    H1            2.8382
 5139 SESU     SESU     1        N3      -**** WAT      TIP3     21855    H1            2.8001
 5170 SESU     SESU     1        O       -**** WAT      TIP3     5074     H1            2.9601
 5170 SESU     SESU     1        O       -**** WAT      TIP3     5074     H2            1.7726
 5136 SESU     SESU     1        N2      -**** WAT      TIP3     16817    H1            1.9551
 5136 SESU     SESU     1        N2      -**** WAT      TIP3     21855    H1            2.0017
 5139 SESU     SESU     1        N3      -**** WAT      TIP3     16817    H1            2.8859
 5139 SESU     SESU     1        N3      -**** WAT      TIP3     21855    H1            2.4207
 5170 SESU     SESU     1        O       -**** WAT      TIP3     5074     H2            1.7497
 5170 SESU     SESU     1        O       -**** WAT      TIP3     21855    H1            2.9685
 5136 SESU     SESU     1        N2      -**** WAT      TIP3     16817    H1            1.7879
 5136 SESU     SESU     1        N2      -**** WAT      TIP3     21855    H1            1.9519
 5136 SESU     SESU     1        N2      -**** WAT      TIP3     21855    H2            2.9976
 5139 SESU     SESU     1        N3      -**** WAT      TIP3     16817    H1            2.7648
 5139 SESU     SESU     1        N3      -**** WAT      TIP3     21855    H1            2.8604
 5170 SESU     SESU     1        O       -**** WAT      TIP3     5074     H2            1.9362
 5170 SESU     SESU     1        O       -**** WAT      TIP3     21855    H1            2.8596
 5171 SESU     SESU     1        O1      -**** WAT      TIP3     5074     H2            2.9639
 5136 SESU     SESU     1        N2      -**** WAT      TIP3     16817    H1            1.8704
 5136 SESU     SESU     1        N2      -**** WAT      TIP3     21855    H1            2.0200
 5136 SESU     SESU     1        N2      -**** WAT      TIP3     21855    H2            2.8040
 5139 SESU     SESU     1        N3      -**** WAT      TIP3     16817    H1            2.8702
 5139 SESU     SESU     1        N3      -**** WAT      TIP3     21855    H1            2.9098
 5170 SESU     SESU     1        O       -**** WAT      TIP3     5074     H2            1.7468
 5136 SESU     SESU     1        N2      -**** WAT      TIP3     16817    H1            1.8838
 5136 SESU     SESU     1        N2      -**** WAT      TIP3     21855    H1            2.0794
 5139 SESU     SESU     1        N3      -**** WAT      TIP3     16817    H1            2.9621
 5139 SESU     SESU     1        N3      -**** WAT      TIP3     21855    H1            2.7221
 5170 SESU     SESU     1        O       -**** WAT      TIP3     5074     H2            2.0854
 5170 SESU     SESU     1        O       -**** WAT      TIP3     21855    H1            2.9946
 5171 SESU     SESU     1        O1      -**** WAT      TIP3     5074     H2            2.8502
 5136 SESU     SESU     1        N2      -**** WAT      TIP3     16817    H1            1.9424
 5136 SESU     SESU     1        N2      -**** WAT      TIP3     21855    H1            2.5638
 5136 SESU     SESU     1        N2      -**** WAT      TIP3     21855    H2            2.8514
 5139 SESU     SESU     1        N3      -**** WAT      TIP3     16817    H1            2.7697
 5139 SESU     SESU     1        N3      -**** WAT      TIP3     16817    H2            2.8637
 5170 SESU     SESU     1        O       -**** WAT      TIP3     5074     H2            2.2689
 5136 SESU     SESU     1        N2      -**** WAT      TIP3     16817    H1            1.8648
 5136 SESU     SESU     1        N2      -**** WAT      TIP3     21855    H1            1.9933
 5139 SESU     SESU     1        N3      -**** WAT      TIP3     21855    H1            2.8568
 5170 SESU     SESU     1        O       -**** WAT      TIP3     5074     H2            2.5193
 5170 SESU     SESU     1        O       -**** WAT      TIP3     21855    H1            2.8675
 5171 SESU     SESU     1        O1      -**** WAT      TIP3     16817    H1            2.9085
 5136 SESU     SESU     1        N2      -**** WAT      TIP3     16817    H1            1.8967
 5136 SESU     SESU     1        N2      -**** WAT      TIP3     21855    H1            2.2614
 5139 SESU     SESU     1        N3      -**** WAT      TIP3     16817    H1            2.5604
 5139 SESU     SESU     1        N3      -**** WAT      TIP3     21855    H1            2.9128
 5170 SESU     SESU     1        O       -**** WAT      TIP3     21855    H1            2.9681
 5136 SESU     SESU     1        N2      -**** WAT      TIP3     16817    H1            1.7760
 5136 SESU     SESU     1        N2      -**** WAT      TIP3     21855    H1            2.0704
 5136 SESU     SESU     1        N2      -**** WAT      TIP3     21855    H2            2.9364
 5139 SESU     SESU     1        N3      -**** WAT      TIP3     21855    H1            2.4625
 5170 SESU     SESU     1        O       -**** WAT      TIP3     5074     H2            1.8884
 5171 SESU     SESU     1        O1      -**** WAT      TIP3     16817    H1            2.9902
 5136 SESU     SESU     1        N2      -**** WAT      TIP3     16817    H1            1.9209
 5136 SESU     SESU     1        N2      -**** WAT      TIP3     21855    H1            2.1497
 5139 SESU     SESU     1        N3      -**** WAT      TIP3     16817    H1            2.8510
 5139 SESU     SESU     1        N3      -**** WAT      TIP3     21855    H1            2.7233
 5170 SESU     SESU     1        O       -**** WAT      TIP3     5074     H1            2.8087
 5170 SESU     SESU     1        O       -**** WAT      TIP3     5074     H2            1.8617
 5136 SESU     SESU     1        N2      -**** WAT      TIP3     16817    H2            1.8711
 5136 SESU     SESU     1        N2      -**** WAT      TIP3     21855    H1            2.0259
 5139 SESU     SESU     1        N3      -**** WAT      TIP3     16817    H2            2.9789
 5139 SESU     SESU     1        N3      -**** WAT      TIP3     21855    H1            2.5337
 5170 SESU     SESU     1        O       -**** WAT      TIP3     5074     H1            1.9072
 5171 SESU     SESU     1        O1      -**** WAT      TIP3     16817    H2            2.8980
 5136 SESU     SESU     1        N2      -**** WAT      TIP3     16817    H2            1.9410
 5136 SESU     SESU     1        N2      -**** WAT      TIP3     21855    H1            2.0859
 5136 SESU     SESU     1        N2      -**** WAT      TIP3     21855    H2            2.9645
 5139 SESU     SESU     1        N3      -**** WAT      TIP3     16817    H2            2.8695
 5170 SESU     SESU     1        O       -**** WAT      TIP3     5074     H2            1.8276
 5170 SESU     SESU     1        O       -**** WAT      TIP3     15430    H2            2.7082
 5136 SESU     SESU     1        N2      -**** WAT      TIP3     16817    H2            1.9025
 5136 SESU     SESU     1        N2      -**** WAT      TIP3     21855    H1            2.0592
 5136 SESU     SESU     1        N2      -**** WAT      TIP3     21855    H2            2.6083
 5139 SESU     SESU     1        N3      -**** WAT      TIP3     16817    H2            2.9204
 5139 SESU     SESU     1        N3      -**** WAT      TIP3     21855    H1            2.9142
 5170 SESU     SESU     1        O       -**** WAT      TIP3     5074     H1            2.6102
 5170 SESU     SESU     1        O       -**** WAT      TIP3     5074     H2            2.8715
 5170 SESU     SESU     1        O       -**** WAT      TIP3     21855    H1            2.9367
 5170 SESU     SESU     1        O       -**** WAT      TIP3     21855    H2            2.1009
 5136 SESU     SESU     1        N2      -**** WAT      TIP3     16817    H2            1.8422
 5136 SESU     SESU     1        N2      -**** WAT      TIP3     21855    H2            1.9047
 5139 SESU     SESU     1        N3      -**** WAT      TIP3     21855    H2            2.6604
 5170 SESU     SESU     1        O       -**** WAT      TIP3     5074     H1            2.8540
 5170 SESU     SESU     1        O       -**** WAT      TIP3     5074     H2            1.7208
 5170 SESU     SESU     1        O       -**** WAT      TIP3     21855    H2            2.9782
 5171 SESU     SESU     1        O1      -**** WAT      TIP3     16817    H2            2.9772
 5136 SESU     SESU     1        N2      -**** WAT      TIP3     16817    H2            2.0028
 5136 SESU     SESU     1        N2      -**** WAT      TIP3     21855    H2            1.8712
 5139 SESU     SESU     1        N3      -**** WAT      TIP3     21855    H2            2.6861
 5170 SESU     SESU     1        O       -**** WAT      TIP3     5074     H2            1.9915
 5170 SESU     SESU     1        O       -**** WAT      TIP3     21855    H2            2.9022
 5132 SESU     SESU     1        CL      -**** WAT      TIP3     18748    H2            1.9721
 5136 SESU     SESU     1        N2      -**** WAT      TIP3     16817    H2            2.0908
 5136 SESU     SESU     1        N2      -**** WAT      TIP3     21855    H2            1.8279
 5139 SESU     SESU     1        N3      -**** WAT      TIP3     16817    H2            2.6304
 5139 SESU     SESU     1        N3      -**** WAT      TIP3     21855    H2            2.6845
 5170 SESU     SESU     1        O       -**** WAT      TIP3     5074     H1            2.3785
 5170 SESU     SESU     1        O       -**** WAT      TIP3     5074     H2            2.4399
 5170 SESU     SESU     1        O       -**** WAT      TIP3     21855    H2            2.8035
 5136 SESU     SESU     1        N2      -**** WAT      TIP3     16817    H2            2.1780
 5136 SESU     SESU     1        N2      -**** WAT      TIP3     21855    H2            2.0952
 5139 SESU     SESU     1        N3      -**** WAT      TIP3     21855    H2            2.9100
 5170 SESU     SESU     1        O       -**** WAT      TIP3     5074     H1            2.8319
 5170 SESU     SESU     1        O       -**** WAT      TIP3     21855    H1            2.9607
 5170 SESU     SESU     1        O       -**** WAT      TIP3     21855    H2            2.8047
 5136 SESU     SESU     1        N2      -**** WAT      TIP3     16817    H1            2.1431
 5136 SESU     SESU     1        N2      -**** WAT      TIP3     21855    H1            2.9051
 5136 SESU     SESU     1        N2      -**** WAT      TIP3     21855    H2            1.7801
 5139 SESU     SESU     1        N3      -**** WAT      TIP3     16817    H1            2.8999
 5139 SESU     SESU     1        N3      -**** WAT      TIP3     21855    H2            2.8272
 5170 SESU     SESU     1        O       -**** WAT      TIP3     5074     H1            2.1691
 5170 SESU     SESU     1        O       -**** WAT      TIP3     21855    H2            2.8173
 5136 SESU     SESU     1        N2      -**** WAT      TIP3     16817    H1            1.8841
 5136 SESU     SESU     1        N2      -**** WAT      TIP3     21855    H1            1.9510
 5139 SESU     SESU     1        N3      -**** WAT      TIP3     16817    H1            2.9145
 5139 SESU     SESU     1        N3      -**** WAT      TIP3     21855    H1            2.7651
 5170 SESU     SESU     1        O       -**** WAT      TIP3     21855    H1            2.9451
 5136 SESU     SESU     1        N2      -**** WAT      TIP3     16817    H1            1.9104
 5136 SESU     SESU     1        N2      -**** WAT      TIP3     21855    H1            2.0804
 5139 SESU     SESU     1        N3      -**** WAT      TIP3     16817    H1            2.7896
 5139 SESU     SESU     1        N3      -**** WAT      TIP3     21855    H1            2.7664
 5170 SESU     SESU     1        O       -**** WAT      TIP3     5074     H1            2.0158
 5136 SESU     SESU     1        N2      -**** WAT      TIP3     16817    H1            1.9469
 5136 SESU     SESU     1        N2      -**** WAT      TIP3     21855    H1            2.0176
 5139 SESU     SESU     1        N3      -**** WAT      TIP3     16817    H1            2.9476
 5139 SESU     SESU     1        N3      -**** WAT      TIP3     21855    H1            2.9196
 5170 SESU     SESU     1        O       -**** WAT      TIP3     5074     H2            1.8123
 5170 SESU     SESU     1        O       -**** WAT      TIP3     21855    H1            2.7217
 5136 SESU     SESU     1        N2      -**** WAT      TIP3     16817    H1            2.1330
 5136 SESU     SESU     1        N2      -**** WAT      TIP3     21855    H1            2.1957
 5136 SESU     SESU     1        N2      -**** WAT      TIP3     21855    H2            2.9773
 5139 SESU     SESU     1        N3      -**** WAT      TIP3     16817    H1            2.9725
 5139 SESU     SESU     1        N3      -**** WAT      TIP3     21855    H2            2.8656
 5170 SESU     SESU     1        O       -**** WAT      TIP3     21855    H1            2.6020
 5136 SESU     SESU     1        N2      -**** WAT      TIP3     16817    H1            2.6154
 5136 SESU     SESU     1        N2      -**** WAT      TIP3     16817    H2            2.6288
 5136 SESU     SESU     1        N2      -**** WAT      TIP3     21855    H1            2.1411
 5139 SESU     SESU     1        N3      -**** WAT      TIP3     16817    H1            2.9355
 5139 SESU     SESU     1        N3      -**** WAT      TIP3     21855    H1            2.8450
 5170 SESU     SESU     1        O       -**** WAT      TIP3     5074     H2            2.8339
 5136 SESU     SESU     1        N2      -**** WAT      TIP3     16817    H2            1.7541
 5136 SESU     SESU     1        N2      -**** WAT      TIP3     21855    H1            2.4764
 5139 SESU     SESU     1        N3      -**** WAT      TIP3     16817    H2            2.9655
 5139 SESU     SESU     1        N3      -**** WAT      TIP3     21855    H1            2.8960
 5170 SESU     SESU     1        O       -**** WAT      TIP3     5074     H1            2.1414
 5170 SESU     SESU     1        O       -**** WAT      TIP3     5074     H2            2.6224
 5171 SESU     SESU     1        O1      -**** WAT      TIP3     16817    H2            2.9215
 5182 SESU     SESU     1        CL1     -5991 WAT      TIP3     541      H1            2.9533
 5136 SESU     SESU     1        N2      -**** WAT      TIP3     16817    H2            1.9904
 5136 SESU     SESU     1        N2      -**** WAT      TIP3     21855    H1            2.0540
 5139 SESU     SESU     1        N3      -**** WAT      TIP3     16817    H2            2.9514
 5139 SESU     SESU     1        N3      -**** WAT      TIP3     21855    H1            2.9165
 5170 SESU     SESU     1        O       -**** WAT      TIP3     5074     H1            2.0874
 5170 SESU     SESU     1        O       -**** WAT      TIP3     5074     H2            2.8757
 5170 SESU     SESU     1        O       -**** WAT      TIP3     21855    H1            2.8769
 5170 SESU     SESU     1        O       -**** WAT      TIP3     21855    H2            2.8969
 5136 SESU     SESU     1        N2      -**** WAT      TIP3     16817    H2            1.7704
 5136 SESU     SESU     1        N2      -**** WAT      TIP3     21855    H2            2.4253
 5139 SESU     SESU     1        N3      -**** WAT      TIP3     16817    H2            2.8514
 5139 SESU     SESU     1        N3      -**** WAT      TIP3     21855    H2            2.8808
 5170 SESU     SESU     1        O       -**** WAT      TIP3     5074     H1            2.8760
 5170 SESU     SESU     1        O       -**** WAT      TIP3     5074     H2            1.7846
 5171 SESU     SESU     1        O1      -**** WAT      TIP3     16817    H2            2.9678
 5136 SESU     SESU     1        N2      -**** WAT      TIP3     16817    H2            1.8407
 5136 SESU     SESU     1        N2      -**** WAT      TIP3     21855    H1            1.8644
 5136 SESU     SESU     1        N2      -**** WAT      TIP3     21855    H2            3.0000
 5139 SESU     SESU     1        N3      -**** WAT      TIP3     21855    H1            2.8354
 5170 SESU     SESU     1        O       -**** WAT      TIP3     5074     H1            1.6928
 5170 SESU     SESU     1        O       -**** WAT      TIP3     5074     H2            2.8182
 5170 SESU     SESU     1        O       -**** WAT      TIP3     21855    H1            2.7455
 5136 SESU     SESU     1        N2      -**** WAT      TIP3     16817    H2            2.0785
 5136 SESU     SESU     1        N2      -**** WAT      TIP3     21855    H2            2.1234
 5139 SESU     SESU     1        N3      -**** WAT      TIP3     16817    H2            2.6571
 5139 SESU     SESU     1        N3      -**** WAT      TIP3     21855    H2            2.8475
 5170 SESU     SESU     1        O       -**** WAT      TIP3     5074     H1            2.2126
 5170 SESU     SESU     1        O       -**** WAT      TIP3     21855    H2            2.9334
 5136 SESU     SESU     1        N2      -**** WAT      TIP3     16817    H2            1.8209
 5136 SESU     SESU     1        N2      -**** WAT      TIP3     21855    H2            1.9011
 5139 SESU     SESU     1        N3      -**** WAT      TIP3     16817    H2            2.6373
 5139 SESU     SESU     1        N3      -**** WAT      TIP3     21855    H2            2.7493
 5170 SESU     SESU     1        O       -**** WAT      TIP3     5074     H1            2.3506
 5170 SESU     SESU     1        O       -**** WAT      TIP3     5074     H2            2.2879
 5170 SESU     SESU     1        O       -**** WAT      TIP3     21855    H2            2.8018
 5136 SESU     SESU     1        N2      -**** WAT      TIP3     16817    H2            1.7657
 5136 SESU     SESU     1        N2      -**** WAT      TIP3     21855    H2            1.9670
 5139 SESU     SESU     1        N3      -**** WAT      TIP3     16817    H2            2.7397
 5170 SESU     SESU     1        O       -**** WAT      TIP3     5074     H2            2.0351
 5170 SESU     SESU     1        O       -**** WAT      TIP3     21855    H2            2.8553
 5171 SESU     SESU     1        O1      -**** WAT      TIP3     16817    H2            2.9477
 5136 SESU     SESU     1        N2      -**** WAT      TIP3     16817    H2            1.9839
 5136 SESU     SESU     1        N2      -**** WAT      TIP3     21855    H2            1.8721
 5139 SESU     SESU     1        N3      -**** WAT      TIP3     16817    H2            2.8652
 5139 SESU     SESU     1        N3      -**** WAT      TIP3     21855    H2            2.8033
 5170 SESU     SESU     1        O       -**** WAT      TIP3     5074     H1            2.7841
 5170 SESU     SESU     1        O       -**** WAT      TIP3     5074     H2            1.9416
 5170 SESU     SESU     1        O       -**** WAT      TIP3     21855    H2            2.9087
 5136 SESU     SESU     1        N2      -**** WAT      TIP3     16817    H2            1.9962
 5136 SESU     SESU     1        N2      -**** WAT      TIP3     21855    H1            2.8834
 5136 SESU     SESU     1        N2      -**** WAT      TIP3     21855    H2            1.8182
 5139 SESU     SESU     1        N3      -**** WAT      TIP3     16817    H2            2.9454
 5139 SESU     SESU     1        N3      -**** WAT      TIP3     21855    H2            2.8218
 5170 SESU     SESU     1        O       -**** WAT      TIP3     5074     H1            2.4853
 5170 SESU     SESU     1        O       -**** WAT      TIP3     5074     H2            2.5021
 5170 SESU     SESU     1        O       -**** WAT      TIP3     21855    H2            2.6897
 5136 SESU     SESU     1        N2      -**** WAT      TIP3     16817    H1            2.0283
 5136 SESU     SESU     1        N2      -**** WAT      TIP3     21855    H1            2.0918
 5139 SESU     SESU     1        N3      -**** WAT      TIP3     21855    H1            2.7093
 5170 SESU     SESU     1        O       -**** WAT      TIP3     5074     H1            2.9617
 5170 SESU     SESU     1        O       -**** WAT      TIP3     5074     H2            1.8826
 5136 SESU     SESU     1        N2      -**** WAT      TIP3     16817    H1            1.8508
 5136 SESU     SESU     1        N2      -**** WAT      TIP3     21855    H1            2.1228
 5139 SESU     SESU     1        N3      -**** WAT      TIP3     16817    H1            2.7383
 5139 SESU     SESU     1        N3      -**** WAT      TIP3     21855    H1            2.7756
 5170 SESU     SESU     1        O       -**** WAT      TIP3     5074     H2            1.9229
 5136 SESU     SESU     1        N2      -**** WAT      TIP3     16817    H1            2.0505
 5136 SESU     SESU     1        N2      -**** WAT      TIP3     21855    H1            1.9699
 5139 SESU     SESU     1        N3      -**** WAT      TIP3     16817    H1            2.7602
 5139 SESU     SESU     1        N3      -**** WAT      TIP3     21855    H1            2.8767
 5170 SESU     SESU     1        O       -**** WAT      TIP3     21855    H1            2.8561
 5170 SESU     SESU     1        O       -**** WAT      TIP3     23307    H2            2.0568
 5136 SESU     SESU     1        N2      -**** WAT      TIP3     16817    H1            1.8905
 5136 SESU     SESU     1        N2      -**** WAT      TIP3     21855    H1            2.4950
 5139 SESU     SESU     1        N3      -**** WAT      TIP3     16817    H1            2.7969
 5170 SESU     SESU     1        O       -**** WAT      TIP3     23307    H1            2.8688
 5170 SESU     SESU     1        O       -**** WAT      TIP3     23307    H2            1.9424
 5136 SESU     SESU     1        N2      -**** WAT      TIP3     16817    H1            2.1521
 5136 SESU     SESU     1        N2      -**** WAT      TIP3     21855    H1            2.1913
 5139 SESU     SESU     1        N3      -**** WAT      TIP3     16817    H1            2.7969
 5170 SESU     SESU     1        O       -**** WAT      TIP3     21855    H1            2.8839
 5170 SESU     SESU     1        O       -**** WAT      TIP3     21855    H2            2.7218
 5170 SESU     SESU     1        O       -**** WAT      TIP3     23307    H2            1.7432
 5182 SESU     SESU     1        CL1     -5992 WAT      TIP3     541      H2            2.0913
 5136 SESU     SESU     1        N2      -**** WAT      TIP3     16817    H1            2.2174
 5136 SESU     SESU     1        N2      -**** WAT      TIP3     21855    H1            1.9223
 5139 SESU     SESU     1        N3      -**** WAT      TIP3     21855    H1            2.7187
 5170 SESU     SESU     1        O       -**** WAT      TIP3     21855    H1            2.9379
 5170 SESU     SESU     1        O       -**** WAT      TIP3     23307    H1            1.7392
 5136 SESU     SESU     1        N2      -**** WAT      TIP3     16817    H1            2.3132
 5136 SESU     SESU     1        N2      -**** WAT      TIP3     21855    H1            1.8540
 5136 SESU     SESU     1        N2      -**** WAT      TIP3     21855    H2            2.8167
 5139 SESU     SESU     1        N3      -**** WAT      TIP3     16817    H1            2.9072
 5139 SESU     SESU     1        N3      -**** WAT      TIP3     21855    H1            2.7930
 5170 SESU     SESU     1        O       -**** WAT      TIP3     21855    H1            2.7928
 5170 SESU     SESU     1        O       -**** WAT      TIP3     23307    H1            2.1263
 5136 SESU     SESU     1        N2      -**** WAT      TIP3     16817    H1            2.0477
 5136 SESU     SESU     1        N2      -**** WAT      TIP3     21855    H2            2.2508
 5139 SESU     SESU     1        N3      -**** WAT      TIP3     16817    H1            2.9460
 5139 SESU     SESU     1        N3      -**** WAT      TIP3     21855    H2            2.7133
 5170 SESU     SESU     1        O       -**** WAT      TIP3     23307    H2            1.8735
 5136 SESU     SESU     1        N2      -**** WAT      TIP3     16817    H1            2.0256
 5136 SESU     SESU     1        N2      -**** WAT      TIP3     21855    H2            1.8801
 5139 SESU     SESU     1        N3      -**** WAT      TIP3     16817    H1            2.8407
 5139 SESU     SESU     1        N3      -**** WAT      TIP3     21855    H1            2.9392
 5139 SESU     SESU     1        N3      -**** WAT      TIP3     21855    H2            2.6569
 5170 SESU     SESU     1        O       -**** WAT      TIP3     21855    H2            2.9401
 5170 SESU     SESU     1        O       -**** WAT      TIP3     23307    H2            1.8061
 5171 SESU     SESU     1        O1      -**** WAT      TIP3     16817    H1            2.9826
 5136 SESU     SESU     1        N2      -**** WAT      TIP3     16817    H1            2.5174
 5136 SESU     SESU     1        N2      -**** WAT      TIP3     21855    H1            2.1064
 5139 SESU     SESU     1        N3      -**** WAT      TIP3     21855    H1            2.6361
 5170 SESU     SESU     1        O       -**** WAT      TIP3     23307    H2            1.8088
 5136 SESU     SESU     1        N2      -**** WAT      TIP3     16817    H1            2.0704
 5136 SESU     SESU     1        N2      -**** WAT      TIP3     21855    H1            1.7913
 5139 SESU     SESU     1        N3      -**** WAT      TIP3     16817    H1            2.8262
 5139 SESU     SESU     1        N3      -**** WAT      TIP3     21855    H1            2.7500
 5139 SESU     SESU     1        N3      -**** WAT      TIP3     21855    H2            2.9695
 5170 SESU     SESU     1        O       -**** WAT      TIP3     21855    H1            2.9297
 5170 SESU     SESU     1        O       -**** WAT      TIP3     23307    H2            1.9717
 5136 SESU     SESU     1        N2      -**** WAT      TIP3     16817    H1            2.2744
 5136 SESU     SESU     1        N2      -**** WAT      TIP3     21855    H1            2.2612
 5139 SESU     SESU     1        N3      -**** WAT      TIP3     16817    H1            2.8572
 5139 SESU     SESU     1        N3      -**** WAT      TIP3     21855    H1            2.7189
 5170 SESU     SESU     1        O       -**** WAT      TIP3     23307    H1            1.6042
 5170 SESU     SESU     1        O       -**** WAT      TIP3     23307    H2            2.8511
 5136 SESU     SESU     1        N2      -**** WAT      TIP3     16817    H1            1.9332
 5136 SESU     SESU     1        N2      -**** WAT      TIP3     21855    H1            1.8738
 5136 SESU     SESU     1        N2      -**** WAT      TIP3     21855    H2            2.9755
 5139 SESU     SESU     1        N3      -**** WAT      TIP3     16817    H1            2.8134
 5139 SESU     SESU     1        N3      -**** WAT      TIP3     21855    H1            2.6901
 5170 SESU     SESU     1        O       -**** WAT      TIP3     21855    H1            2.9127
 5170 SESU     SESU     1        O       -**** WAT      TIP3     21855    H2            2.7913
 5170 SESU     SESU     1        O       -**** WAT      TIP3     23307    H1            1.7716
 5136 SESU     SESU     1        N2      -**** WAT      TIP3     16817    H1            1.9410
 5136 SESU     SESU     1        N2      -**** WAT      TIP3     21855    H1            2.1033
 5139 SESU     SESU     1        N3      -**** WAT      TIP3     16817    H1            2.7919
 5170 SESU     SESU     1        O       -**** WAT      TIP3     23307    H2            2.1784
 5136 SESU     SESU     1        N2      -**** WAT      TIP3     16817    H1            2.1725
 5136 SESU     SESU     1        N2      -**** WAT      TIP3     21855    H1            2.1307
 5139 SESU     SESU     1        N3      -**** WAT      TIP3     21855    H1            2.9597
 5170 SESU     SESU     1        O       -**** WAT      TIP3     23307    H2            1.6007
 5136 SESU     SESU     1        N2      -**** WAT      TIP3     16817    H1            1.8632
 5136 SESU     SESU     1        N2      -**** WAT      TIP3     21855    H1            2.7690
 5136 SESU     SESU     1        N2      -**** WAT      TIP3     21855    H2            2.3499
 5139 SESU     SESU     1        N3      -**** WAT      TIP3     16817    H1            2.8810
 5139 SESU     SESU     1        N3      -**** WAT      TIP3     21855    H1            2.9545
 5170 SESU     SESU     1        O       -**** WAT      TIP3     23307    H1            2.7940
 5170 SESU     SESU     1        O       -**** WAT      TIP3     23307    H2            1.7357
 5171 SESU     SESU     1        O1      -**** WAT      TIP3     16817    H1            2.9821
 5136 SESU     SESU     1        N2      -**** WAT      TIP3     16817    H1            2.0747
 5136 SESU     SESU     1        N2      -**** WAT      TIP3     21855    H2            2.2027
 5139 SESU     SESU     1        N3      -**** WAT      TIP3     21855    H2            2.8426
 5170 SESU     SESU     1        O       -**** WAT      TIP3     23307    H2            2.0403
 5136 SESU     SESU     1        N2      -**** WAT      TIP3     16817    H1            2.0448
 5136 SESU     SESU     1        N2      -**** WAT      TIP3     21855    H2            1.7999
 5139 SESU     SESU     1        N3      -**** WAT      TIP3     16817    H1            2.8641
 5139 SESU     SESU     1        N3      -**** WAT      TIP3     21855    H2            2.8207
 5170 SESU     SESU     1        O       -**** WAT      TIP3     21855    H2            2.8348
 5170 SESU     SESU     1        O       -**** WAT      TIP3     23307    H2            2.3623
 5136 SESU     SESU     1        N2      -**** WAT      TIP3     16817    H1            2.0299
 5136 SESU     SESU     1        N2      -**** WAT      TIP3     21855    H2            1.9699
 5139 SESU     SESU     1        N3      -**** WAT      TIP3     21855    H2            2.6268
 5170 SESU     SESU     1        O       -**** WAT      TIP3     23307    H2            1.8410
 5171 SESU     SESU     1        O1      -**** WAT      TIP3     16817    H1            2.9234
 5136 SESU     SESU     1        N2      -**** WAT      TIP3     16817    H1            2.5418
 5136 SESU     SESU     1        N2      -**** WAT      TIP3     21855    H2            2.1596
 5139 SESU     SESU     1        N3      -**** WAT      TIP3     21855    H2            2.8398
 5170 SESU     SESU     1        O       -**** WAT      TIP3     21855    H2            2.8985
 5170 SESU     SESU     1        O       -**** WAT      TIP3     23307    H2            1.8648
 5136 SESU     SESU     1        N2      -**** WAT      TIP3     16817    H1            2.3009
 5136 SESU     SESU     1        N2      -**** WAT      TIP3     21855    H1            1.8638
 5136 SESU     SESU     1        N2      -**** WAT      TIP3     21855    H2            2.9724
 5139 SESU     SESU     1        N3      -**** WAT      TIP3     21855    H1            2.5618
 5170 SESU     SESU     1        O       -**** WAT      TIP3     23307    H2            1.7146
 5136 SESU     SESU     1        N2      -**** WAT      TIP3     16817    H1            2.7575
 5136 SESU     SESU     1        N2      -**** WAT      TIP3     21855    H1            1.9710
 5139 SESU     SESU     1        N3      -**** WAT      TIP3     21855    H1            2.4999
 5139 SESU     SESU     1        N3      -**** WAT      TIP3     21855    H2            2.9339
 5170 SESU     SESU     1        O       -**** WAT      TIP3     23307    H1            1.7981
 5136 SESU     SESU     1        N2      -**** WAT      TIP3     16817    H1            1.9974
 5136 SESU     SESU     1        N2      -**** WAT      TIP3     21855    H1            2.9775
 5136 SESU     SESU     1        N2      -**** WAT      TIP3     21855    H2            1.8314
 5139 SESU     SESU     1        N3      -**** WAT      TIP3     21855    H1            2.9612
 5139 SESU     SESU     1        N3      -**** WAT      TIP3     21855    H2            2.5836
 5170 SESU     SESU     1        O       -**** WAT      TIP3     23307    H1            1.8150
 5136 SESU     SESU     1        N2      -**** WAT      TIP3     16817    H1            2.0239
 5136 SESU     SESU     1        N2      -**** WAT      TIP3     21855    H1            1.8166
 5136 SESU     SESU     1        N2      -**** WAT      TIP3     21855    H2            2.6128
 5139 SESU     SESU     1        N3      -**** WAT      TIP3     16817    H1            2.6969
 5170 SESU     SESU     1        O       -**** WAT      TIP3     21855    H1            2.9313
 5170 SESU     SESU     1        O       -**** WAT      TIP3     21855    H2            2.8181
 5170 SESU     SESU     1        O       -**** WAT      TIP3     23307    H1            2.3170
 5136 SESU     SESU     1        N2      -**** WAT      TIP3     16817    H1            2.0970
 5136 SESU     SESU     1        N2      -**** WAT      TIP3     21855    H1            2.3418
 5139 SESU     SESU     1        N3      -**** WAT      TIP3     16817    H1            2.8813
 5139 SESU     SESU     1        N3      -**** WAT      TIP3     21855    H1            2.6859
 5170 SESU     SESU     1        O       -**** WAT      TIP3     23307    H1            1.8477
 5170 SESU     SESU     1        O       -**** WAT      TIP3     23307    H2            2.8959
 5136 SESU     SESU     1        N2      -**** WAT      TIP3     16817    H1            1.8238
 5136 SESU     SESU     1        N2      -**** WAT      TIP3     21855    H1            2.1786
 5139 SESU     SESU     1        N3      -**** WAT      TIP3     16817    H1            2.6962
 5139 SESU     SESU     1        N3      -**** WAT      TIP3     21855    H1            2.5664
 5170 SESU     SESU     1        O       -**** WAT      TIP3     23307    H1            1.6960
 5136 SESU     SESU     1        N2      -**** WAT      TIP3     16817    H1            2.1860
 5136 SESU     SESU     1        N2      -**** WAT      TIP3     21855    H2            2.0437
 5139 SESU     SESU     1        N3      -**** WAT      TIP3     21855    H2            2.6772
 5170 SESU     SESU     1        O       -**** WAT      TIP3     21855    H2            2.8885
 5170 SESU     SESU     1        O       -**** WAT      TIP3     23307    H1            2.0904
 5136 SESU     SESU     1        N2      -**** WAT      TIP3     16817    H1            1.8448
 5136 SESU     SESU     1        N2      -**** WAT      TIP3     21855    H2            1.8450
 5139 SESU     SESU     1        N3      -**** WAT      TIP3     16817    H1            2.9041
 5139 SESU     SESU     1        N3      -**** WAT      TIP3     21855    H2            2.7560
 5170 SESU     SESU     1        O       -**** WAT      TIP3     21855    H2            2.9570
 5170 SESU     SESU     1        O       -**** WAT      TIP3     23307    H1            2.0850
 5136 SESU     SESU     1        N2      -**** WAT      TIP3     16817    H1            2.2539
 5136 SESU     SESU     1        N2      -**** WAT      TIP3     21855    H2            1.7162
 5139 SESU     SESU     1        N3      -**** WAT      TIP3     21855    H1            2.7337
 5139 SESU     SESU     1        N3      -**** WAT      TIP3     21855    H2            2.5126
 5170 SESU     SESU     1        O       -**** WAT      TIP3     21855    H2            2.9895
 5170 SESU     SESU     1        O       -**** WAT      TIP3     23307    H1            1.9501
 5136 SESU     SESU     1        N2      -**** WAT      TIP3     16817    H1            2.0461
 5136 SESU     SESU     1        N2      -**** WAT      TIP3     21855    H2            2.1000
 5139 SESU     SESU     1        N3      -**** WAT      TIP3     21855    H1            2.8414
 5139 SESU     SESU     1        N3      -**** WAT      TIP3     21855    H2            2.6072
 5170 SESU     SESU     1        O       -**** WAT      TIP3     23307    H1            2.8504
 5170 SESU     SESU     1        O       -**** WAT      TIP3     23307    H2            1.8747
 5136 SESU     SESU     1        N2      -**** WAT      TIP3     16817    H1            1.8686
 5139 SESU     SESU     1        N3      -**** WAT      TIP3     16817    H1            2.9211
 5170 SESU     SESU     1        O       -**** WAT      TIP3     23307    H1            2.8612
 5170 SESU     SESU     1        O       -**** WAT      TIP3     23307    H2            1.8719
 5136 SESU     SESU     1        N2      -**** WAT      TIP3     16817    H1            2.1294
 5136 SESU     SESU     1        N2      -**** WAT      TIP3     21855    H1            2.9668
 5136 SESU     SESU     1        N2      -**** WAT      TIP3     21855    H2            2.1540
 5139 SESU     SESU     1        N3      -**** WAT      TIP3     21855    H2            2.5244
 5170 SESU     SESU     1        O       -**** WAT      TIP3     23307    H1            2.9933
 5170 SESU     SESU     1        O       -**** WAT      TIP3     23307    H2            1.6927
 5136 SESU     SESU     1        N2      -**** WAT      TIP3     16817    H1            2.0720
 5136 SESU     SESU     1        N2      -**** WAT      TIP3     21855    H1            2.9844
 5136 SESU     SESU     1        N2      -**** WAT      TIP3     21855    H2            1.9596
 5139 SESU     SESU     1        N3      -**** WAT      TIP3     16817    H1            2.8276
 5139 SESU     SESU     1        N3      -**** WAT      TIP3     21855    H2            2.8227
 5170 SESU     SESU     1        O       -**** WAT      TIP3     21855    H2            2.6877
 5170 SESU     SESU     1        O       -**** WAT      TIP3     23307    H2            1.7260
 5136 SESU     SESU     1        N2      -**** WAT      TIP3     16817    H1            1.8169
 5136 SESU     SESU     1        N2      -**** WAT      TIP3     21855    H2            2.2410
 5139 SESU     SESU     1        N3      -**** WAT      TIP3     16817    H1            2.9630
 5139 SESU     SESU     1        N3      -**** WAT      TIP3     21855    H2            2.8702
 5170 SESU     SESU     1        O       -**** WAT      TIP3     23307    H2            1.9211
 5136 SESU     SESU     1        N2      -**** WAT      TIP3     16817    H1            2.0994
 5136 SESU     SESU     1        N2      -**** WAT      TIP3     21855    H2            2.1268
 5139 SESU     SESU     1        N3      -**** WAT      TIP3     16817    H1            2.9401
 5139 SESU     SESU     1        N3      -**** WAT      TIP3     21855    H2            2.8567
 5170 SESU     SESU     1        O       -**** WAT      TIP3     21855    H2            2.9499
 5170 SESU     SESU     1        O       -**** WAT      TIP3     23307    H2            1.9758
 5136 SESU     SESU     1        N2      -**** WAT      TIP3     16817    H1            1.9296
 5136 SESU     SESU     1        N2      -**** WAT      TIP3     21855    H2            2.1798
 5139 SESU     SESU     1        N3      -**** WAT      TIP3     16817    H1            2.8922
 5139 SESU     SESU     1        N3      -**** WAT      TIP3     21855    H2            2.6664
 5170 SESU     SESU     1        O       -**** WAT      TIP3     23307    H2            2.1511
 5136 SESU     SESU     1        N2      -**** WAT      TIP3     16817    H1            1.8904
 5136 SESU     SESU     1        N2      -**** WAT      TIP3     21855    H2            2.3655
 5139 SESU     SESU     1        N3      -**** WAT      TIP3     21855    H2            2.9776
 5170 SESU     SESU     1        O       -**** WAT      TIP3     23307    H1            2.9732
 5170 SESU     SESU     1        O       -**** WAT      TIP3     23307    H2            1.9508
 5136 SESU     SESU     1        N2      -**** WAT      TIP3     16817    H1            2.3550
 5136 SESU     SESU     1        N2      -**** WAT      TIP3     21855    H2            2.0886
 5139 SESU     SESU     1        N3      -**** WAT      TIP3     21855    H2            2.6947
 5170 SESU     SESU     1        O       -**** WAT      TIP3     23307    H1            1.7376
 5170 SESU     SESU     1        O       -**** WAT      TIP3     23307    H2            2.9506
 5136 SESU     SESU     1        N2      -**** WAT      TIP3     16817    H1            2.0359
 5136 SESU     SESU     1        N2      -**** WAT      TIP3     21855    H2            2.0201
 5139 SESU     SESU     1        N3      -**** WAT      TIP3     21855    H2            2.7523
 5170 SESU     SESU     1        O       -**** WAT      TIP3     21855    H2            2.8847
 5170 SESU     SESU     1        O       -**** WAT      TIP3     23307    H1            1.9559
 5136 SESU     SESU     1        N2      -**** WAT      TIP3     16817    H1            2.2312
 5136 SESU     SESU     1        N2      -**** WAT      TIP3     21855    H1            1.9479
 5139 SESU     SESU     1        N3      -**** WAT      TIP3     21855    H1            2.7701
 5170 SESU     SESU     1        O       -**** WAT      TIP3     23307    H1            1.8348
 5136 SESU     SESU     1        N2      -**** WAT      TIP3     16817    H1            1.8085
 5136 SESU     SESU     1        N2      -**** WAT      TIP3     21855    H1            2.9770
 5136 SESU     SESU     1        N2      -**** WAT      TIP3     21855    H2            1.8228
 5139 SESU     SESU     1        N3      -**** WAT      TIP3     16817    H1            2.9310
 5139 SESU     SESU     1        N3      -**** WAT      TIP3     21855    H2            2.6837
 5170 SESU     SESU     1        O       -**** WAT      TIP3     21855    H2            2.9258
 5170 SESU     SESU     1        O       -**** WAT      TIP3     23307    H1            1.9177
 5136 SESU     SESU     1        N2      -**** WAT      TIP3     16817    H1            2.1678
 5136 SESU     SESU     1        N2      -**** WAT      TIP3     21855    H2            2.0379
 5139 SESU     SESU     1        N3      -**** WAT      TIP3     21855    H2            2.6762
 5170 SESU     SESU     1        O       -**** WAT      TIP3     23307    H1            2.0264
 5136 SESU     SESU     1        N2      -**** WAT      TIP3     16817    H1            1.9207
 5136 SESU     SESU     1        N2      -**** WAT      TIP3     21855    H1            2.9003
 5136 SESU     SESU     1        N2      -**** WAT      TIP3     21855    H2            1.8175
 5139 SESU     SESU     1        N3      -**** WAT      TIP3     16817    H1            2.6500
 5139 SESU     SESU     1        N3      -**** WAT      TIP3     21855    H2            2.7076
 5170 SESU     SESU     1        O       -**** WAT      TIP3     21855    H2            2.8805
 5170 SESU     SESU     1        O       -**** WAT      TIP3     23307    H1            2.0145
 5136 SESU     SESU     1        N2      -**** WAT      TIP3     16817    H1            2.0352
 5136 SESU     SESU     1        N2      -**** WAT      TIP3     21855    H1            2.1784
 5136 SESU     SESU     1        N2      -**** WAT      TIP3     21855    H2            2.8885
 5139 SESU     SESU     1        N3      -**** WAT      TIP3     16817    H1            2.9122
 5170 SESU     SESU     1        O       -**** WAT      TIP3     21855    H1            2.8663
 5170 SESU     SESU     1        O       -**** WAT      TIP3     23307    H1            1.8541
 5170 SESU     SESU     1        O       -**** WAT      TIP3     23307    H2            2.8637
 5136 SESU     SESU     1        N2      -**** WAT      TIP3     16817    H1            1.8955
 5136 SESU     SESU     1        N2      -**** WAT      TIP3     21855    H1            1.7875
 5136 SESU     SESU     1        N2      -**** WAT      TIP3     21855    H2            2.8614
 5139 SESU     SESU     1        N3      -**** WAT      TIP3     16817    H1            2.7981
 5139 SESU     SESU     1        N3      -**** WAT      TIP3     21855    H1            2.8292
 5170 SESU     SESU     1        O       -**** WAT      TIP3     21855    H1            2.5613
 5170 SESU     SESU     1        O       -**** WAT      TIP3     23307    H1            1.7984
 5136 SESU     SESU     1        N2      -**** WAT      TIP3     16817    H1            1.9859
 5136 SESU     SESU     1        N2      -**** WAT      TIP3     21855    H1            2.0831
 5139 SESU     SESU     1        N3      -**** WAT      TIP3     16817    H1            2.9487
 5139 SESU     SESU     1        N3      -**** WAT      TIP3     21855    H1            2.8448
 5170 SESU     SESU     1        O       -**** WAT      TIP3     23307    H1            1.9984
 5136 SESU     SESU     1        N2      -**** WAT      TIP3     16817    H1            1.8423
 5136 SESU     SESU     1        N2      -**** WAT      TIP3     21855    H1            2.0170
 5139 SESU     SESU     1        N3      -**** WAT      TIP3     21855    H1            2.6008
 5170 SESU     SESU     1        O       -**** WAT      TIP3     23307    H1            1.8711
 5136 SESU     SESU     1        N2      -**** WAT      TIP3     16817    H1            1.8213
 5136 SESU     SESU     1        N2      -**** WAT      TIP3     21855    H1            1.7877
 5136 SESU     SESU     1        N2      -**** WAT      TIP3     21855    H2            2.8798
 5139 SESU     SESU     1        N3      -**** WAT      TIP3     16817    H1            2.9900
 5139 SESU     SESU     1        N3      -**** WAT      TIP3     21855    H1            2.8053
 5170 SESU     SESU     1        O       -**** WAT      TIP3     21855    H1            2.8960
 5170 SESU     SESU     1        O       -**** WAT      TIP3     23307    H1            1.8253
 5136 SESU     SESU     1        N2      -**** WAT      TIP3     16817    H2            1.8449
 5136 SESU     SESU     1        N2      -**** WAT      TIP3     21855    H1            2.1178
 5139 SESU     SESU     1        N3      -**** WAT      TIP3     16817    H2            2.8611
 5139 SESU     SESU     1        N3      -**** WAT      TIP3     21855    H1            2.8593
 5170 SESU     SESU     1        O       -**** WAT      TIP3     21855    H1            2.9616
 5170 SESU     SESU     1        O       -**** WAT      TIP3     23307    H1            1.8357
 5136 SESU     SESU     1        N2      -**** WAT      TIP3     16817    H2            2.1868
 5136 SESU     SESU     1        N2      -**** WAT      TIP3     21855    H1            1.8599
 5136 SESU     SESU     1        N2      -**** WAT      TIP3     21855    H2            2.9170
 5139 SESU     SESU     1        N3      -**** WAT      TIP3     16817    H2            2.9436
 5139 SESU     SESU     1        N3      -**** WAT      TIP3     21855    H1            2.7816
 5170 SESU     SESU     1        O       -**** WAT      TIP3     23307    H1            1.6495
 5136 SESU     SESU     1        N2      -**** WAT      TIP3     16817    H2            2.6290
 5136 SESU     SESU     1        N2      -**** WAT      TIP3     21855    H1            1.9205
 5136 SESU     SESU     1        N2      -**** WAT      TIP3     21855    H2            2.8589
 5139 SESU     SESU     1        N3      -**** WAT      TIP3     21855    H1            2.9079
 5170 SESU     SESU     1        O       -**** WAT      TIP3     21855    H1            2.8835
 5170 SESU     SESU     1        O       -**** WAT      TIP3     21855    H2            2.9063
 5170 SESU     SESU     1        O       -**** WAT      TIP3     23307    H1            1.7999
 5136 SESU     SESU     1        N2      -**** WAT      TIP3     16817    H2            2.2321
 5136 SESU     SESU     1        N2      -**** WAT      TIP3     21855    H1            2.1173
 5136 SESU     SESU     1        N2      -**** WAT      TIP3     21855    H2            2.7658
 5139 SESU     SESU     1        N3      -**** WAT      TIP3     16817    H2            2.6889
 5139 SESU     SESU     1        N3      -**** WAT      TIP3     21855    H1            2.8578
 5170 SESU     SESU     1        O       -**** WAT      TIP3     23307    H1            1.9408
 5136 SESU     SESU     1        N2      -**** WAT      TIP3     16817    H2            2.2717
 5136 SESU     SESU     1        N2      -**** WAT      TIP3     21855    H1            2.0135
 5139 SESU     SESU     1        N3      -**** WAT      TIP3     16817    H2            2.9861
 5139 SESU     SESU     1        N3      -**** WAT      TIP3     21855    H1            2.5690
 5170 SESU     SESU     1        O       -**** WAT      TIP3     23307    H1            1.8343
 5136 SESU     SESU     1        N2      -**** WAT      TIP3     16817    H2            2.0247
 5136 SESU     SESU     1        N2      -**** WAT      TIP3     21855    H1            2.3646
 5136 SESU     SESU     1        N2      -**** WAT      TIP3     21855    H2            2.9817
 5170 SESU     SESU     1        O       -**** WAT      TIP3     23307    H1            1.7186
 5136 SESU     SESU     1        N2      -**** WAT      TIP3     16817    H2            1.9666
 5136 SESU     SESU     1        N2      -**** WAT      TIP3     21855    H1            2.4582
 5139 SESU     SESU     1        N3      -**** WAT      TIP3     21855    H1            2.8573
 5170 SESU     SESU     1        O       -**** WAT      TIP3     23307    H2            2.0653
 5136 SESU     SESU     1        N2      -**** WAT      TIP3     16817    H2            1.9805
 5136 SESU     SESU     1        N2      -**** WAT      TIP3     21855    H1            2.1455
 5136 SESU     SESU     1        N2      -**** WAT      TIP3     21855    H2            2.9822
 5139 SESU     SESU     1        N3      -**** WAT      TIP3     16817    H2            2.9704
 5139 SESU     SESU     1        N3      -**** WAT      TIP3     21855    H1            2.6763
 5170 SESU     SESU     1        O       -**** WAT      TIP3     23307    H2            1.7773
 5136 SESU     SESU     1        N2      -**** WAT      TIP3     16817    H2            1.9683
 5136 SESU     SESU     1        N2      -**** WAT      TIP3     21855    H2            2.1368
 5139 SESU     SESU     1        N3      -**** WAT      TIP3     21855    H2            2.9592
 5170 SESU     SESU     1        O       -**** WAT      TIP3     23307    H2            1.7386
 5136 SESU     SESU     1        N2      -**** WAT      TIP3     16817    H2            1.8993
 5136 SESU     SESU     1        N2      -**** WAT      TIP3     21855    H2            2.4382
 5139 SESU     SESU     1        N3      -**** WAT      TIP3     16817    H2            2.9130
 5139 SESU     SESU     1        N3      -**** WAT      TIP3     21855    H2            2.9698
 5170 SESU     SESU     1        O       -**** WAT      TIP3     23307    H1            1.8382
 5136 SESU     SESU     1        N2      -**** WAT      TIP3     16817    H2            1.9083
 5136 SESU     SESU     1        N2      -**** WAT      TIP3     21855    H2            1.8042
 5139 SESU     SESU     1        N3      -**** WAT      TIP3     16817    H2            2.7824
 5139 SESU     SESU     1        N3      -**** WAT      TIP3     21855    H2            2.8092
 5170 SESU     SESU     1        O       -**** WAT      TIP3     21855    H2            2.8248
 5170 SESU     SESU     1        O       -**** WAT      TIP3     23307    H1            1.8281
 5136 SESU     SESU     1        N2      -**** WAT      TIP3     16817    H2            1.8708
 5136 SESU     SESU     1        N2      -**** WAT      TIP3     21855    H2            1.9789
 5139 SESU     SESU     1        N3      -**** WAT      TIP3     16817    H2            2.4398
 5139 SESU     SESU     1        N3      -**** WAT      TIP3     21855    H2            2.8091
 5170 SESU     SESU     1        O       -**** WAT      TIP3     21855    H2            2.7725
 5170 SESU     SESU     1        O       -**** WAT      TIP3     23307    H1            1.8324
 5136 SESU     SESU     1        N2      -**** WAT      TIP3     16817    H2            1.9069
 5136 SESU     SESU     1        N2      -**** WAT      TIP3     21855    H2            2.3001
 5139 SESU     SESU     1        N3      -**** WAT      TIP3     16817    H2            2.7971
 5170 SESU     SESU     1        O       -**** WAT      TIP3     21855    H2            2.9711
 5170 SESU     SESU     1        O       -**** WAT      TIP3     23307    H1            2.2740
 5136 SESU     SESU     1        N2      -**** WAT      TIP3     16817    H2            2.0191
 5136 SESU     SESU     1        N2      -**** WAT      TIP3     21855    H2            1.9865
 5139 SESU     SESU     1        N3      -**** WAT      TIP3     21855    H2            2.5889
 5170 SESU     SESU     1        O       -**** WAT      TIP3     21855    H2            2.8786
 5136 SESU     SESU     1        N2      -**** WAT      TIP3     16817    H2            1.9133
 5136 SESU     SESU     1        N2      -**** WAT      TIP3     21855    H2            1.9924
 5139 SESU     SESU     1        N3      -**** WAT      TIP3     16817    H2            2.6800
 5139 SESU     SESU     1        N3      -**** WAT      TIP3     21855    H2            2.6440
 5170 SESU     SESU     1        O       -**** WAT      TIP3     21855    H2            2.9209
 5136 SESU     SESU     1        N2      -**** WAT      TIP3     16817    H2            1.9177
 5136 SESU     SESU     1        N2      -**** WAT      TIP3     21855    H2            2.3999
 5170 SESU     SESU     1        O       -**** WAT      TIP3     15660    H1            1.9655
 5170 SESU     SESU     1        O       -**** WAT      TIP3     21855    H2            2.9984
 5136 SESU     SESU     1        N2      -**** WAT      TIP3     16817    H1            2.2583
 5136 SESU     SESU     1        N2      -**** WAT      TIP3     21855    H1            2.9693
 5136 SESU     SESU     1        N2      -**** WAT      TIP3     21855    H2            2.2397
 5139 SESU     SESU     1        N3      -**** WAT      TIP3     21855    H2            2.7778
 5170 SESU     SESU     1        O       -**** WAT      TIP3     15660    H2            1.8044
 5136 SESU     SESU     1        N2      -**** WAT      TIP3     16817    H1            2.3737
 5136 SESU     SESU     1        N2      -**** WAT      TIP3     21855    H1            2.8832
 5136 SESU     SESU     1        N2      -**** WAT      TIP3     21855    H2            1.9085
 5139 SESU     SESU     1        N3      -**** WAT      TIP3     21855    H2            2.7122
 5170 SESU     SESU     1        O       -**** WAT      TIP3     15660    H2            1.8730
 5170 SESU     SESU     1        O       -**** WAT      TIP3     21855    H2            2.7847
 5136 SESU     SESU     1        N2      -**** WAT      TIP3     16817    H1            2.0430
 5136 SESU     SESU     1        N2      -**** WAT      TIP3     16817    H2            2.9571
 5136 SESU     SESU     1        N2      -**** WAT      TIP3     21855    H2            2.0371
 5139 SESU     SESU     1        N3      -**** WAT      TIP3     21855    H2            2.5067
 5170 SESU     SESU     1        O       -**** WAT      TIP3     15660    H1            2.1214
 5136 SESU     SESU     1        N2      -**** WAT      TIP3     16817    H1            2.0223
 5136 SESU     SESU     1        N2      -**** WAT      TIP3     21855    H2            2.0029
 5139 SESU     SESU     1        N3      -**** WAT      TIP3     16817    H1            2.9541
 5139 SESU     SESU     1        N3      -**** WAT      TIP3     21855    H2            2.9125
 5170 SESU     SESU     1        O       -**** WAT      TIP3     15660    H1            2.0875
 5170 SESU     SESU     1        O       -**** WAT      TIP3     21855    H2            2.8609
 5136 SESU     SESU     1        N2      -**** WAT      TIP3     16817    H1            1.9521
 5136 SESU     SESU     1        N2      -**** WAT      TIP3     21855    H2            2.2447
 5139 SESU     SESU     1        N3      -**** WAT      TIP3     16817    H1            2.8152
 5139 SESU     SESU     1        N3      -**** WAT      TIP3     21855    H2            2.4456
 5170 SESU     SESU     1        O       -**** WAT      TIP3     15660    H1            1.9763
 5136 SESU     SESU     1        N2      -**** WAT      TIP3     16817    H1            2.0233
 5136 SESU     SESU     1        N2      -**** WAT      TIP3     21855    H1            1.9522
 5139 SESU     SESU     1        N3      -**** WAT      TIP3     16817    H1            2.9254
 5139 SESU     SESU     1        N3      -**** WAT      TIP3     21855    H1            2.7555
 5170 SESU     SESU     1        O       -**** WAT      TIP3     15660    H1            2.1923
 5136 SESU     SESU     1        N2      -**** WAT      TIP3     16817    H1            2.0207
 5136 SESU     SESU     1        N2      -**** WAT      TIP3     21855    H1            2.2897
 5139 SESU     SESU     1        N3      -**** WAT      TIP3     16817    H1            2.9394
 5139 SESU     SESU     1        N3      -**** WAT      TIP3     21855    H1            2.9393
 5170 SESU     SESU     1        O       -**** WAT      TIP3     15660    H1            1.8986
 5136 SESU     SESU     1        N2      -**** WAT      TIP3     16817    H1            2.1302
 5136 SESU     SESU     1        N2      -**** WAT      TIP3     21855    H1            2.1270
 5136 SESU     SESU     1        N2      -**** WAT      TIP3     21855    H2            2.9033
 5139 SESU     SESU     1        N3      -**** WAT      TIP3     16817    H1            2.9734
 5139 SESU     SESU     1        N3      -**** WAT      TIP3     21855    H1            2.9844
 5170 SESU     SESU     1        O       -**** WAT      TIP3     15660    H1            2.0120
 5170 SESU     SESU     1        O       -**** WAT      TIP3     15660    H2            2.8735
 5170 SESU     SESU     1        O       -**** WAT      TIP3     21855    H1            2.9424
 5170 SESU     SESU     1        O       -**** WAT      TIP3     21855    H2            2.9193
 5136 SESU     SESU     1        N2      -**** WAT      TIP3     16817    H2            2.0566
 5136 SESU     SESU     1        N2      -**** WAT      TIP3     21855    H1            2.0184
 5136 SESU     SESU     1        N2      -**** WAT      TIP3     21855    H2            2.9231
 5139 SESU     SESU     1        N3      -**** WAT      TIP3     16817    H2            2.7944
 5139 SESU     SESU     1        N3      -**** WAT      TIP3     21855    H1            2.7213
 5170 SESU     SESU     1        O       -**** WAT      TIP3     15660    H1            2.2793
 5136 SESU     SESU     1        N2      -**** WAT      TIP3     16817    H2            1.9491
 5136 SESU     SESU     1        N2      -**** WAT      TIP3     21855    H1            2.0502
 5136 SESU     SESU     1        N2      -**** WAT      TIP3     21855    H2            2.9096
 5139 SESU     SESU     1        N3      -**** WAT      TIP3     16817    H2            2.9315
 5139 SESU     SESU     1        N3      -**** WAT      TIP3     21855    H1            2.4526
 5139 SESU     SESU     1        N3      -**** WAT      TIP3     21855    H2            2.8757
 5170 SESU     SESU     1        O       -**** WAT      TIP3     15660    H1            1.9314
 5136 SESU     SESU     1        N2      -**** WAT      TIP3     16817    H2            2.2933
 5136 SESU     SESU     1        N2      -**** WAT      TIP3     21855    H1            2.0827
 5136 SESU     SESU     1        N2      -**** WAT      TIP3     21855    H2            2.9409
 5139 SESU     SESU     1        N3      -**** WAT      TIP3     21855    H1            2.8784
 5170 SESU     SESU     1        O       -**** WAT      TIP3     15660    H1            1.9770
 5136 SESU     SESU     1        N2      -**** WAT      TIP3     16817    H2            2.1431
 5136 SESU     SESU     1        N2      -**** WAT      TIP3     21855    H1            2.0005
 5139 SESU     SESU     1        N3      -**** WAT      TIP3     21855    H1            2.8887
 5170 SESU     SESU     1        O       -**** WAT      TIP3     15660    H1            1.9424
 5170 SESU     SESU     1        O       -**** WAT      TIP3     21855    H1            2.7172
 5136 SESU     SESU     1        N2      -**** WAT      TIP3     16817    H2            1.8070
 5136 SESU     SESU     1        N2      -**** WAT      TIP3     21855    H1            2.6371
 5139 SESU     SESU     1        N3      -**** WAT      TIP3     16817    H2            2.8672
 5170 SESU     SESU     1        O       -**** WAT      TIP3     15660    H1            1.8631
 5171 SESU     SESU     1        O1      -**** WAT      TIP3     16817    H2            2.9379
 5136 SESU     SESU     1        N2      -**** WAT      TIP3     16817    H2            1.9312
 5136 SESU     SESU     1        N2      -**** WAT      TIP3     21855    H1            1.8724
 5139 SESU     SESU     1        N3      -**** WAT      TIP3     16817    H2            2.6795
 5139 SESU     SESU     1        N3      -**** WAT      TIP3     21855    H1            2.6788
 5170 SESU     SESU     1        O       -**** WAT      TIP3     15660    H1            1.9353
 5170 SESU     SESU     1        O       -**** WAT      TIP3     21855    H1            2.7731
 5136 SESU     SESU     1        N2      -**** WAT      TIP3     16817    H2            2.0889
 5136 SESU     SESU     1        N2      -**** WAT      TIP3     21855    H1            1.9230
 5139 SESU     SESU     1        N3      -**** WAT      TIP3     16817    H2            2.9637
 5139 SESU     SESU     1        N3      -**** WAT      TIP3     21855    H1            2.8070
 5170 SESU     SESU     1        O       -**** WAT      TIP3     15660    H1            1.8783
 5170 SESU     SESU     1        O       -**** WAT      TIP3     21855    H1            2.7737
 5136 SESU     SESU     1        N2      -**** WAT      TIP3     16817    H1            1.8388
 5136 SESU     SESU     1        N2      -**** WAT      TIP3     21855    H1            2.0654
 5139 SESU     SESU     1        N3      -**** WAT      TIP3     16817    H1            2.9299
 5139 SESU     SESU     1        N3      -**** WAT      TIP3     21855    H1            2.6982
 5170 SESU     SESU     1        O       -**** WAT      TIP3     15660    H1            1.8515
 5170 SESU     SESU     1        O       -**** WAT      TIP3     15660    H2            2.9793
 5136 SESU     SESU     1        N2      -**** WAT      TIP3     16817    H1            1.9091
 5136 SESU     SESU     1        N2      -**** WAT      TIP3     21855    H1            1.8435
 5139 SESU     SESU     1        N3      -**** WAT      TIP3     21855    H1            2.4997
 5170 SESU     SESU     1        O       -**** WAT      TIP3     15660    H1            1.7146
 5170 SESU     SESU     1        O       -**** WAT      TIP3     21855    H1            2.9632
 5136 SESU     SESU     1        N2      -**** WAT      TIP3     16817    H2            2.0306
 5136 SESU     SESU     1        N2      -**** WAT      TIP3     21855    H1            1.9755
 5136 SESU     SESU     1        N2      -**** WAT      TIP3     21855    H2            2.9278
 5139 SESU     SESU     1        N3      -**** WAT      TIP3     16817    H2            2.7895
 5139 SESU     SESU     1        N3      -**** WAT      TIP3     21855    H1            2.6811
 5170 SESU     SESU     1        O       -**** WAT      TIP3     15660    H1            1.8138
 5136 SESU     SESU     1        N2      -**** WAT      TIP3     16817    H2            2.0337
 5136 SESU     SESU     1        N2      -**** WAT      TIP3     21855    H1            2.1016
 5139 SESU     SESU     1        N3      -**** WAT      TIP3     16817    H2            2.9264
 5139 SESU     SESU     1        N3      -**** WAT      TIP3     21855    H1            2.7044
 5170 SESU     SESU     1        O       -**** WAT      TIP3     15660    H2            2.0937
 5136 SESU     SESU     1        N2      -**** WAT      TIP3     16817    H2            1.9103
 5136 SESU     SESU     1        N2      -**** WAT      TIP3     21855    H1            2.4783
 5139 SESU     SESU     1        N3      -**** WAT      TIP3     16817    H2            2.9223
 5170 SESU     SESU     1        O       -**** WAT      TIP3     15660    H2            2.0198
 5136 SESU     SESU     1        N2      -**** WAT      TIP3     16817    H2            1.9210
 5136 SESU     SESU     1        N2      -**** WAT      TIP3     21855    H1            2.0945
 5139 SESU     SESU     1        N3      -**** WAT      TIP3     16817    H2            2.7031
 5139 SESU     SESU     1        N3      -**** WAT      TIP3     21855    H1            2.7156
 5170 SESU     SESU     1        O       -**** WAT      TIP3     15660    H2            1.8754
 5136 SESU     SESU     1        N2      -**** WAT      TIP3     16817    H2            1.8677
 5136 SESU     SESU     1        N2      -**** WAT      TIP3     21855    H1            2.0189
 5139 SESU     SESU     1        N3      -**** WAT      TIP3     21855    H1            2.4447
 5170 SESU     SESU     1        O       -**** WAT      TIP3     15660    H2            2.5062
 5135 SESU     SESU     1        N1      -**** WAT      TIP3     23307    H2            2.9990
 5136 SESU     SESU     1        N2      -**** WAT      TIP3     16817    H2            2.1206
 5136 SESU     SESU     1        N2      -**** WAT      TIP3     21855    H1            1.8602
 5136 SESU     SESU     1        N2      -**** WAT      TIP3     21855    H2            2.9984
 5139 SESU     SESU     1        N3      -**** WAT      TIP3     16817    H2            2.9006
 5139 SESU     SESU     1        N3      -**** WAT      TIP3     21855    H1            2.7312
 5170 SESU     SESU     1        O       -**** WAT      TIP3     15660    H2            1.7339
 5170 SESU     SESU     1        O       -**** WAT      TIP3     21855    H1            2.8376
 5135 SESU     SESU     1        N1      -**** WAT      TIP3     23307    H2            2.7946
 5136 SESU     SESU     1        N2      -**** WAT      TIP3     16817    H2            2.1961
 5136 SESU     SESU     1        N2      -**** WAT      TIP3     21855    H1            2.6305
 5170 SESU     SESU     1        O       -**** WAT      TIP3     15660    H2            1.7960
 5136 SESU     SESU     1        N2      -**** WAT      TIP3     16817    H1            1.7671
 5136 SESU     SESU     1        N2      -**** WAT      TIP3     21855    H1            2.1033
 5139 SESU     SESU     1        N3      -**** WAT      TIP3     16817    H1            2.7844
 5139 SESU     SESU     1        N3      -**** WAT      TIP3     21855    H1            2.8786
 5170 SESU     SESU     1        O       -**** WAT      TIP3     15660    H2            1.8013
 5171 SESU     SESU     1        O1      -**** WAT      TIP3     16817    H1            2.9209
 5136 SESU     SESU     1        N2      -**** WAT      TIP3     16817    H1            2.0349
 5136 SESU     SESU     1        N2      -**** WAT      TIP3     21855    H1            1.9894
 5139 SESU     SESU     1        N3      -**** WAT      TIP3     16817    H1            2.8750
 5139 SESU     SESU     1        N3      -**** WAT      TIP3     21855    H1            2.6152
 5170 SESU     SESU     1        O       -**** WAT      TIP3     15660    H2            1.9150
 5136 SESU     SESU     1        N2      -**** WAT      TIP3     16817    H1            1.9347
 5136 SESU     SESU     1        N2      -**** WAT      TIP3     21855    H1            1.9876
 5139 SESU     SESU     1        N3      -**** WAT      TIP3     16817    H1            2.8672
 5139 SESU     SESU     1        N3      -**** WAT      TIP3     21855    H1            2.9685
 5170 SESU     SESU     1        O       -**** WAT      TIP3     21855    H1            2.7754
 5136 SESU     SESU     1        N2      -**** WAT      TIP3     16817    H1            1.8124
 5136 SESU     SESU     1        N2      -**** WAT      TIP3     21855    H1            2.1314
 5139 SESU     SESU     1        N3      -**** WAT      TIP3     16817    H1            2.6515
 5139 SESU     SESU     1        N3      -**** WAT      TIP3     21855    H1            2.7682
 5136 SESU     SESU     1        N2      -**** WAT      TIP3     16817    H1            1.9560
 5136 SESU     SESU     1        N2      -**** WAT      TIP3     21855    H1            1.9269
 5136 SESU     SESU     1        N2      -**** WAT      TIP3     21855    H2            2.7919
 5139 SESU     SESU     1        N3      -**** WAT      TIP3     21855    H1            2.8769
 5139 SESU     SESU     1        N3      -**** WAT      TIP3     21855    H2            2.9271
 5170 SESU     SESU     1        O       -**** WAT      TIP3     21855    H1            2.9448
 5136 SESU     SESU     1        N2      -**** WAT      TIP3     16817    H2            2.4059
 5136 SESU     SESU     1        N2      -**** WAT      TIP3     21855    H1            2.2738
 5139 SESU     SESU     1        N3      -**** WAT      TIP3     21855    H1            2.7095
 5136 SESU     SESU     1        N2      -**** WAT      TIP3     16817    H2            1.9696
 5136 SESU     SESU     1        N2      -**** WAT      TIP3     21855    H1            1.8017
 5139 SESU     SESU     1        N3      -**** WAT      TIP3     16817    H2            2.7709
 5139 SESU     SESU     1        N3      -**** WAT      TIP3     21855    H1            2.7604
 5170 SESU     SESU     1        O       -**** WAT      TIP3     21855    H1            2.8415
 5171 SESU     SESU     1        O1      -**** WAT      TIP3     16817    H2            2.9664
 5136 SESU     SESU     1        N2      -**** WAT      TIP3     16817    H2            1.8099
 5136 SESU     SESU     1        N2      -**** WAT      TIP3     21855    H1            1.9650
 5136 SESU     SESU     1        N2      -**** WAT      TIP3     21855    H2            2.9942
 5139 SESU     SESU     1        N3      -**** WAT      TIP3     16817    H2            2.6570
 5139 SESU     SESU     1        N3      -**** WAT      TIP3     21855    H1            2.6738
 5136 SESU     SESU     1        N2      -**** WAT      TIP3     16817    H2            1.9440
 5136 SESU     SESU     1        N2      -**** WAT      TIP3     21855    H1            2.4380
 5136 SESU     SESU     1        N2      -**** WAT      TIP3     21855    H2            2.9660
 5139 SESU     SESU     1        N3      -**** WAT      TIP3     16817    H2            2.8980
 5139 SESU     SESU     1        N3      -**** WAT      TIP3     21855    H1            2.7387
 5170 SESU     SESU     1        O       -**** WAT      TIP3     17816    H2            1.9037
 5136 SESU     SESU     1        N2      -**** WAT      TIP3     16817    H1            2.9563
 5136 SESU     SESU     1        N2      -**** WAT      TIP3     16817    H2            1.8534
 5136 SESU     SESU     1        N2      -**** WAT      TIP3     21855    H1            2.0934
 5139 SESU     SESU     1        N3      -**** WAT      TIP3     16817    H2            2.9042
 5139 SESU     SESU     1        N3      -**** WAT      TIP3     21855    H1            2.7805
 5170 SESU     SESU     1        O       -**** WAT      TIP3     17816    H2            1.8798
 5136 SESU     SESU     1        N2      -**** WAT      TIP3     16817    H1            2.3195
 5136 SESU     SESU     1        N2      -**** WAT      TIP3     21855    H1            1.9256
 5139 SESU     SESU     1        N3      -**** WAT      TIP3     21855    H1            2.4327
 5170 SESU     SESU     1        O       -**** WAT      TIP3     17816    H2            1.8396
 5170 SESU     SESU     1        O       -**** WAT      TIP3     21855    H1            2.9860
 5136 SESU     SESU     1        N2      -**** WAT      TIP3     16817    H2            1.9124
 5136 SESU     SESU     1        N2      -**** WAT      TIP3     21855    H1            2.0133
 5139 SESU     SESU     1        N3      -**** WAT      TIP3     16817    H2            2.8723
 5139 SESU     SESU     1        N3      -**** WAT      TIP3     21855    H1            2.6380
 5170 SESU     SESU     1        O       -**** WAT      TIP3     17816    H2            1.9789
 5136 SESU     SESU     1        N2      -**** WAT      TIP3     16817    H2            1.9240
 5136 SESU     SESU     1        N2      -**** WAT      TIP3     21855    H1            2.0577
 5136 SESU     SESU     1        N2      -**** WAT      TIP3     21855    H2            2.9554
 5139 SESU     SESU     1        N3      -**** WAT      TIP3     16817    H2            2.8499
 5139 SESU     SESU     1        N3      -**** WAT      TIP3     21855    H1            2.6227
 5139 SESU     SESU     1        N3      -**** WAT      TIP3     21855    H2            2.7546
 5170 SESU     SESU     1        O       -**** WAT      TIP3     17816    H2            2.1856
 5171 SESU     SESU     1        O1      -**** WAT      TIP3     16817    H2            2.9894
 5136 SESU     SESU     1        N2      -**** WAT      TIP3     16817    H2            1.9681
 5136 SESU     SESU     1        N2      -**** WAT      TIP3     21855    H1            1.9685
 5139 SESU     SESU     1        N3      -**** WAT      TIP3     16817    H2            2.7279
 5139 SESU     SESU     1        N3      -**** WAT      TIP3     21855    H1            2.5257
 5170 SESU     SESU     1        O       -**** WAT      TIP3     17816    H1            2.8876
 5170 SESU     SESU     1        O       -**** WAT      TIP3     17816    H2            1.7078
 5136 SESU     SESU     1        N2      -**** WAT      TIP3     16817    H2            2.4057
 5136 SESU     SESU     1        N2      -**** WAT      TIP3     21855    H1            2.1697
 5139 SESU     SESU     1        N3      -**** WAT      TIP3     21855    H1            2.7452
 5170 SESU     SESU     1        O       -**** WAT      TIP3     17816    H2            1.8621
 5136 SESU     SESU     1        N2      -**** WAT      TIP3     16817    H2            1.8827
 5136 SESU     SESU     1        N2      -**** WAT      TIP3     21855    H1            1.9743
 5139 SESU     SESU     1        N3      -**** WAT      TIP3     21855    H1            2.6383
 5170 SESU     SESU     1        O       -**** WAT      TIP3     17816    H2            1.8104
 5170 SESU     SESU     1        O       -**** WAT      TIP3     21855    H1            2.9144
 5136 SESU     SESU     1        N2      -**** WAT      TIP3     16817    H1            2.9572
 5136 SESU     SESU     1        N2      -**** WAT      TIP3     16817    H2            1.8506
 5136 SESU     SESU     1        N2      -**** WAT      TIP3     21855    H1            2.3723
 5139 SESU     SESU     1        N3      -**** WAT      TIP3     16817    H1            2.8072
 5139 SESU     SESU     1        N3      -**** WAT      TIP3     16817    H2            2.8512
 5170 SESU     SESU     1        O       -**** WAT      TIP3     17816    H2            2.1055
 5170 SESU     SESU     1        O       -**** WAT      TIP3     21855    H1            2.6462
 5136 SESU     SESU     1        N2      -**** WAT      TIP3     16817    H2            1.9182
 5136 SESU     SESU     1        N2      -**** WAT      TIP3     21855    H1            2.1323
 5139 SESU     SESU     1        N3      -**** WAT      TIP3     16817    H2            2.9848
 5139 SESU     SESU     1        N3      -**** WAT      TIP3     21855    H1            2.9449
 5170 SESU     SESU     1        O       -**** WAT      TIP3     17816    H2            2.1874
 5136 SESU     SESU     1        N2      -**** WAT      TIP3     16817    H2            1.9102
 5136 SESU     SESU     1        N2      -**** WAT      TIP3     21855    H1            2.1934
 5139 SESU     SESU     1        N3      -**** WAT      TIP3     16817    H2            2.7279
 5139 SESU     SESU     1        N3      -**** WAT      TIP3     21855    H1            2.8066
 5170 SESU     SESU     1        O       -**** WAT      TIP3     17816    H2            2.0135
 5170 SESU     SESU     1        O       -**** WAT      TIP3     21855    H1            2.8964
 5136 SESU     SESU     1        N2      -**** WAT      TIP3     16817    H2            1.8627
 5136 SESU     SESU     1        N2      -**** WAT      TIP3     21855    H1            1.8823
 5136 SESU     SESU     1        N2      -**** WAT      TIP3     21855    H2            2.9610
 5139 SESU     SESU     1        N3      -**** WAT      TIP3     16817    H2            2.7769
 5139 SESU     SESU     1        N3      -**** WAT      TIP3     21855    H1            2.8109
 5170 SESU     SESU     1        O       -**** WAT      TIP3     17816    H1            2.9487
 5170 SESU     SESU     1        O       -**** WAT      TIP3     17816    H2            2.1352
 5170 SESU     SESU     1        O       -**** WAT      TIP3     21855    H1            2.9373
 5136 SESU     SESU     1        N2      -**** WAT      TIP3     16817    H2            1.9533
 5136 SESU     SESU     1        N2      -**** WAT      TIP3     21855    H2            2.1277
 5139 SESU     SESU     1        N3      -**** WAT      TIP3     21855    H2            2.7017
 5170 SESU     SESU     1        O       -**** WAT      TIP3     17816    H1            2.9584
 5170 SESU     SESU     1        O       -**** WAT      TIP3     17816    H2            1.6915
 5136 SESU     SESU     1        N2      -**** WAT      TIP3     16817    H1            2.9349
 5136 SESU     SESU     1        N2      -**** WAT      TIP3     16817    H2            1.9172
 5136 SESU     SESU     1        N2      -**** WAT      TIP3     21855    H1            2.8362
 5136 SESU     SESU     1        N2      -**** WAT      TIP3     21855    H2            1.8801
 5139 SESU     SESU     1        N3      -**** WAT      TIP3     21855    H2            2.6149
 5170 SESU     SESU     1        O       -**** WAT      TIP3     17816    H2            1.7386
 5136 SESU     SESU     1        N2      -**** WAT      TIP3     16817    H2            1.7305
 5136 SESU     SESU     1        N2      -**** WAT      TIP3     21855    H2            1.9337
 5139 SESU     SESU     1        N3      -**** WAT      TIP3     16817    H2            2.7865
 5139 SESU     SESU     1        N3      -**** WAT      TIP3     21855    H2            2.5278
 5170 SESU     SESU     1        O       -**** WAT      TIP3     17816    H2            2.1580
 5170 SESU     SESU     1        O       -**** WAT      TIP3     21855    H2            2.9499
 5136 SESU     SESU     1        N2      -**** WAT      TIP3     16817    H2            2.1801
 5136 SESU     SESU     1        N2      -**** WAT      TIP3     21855    H2            2.1666
 5139 SESU     SESU     1        N3      -**** WAT      TIP3     16817    H2            2.8921
 5139 SESU     SESU     1        N3      -**** WAT      TIP3     21855    H2            2.7045
 5170 SESU     SESU     1        O       -**** WAT      TIP3     17816    H2            1.8630
 5136 SESU     SESU     1        N2      -**** WAT      TIP3     16817    H2            1.9325
 5136 SESU     SESU     1        N2      -**** WAT      TIP3     21855    H2            1.9156
 5139 SESU     SESU     1        N3      -**** WAT      TIP3     16817    H2            2.7355
 5139 SESU     SESU     1        N3      -**** WAT      TIP3     21855    H2            2.7812
 5170 SESU     SESU     1        O       -**** WAT      TIP3     17816    H2            1.7445
 5170 SESU     SESU     1        O       -**** WAT      TIP3     21855    H2            2.9327
 5136 SESU     SESU     1        N2      -**** WAT      TIP3     16817    H2            1.8784
 5136 SESU     SESU     1        N2      -**** WAT      TIP3     21855    H2            1.8734
 5139 SESU     SESU     1        N3      -**** WAT      TIP3     16817    H2            2.8168
 5139 SESU     SESU     1        N3      -**** WAT      TIP3     21855    H2            2.7381
 5170 SESU     SESU     1        O       -**** WAT      TIP3     17816    H1            2.0755
 5170 SESU     SESU     1        O       -**** WAT      TIP3     17816    H2            2.9251
 5170 SESU     SESU     1        O       -**** WAT      TIP3     21855    H2            2.9226
 5136 SESU     SESU     1        N2      -**** WAT      TIP3     16817    H2            2.2411
 5136 SESU     SESU     1        N2      -**** WAT      TIP3     21855    H1            1.9514
 5136 SESU     SESU     1        N2      -**** WAT      TIP3     21855    H2            2.9254
 5139 SESU     SESU     1        N3      -**** WAT      TIP3     16817    H2            2.8856
 5139 SESU     SESU     1        N3      -**** WAT      TIP3     21855    H1            2.7794
 5170 SESU     SESU     1        O       -**** WAT      TIP3     17816    H1            1.9359
 5170 SESU     SESU     1        O       -**** WAT      TIP3     21855    H1            2.9258
 5170 SESU     SESU     1        O       -**** WAT      TIP3     21855    H2            2.9302
 5136 SESU     SESU     1        N2      -**** WAT      TIP3     16817    H2            1.9262
 5136 SESU     SESU     1        N2      -**** WAT      TIP3     21855    H1            1.9139
 5139 SESU     SESU     1        N3      -**** WAT      TIP3     21855    H1            2.6242
 5170 SESU     SESU     1        O       -**** WAT      TIP3     17816    H1            1.8800
 5170 SESU     SESU     1        O       -**** WAT      TIP3     21855    H1            2.9259
 5136 SESU     SESU     1        N2      -**** WAT      TIP3     16817    H2            1.8503
 5136 SESU     SESU     1        N2      -**** WAT      TIP3     21855    H1            1.8227
 5136 SESU     SESU     1        N2      -**** WAT      TIP3     21855    H2            2.9016
 5139 SESU     SESU     1        N3      -**** WAT      TIP3     16817    H2            2.7702
 5139 SESU     SESU     1        N3      -**** WAT      TIP3     21855    H1            2.5720
 5170 SESU     SESU     1        O       -**** WAT      TIP3     17816    H1            1.9529
 5170 SESU     SESU     1        O       -**** WAT      TIP3     21855    H1            2.9672
 5136 SESU     SESU     1        N2      -**** WAT      TIP3     16817    H2            1.7069
 5136 SESU     SESU     1        N2      -**** WAT      TIP3     21855    H1            1.9224
 5139 SESU     SESU     1        N3      -**** WAT      TIP3     16817    H2            2.8720
 5139 SESU     SESU     1        N3      -**** WAT      TIP3     21855    H1            2.9207
 5170 SESU     SESU     1        O       -**** WAT      TIP3     17816    H1            1.8794
 5170 SESU     SESU     1        O       -**** WAT      TIP3     21855    H1            2.8294
 5136 SESU     SESU     1        N2      -**** WAT      TIP3     16817    H2            2.1080
 5136 SESU     SESU     1        N2      -**** WAT      TIP3     21855    H1            1.8144
 5139 SESU     SESU     1        N3      -**** WAT      TIP3     16817    H2            2.9693
 5139 SESU     SESU     1        N3      -**** WAT      TIP3     21855    H1            2.8515
 5170 SESU     SESU     1        O       -**** WAT      TIP3     17816    H1            1.7407
 5170 SESU     SESU     1        O       -**** WAT      TIP3     21855    H1            2.7655
 5136 SESU     SESU     1        N2      -**** WAT      TIP3     16817    H2            1.8341
 5136 SESU     SESU     1        N2      -**** WAT      TIP3     21855    H1            1.8720
 5139 SESU     SESU     1        N3      -**** WAT      TIP3     16817    H2            2.7558
 5139 SESU     SESU     1        N3      -**** WAT      TIP3     21855    H1            2.6087
 5170 SESU     SESU     1        O       -**** WAT      TIP3     17816    H1            2.6819
 5170 SESU     SESU     1        O       -**** WAT      TIP3     17816    H2            2.9502
 5170 SESU     SESU     1        O       -**** WAT      TIP3     21855    H1            2.9071
 5136 SESU     SESU     1        N2      -**** WAT      TIP3     16817    H2            1.9633
 5136 SESU     SESU     1        N2      -**** WAT      TIP3     21855    H1            1.8269
 5139 SESU     SESU     1        N3      -**** WAT      TIP3     16817    H2            2.7173
 5139 SESU     SESU     1        N3      -**** WAT      TIP3     21855    H1            2.5301
 5139 SESU     SESU     1        N3      -**** WAT      TIP3     21855    H2            2.9825
 5170 SESU     SESU     1        O       -**** WAT      TIP3     17816    H1            1.9113
 5136 SESU     SESU     1        N2      -**** WAT      TIP3     16817    H2            1.8210
 5136 SESU     SESU     1        N2      -**** WAT      TIP3     21855    H1            2.1485
 5139 SESU     SESU     1        N3      -**** WAT      TIP3     16817    H2            2.8642
 5139 SESU     SESU     1        N3      -**** WAT      TIP3     21855    H1            2.9869
 5170 SESU     SESU     1        O       -**** WAT      TIP3     17816    H1            2.0251
 5136 SESU     SESU     1        N2      -**** WAT      TIP3     16817    H2            1.7838
 5136 SESU     SESU     1        N2      -**** WAT      TIP3     21855    H1            1.8997
 5136 SESU     SESU     1        N2      -**** WAT      TIP3     21855    H2            2.9410
 5139 SESU     SESU     1        N3      -**** WAT      TIP3     16817    H2            2.6247
 5139 SESU     SESU     1        N3      -**** WAT      TIP3     21855    H1            2.8511
 5170 SESU     SESU     1        O       -**** WAT      TIP3     17816    H1            1.7188
 5170 SESU     SESU     1        O       -**** WAT      TIP3     17816    H2            2.9667
 5170 SESU     SESU     1        O       -**** WAT      TIP3     21855    H1            2.8970
 5136 SESU     SESU     1        N2      -**** WAT      TIP3     16817    H1            2.7990
 5136 SESU     SESU     1        N2      -**** WAT      TIP3     16817    H2            1.9073
 5136 SESU     SESU     1        N2      -**** WAT      TIP3     21855    H1            2.8062
 5170 SESU     SESU     1        O       -**** WAT      TIP3     17816    H1            1.9938
 5171 SESU     SESU     1        O1      -**** WAT      TIP3     16817    H1            2.8448
 5136 SESU     SESU     1        N2      -**** WAT      TIP3     16817    H2            1.8578
 5136 SESU     SESU     1        N2      -**** WAT      TIP3     21855    H1            1.9705
 5136 SESU     SESU     1        N2      -**** WAT      TIP3     21855    H2            2.9460
 5139 SESU     SESU     1        N3      -**** WAT      TIP3     16817    H2            2.8585
 5139 SESU     SESU     1        N3      -**** WAT      TIP3     21855    H1            2.8964
 5170 SESU     SESU     1        O       -**** WAT      TIP3     17816    H1            1.9659
 5170 SESU     SESU     1        O       -**** WAT      TIP3     21855    H1            2.8739
 5136 SESU     SESU     1        N2      -**** WAT      TIP3     16817    H2            2.0301
 5136 SESU     SESU     1        N2      -**** WAT      TIP3     21855    H1            2.2310
 5139 SESU     SESU     1        N3      -**** WAT      TIP3     16817    H2            2.8687
 5139 SESU     SESU     1        N3      -**** WAT      TIP3     21855    H1            2.9354
 5170 SESU     SESU     1        O       -**** WAT      TIP3     17816    H1            2.2252
 5170 SESU     SESU     1        O       -**** WAT      TIP3     21855    H1            2.9426
 5136 SESU     SESU     1        N2      -**** WAT      TIP3     16817    H2            2.1438
 5136 SESU     SESU     1        N2      -**** WAT      TIP3     21855    H1            2.0859
 5170 SESU     SESU     1        O       -**** WAT      TIP3     17816    H1            1.9190
 5170 SESU     SESU     1        O       -**** WAT      TIP3     21855    H1            2.8371
 5170 SESU     SESU     1        O       -**** WAT      TIP3     21855    H2            2.9120
 5136 SESU     SESU     1        N2      -**** WAT      TIP3     16817    H2            1.9389
 5136 SESU     SESU     1        N2      -**** WAT      TIP3     21855    H1            2.3947
 5139 SESU     SESU     1        N3      -**** WAT      TIP3     16817    H2            2.9731
 5139 SESU     SESU     1        N3      -**** WAT      TIP3     21855    H1            2.6787
 5170 SESU     SESU     1        O       -**** WAT      TIP3     17816    H1            2.9755
 5170 SESU     SESU     1        O       -**** WAT      TIP3     17816    H2            1.7437
 5136 SESU     SESU     1        N2      -**** WAT      TIP3     16817    H1            2.0797
 5136 SESU     SESU     1        N2      -**** WAT      TIP3     21855    H1            1.8954
 5139 SESU     SESU     1        N3      -**** WAT      TIP3     16817    H1            2.8715
 5139 SESU     SESU     1        N3      -**** WAT      TIP3     21855    H1            2.7382
 5170 SESU     SESU     1        O       -**** WAT      TIP3     17816    H1            2.9878
 5170 SESU     SESU     1        O       -**** WAT      TIP3     17816    H2            1.8814
 5170 SESU     SESU     1        O       -**** WAT      TIP3     21855    H1            2.6854
 5136 SESU     SESU     1        N2      -**** WAT      TIP3     16817    H1            1.8562
 5136 SESU     SESU     1        N2      -**** WAT      TIP3     21855    H1            2.1129
 5139 SESU     SESU     1        N3      -**** WAT      TIP3     21855    H1            2.7589
 5170 SESU     SESU     1        O       -**** WAT      TIP3     17816    H2            2.3025
 5136 SESU     SESU     1        N2      -**** WAT      TIP3     16817    H1            1.9270
 5136 SESU     SESU     1        N2      -**** WAT      TIP3     21855    H1            1.6887
 5139 SESU     SESU     1        N3      -**** WAT      TIP3     16817    H1            2.8651
 5139 SESU     SESU     1        N3      -**** WAT      TIP3     21855    H1            2.8398
 5170 SESU     SESU     1        O       -**** WAT      TIP3     17816    H2            2.0329
 5170 SESU     SESU     1        O       -**** WAT      TIP3     21855    H1            2.6974
 5136 SESU     SESU     1        N2      -**** WAT      TIP3     16817    H1            2.0439
 5136 SESU     SESU     1        N2      -**** WAT      TIP3     21855    H1            2.1178
 5139 SESU     SESU     1        N3      -**** WAT      TIP3     16817    H1            2.7522
 5139 SESU     SESU     1        N3      -**** WAT      TIP3     21855    H1            2.7108
 5170 SESU     SESU     1        O       -**** WAT      TIP3     17816    H2            1.7857
 5136 SESU     SESU     1        N2      -**** WAT      TIP3     16817    H1            1.8413
 5136 SESU     SESU     1        N2      -**** WAT      TIP3     21855    H1            2.1243
 5139 SESU     SESU     1        N3      -**** WAT      TIP3     16817    H1            2.6258
 5170 SESU     SESU     1        O       -**** WAT      TIP3     17816    H2            1.8747
 5170 SESU     SESU     1        O       -**** WAT      TIP3     21855    H1            2.8106
 5136 SESU     SESU     1        N2      -**** WAT      TIP3     16817    H1            2.0240
 5136 SESU     SESU     1        N2      -**** WAT      TIP3     21855    H1            2.1980
 5170 SESU     SESU     1        O       -**** WAT      TIP3     17816    H2            1.8491
 5170 SESU     SESU     1        O       -**** WAT      TIP3     21855    H1            2.9251
 5136 SESU     SESU     1        N2      -**** WAT      TIP3     16817    H1            1.9073
 5136 SESU     SESU     1        N2      -**** WAT      TIP3     21855    H2            2.1617
 5139 SESU     SESU     1        N3      -**** WAT      TIP3     16817    H1            2.9716
 5139 SESU     SESU     1        N3      -**** WAT      TIP3     21855    H2            2.6282
 5170 SESU     SESU     1        O       -**** WAT      TIP3     17816    H2            1.7575
 5136 SESU     SESU     1        N2      -**** WAT      TIP3     16817    H1            2.1051
 5136 SESU     SESU     1        N2      -**** WAT      TIP3     21855    H2            2.2360
 5170 SESU     SESU     1        O       -**** WAT      TIP3     17816    H2            1.9561
 5136 SESU     SESU     1        N2      -**** WAT      TIP3     16817    H1            1.9017
 5136 SESU     SESU     1        N2      -**** WAT      TIP3     21855    H2            2.0208
 5139 SESU     SESU     1        N3      -**** WAT      TIP3     21855    H2            2.6220
 5170 SESU     SESU     1        O       -**** WAT      TIP3     17816    H2            1.8309
 5170 SESU     SESU     1        O       -**** WAT      TIP3     21855    H2            2.9703
 5135 SESU     SESU     1        N1      -**** WAT      TIP3     18379    H1            2.7062
 5136 SESU     SESU     1        N2      -**** WAT      TIP3     16817    H1            2.1655
 5136 SESU     SESU     1        N2      -**** WAT      TIP3     21855    H2            1.8754
 5139 SESU     SESU     1        N3      -**** WAT      TIP3     16817    H1            2.9511
 5139 SESU     SESU     1        N3      -**** WAT      TIP3     21855    H2            2.8131
 5170 SESU     SESU     1        O       -**** WAT      TIP3     17816    H2            1.9865
 5170 SESU     SESU     1        O       -**** WAT      TIP3     21855    H2            2.8982
 5136 SESU     SESU     1        N2      -**** WAT      TIP3     16817    H1            2.0033
 5136 SESU     SESU     1        N2      -**** WAT      TIP3     21855    H2            1.9493
 5139 SESU     SESU     1        N3      -**** WAT      TIP3     16817    H1            2.8499
 5139 SESU     SESU     1        N3      -**** WAT      TIP3     21855    H2            2.6997
 5170 SESU     SESU     1        O       -**** WAT      TIP3     17816    H2            1.7586
 5170 SESU     SESU     1        O       -**** WAT      TIP3     21855    H2            2.9567
 5136 SESU     SESU     1        N2      -**** WAT      TIP3     16817    H1            1.8391
 5136 SESU     SESU     1        N2      -**** WAT      TIP3     21855    H1            2.9510
 5136 SESU     SESU     1        N2      -**** WAT      TIP3     21855    H2            2.0944
 5139 SESU     SESU     1        N3      -**** WAT      TIP3     16817    H1            2.5498
 5170 SESU     SESU     1        O       -**** WAT      TIP3     17816    H2            2.0164
 5170 SESU     SESU     1        O       -**** WAT      TIP3     21855    H2            2.9524
 5136 SESU     SESU     1        N2      -**** WAT      TIP3     16817    H1            1.8633
 5136 SESU     SESU     1        N2      -**** WAT      TIP3     21855    H2            1.8998
 5139 SESU     SESU     1        N3      -**** WAT      TIP3     16817    H1            2.6755
 5139 SESU     SESU     1        N3      -**** WAT      TIP3     21855    H2            2.7721
 5170 SESU     SESU     1        O       -**** WAT      TIP3     17816    H2            1.8200
 5170 SESU     SESU     1        O       -**** WAT      TIP3     21855    H2            2.8006
 5136 SESU     SESU     1        N2      -**** WAT      TIP3     16817    H1            1.8248
 5136 SESU     SESU     1        N2      -**** WAT      TIP3     21855    H2            1.8909
 5139 SESU     SESU     1        N3      -**** WAT      TIP3     16817    H1            2.8649
 5139 SESU     SESU     1        N3      -**** WAT      TIP3     21855    H2            2.7993
 5170 SESU     SESU     1        O       -**** WAT      TIP3     17816    H2            2.0912
 5170 SESU     SESU     1        O       -**** WAT      TIP3     21855    H2            2.6746
 5136 SESU     SESU     1        N2      -**** WAT      TIP3     16817    H1            1.8106
 5136 SESU     SESU     1        N2      -**** WAT      TIP3     21855    H2            2.1032
 5139 SESU     SESU     1        N3      -**** WAT      TIP3     16817    H1            2.8546
 5139 SESU     SESU     1        N3      -**** WAT      TIP3     21855    H2            2.8352
 5170 SESU     SESU     1        O       -**** WAT      TIP3     17816    H2            1.8701
 5170 SESU     SESU     1        O       -**** WAT      TIP3     21855    H2            2.8921
 5136 SESU     SESU     1        N2      -**** WAT      TIP3     16817    H1            1.9145
 5136 SESU     SESU     1        N2      -**** WAT      TIP3     21855    H2            2.1679
 5139 SESU     SESU     1        N3      -**** WAT      TIP3     16817    H1            2.7070
 5139 SESU     SESU     1        N3      -**** WAT      TIP3     21855    H2            2.8466
 5170 SESU     SESU     1        O       -**** WAT      TIP3     17816    H2            2.0746
 5136 SESU     SESU     1        N2      -**** WAT      TIP3     16817    H1            1.8548
 5136 SESU     SESU     1        N2      -**** WAT      TIP3     21855    H2            2.1222
 5139 SESU     SESU     1        N3      -**** WAT      TIP3     16817    H1            2.8182
 5139 SESU     SESU     1        N3      -**** WAT      TIP3     21855    H1            2.9463
 5170 SESU     SESU     1        O       -**** WAT      TIP3     17816    H2            1.9072
 5170 SESU     SESU     1        O       -**** WAT      TIP3     21855    H2            2.5421
 5136 SESU     SESU     1        N2      -**** WAT      TIP3     16817    H1            2.0730
 5136 SESU     SESU     1        N2      -**** WAT      TIP3     21855    H1            2.9296
 5136 SESU     SESU     1        N2      -**** WAT      TIP3     21855    H2            1.8688
 5139 SESU     SESU     1        N3      -**** WAT      TIP3     16817    H1            2.8947
 5139 SESU     SESU     1        N3      -**** WAT      TIP3     21855    H2            2.7257
 5170 SESU     SESU     1        O       -**** WAT      TIP3     17816    H2            1.9778
 5170 SESU     SESU     1        O       -**** WAT      TIP3     21855    H2            2.8822
 5136 SESU     SESU     1        N2      -**** WAT      TIP3     16817    H1            2.1067
 5136 SESU     SESU     1        N2      -**** WAT      TIP3     21855    H2            1.9859
 5139 SESU     SESU     1        N3      -**** WAT      TIP3     16817    H1            2.9827
 5139 SESU     SESU     1        N3      -**** WAT      TIP3     21855    H2            2.6604
 5170 SESU     SESU     1        O       -**** WAT      TIP3     17816    H2            2.2208
 5170 SESU     SESU     1        O       -**** WAT      TIP3     21855    H2            2.9669
 5171 SESU     SESU     1        O1      -**** WAT      TIP3     16817    H2            2.8753
 5136 SESU     SESU     1        N2      -**** WAT      TIP3     16817    H1            1.9172
 5136 SESU     SESU     1        N2      -**** WAT      TIP3     16817    H2            2.9826
 5136 SESU     SESU     1        N2      -**** WAT      TIP3     21855    H1            2.8507
 5136 SESU     SESU     1        N2      -**** WAT      TIP3     21855    H2            1.9570
 5139 SESU     SESU     1        N3      -**** WAT      TIP3     21855    H2            2.5053
 5170 SESU     SESU     1        O       -**** WAT      TIP3     17816    H1            2.0569
 5136 SESU     SESU     1        N2      -**** WAT      TIP3     16817    H2            1.8455
 5136 SESU     SESU     1        N2      -**** WAT      TIP3     21855    H2            2.0245
 5139 SESU     SESU     1        N3      -**** WAT      TIP3     16817    H2            2.7218
 5139 SESU     SESU     1        N3      -**** WAT      TIP3     21855    H2            2.7249
 5170 SESU     SESU     1        O       -**** WAT      TIP3     17816    H1            1.9123
 5171 SESU     SESU     1        O1      -**** WAT      TIP3     16817    H2            2.8179
 5136 SESU     SESU     1        N2      -**** WAT      TIP3     16817    H1            2.8025
 5136 SESU     SESU     1        N2      -**** WAT      TIP3     16817    H2            1.9069
 5136 SESU     SESU     1        N2      -**** WAT      TIP3     21855    H2            1.9746
 5139 SESU     SESU     1        N3      -**** WAT      TIP3     16817    H2            2.8489
 5139 SESU     SESU     1        N3      -**** WAT      TIP3     21855    H2            2.6155
 5170 SESU     SESU     1        O       -**** WAT      TIP3     17816    H1            1.9122
 5170 SESU     SESU     1        O       -**** WAT      TIP3     21855    H2            2.9695
 5171 SESU     SESU     1        O1      -**** WAT      TIP3     16817    H1            2.9546
 5136 SESU     SESU     1        N2      -**** WAT      TIP3     16817    H2            1.8942
 5136 SESU     SESU     1        N2      -**** WAT      TIP3     21855    H2            2.4397
 5139 SESU     SESU     1        N3      -**** WAT      TIP3     16817    H2            2.9328
 5139 SESU     SESU     1        N3      -**** WAT      TIP3     21855    H2            2.8598
 5170 SESU     SESU     1        O       -**** WAT      TIP3     17816    H1            1.8451
 5170 SESU     SESU     1        O       -**** WAT      TIP3     17816    H2            2.7589
 5171 SESU     SESU     1        O1      -**** WAT      TIP3     16817    H2            2.9508
 5136 SESU     SESU     1        N2      -**** WAT      TIP3     16817    H2            1.9696
 5136 SESU     SESU     1        N2      -**** WAT      TIP3     21855    H1            1.8329
 5139 SESU     SESU     1        N3      -**** WAT      TIP3     16817    H2            2.9951
 5139 SESU     SESU     1        N3      -**** WAT      TIP3     21855    H1            2.6211
 5170 SESU     SESU     1        O       -**** WAT      TIP3     17816    H1            1.7807
 5136 SESU     SESU     1        N2      -**** WAT      TIP3     16817    H1            1.9017
 5136 SESU     SESU     1        N2      -**** WAT      TIP3     16817    H2            2.7532
 5136 SESU     SESU     1        N2      -**** WAT      TIP3     21855    H1            2.2438
 5139 SESU     SESU     1        N3      -**** WAT      TIP3     16817    H1            2.8920
 5139 SESU     SESU     1        N3      -**** WAT      TIP3     21855    H1            2.5112
 5170 SESU     SESU     1        O       -**** WAT      TIP3     17816    H1            2.3079
 5182 SESU     SESU     1        CL1     -**** WAT      TIP3     16611    H1            2.9743
 5136 SESU     SESU     1        N2      -**** WAT      TIP3     16817    H1            1.8579
 5136 SESU     SESU     1        N2      -**** WAT      TIP3     21855    H1            1.8510
 5139 SESU     SESU     1        N3      -**** WAT      TIP3     16817    H1            2.9512
 5139 SESU     SESU     1        N3      -**** WAT      TIP3     21855    H1            2.7560
 5170 SESU     SESU     1        O       -**** WAT      TIP3     17816    H1            2.4304
 5170 SESU     SESU     1        O       -**** WAT      TIP3     21855    H1            2.7209
 5136 SESU     SESU     1        N2      -**** WAT      TIP3     16817    H1            2.0574
 5136 SESU     SESU     1        N2      -**** WAT      TIP3     21855    H1            1.9825
 5136 SESU     SESU     1        N2      -**** WAT      TIP3     21855    H2            2.8832
 5139 SESU     SESU     1        N3      -**** WAT      TIP3     21855    H1            2.8154
 5170 SESU     SESU     1        O       -**** WAT      TIP3     17816    H2            1.9977
 5136 SESU     SESU     1        N2      -**** WAT      TIP3     16817    H1            2.9020
 5136 SESU     SESU     1        N2      -**** WAT      TIP3     16817    H2            1.6733
 5136 SESU     SESU     1        N2      -**** WAT      TIP3     21855    H1            1.9515
 5139 SESU     SESU     1        N3      -**** WAT      TIP3     16817    H2            2.9411
 5139 SESU     SESU     1        N3      -**** WAT      TIP3     21855    H1            2.8716
 5170 SESU     SESU     1        O       -**** WAT      TIP3     17816    H2            2.3289
 5170 SESU     SESU     1        O       -**** WAT      TIP3     21855    H1            2.9997
 5136 SESU     SESU     1        N2      -**** WAT      TIP3     16817    H2            2.0297
 5136 SESU     SESU     1        N2      -**** WAT      TIP3     21855    H1            2.0895
 5139 SESU     SESU     1        N3      -**** WAT      TIP3     16817    H2            2.7491
 5139 SESU     SESU     1        N3      -**** WAT      TIP3     21855    H1            2.9536
 5170 SESU     SESU     1        O       -**** WAT      TIP3     23307    H2            2.9006
 5136 SESU     SESU     1        N2      -**** WAT      TIP3     16817    H1            1.7421
 5136 SESU     SESU     1        N2      -**** WAT      TIP3     21855    H1            1.9586
 5139 SESU     SESU     1        N3      -**** WAT      TIP3     16817    H1            2.8486
 5139 SESU     SESU     1        N3      -**** WAT      TIP3     21855    H1            2.7919
 5170 SESU     SESU     1        O       -**** WAT      TIP3     17816    H2            2.0647
 5136 SESU     SESU     1        N2      -**** WAT      TIP3     16817    H1            1.9202
 5136 SESU     SESU     1        N2      -**** WAT      TIP3     21855    H1            2.1097
 5136 SESU     SESU     1        N2      -**** WAT      TIP3     21855    H2            2.8297
 5139 SESU     SESU     1        N3      -**** WAT      TIP3     16817    H1            2.9595
 5139 SESU     SESU     1        N3      -**** WAT      TIP3     21855    H1            2.9027
 5170 SESU     SESU     1        O       -**** WAT      TIP3     17816    H2            2.5142
 5170 SESU     SESU     1        O       -**** WAT      TIP3     21855    H2            2.9490
 5136 SESU     SESU     1        N2      -**** WAT      TIP3     16817    H2            1.9614
 5136 SESU     SESU     1        N2      -**** WAT      TIP3     21855    H1            2.1465
 5139 SESU     SESU     1        N3      -**** WAT      TIP3     16817    H2            2.9348
 5139 SESU     SESU     1        N3      -**** WAT      TIP3     21855    H1            2.7189
 5170 SESU     SESU     1        O       -**** WAT      TIP3     17816    H1            2.9953
 5170 SESU     SESU     1        O       -**** WAT      TIP3     17816    H2            1.9197
 5136 SESU     SESU     1        N2      -**** WAT      TIP3     16817    H2            2.1164
 5136 SESU     SESU     1        N2      -**** WAT      TIP3     21855    H1            1.8963
 5136 SESU     SESU     1        N2      -**** WAT      TIP3     21855    H2            2.9535
 5139 SESU     SESU     1        N3      -**** WAT      TIP3     21855    H1            2.7741
 5139 SESU     SESU     1        N3      -**** WAT      TIP3     21855    H2            2.9801
 5170 SESU     SESU     1        O       -**** WAT      TIP3     17816    H2            2.2059
 5170 SESU     SESU     1        O       -**** WAT      TIP3     21855    H1            2.9224
 5136 SESU     SESU     1        N2      -**** WAT      TIP3     16817    H2            2.0474
 5136 SESU     SESU     1        N2      -**** WAT      TIP3     21855    H1            2.1469
 5139 SESU     SESU     1        N3      -**** WAT      TIP3     16817    H2            2.9801
 5139 SESU     SESU     1        N3      -**** WAT      TIP3     21855    H1            2.7088
 5170 SESU     SESU     1        O       -**** WAT      TIP3     17816    H1            2.7855
 5170 SESU     SESU     1        O       -**** WAT      TIP3     17816    H2            2.0400
 5182 SESU     SESU     1        CL1     -**** WAT      TIP3     16611    H1            2.6941
 5136 SESU     SESU     1        N2      -**** WAT      TIP3     16817    H2            2.3237
 5136 SESU     SESU     1        N2      -**** WAT      TIP3     21855    H1            1.8619
 5139 SESU     SESU     1        N3      -**** WAT      TIP3     16817    H2            2.6684
 5139 SESU     SESU     1        N3      -**** WAT      TIP3     21855    H1            2.6669
 5139 SESU     SESU     1        N3      -**** WAT      TIP3     21855    H2            2.8488
 5170 SESU     SESU     1        O       -**** WAT      TIP3     17816    H2            1.9898
 5170 SESU     SESU     1        O       -**** WAT      TIP3     21855    H1            2.9325
 5182 SESU     SESU     1        CL1     -**** WAT      TIP3     16611    H1            2.9860
 5136 SESU     SESU     1        N2      -**** WAT      TIP3     16817    H2            2.0337
 5136 SESU     SESU     1        N2      -**** WAT      TIP3     21855    H1            1.9689
 5139 SESU     SESU     1        N3      -**** WAT      TIP3     16817    H2            2.8131
 5139 SESU     SESU     1        N3      -**** WAT      TIP3     21855    H1            2.6424
 5170 SESU     SESU     1        O       -**** WAT      TIP3     17816    H2            1.9689
 5136 SESU     SESU     1        N2      -**** WAT      TIP3     16817    H2            1.8438
 5136 SESU     SESU     1        N2      -**** WAT      TIP3     21855    H1            2.1197
 5139 SESU     SESU     1        N3      -**** WAT      TIP3     21855    H1            2.7233
 5170 SESU     SESU     1        O       -**** WAT      TIP3     17816    H1            2.9998
 5170 SESU     SESU     1        O       -**** WAT      TIP3     17816    H2            1.8126
 5171 SESU     SESU     1        O1      -**** WAT      TIP3     16817    H2            2.8754
 5182 SESU     SESU     1        CL1     -**** WAT      TIP3     16611    H2            2.3226
 5136 SESU     SESU     1        N2      -**** WAT      TIP3     16817    H2            2.2634
 5136 SESU     SESU     1        N2      -**** WAT      TIP3     21855    H1            1.7699
 5139 SESU     SESU     1        N3      -**** WAT      TIP3     16817    H2            2.7025
 5139 SESU     SESU     1        N3      -**** WAT      TIP3     21855    H1            2.5972
 5170 SESU     SESU     1        O       -**** WAT      TIP3     17816    H2            1.8168
 5170 SESU     SESU     1        O       -**** WAT      TIP3     21855    H1            2.8453
 5182 SESU     SESU     1        CL1     -**** WAT      TIP3     16611    H1            2.1414
 5136 SESU     SESU     1        N2      -**** WAT      TIP3     16817    H2            2.1538
 5136 SESU     SESU     1        N2      -**** WAT      TIP3     21855    H1            1.7403
 5139 SESU     SESU     1        N3      -**** WAT      TIP3     21855    H1            2.7433
 5170 SESU     SESU     1        O       -**** WAT      TIP3     17816    H1            2.8223
 5170 SESU     SESU     1        O       -**** WAT      TIP3     17816    H2            1.7356
 5170 SESU     SESU     1        O       -**** WAT      TIP3     21855    H1            2.7081
 5136 SESU     SESU     1        N2      -**** WAT      TIP3     16817    H2            2.0211
 5136 SESU     SESU     1        N2      -**** WAT      TIP3     21855    H1            1.9966
 5139 SESU     SESU     1        N3      -**** WAT      TIP3     16817    H2            2.8652
 5139 SESU     SESU     1        N3      -**** WAT      TIP3     21855    H1            2.6723
 5170 SESU     SESU     1        O       -**** WAT      TIP3     17816    H2            1.7555
 5170 SESU     SESU     1        O       -**** WAT      TIP3     21855    H1            2.9170
 5136 SESU     SESU     1        N2      -**** WAT      TIP3     16817    H2            1.9137
 5136 SESU     SESU     1        N2      -**** WAT      TIP3     21855    H1            2.1486
 5139 SESU     SESU     1        N3      -**** WAT      TIP3     16817    H2            2.7074
 5139 SESU     SESU     1        N3      -**** WAT      TIP3     21855    H1            2.8314
 5170 SESU     SESU     1        O       -**** WAT      TIP3     17816    H1            1.8680
 5171 SESU     SESU     1        O1      -**** WAT      TIP3     16817    H2            2.9563
 5136 SESU     SESU     1        N2      -**** WAT      TIP3     16817    H2            1.9678
 5136 SESU     SESU     1        N2      -**** WAT      TIP3     21855    H1            1.8011
 5136 SESU     SESU     1        N2      -**** WAT      TIP3     21855    H2            2.8175
 5139 SESU     SESU     1        N3      -**** WAT      TIP3     16817    H2            2.7999
 5139 SESU     SESU     1        N3      -**** WAT      TIP3     21855    H1            2.7322
 5170 SESU     SESU     1        O       -**** WAT      TIP3     17816    H1            1.7946
 5170 SESU     SESU     1        O       -**** WAT      TIP3     21855    H1            2.8695
 5170 SESU     SESU     1        O       -**** WAT      TIP3     21855    H2            2.7679
 5182 SESU     SESU     1        CL1     -**** WAT      TIP3     16611    H1            2.0667
 5136 SESU     SESU     1        N2      -**** WAT      TIP3     16817    H2            2.4432
 5136 SESU     SESU     1        N2      -**** WAT      TIP3     21855    H1            2.0288
 5136 SESU     SESU     1        N2      -**** WAT      TIP3     21855    H2            2.9629
 5139 SESU     SESU     1        N3      -**** WAT      TIP3     21855    H1            2.6107
 5170 SESU     SESU     1        O       -**** WAT      TIP3     17816    H1            1.8532
 5182 SESU     SESU     1        CL1     -**** WAT      TIP3     16611    H2            2.2606
 5136 SESU     SESU     1        N2      -**** WAT      TIP3     16817    H2            1.9746
 5136 SESU     SESU     1        N2      -**** WAT      TIP3     21855    H1            2.1087
 5139 SESU     SESU     1        N3      -**** WAT      TIP3     16817    H2            2.9960
 5139 SESU     SESU     1        N3      -**** WAT      TIP3     21855    H1            2.5853
 5170 SESU     SESU     1        O       -**** WAT      TIP3     17816    H1            1.9524
 5171 SESU     SESU     1        O1      -**** WAT      TIP3     16817    H2            2.9169
 5182 SESU     SESU     1        CL1     -**** WAT      TIP3     16611    H1            2.2450
 5136 SESU     SESU     1        N2      -**** WAT      TIP3     16817    H2            1.8485
 5136 SESU     SESU     1        N2      -**** WAT      TIP3     21855    H1            1.9654
 5136 SESU     SESU     1        N2      -**** WAT      TIP3     21855    H2            2.8862
 5139 SESU     SESU     1        N3      -**** WAT      TIP3     16817    H2            2.8215
 5139 SESU     SESU     1        N3      -**** WAT      TIP3     21855    H1            2.7921
 5170 SESU     SESU     1        O       -**** WAT      TIP3     17816    H1            1.9953
 5170 SESU     SESU     1        O       -**** WAT      TIP3     21855    H1            2.8338
 5182 SESU     SESU     1        CL1     -**** WAT      TIP3     16611    H1            1.9936
 5136 SESU     SESU     1        N2      -**** WAT      TIP3     16817    H2            2.0427
 5136 SESU     SESU     1        N2      -**** WAT      TIP3     21855    H1            1.8998
 5139 SESU     SESU     1        N3      -**** WAT      TIP3     21855    H1            2.7276
 5170 SESU     SESU     1        O       -**** WAT      TIP3     17816    H1            1.9309
 5170 SESU     SESU     1        O       -**** WAT      TIP3     21855    H1            2.8632
 5182 SESU     SESU     1        CL1     -**** WAT      TIP3     16611    H1            2.6231
 5136 SESU     SESU     1        N2      -**** WAT      TIP3     16817    H1            2.9044
 5136 SESU     SESU     1        N2      -**** WAT      TIP3     16817    H2            2.1491
 5136 SESU     SESU     1        N2      -**** WAT      TIP3     21855    H1            1.7065
 5136 SESU     SESU     1        N2      -**** WAT      TIP3     21855    H2            2.9579
 5139 SESU     SESU     1        N3      -**** WAT      TIP3     21855    H1            2.7284
 5170 SESU     SESU     1        O       -**** WAT      TIP3     17816    H1            2.2285
 5170 SESU     SESU     1        O       -**** WAT      TIP3     21855    H1            2.7476
 5136 SESU     SESU     1        N2      -**** WAT      TIP3     16817    H1            1.9364
 5136 SESU     SESU     1        N2      -**** WAT      TIP3     21855    H1            2.1772
 5136 SESU     SESU     1        N2      -**** WAT      TIP3     21855    H2            2.9722
 5139 SESU     SESU     1        N3      -**** WAT      TIP3     21855    H1            2.8573
 5139 SESU     SESU     1        N3      -**** WAT      TIP3     21855    H2            2.9539
 5170 SESU     SESU     1        O       -**** WAT      TIP3     17816    H1            2.0996
 5170 SESU     SESU     1        O       -**** WAT      TIP3     17816    H2            2.9327
 5182 SESU     SESU     1        CL1     -**** WAT      TIP3     16611    H1            2.9630
 5136 SESU     SESU     1        N2      -**** WAT      TIP3     16817    H1            2.1126
 5136 SESU     SESU     1        N2      -**** WAT      TIP3     21855    H1            1.9159
 5139 SESU     SESU     1        N3      -**** WAT      TIP3     21855    H1            2.5890
 5170 SESU     SESU     1        O       -**** WAT      TIP3     17816    H1            1.9548
 5170 SESU     SESU     1        O       -**** WAT      TIP3     17816    H2            2.8574
 5182 SESU     SESU     1        CL1     -**** WAT      TIP3     16611    H2            1.8218
 5136 SESU     SESU     1        N2      -**** WAT      TIP3     16817    H1            1.8694
 5136 SESU     SESU     1        N2      -**** WAT      TIP3     21855    H1            1.7726
 5136 SESU     SESU     1        N2      -**** WAT      TIP3     21855    H2            2.8389
 5139 SESU     SESU     1        N3      -**** WAT      TIP3     16817    H1            2.9111
 5139 SESU     SESU     1        N3      -**** WAT      TIP3     21855    H1            2.7253
 5170 SESU     SESU     1        O       -**** WAT      TIP3     17816    H1            1.9354
 5170 SESU     SESU     1        O       -**** WAT      TIP3     17816    H2            2.7865
 5170 SESU     SESU     1        O       -**** WAT      TIP3     21855    H1            2.8789
 5171 SESU     SESU     1        O1      -**** WAT      TIP3     16817    H1            2.8440
 5182 SESU     SESU     1        CL1     -**** WAT      TIP3     16611    H1            2.2231
 5136 SESU     SESU     1        N2      -**** WAT      TIP3     16817    H1            1.9327
 5136 SESU     SESU     1        N2      -**** WAT      TIP3     21855    H1            1.7735
 5136 SESU     SESU     1        N2      -**** WAT      TIP3     21855    H2            2.9010
 5139 SESU     SESU     1        N3      -**** WAT      TIP3     16817    H1            2.7128
 5139 SESU     SESU     1        N3      -**** WAT      TIP3     21855    H1            2.8629
 5170 SESU     SESU     1        O       -**** WAT      TIP3     17816    H1            1.9994
 5170 SESU     SESU     1        O       -**** WAT      TIP3     17816    H2            2.8407
 5170 SESU     SESU     1        O       -**** WAT      TIP3     21855    H1            2.6856
 5182 SESU     SESU     1        CL1     -**** WAT      TIP3     16611    H1            2.3119
 5135 SESU     SESU     1        N1      -**** WAT      TIP3     23307    H2            2.9821
 5136 SESU     SESU     1        N2      -**** WAT      TIP3     16817    H1            2.2578
 5136 SESU     SESU     1        N2      -**** WAT      TIP3     21855    H1            2.0335
 5139 SESU     SESU     1        N3      -**** WAT      TIP3     21855    H1            2.8185
 5139 SESU     SESU     1        N3      -**** WAT      TIP3     21855    H2            2.9677
 5170 SESU     SESU     1        O       -**** WAT      TIP3     17816    H1            1.7670
 5170 SESU     SESU     1        O       -**** WAT      TIP3     21855    H1            2.9991
 5182 SESU     SESU     1        CL1     -**** WAT      TIP3     16611    H2            2.1906
 5136 SESU     SESU     1        N2      -**** WAT      TIP3     16817    H1            2.3849
 5136 SESU     SESU     1        N2      -**** WAT      TIP3     21855    H1            1.9379
 5139 SESU     SESU     1        N3      -**** WAT      TIP3     16817    H1            2.8513
 5139 SESU     SESU     1        N3      -**** WAT      TIP3     21855    H1            2.8171
 5170 SESU     SESU     1        O       -**** WAT      TIP3     17816    H1            1.9367
 5170 SESU     SESU     1        O       -**** WAT      TIP3     21855    H1            2.8896
 5182 SESU     SESU     1        CL1     -**** WAT      TIP3     16611    H2            2.1352
 5136 SESU     SESU     1        N2      -**** WAT      TIP3     16817    H2            1.9115
 5136 SESU     SESU     1        N2      -**** WAT      TIP3     21855    H1            1.9624
 5139 SESU     SESU     1        N3      -**** WAT      TIP3     16817    H2            2.8583
 5139 SESU     SESU     1        N3      -**** WAT      TIP3     21855    H1            2.6653
 5170 SESU     SESU     1        O       -**** WAT      TIP3     17816    H1            1.7802
 5182 SESU     SESU     1        CL1     -**** WAT      TIP3     16611    H1            2.6938
 5136 SESU     SESU     1        N2      -**** WAT      TIP3     16817    H2            1.8300
 5136 SESU     SESU     1        N2      -**** WAT      TIP3     21855    H1            2.0653
 5139 SESU     SESU     1        N3      -**** WAT      TIP3     16817    H2            2.9572
 5139 SESU     SESU     1        N3      -**** WAT      TIP3     21855    H1            2.6735
 5171 SESU     SESU     1        O1      -**** WAT      TIP3     16817    H2            2.9859
 5136 SESU     SESU     1        N2      -**** WAT      TIP3     16817    H2            1.9384
 5136 SESU     SESU     1        N2      -**** WAT      TIP3     21855    H1            1.8127
 5136 SESU     SESU     1        N2      -**** WAT      TIP3     21855    H2            2.9751
 5139 SESU     SESU     1        N3      -**** WAT      TIP3     16817    H2            2.7729
 5139 SESU     SESU     1        N3      -**** WAT      TIP3     21855    H1            2.6640
 5170 SESU     SESU     1        O       -**** WAT      TIP3     18451    H1            2.0565
 5170 SESU     SESU     1        O       -**** WAT      TIP3     21855    H1            2.7843
 5136 SESU     SESU     1        N2      -**** WAT      TIP3     16817    H2            1.7409
 5136 SESU     SESU     1        N2      -**** WAT      TIP3     21855    H1            2.0918
 5136 SESU     SESU     1        N2      -**** WAT      TIP3     21855    H2            2.8928
 5139 SESU     SESU     1        N3      -**** WAT      TIP3     16817    H2            2.9293
 5170 SESU     SESU     1        O       -**** WAT      TIP3     18451    H1            1.9376
 5136 SESU     SESU     1        N2      -**** WAT      TIP3     16817    H2            1.9297
 5136 SESU     SESU     1        N2      -**** WAT      TIP3     21855    H1            1.8875
 5136 SESU     SESU     1        N2      -**** WAT      TIP3     21855    H2            2.8909
 5139 SESU     SESU     1        N3      -**** WAT      TIP3     16817    H2            2.7676
 5139 SESU     SESU     1        N3      -**** WAT      TIP3     21855    H1            2.9065
 5170 SESU     SESU     1        O       -**** WAT      TIP3     18451    H2            1.8107
 5170 SESU     SESU     1        O       -**** WAT      TIP3     21855    H1            2.8549
 5182 SESU     SESU     1        CL1     -**** WAT      TIP3     16611    H2            2.0154
 5136 SESU     SESU     1        N2      -**** WAT      TIP3     16817    H2            2.6962
 5136 SESU     SESU     1        N2      -**** WAT      TIP3     21855    H1            1.9822
 5139 SESU     SESU     1        N3      -**** WAT      TIP3     21855    H1            2.8704
 5170 SESU     SESU     1        O       -**** WAT      TIP3     18451    H2            1.8222
 5170 SESU     SESU     1        O       -**** WAT      TIP3     21855    H1            2.9774
 5182 SESU     SESU     1        CL1     -**** WAT      TIP3     16611    H2            2.7598
 5136 SESU     SESU     1        N2      -**** WAT      TIP3     16817    H1            1.9054
 5136 SESU     SESU     1        N2      -**** WAT      TIP3     21855    H1            2.0828
 5139 SESU     SESU     1        N3      -**** WAT      TIP3     16817    H1            2.7873
 5170 SESU     SESU     1        O       -**** WAT      TIP3     18451    H1            2.0275
 5170 SESU     SESU     1        O       -**** WAT      TIP3     18451    H2            2.9640
 5170 SESU     SESU     1        O       -**** WAT      TIP3     21855    H1            2.7734
 5182 SESU     SESU     1        CL1     -**** WAT      TIP3     16611    H1            2.0730
 5182 SESU     SESU     1        CL1     -**** WAT      TIP3     16611    H2            2.9662
 5136 SESU     SESU     1        N2      -**** WAT      TIP3     16817    H1            2.0498
 5136 SESU     SESU     1        N2      -**** WAT      TIP3     21855    H1            1.7932
 5139 SESU     SESU     1        N3      -**** WAT      TIP3     16817    H1            2.4590
 5139 SESU     SESU     1        N3      -**** WAT      TIP3     21855    H1            2.6932
 5170 SESU     SESU     1        O       -**** WAT      TIP3     18451    H1            1.8346
 5170 SESU     SESU     1        O       -**** WAT      TIP3     21855    H1            2.8034
 5136 SESU     SESU     1        N2      -**** WAT      TIP3     16817    H1            1.8256
 5136 SESU     SESU     1        N2      -**** WAT      TIP3     21855    H1            2.0940
 5139 SESU     SESU     1        N3      -**** WAT      TIP3     16817    H1            2.9456
 5139 SESU     SESU     1        N3      -**** WAT      TIP3     21855    H1            2.8431
 5170 SESU     SESU     1        O       -**** WAT      TIP3     18451    H1            1.8845
 5182 SESU     SESU     1        CL1     -**** WAT      TIP3     16611    H2            1.9938
 5136 SESU     SESU     1        N2      -**** WAT      TIP3     16817    H1            2.2344
 5136 SESU     SESU     1        N2      -**** WAT      TIP3     21855    H1            1.9593
 5136 SESU     SESU     1        N2      -**** WAT      TIP3     21855    H2            2.7297
 5139 SESU     SESU     1        N3      -**** WAT      TIP3     21855    H2            2.9754
 5170 SESU     SESU     1        O       -**** WAT      TIP3     18451    H1            1.7959
 5170 SESU     SESU     1        O       -**** WAT      TIP3     21855    H1            2.9723
 5182 SESU     SESU     1        CL1     -**** WAT      TIP3     16611    H2            2.7384
 5136 SESU     SESU     1        N2      -**** WAT      TIP3     16817    H1            2.1033
 5136 SESU     SESU     1        N2      -**** WAT      TIP3     21855    H1            2.0270
 5139 SESU     SESU     1        N3      -**** WAT      TIP3     21855    H1            2.9108
 5170 SESU     SESU     1        O       -**** WAT      TIP3     18451    H1            1.9086
 5170 SESU     SESU     1        O       -**** WAT      TIP3     21855    H1            2.8964
 5182 SESU     SESU     1        CL1     -**** WAT      TIP3     16611    H2            2.3414
 5136 SESU     SESU     1        N2      -**** WAT      TIP3     16817    H1            2.0687
 5136 SESU     SESU     1        N2      -**** WAT      TIP3     21855    H1            2.3691
 5139 SESU     SESU     1        N3      -**** WAT      TIP3     16817    H1            2.6176
 5139 SESU     SESU     1        N3      -**** WAT      TIP3     21855    H1            2.4470
 5170 SESU     SESU     1        O       -**** WAT      TIP3     18451    H1            1.9576
 5135 SESU     SESU     1        N1      -**** WAT      TIP3     17816    H1            2.8583
 5136 SESU     SESU     1        N2      -**** WAT      TIP3     16817    H1            1.7244
 5136 SESU     SESU     1        N2      -**** WAT      TIP3     21855    H1            2.3407
 5139 SESU     SESU     1        N3      -**** WAT      TIP3     16817    H1            2.7616
 5170 SESU     SESU     1        O       -**** WAT      TIP3     18451    H1            1.8088
 5182 SESU     SESU     1        CL1     -**** WAT      TIP3     16611    H2            2.2047
 5136 SESU     SESU     1        N2      -**** WAT      TIP3     16817    H1            1.9540
 5136 SESU     SESU     1        N2      -**** WAT      TIP3     21855    H1            2.0470
 5139 SESU     SESU     1        N3      -**** WAT      TIP3     16817    H1            2.7189
 5139 SESU     SESU     1        N3      -**** WAT      TIP3     21855    H1            2.7434
 5170 SESU     SESU     1        O       -**** WAT      TIP3     18451    H1            2.3102
 5170 SESU     SESU     1        O       -**** WAT      TIP3     21855    H1            2.9137
 5136 SESU     SESU     1        N2      -**** WAT      TIP3     16817    H1            2.1858
 5136 SESU     SESU     1        N2      -**** WAT      TIP3     21855    H1            1.9086
 5139 SESU     SESU     1        N3      -**** WAT      TIP3     16817    H1            2.7269
 5139 SESU     SESU     1        N3      -**** WAT      TIP3     21855    H1            2.6877
 5170 SESU     SESU     1        O       -**** WAT      TIP3     18451    H1            1.9414
 5170 SESU     SESU     1        O       -**** WAT      TIP3     18451    H2            2.9371
 5170 SESU     SESU     1        O       -**** WAT      TIP3     21855    H1            2.8455
 5182 SESU     SESU     1        CL1     -**** WAT      TIP3     16611    H1            2.9865
 5182 SESU     SESU     1        CL1     -**** WAT      TIP3     16611    H2            1.9150
 5136 SESU     SESU     1        N2      -**** WAT      TIP3     16817    H1            1.8895
 5136 SESU     SESU     1        N2      -**** WAT      TIP3     21855    H1            2.0245
 5139 SESU     SESU     1        N3      -**** WAT      TIP3     16817    H1            2.8629
 5139 SESU     SESU     1        N3      -**** WAT      TIP3     21855    H1            2.8071
 5139 SESU     SESU     1        N3      -**** WAT      TIP3     21855    H2            2.9612
 5170 SESU     SESU     1        O       -**** WAT      TIP3     18451    H1            1.7182
 5170 SESU     SESU     1        O       -**** WAT      TIP3     21855    H1            2.9945
 5136 SESU     SESU     1        N2      -**** WAT      TIP3     16817    H1            1.8230
 5136 SESU     SESU     1        N2      -**** WAT      TIP3     21855    H1            2.0624
 5139 SESU     SESU     1        N3      -**** WAT      TIP3     16817    H1            2.9373
 5139 SESU     SESU     1        N3      -**** WAT      TIP3     21855    H1            2.9197
 5170 SESU     SESU     1        O       -**** WAT      TIP3     18451    H1            1.8513
 5170 SESU     SESU     1        O       -**** WAT      TIP3     21855    H1            2.9678
 5171 SESU     SESU     1        O1      -**** WAT      TIP3     16817    H1            2.9459
 5136 SESU     SESU     1        N2      -**** WAT      TIP3     16817    H1            2.2154
 5136 SESU     SESU     1        N2      -**** WAT      TIP3     21855    H1            1.8550
 5139 SESU     SESU     1        N3      -**** WAT      TIP3     16817    H1            2.7421
 5139 SESU     SESU     1        N3      -**** WAT      TIP3     21855    H1            2.7718
 5170 SESU     SESU     1        O       -**** WAT      TIP3     18451    H1            1.9727
 5170 SESU     SESU     1        O       -**** WAT      TIP3     21855    H1            2.9172
 5182 SESU     SESU     1        CL1     -**** WAT      TIP3     16611    H1            2.9966
 5182 SESU     SESU     1        CL1     -**** WAT      TIP3     16611    H2            1.8450
 5136 SESU     SESU     1        N2      -**** WAT      TIP3     16817    H1            1.9177
 5136 SESU     SESU     1        N2      -**** WAT      TIP3     21855    H1            2.1374
 5139 SESU     SESU     1        N3      -**** WAT      TIP3     16817    H1            2.9526
 5139 SESU     SESU     1        N3      -**** WAT      TIP3     21855    H1            2.9602
 5170 SESU     SESU     1        O       -**** WAT      TIP3     18451    H1            1.9822
 5182 SESU     SESU     1        CL1     -**** WAT      TIP3     16611    H1            2.1798
 5136 SESU     SESU     1        N2      -**** WAT      TIP3     16817    H1            1.8918
 5136 SESU     SESU     1        N2      -**** WAT      TIP3     21855    H1            2.1778
 5139 SESU     SESU     1        N3      -**** WAT      TIP3     16817    H1            2.7282
 5170 SESU     SESU     1        O       -**** WAT      TIP3     18451    H1            2.2841
 5170 SESU     SESU     1        O       -**** WAT      TIP3     21855    H1            2.7468
 5171 SESU     SESU     1        O1      -**** WAT      TIP3     16817    H1            2.9939
 5136 SESU     SESU     1        N2      -**** WAT      TIP3     16817    H1            1.8568
 5136 SESU     SESU     1        N2      -**** WAT      TIP3     21855    H1            1.9036
 5136 SESU     SESU     1        N2      -**** WAT      TIP3     21855    H2            2.9159
 5139 SESU     SESU     1        N3      -**** WAT      TIP3     16817    H1            2.8060
 5139 SESU     SESU     1        N3      -**** WAT      TIP3     21855    H1            2.7624
 5139 SESU     SESU     1        N3      -**** WAT      TIP3     21855    H2            2.9719
 5170 SESU     SESU     1        O       -**** WAT      TIP3     18451    H1            1.9037
 5170 SESU     SESU     1        O       -**** WAT      TIP3     21855    H1            2.9432
 5182 SESU     SESU     1        CL1     -**** WAT      TIP3     16611    H1            2.1148
 5136 SESU     SESU     1        N2      -**** WAT      TIP3     16817    H1            1.7696
 5136 SESU     SESU     1        N2      -**** WAT      TIP3     21855    H1            1.9125
 5139 SESU     SESU     1        N3      -**** WAT      TIP3     16817    H1            2.5696
 5139 SESU     SESU     1        N3      -**** WAT      TIP3     21855    H1            2.8022
 5170 SESU     SESU     1        O       -**** WAT      TIP3     18451    H1            1.7867
 5170 SESU     SESU     1        O       -**** WAT      TIP3     21855    H1            2.8913
 5136 SESU     SESU     1        N2      -**** WAT      TIP3     16817    H1            1.8706
 5136 SESU     SESU     1        N2      -**** WAT      TIP3     21855    H1            1.9176
 5139 SESU     SESU     1        N3      -**** WAT      TIP3     16817    H1            2.8938
 5139 SESU     SESU     1        N3      -**** WAT      TIP3     21855    H1            2.9761
 5170 SESU     SESU     1        O       -**** WAT      TIP3     18451    H1            1.9291
 5170 SESU     SESU     1        O       -**** WAT      TIP3     21855    H1            2.7570
 5136 SESU     SESU     1        N2      -**** WAT      TIP3     16817    H1            1.8680
 5136 SESU     SESU     1        N2      -**** WAT      TIP3     21855    H1            2.0893
 5136 SESU     SESU     1        N2      -**** WAT      TIP3     21855    H2            2.9789
 5170 SESU     SESU     1        O       -**** WAT      TIP3     18451    H1            1.7010
 5182 SESU     SESU     1        CL1     -**** WAT      TIP3     16611    H2            2.6849
 5136 SESU     SESU     1        N2      -**** WAT      TIP3     16817    H1            2.0354
 5136 SESU     SESU     1        N2      -**** WAT      TIP3     21855    H1            1.9844
 5139 SESU     SESU     1        N3      -**** WAT      TIP3     16817    H1            2.7906
 5139 SESU     SESU     1        N3      -**** WAT      TIP3     21855    H1            2.9555
 5170 SESU     SESU     1        O       -**** WAT      TIP3     18451    H2            1.7778
 5136 SESU     SESU     1        N2      -**** WAT      TIP3     16817    H1            1.7857
 5136 SESU     SESU     1        N2      -**** WAT      TIP3     21855    H1            1.9109
 5139 SESU     SESU     1        N3      -**** WAT      TIP3     16817    H1            2.8955
 5139 SESU     SESU     1        N3      -**** WAT      TIP3     21855    H1            2.7290
 5170 SESU     SESU     1        O       -**** WAT      TIP3     18451    H2            1.9339
 5170 SESU     SESU     1        O       -**** WAT      TIP3     21855    H1            2.9952
 5136 SESU     SESU     1        N2      -**** WAT      TIP3     16817    H1            1.9776
 5136 SESU     SESU     1        N2      -**** WAT      TIP3     21855    H1            2.1045
 5139 SESU     SESU     1        N3      -**** WAT      TIP3     21855    H1            2.5961
 5170 SESU     SESU     1        O       -**** WAT      TIP3     18451    H2            1.9678
 5171 SESU     SESU     1        O1      -**** WAT      TIP3     16817    H1            2.9382
 5182 SESU     SESU     1        CL1     -**** WAT      TIP3     16611    H1            2.9513
 5136 SESU     SESU     1        N2      -**** WAT      TIP3     16817    H1            2.0478
 5136 SESU     SESU     1        N2      -**** WAT      TIP3     21855    H1            2.0823
 5139 SESU     SESU     1        N3      -**** WAT      TIP3     16817    H1            2.6588
 5139 SESU     SESU     1        N3      -**** WAT      TIP3     21855    H1            2.6239
 5170 SESU     SESU     1        O       -**** WAT      TIP3     18451    H2            1.9081
 5182 SESU     SESU     1        CL1     -**** WAT      TIP3     16611    H1            2.6382
 5136 SESU     SESU     1        N2      -**** WAT      TIP3     16817    H1            2.0936
 5136 SESU     SESU     1        N2      -**** WAT      TIP3     21855    H1            1.8743
 5139 SESU     SESU     1        N3      -**** WAT      TIP3     16817    H1            2.8384
 5139 SESU     SESU     1        N3      -**** WAT      TIP3     21855    H1            2.4573
 5170 SESU     SESU     1        O       -**** WAT      TIP3     18451    H2            1.8035
 5182 SESU     SESU     1        CL1     -**** WAT      TIP3     16611    H2            2.2943
 5136 SESU     SESU     1        N2      -**** WAT      TIP3     16817    H1            2.4463
 5136 SESU     SESU     1        N2      -**** WAT      TIP3     21855    H1            1.8935
 5139 SESU     SESU     1        N3      -**** WAT      TIP3     16817    H1            2.1600
 5139 SESU     SESU     1        N3      -**** WAT      TIP3     21855    H1            2.6432
 5170 SESU     SESU     1        O       -**** WAT      TIP3     18451    H2            2.0019
 5170 SESU     SESU     1        O       -**** WAT      TIP3     21855    H1            2.9454
 5136 SESU     SESU     1        N2      -**** WAT      TIP3     16817    H1            2.2165
 5136 SESU     SESU     1        N2      -**** WAT      TIP3     21855    H1            2.0236
 5136 SESU     SESU     1        N2      -**** WAT      TIP3     21855    H2            2.9291
 5170 SESU     SESU     1        O       -**** WAT      TIP3     18451    H2            2.0939
 5170 SESU     SESU     1        O       -**** WAT      TIP3     21855    H1            2.7561
 5182 SESU     SESU     1        CL1     -**** WAT      TIP3     16611    H1            1.9801
 5136 SESU     SESU     1        N2      -**** WAT      TIP3     16817    H1            2.3782
 5136 SESU     SESU     1        N2      -**** WAT      TIP3     21855    H1            1.7918
 5139 SESU     SESU     1        N3      -**** WAT      TIP3     16817    H1            2.9595
 5139 SESU     SESU     1        N3      -**** WAT      TIP3     21855    H1            2.6440
 5170 SESU     SESU     1        O       -**** WAT      TIP3     18451    H2            2.1572
 5170 SESU     SESU     1        O       -**** WAT      TIP3     21855    H1            2.9537
 5182 SESU     SESU     1        CL1     -**** WAT      TIP3     16611    H2            2.9475
 5136 SESU     SESU     1        N2      -**** WAT      TIP3     16817    H1            1.7942
 5136 SESU     SESU     1        N2      -**** WAT      TIP3     21855    H1            2.0331
 5139 SESU     SESU     1        N3      -**** WAT      TIP3     16817    H1            2.9871
 5170 SESU     SESU     1        O       -**** WAT      TIP3     18451    H2            1.9753
 5170 SESU     SESU     1        O       -**** WAT      TIP3     21855    H1            2.6919
 5182 SESU     SESU     1        CL1     -**** WAT      TIP3     16611    H2            2.2598
 5136 SESU     SESU     1        N2      -**** WAT      TIP3     16817    H1            1.9365
 5136 SESU     SESU     1        N2      -**** WAT      TIP3     21855    H1            1.9714
 5136 SESU     SESU     1        N2      -**** WAT      TIP3     21855    H2            2.9012
 5139 SESU     SESU     1        N3      -**** WAT      TIP3     16817    H1            2.8989
 5139 SESU     SESU     1        N3      -**** WAT      TIP3     21855    H1            2.5979
 5136 SESU     SESU     1        N2      -**** WAT      TIP3     16817    H1            2.2529
 5136 SESU     SESU     1        N2      -**** WAT      TIP3     21855    H1            2.1773
 5139 SESU     SESU     1        N3      -**** WAT      TIP3     16817    H1            2.9274
 5139 SESU     SESU     1        N3      -**** WAT      TIP3     21855    H1            2.9124
 5136 SESU     SESU     1        N2      -**** WAT      TIP3     16817    H1            1.7364
 5136 SESU     SESU     1        N2      -**** WAT      TIP3     21855    H1            2.0401
 5136 SESU     SESU     1        N2      -**** WAT      TIP3     21855    H2            2.9841
 5139 SESU     SESU     1        N3      -**** WAT      TIP3     16817    H1            2.8099
 5139 SESU     SESU     1        N3      -**** WAT      TIP3     21855    H1            2.9856
 5170 SESU     SESU     1        O       -**** WAT      TIP3     18451    H2            2.1893
 5170 SESU     SESU     1        O       -**** WAT      TIP3     21855    H1            2.9319
 5182 SESU     SESU     1        CL1     -**** WAT      TIP3     16611    H2            2.2709
 5136 SESU     SESU     1        N2      -**** WAT      TIP3     16817    H1            2.0222
 5136 SESU     SESU     1        N2      -**** WAT      TIP3     16817    H2            2.9475
 5136 SESU     SESU     1        N2      -**** WAT      TIP3     21855    H1            1.9757
 5139 SESU     SESU     1        N3      -**** WAT      TIP3     21855    H1            2.7774
 5170 SESU     SESU     1        O       -**** WAT      TIP3     18451    H2            2.1211
 5171 SESU     SESU     1        O1      -**** WAT      TIP3     16817    H1            2.6097
 5136 SESU     SESU     1        N2      -**** WAT      TIP3     16817    H1            1.9345
 5136 SESU     SESU     1        N2      -**** WAT      TIP3     21855    H1            2.0779
 5139 SESU     SESU     1        N3      -**** WAT      TIP3     16817    H1            2.7835
 5139 SESU     SESU     1        N3      -**** WAT      TIP3     21855    H1            2.8856
 5170 SESU     SESU     1        O       -**** WAT      TIP3     18451    H2            1.7811
 5182 SESU     SESU     1        CL1     -**** WAT      TIP3     16611    H1            2.7350
 5136 SESU     SESU     1        N2      -**** WAT      TIP3     16817    H1            1.7805
 5136 SESU     SESU     1        N2      -**** WAT      TIP3     21855    H1            1.9606
 5139 SESU     SESU     1        N3      -**** WAT      TIP3     16817    H1            2.7737
 5170 SESU     SESU     1        O       -**** WAT      TIP3     18451    H2            1.8849
 5170 SESU     SESU     1        O       -**** WAT      TIP3     21855    H1            2.3655
 5182 SESU     SESU     1        CL1     -**** WAT      TIP3     16611    H1            2.9980
 5136 SESU     SESU     1        N2      -**** WAT      TIP3     16817    H1            1.9593
 5136 SESU     SESU     1        N2      -**** WAT      TIP3     21855    H2            1.9139
 5139 SESU     SESU     1        N3      -**** WAT      TIP3     16817    H1            2.8656
 5139 SESU     SESU     1        N3      -**** WAT      TIP3     21855    H2            2.5582
 5170 SESU     SESU     1        O       -**** WAT      TIP3     18451    H2            1.7981
 5136 SESU     SESU     1        N2      -**** WAT      TIP3     16817    H1            1.8196
 5136 SESU     SESU     1        N2      -**** WAT      TIP3     21855    H2            1.9489
 5139 SESU     SESU     1        N3      -**** WAT      TIP3     16817    H1            2.7180
 5139 SESU     SESU     1        N3      -**** WAT      TIP3     21855    H2            2.8006
 5170 SESU     SESU     1        O       -**** WAT      TIP3     18451    H2            2.0566
 5170 SESU     SESU     1        O       -**** WAT      TIP3     21855    H2            2.8735
 5182 SESU     SESU     1        CL1     -**** WAT      TIP3     16611    H2            2.2207
 5136 SESU     SESU     1        N2      -**** WAT      TIP3     16817    H1            1.9513
 5136 SESU     SESU     1        N2      -**** WAT      TIP3     21855    H2            2.1294
 5139 SESU     SESU     1        N3      -**** WAT      TIP3     16817    H1            2.7233
 5139 SESU     SESU     1        N3      -**** WAT      TIP3     21855    H2            2.9376
 5170 SESU     SESU     1        O       -**** WAT      TIP3     18451    H2            2.1584
 5170 SESU     SESU     1        O       -**** WAT      TIP3     21855    H2            2.7481
 5182 SESU     SESU     1        CL1     -**** WAT      TIP3     16611    H2            2.8984
 5136 SESU     SESU     1        N2      -**** WAT      TIP3     16817    H1            2.1096
 5136 SESU     SESU     1        N2      -**** WAT      TIP3     21855    H2            1.7251
 5139 SESU     SESU     1        N3      -**** WAT      TIP3     16817    H1            2.7145
 5139 SESU     SESU     1        N3      -**** WAT      TIP3     21855    H2            2.7827
 5170 SESU     SESU     1        O       -**** WAT      TIP3     21855    H2            2.5918
 5182 SESU     SESU     1        CL1     -**** WAT      TIP3     16611    H2            2.9279
 5136 SESU     SESU     1        N2      -**** WAT      TIP3     16817    H1            2.0355
 5136 SESU     SESU     1        N2      -**** WAT      TIP3     21855    H2            1.8058
 5139 SESU     SESU     1        N3      -**** WAT      TIP3     16817    H1            2.9713
 5139 SESU     SESU     1        N3      -**** WAT      TIP3     21855    H2            2.6720
 5170 SESU     SESU     1        O       -**** WAT      TIP3     18451    H1            1.9398
 5170 SESU     SESU     1        O       -**** WAT      TIP3     18451    H2            2.9319
 5182 SESU     SESU     1        CL1     -**** WAT      TIP3     16611    H1            2.2416
 5136 SESU     SESU     1        N2      -**** WAT      TIP3     16817    H1            2.0619
 5136 SESU     SESU     1        N2      -**** WAT      TIP3     21855    H1            2.8839
 5136 SESU     SESU     1        N2      -**** WAT      TIP3     21855    H2            1.9787
 5139 SESU     SESU     1        N3      -**** WAT      TIP3     16817    H1            2.8525
 5139 SESU     SESU     1        N3      -**** WAT      TIP3     21855    H2            2.8976
 5170 SESU     SESU     1        O       -**** WAT      TIP3     18379    H1            2.9861
 5170 SESU     SESU     1        O       -**** WAT      TIP3     18451    H1            1.8801
 5182 SESU     SESU     1        CL1     -**** WAT      TIP3     16611    H1            2.5997
 5136 SESU     SESU     1        N2      -**** WAT      TIP3     16817    H1            2.0420
 5136 SESU     SESU     1        N2      -**** WAT      TIP3     21855    H2            1.9353
 5139 SESU     SESU     1        N3      -**** WAT      TIP3     16817    H1            2.8382
 5139 SESU     SESU     1        N3      -**** WAT      TIP3     21855    H2            2.8131
 5170 SESU     SESU     1        O       -**** WAT      TIP3     18451    H1            1.6653
 5170 SESU     SESU     1        O       -**** WAT      TIP3     21855    H2            2.8956
 5171 SESU     SESU     1        O1      -**** WAT      TIP3     16817    H1            2.8744
 5136 SESU     SESU     1        N2      -**** WAT      TIP3     16817    H1            2.1193
 5136 SESU     SESU     1        N2      -**** WAT      TIP3     21855    H2            1.8543
 5139 SESU     SESU     1        N3      -**** WAT      TIP3     16817    H1            2.4179
 5139 SESU     SESU     1        N3      -**** WAT      TIP3     21855    H2            2.7640
 5170 SESU     SESU     1        O       -**** WAT      TIP3     18451    H1            2.9955
 5170 SESU     SESU     1        O       -**** WAT      TIP3     21855    H2            2.9094
 5182 SESU     SESU     1        CL1     -**** WAT      TIP3     16611    H1            2.7064
 5136 SESU     SESU     1        N2      -**** WAT      TIP3     16817    H1            2.1052
 5136 SESU     SESU     1        N2      -**** WAT      TIP3     21855    H1            2.9779
 5136 SESU     SESU     1        N2      -**** WAT      TIP3     21855    H2            2.0327
 5139 SESU     SESU     1        N3      -**** WAT      TIP3     21855    H2            2.8681
 5170 SESU     SESU     1        O       -**** WAT      TIP3     18451    H1            1.7960
 5136 SESU     SESU     1        N2      -**** WAT      TIP3     16817    H1            1.7833
 5136 SESU     SESU     1        N2      -**** WAT      TIP3     21855    H1            2.9253
 5136 SESU     SESU     1        N2      -**** WAT      TIP3     21855    H2            1.9425
 5139 SESU     SESU     1        N3      -**** WAT      TIP3     16817    H1            2.8318
 5139 SESU     SESU     1        N3      -**** WAT      TIP3     21855    H2            2.5765
 5170 SESU     SESU     1        O       -**** WAT      TIP3     18379    H2            2.6132
 5170 SESU     SESU     1        O       -**** WAT      TIP3     18451    H1            1.7761
 5170 SESU     SESU     1        O       -**** WAT      TIP3     21855    H1            2.9077
 5171 SESU     SESU     1        O1      -**** WAT      TIP3     16817    H1            2.9869
 5182 SESU     SESU     1        CL1     -**** WAT      TIP3     16611    H2            2.2376
 5136 SESU     SESU     1        N2      -**** WAT      TIP3     16817    H1            2.0609
 5136 SESU     SESU     1        N2      -**** WAT      TIP3     21855    H2            1.9203
 5139 SESU     SESU     1        N3      -**** WAT      TIP3     16817    H1            2.8334
 5139 SESU     SESU     1        N3      -**** WAT      TIP3     21855    H2            2.7497
 5170 SESU     SESU     1        O       -**** WAT      TIP3     18451    H1            2.0596
 5170 SESU     SESU     1        O       -**** WAT      TIP3     21855    H2            2.9304
 5182 SESU     SESU     1        CL1     -**** WAT      TIP3     16611    H1            2.1499
 5136 SESU     SESU     1        N2      -**** WAT      TIP3     16817    H1            2.0486
 5136 SESU     SESU     1        N2      -**** WAT      TIP3     21855    H1            2.9145
 5136 SESU     SESU     1        N2      -**** WAT      TIP3     21855    H2            2.0410
 5139 SESU     SESU     1        N3      -**** WAT      TIP3     21855    H2            2.9427
 5170 SESU     SESU     1        O       -**** WAT      TIP3     18379    H2            2.4642
 5170 SESU     SESU     1        O       -**** WAT      TIP3     18451    H1            2.0248
 5182 SESU     SESU     1        CL1     -**** WAT      TIP3     16611    H1            2.7921
 5136 SESU     SESU     1        N2      -**** WAT      TIP3     16817    H1            2.9109
 5136 SESU     SESU     1        N2      -**** WAT      TIP3     21855    H2            1.9591
 5139 SESU     SESU     1        N3      -**** WAT      TIP3     21855    H2            2.7488
 5170 SESU     SESU     1        O       -**** WAT      TIP3     18451    H1            1.8191
 5182 SESU     SESU     1        CL1     -**** WAT      TIP3     16611    H1            2.8892
 5182 SESU     SESU     1        CL1     -**** WAT      TIP3     16611    H2            2.5500
 5136 SESU     SESU     1        N2      -**** WAT      TIP3     16817    H1            2.0394
 5136 SESU     SESU     1        N2      -**** WAT      TIP3     21855    H1            2.8893
 5136 SESU     SESU     1        N2      -**** WAT      TIP3     21855    H2            1.8697
 5139 SESU     SESU     1        N3      -**** WAT      TIP3     16817    H1            2.8196
 5139 SESU     SESU     1        N3      -**** WAT      TIP3     21855    H1            2.7965
 5139 SESU     SESU     1        N3      -**** WAT      TIP3     21855    H2            2.7474
 5170 SESU     SESU     1        O       -**** WAT      TIP3     18451    H1            2.2722
 5170 SESU     SESU     1        O       -**** WAT      TIP3     21855    H2            2.9327
 5136 SESU     SESU     1        N2      -**** WAT      TIP3     16817    H1            1.9372
 5136 SESU     SESU     1        N2      -**** WAT      TIP3     21855    H2            1.9709
 5139 SESU     SESU     1        N3      -**** WAT      TIP3     16817    H1            2.7050
 5139 SESU     SESU     1        N3      -**** WAT      TIP3     21855    H2            2.7922
 5170 SESU     SESU     1        O       -**** WAT      TIP3     18451    H2            1.8216
 5170 SESU     SESU     1        O       -**** WAT      TIP3     21855    H2            2.9516
 5136 SESU     SESU     1        N2      -**** WAT      TIP3     16817    H1            1.9558
 5136 SESU     SESU     1        N2      -**** WAT      TIP3     21855    H1            2.9344
 5136 SESU     SESU     1        N2      -**** WAT      TIP3     21855    H2            1.8288
 5139 SESU     SESU     1        N3      -**** WAT      TIP3     16817    H1            2.6245
 5139 SESU     SESU     1        N3      -**** WAT      TIP3     21855    H2            2.9285
 5170 SESU     SESU     1        O       -**** WAT      TIP3     18451    H2            1.8462
 5170 SESU     SESU     1        O       -**** WAT      TIP3     21855    H2            2.7706
 5182 SESU     SESU     1        CL1     -**** WAT      TIP3     16611    H2            1.9859
 5136 SESU     SESU     1        N2      -**** WAT      TIP3     16817    H1            1.8836
 5136 SESU     SESU     1        N2      -**** WAT      TIP3     21855    H2            1.8609
 5139 SESU     SESU     1        N3      -**** WAT      TIP3     16817    H1            2.9059
 5139 SESU     SESU     1        N3      -**** WAT      TIP3     21855    H2            2.8336
 5170 SESU     SESU     1        O       -**** WAT      TIP3     18451    H2            1.8808
 5170 SESU     SESU     1        O       -**** WAT      TIP3     21855    H2            2.9212
 5136 SESU     SESU     1        N2      -**** WAT      TIP3     16817    H1            2.3417
 5136 SESU     SESU     1        N2      -**** WAT      TIP3     21855    H2            1.8685
 5139 SESU     SESU     1        N3      -**** WAT      TIP3     16817    H1            2.6996
 5139 SESU     SESU     1        N3      -**** WAT      TIP3     21855    H2            2.7796
 5170 SESU     SESU     1        O       -**** WAT      TIP3     18451    H2            2.0599
 5170 SESU     SESU     1        O       -**** WAT      TIP3     21855    H2            2.8856
 5182 SESU     SESU     1        CL1     -**** WAT      TIP3     16611    H2            2.6278
 5136 SESU     SESU     1        N2      -**** WAT      TIP3     16817    H1            2.3785
 5136 SESU     SESU     1        N2      -**** WAT      TIP3     21855    H2            2.1496
 5139 SESU     SESU     1        N3      -**** WAT      TIP3     16817    H1            2.9460
 5139 SESU     SESU     1        N3      -**** WAT      TIP3     21855    H2            2.9814
 5170 SESU     SESU     1        O       -**** WAT      TIP3     18451    H2            1.9677
 5170 SESU     SESU     1        O       -**** WAT      TIP3     21855    H2            2.9042
 5136 SESU     SESU     1        N2      -**** WAT      TIP3     16817    H1            2.7450
 5136 SESU     SESU     1        N2      -**** WAT      TIP3     21855    H2            2.0078
 5139 SESU     SESU     1        N3      -**** WAT      TIP3     16817    H1            2.5759
 5139 SESU     SESU     1        N3      -**** WAT      TIP3     21855    H2            2.7643
 5170 SESU     SESU     1        O       -**** WAT      TIP3     18451    H2            1.8100
 5170 SESU     SESU     1        O       -**** WAT      TIP3     21855    H2            2.8200
 5136 SESU     SESU     1        N2      -**** WAT      TIP3     16817    H1            1.9196
 5136 SESU     SESU     1        N2      -**** WAT      TIP3     21855    H2            2.4162
 5139 SESU     SESU     1        N3      -**** WAT      TIP3     16817    H1            2.7470
 5139 SESU     SESU     1        N3      -**** WAT      TIP3     21855    H2            2.8765
 5182 SESU     SESU     1        CL1     -**** WAT      TIP3     9007     H1            1.8006
 5136 SESU     SESU     1        N2      -**** WAT      TIP3     16817    H1            1.8500
 5136 SESU     SESU     1        N2      -**** WAT      TIP3     21855    H1            2.6006
 5139 SESU     SESU     1        N3      -**** WAT      TIP3     16817    H1            2.8425
 5170 SESU     SESU     1        O       -**** WAT      TIP3     5066     H1            2.1492
 5182 SESU     SESU     1        CL1     -**** WAT      TIP3     9007     H2            2.5158
 5136 SESU     SESU     1        N2      -**** WAT      TIP3     16817    H1            1.9620
 5136 SESU     SESU     1        N2      -**** WAT      TIP3     21855    H1            2.0363
 5139 SESU     SESU     1        N3      -**** WAT      TIP3     21855    H1            2.8570
 5170 SESU     SESU     1        O       -**** WAT      TIP3     5066     H1            2.1635
 5170 SESU     SESU     1        O       -**** WAT      TIP3     5066     H2            2.8403
 5182 SESU     SESU     1        CL1     -**** WAT      TIP3     9007     H1            2.0004
 5136 SESU     SESU     1        N2      -**** WAT      TIP3     16817    H1            1.8200
 5136 SESU     SESU     1        N2      -**** WAT      TIP3     21855    H1            2.2261
 5139 SESU     SESU     1        N3      -**** WAT      TIP3     16817    H1            2.6838
 5139 SESU     SESU     1        N3      -**** WAT      TIP3     21855    H1            2.9179
 5170 SESU     SESU     1        O       -**** WAT      TIP3     18379    H1            2.7553
 5182 SESU     SESU     1        CL1     -**** WAT      TIP3     16611    H1            2.8509
 5136 SESU     SESU     1        N2      -**** WAT      TIP3     16817    H1            2.0457
 5136 SESU     SESU     1        N2      -**** WAT      TIP3     21855    H1            1.7772
 5136 SESU     SESU     1        N2      -**** WAT      TIP3     21855    H2            2.9554
 5139 SESU     SESU     1        N3      -**** WAT      TIP3     16817    H1            2.8069
 5139 SESU     SESU     1        N3      -**** WAT      TIP3     21855    H1            2.7427
 5170 SESU     SESU     1        O       -**** WAT      TIP3     18379    H1            2.7619
 5170 SESU     SESU     1        O       -**** WAT      TIP3     21855    H1            2.8042
 5170 SESU     SESU     1        O       -**** WAT      TIP3     21855    H2            2.9908
 5182 SESU     SESU     1        CL1     -**** WAT      TIP3     16611    H1            1.9948
 5136 SESU     SESU     1        N2      -**** WAT      TIP3     16817    H1            1.9323
 5136 SESU     SESU     1        N2      -**** WAT      TIP3     21855    H1            2.1556
 5139 SESU     SESU     1        N3      -**** WAT      TIP3     16817    H1            2.9699
 5139 SESU     SESU     1        N3      -**** WAT      TIP3     21855    H1            2.6669
 5170 SESU     SESU     1        O       -**** WAT      TIP3     18451    H1            1.8634
 5182 SESU     SESU     1        CL1     -**** WAT      TIP3     16611    H2            1.8524
 5136 SESU     SESU     1        N2      -**** WAT      TIP3     16817    H1            1.8548
 5136 SESU     SESU     1        N2      -**** WAT      TIP3     21855    H1            2.0257
 5139 SESU     SESU     1        N3      -**** WAT      TIP3     21855    H1            2.9170
 5170 SESU     SESU     1        O       -**** WAT      TIP3     18451    H1            1.9345
 5170 SESU     SESU     1        O       -**** WAT      TIP3     21855    H1            2.8381
 5171 SESU     SESU     1        O1      -**** WAT      TIP3     16817    H1            2.9176
 5182 SESU     SESU     1        CL1     -**** WAT      TIP3     16611    H2            2.1066
 5136 SESU     SESU     1        N2      -**** WAT      TIP3     16817    H1            1.9159
 5136 SESU     SESU     1        N2      -**** WAT      TIP3     21855    H1            2.1279
 5139 SESU     SESU     1        N3      -**** WAT      TIP3     16817    H1            2.7249
 5139 SESU     SESU     1        N3      -**** WAT      TIP3     21855    H1            2.7697
 5170 SESU     SESU     1        O       -**** WAT      TIP3     18451    H1            1.8709
 5136 SESU     SESU     1        N2      -**** WAT      TIP3     16817    H1            1.8893
 5136 SESU     SESU     1        N2      -**** WAT      TIP3     21855    H1            2.1942
 5170 SESU     SESU     1        O       -**** WAT      TIP3     18451    H2            2.1084
 5170 SESU     SESU     1        O       -**** WAT      TIP3     21855    H1            2.6569
 5136 SESU     SESU     1        N2      -**** WAT      TIP3     16817    H1            1.8858
 5136 SESU     SESU     1        N2      -**** WAT      TIP3     21855    H1            1.9402
 5139 SESU     SESU     1        N3      -**** WAT      TIP3     16817    H1            2.8982
 5139 SESU     SESU     1        N3      -**** WAT      TIP3     21855    H1            2.7601
 5170 SESU     SESU     1        O       -**** WAT      TIP3     18451    H2            2.4500
 5170 SESU     SESU     1        O       -**** WAT      TIP3     21855    H1            2.8605
 5182 SESU     SESU     1        CL1     -**** WAT      TIP3     16611    H1            2.3400
 5136 SESU     SESU     1        N2      -**** WAT      TIP3     16817    H1            1.9807
 5136 SESU     SESU     1        N2      -**** WAT      TIP3     21855    H1            2.2106
 5136 SESU     SESU     1        N2      -**** WAT      TIP3     21855    H2            2.7474
 5139 SESU     SESU     1        N3      -**** WAT      TIP3     16817    H1            2.7766
 5139 SESU     SESU     1        N3      -**** WAT      TIP3     21855    H1            2.8319
 5170 SESU     SESU     1        O       -**** WAT      TIP3     21855    H2            2.7045
 5182 SESU     SESU     1        CL1     -**** WAT      TIP3     16611    H2            2.1530
 5136 SESU     SESU     1        N2      -**** WAT      TIP3     16817    H1            2.1617
 5136 SESU     SESU     1        N2      -**** WAT      TIP3     21855    H1            2.1272
 5139 SESU     SESU     1        N3      -**** WAT      TIP3     16817    H1            2.7646
 5139 SESU     SESU     1        N3      -**** WAT      TIP3     21855    H1            2.9290
 5170 SESU     SESU     1        O       -**** WAT      TIP3     18451    H1            2.0169
 5182 SESU     SESU     1        CL1     -**** WAT      TIP3     16611    H2            2.0227
 5136 SESU     SESU     1        N2      -**** WAT      TIP3     16817    H1            1.7821
 5136 SESU     SESU     1        N2      -**** WAT      TIP3     21855    H1            2.1296
 5136 SESU     SESU     1        N2      -**** WAT      TIP3     21855    H2            2.9772
 5139 SESU     SESU     1        N3      -**** WAT      TIP3     16817    H1            2.8400
 5170 SESU     SESU     1        O       -**** WAT      TIP3     18451    H1            1.9199
 5182 SESU     SESU     1        CL1     -**** WAT      TIP3     16611    H2            2.1164
 5136 SESU     SESU     1        N2      -**** WAT      TIP3     16817    H1            2.3170
 5136 SESU     SESU     1        N2      -**** WAT      TIP3     21855    H1            1.9948
 5139 SESU     SESU     1        N3      -**** WAT      TIP3     21855    H1            2.6756
 5170 SESU     SESU     1        O       -**** WAT      TIP3     18451    H2            1.9358
 5170 SESU     SESU     1        O       -**** WAT      TIP3     21855    H1            2.9842
 5170 SESU     SESU     1        O       -**** WAT      TIP3     22970    H1            2.7626
 5182 SESU     SESU     1        CL1     -**** WAT      TIP3     16611    H1            1.9023
 5136 SESU     SESU     1        N2      -**** WAT      TIP3     16817    H1            1.8374
 5136 SESU     SESU     1        N2      -**** WAT      TIP3     21855    H1            2.2236
 5139 SESU     SESU     1        N3      -**** WAT      TIP3     16817    H1            2.7870
 5139 SESU     SESU     1        N3      -**** WAT      TIP3     21855    H1            2.7017
 5170 SESU     SESU     1        O       -**** WAT      TIP3     17816    H2            2.9958
 5170 SESU     SESU     1        O       -**** WAT      TIP3     18451    H2            1.7024
 5182 SESU     SESU     1        CL1     -**** WAT      TIP3     16611    H2            1.7821
 5136 SESU     SESU     1        N2      -**** WAT      TIP3     16817    H1            1.8509
 5136 SESU     SESU     1        N2      -**** WAT      TIP3     21855    H1            2.1733
 5139 SESU     SESU     1        N3      -**** WAT      TIP3     21855    H1            2.5851
 5170 SESU     SESU     1        O       -**** WAT      TIP3     18451    H2            1.8354
 5182 SESU     SESU     1        CL1     -**** WAT      TIP3     16611    H1            2.9067
 5136 SESU     SESU     1        N2      -**** WAT      TIP3     16817    H1            1.8221
 5136 SESU     SESU     1        N2      -**** WAT      TIP3     21855    H1            2.3494
 5139 SESU     SESU     1        N3      -**** WAT      TIP3     16817    H1            2.8327
 5139 SESU     SESU     1        N3      -**** WAT      TIP3     21855    H1            2.6456
 5170 SESU     SESU     1        O       -**** WAT      TIP3     18451    H2            1.8668
 5182 SESU     SESU     1        CL1     -**** WAT      TIP3     16611    H1            2.4682
 5136 SESU     SESU     1        N2      -**** WAT      TIP3     16817    H1            2.1092
 5136 SESU     SESU     1        N2      -**** WAT      TIP3     21855    H1            2.2774
 5136 SESU     SESU     1        N2      -**** WAT      TIP3     21855    H2            2.9898
 5139 SESU     SESU     1        N3      -**** WAT      TIP3     21855    H1            2.8518
 5170 SESU     SESU     1        O       -**** WAT      TIP3     18451    H2            1.8028
 5136 SESU     SESU     1        N2      -**** WAT      TIP3     16817    H1            1.9479
 5136 SESU     SESU     1        N2      -**** WAT      TIP3     21855    H1            2.0224
 5139 SESU     SESU     1        N3      -**** WAT      TIP3     21855    H1            2.9026
 5170 SESU     SESU     1        O       -**** WAT      TIP3     18451    H2            1.9053
 5170 SESU     SESU     1        O       -**** WAT      TIP3     21855    H1            2.7964
 5136 SESU     SESU     1        N2      -**** WAT      TIP3     16817    H1            1.9071
 5136 SESU     SESU     1        N2      -**** WAT      TIP3     21855    H1            2.1074
 5139 SESU     SESU     1        N3      -**** WAT      TIP3     16817    H1            2.6988
 5139 SESU     SESU     1        N3      -**** WAT      TIP3     21855    H1            2.5191
 5170 SESU     SESU     1        O       -**** WAT      TIP3     18451    H1            1.9215
 5182 SESU     SESU     1        CL1     -**** WAT      TIP3     16611    H2            2.3975
 5136 SESU     SESU     1        N2      -**** WAT      TIP3     16817    H1            2.7548
 5136 SESU     SESU     1        N2      -**** WAT      TIP3     21855    H1            2.0945
 5139 SESU     SESU     1        N3      -**** WAT      TIP3     21855    H1            2.6031
 5170 SESU     SESU     1        O       -**** WAT      TIP3     18451    H1            1.8774
 5182 SESU     SESU     1        CL1     -**** WAT      TIP3     16611    H2            2.5912
 5136 SESU     SESU     1        N2      -**** WAT      TIP3     16817    H1            1.7182
 5136 SESU     SESU     1        N2      -**** WAT      TIP3     21855    H1            1.9362
 5139 SESU     SESU     1        N3      -**** WAT      TIP3     16817    H1            2.8716
 5139 SESU     SESU     1        N3      -**** WAT      TIP3     21855    H1            2.7431
 5170 SESU     SESU     1        O       -**** WAT      TIP3     18451    H1            1.8878
 5170 SESU     SESU     1        O       -**** WAT      TIP3     21855    H1            2.9529
 5136 SESU     SESU     1        N2      -**** WAT      TIP3     16817    H1            2.3968
 5136 SESU     SESU     1        N2      -**** WAT      TIP3     21855    H1            2.0608
 5170 SESU     SESU     1        O       -**** WAT      TIP3     18451    H1            2.2629
 5170 SESU     SESU     1        O       -**** WAT      TIP3     21855    H1            2.7484
 5182 SESU     SESU     1        CL1     -**** WAT      TIP3     16611    H1            2.3698
 5182 SESU     SESU     1        CL1     -**** WAT      TIP3     16611    H2            2.9900
 5136 SESU     SESU     1        N2      -**** WAT      TIP3     16817    H1            1.9313
 5136 SESU     SESU     1        N2      -**** WAT      TIP3     21855    H1            2.0626
 5136 SESU     SESU     1        N2      -**** WAT      TIP3     21855    H2            2.9901
 5139 SESU     SESU     1        N3      -**** WAT      TIP3     16817    H1            2.8488
 5139 SESU     SESU     1        N3      -**** WAT      TIP3     21855    H1            2.9045
 5170 SESU     SESU     1        O       -**** WAT      TIP3     18451    H1            1.7805
 5170 SESU     SESU     1        O       -**** WAT      TIP3     21855    H1            2.8468
 5182 SESU     SESU     1        CL1     -**** WAT      TIP3     16611    H1            2.0057
 5136 SESU     SESU     1        N2      -**** WAT      TIP3     16817    H1            1.9637
 5136 SESU     SESU     1        N2      -**** WAT      TIP3     21855    H1            2.5044
 5139 SESU     SESU     1        N3      -**** WAT      TIP3     16817    H1            2.9052
 5182 SESU     SESU     1        CL1     -**** WAT      TIP3     16611    H2            2.1429
 5136 SESU     SESU     1        N2      -**** WAT      TIP3     16817    H1            1.8496
 5136 SESU     SESU     1        N2      -**** WAT      TIP3     21855    H2            2.0002
 5139 SESU     SESU     1        N3      -**** WAT      TIP3     16817    H1            2.7310
 5139 SESU     SESU     1        N3      -**** WAT      TIP3     21855    H2            2.5689
 5170 SESU     SESU     1        O       -**** WAT      TIP3     18379    H1            2.7541
 5170 SESU     SESU     1        O       -**** WAT      TIP3     21855    H1            2.9942
 5182 SESU     SESU     1        CL1     -**** WAT      TIP3     16611    H2            1.8456
 5136 SESU     SESU     1        N2      -**** WAT      TIP3     16817    H1            2.1692
 5136 SESU     SESU     1        N2      -**** WAT      TIP3     21855    H2            2.2526
 5139 SESU     SESU     1        N3      -**** WAT      TIP3     16817    H1            2.8607
 5170 SESU     SESU     1        O       -**** WAT      TIP3     18379    H1            2.4212
 5136 SESU     SESU     1        N2      -**** WAT      TIP3     16817    H1            1.8279
 5136 SESU     SESU     1        N2      -**** WAT      TIP3     21855    H1            1.8608
 5136 SESU     SESU     1        N2      -**** WAT      TIP3     21855    H2            2.8633
 5139 SESU     SESU     1        N3      -**** WAT      TIP3     16817    H1            2.8141
 5139 SESU     SESU     1        N3      -**** WAT      TIP3     21855    H1            2.7975
 5170 SESU     SESU     1        O       -**** WAT      TIP3     18379    H1            2.5963
 5170 SESU     SESU     1        O       -**** WAT      TIP3     21855    H1            2.8082
 5182 SESU     SESU     1        CL1     -**** WAT      TIP3     16611    H1            2.0632
 5136 SESU     SESU     1        N2      -**** WAT      TIP3     16817    H1            1.7754
 5136 SESU     SESU     1        N2      -**** WAT      TIP3     21855    H1            1.9953
 5139 SESU     SESU     1        N3      -**** WAT      TIP3     16817    H1            2.7245
 5139 SESU     SESU     1        N3      -**** WAT      TIP3     21855    H1            2.8701
 5170 SESU     SESU     1        O       -**** WAT      TIP3     18379    H1            2.6910
 5170 SESU     SESU     1        O       -**** WAT      TIP3     21855    H1            2.7582
 5182 SESU     SESU     1        CL1     -**** WAT      TIP3     16611    H2            2.0170
 5136 SESU     SESU     1        N2      -**** WAT      TIP3     16817    H1            2.3891
 5136 SESU     SESU     1        N2      -**** WAT      TIP3     21855    H1            2.5207
 5139 SESU     SESU     1        N3      -**** WAT      TIP3     16817    H1            2.7414
 5182 SESU     SESU     1        CL1     -**** WAT      TIP3     16611    H1            2.2744
 5136 SESU     SESU     1        N2      -**** WAT      TIP3     16817    H1            1.7762
 5136 SESU     SESU     1        N2      -**** WAT      TIP3     21855    H1            2.2068
 5139 SESU     SESU     1        N3      -**** WAT      TIP3     21855    H1            2.5925
 5170 SESU     SESU     1        O       -**** WAT      TIP3     15430    H2            2.0870
 5171 SESU     SESU     1        O1      -**** WAT      TIP3     16817    H1            2.7985
 5182 SESU     SESU     1        CL1     -**** WAT      TIP3     16611    H1            1.8601
 5136 SESU     SESU     1        N2      -**** WAT      TIP3     16817    H1            1.9565
 5136 SESU     SESU     1        N2      -**** WAT      TIP3     21855    H1            1.9694
 5139 SESU     SESU     1        N3      -**** WAT      TIP3     21855    H1            2.6635
 5170 SESU     SESU     1        O       -**** WAT      TIP3     15430    H2            1.9093
 5170 SESU     SESU     1        O       -**** WAT      TIP3     21855    H1            2.9936
 5182 SESU     SESU     1        CL1     -**** WAT      TIP3     9007     H2            2.6988
 5182 SESU     SESU     1        CL1     -**** WAT      TIP3     16611    H1            2.0122
 5136 SESU     SESU     1        N2      -**** WAT      TIP3     16817    H1            2.1103
 5136 SESU     SESU     1        N2      -**** WAT      TIP3     21855    H1            2.0590
 5139 SESU     SESU     1        N3      -**** WAT      TIP3     21855    H1            2.6169
 5170 SESU     SESU     1        O       -**** WAT      TIP3     18379    H2            1.8037
 5182 SESU     SESU     1        CL1     -**** WAT      TIP3     9007     H1            2.0800
 5136 SESU     SESU     1        N2      -**** WAT      TIP3     16817    H1            1.8568
 5136 SESU     SESU     1        N2      -**** WAT      TIP3     21855    H1            1.8758
 5136 SESU     SESU     1        N2      -**** WAT      TIP3     21855    H2            2.9573
 5139 SESU     SESU     1        N3      -**** WAT      TIP3     16817    H1            2.9898
 5139 SESU     SESU     1        N3      -**** WAT      TIP3     21855    H1            2.6368
 5170 SESU     SESU     1        O       -**** WAT      TIP3     18379    H2            1.8542
 5170 SESU     SESU     1        O       -**** WAT      TIP3     21855    H1            2.8987
 5182 SESU     SESU     1        CL1     -**** WAT      TIP3     9007     H2            1.9854
 5136 SESU     SESU     1        N2      -**** WAT      TIP3     16817    H2            1.9797
 5136 SESU     SESU     1        N2      -**** WAT      TIP3     21855    H1            1.8825
 5136 SESU     SESU     1        N2      -**** WAT      TIP3     21855    H2            2.9229
 5139 SESU     SESU     1        N3      -**** WAT      TIP3     21855    H1            2.4650
 5171 SESU     SESU     1        O1      -**** WAT      TIP3     16817    H2            2.9850
 5182 SESU     SESU     1        CL1     -**** WAT      TIP3     9007     H2            2.5057
 5136 SESU     SESU     1        N2      -**** WAT      TIP3     16817    H2            1.8115
 5136 SESU     SESU     1        N2      -**** WAT      TIP3     21855    H1            1.9842
 5139 SESU     SESU     1        N3      -**** WAT      TIP3     16817    H2            2.8495
 5139 SESU     SESU     1        N3      -**** WAT      TIP3     21855    H1            2.8284
 5170 SESU     SESU     1        O       -**** WAT      TIP3     21855    H1            2.9707
 5182 SESU     SESU     1        CL1     -**** WAT      TIP3     9007     H2            1.9861
 5136 SESU     SESU     1        N2      -**** WAT      TIP3     16817    H2            1.8944
 5136 SESU     SESU     1        N2      -**** WAT      TIP3     21855    H1            2.0094
 5139 SESU     SESU     1        N3      -**** WAT      TIP3     16817    H2            2.8248
 5139 SESU     SESU     1        N3      -**** WAT      TIP3     21855    H1            2.7899
 5182 SESU     SESU     1        CL1     -**** WAT      TIP3     9007     H2            2.3669
 5136 SESU     SESU     1        N2      -**** WAT      TIP3     16817    H2            1.8244
 5136 SESU     SESU     1        N2      -**** WAT      TIP3     21855    H1            2.1910
 5139 SESU     SESU     1        N3      -**** WAT      TIP3     16817    H2            2.8596
 5139 SESU     SESU     1        N3      -**** WAT      TIP3     21855    H1            2.7917
 5170 SESU     SESU     1        O       -**** WAT      TIP3     18379    H2            1.9980
 5182 SESU     SESU     1        CL1     -**** WAT      TIP3     9007     H1            1.9760
 5136 SESU     SESU     1        N2      -**** WAT      TIP3     16817    H2            1.7783
 5136 SESU     SESU     1        N2      -**** WAT      TIP3     21855    H1            1.9382
 5136 SESU     SESU     1        N2      -**** WAT      TIP3     21855    H2            2.9745
 5139 SESU     SESU     1        N3      -**** WAT      TIP3     21855    H1            2.7340
 5170 SESU     SESU     1        O       -**** WAT      TIP3     5066     H1            2.8048
 5170 SESU     SESU     1        O       -**** WAT      TIP3     18379    H2            1.7063
 5182 SESU     SESU     1        CL1     -**** WAT      TIP3     9007     H2            2.2253
 5136 SESU     SESU     1        N2      -**** WAT      TIP3     16817    H2            2.0419
 5136 SESU     SESU     1        N2      -**** WAT      TIP3     21855    H1            2.0127
 5136 SESU     SESU     1        N2      -**** WAT      TIP3     21855    H2            2.8449
 5139 SESU     SESU     1        N3      -**** WAT      TIP3     16817    H2            2.7803
 5139 SESU     SESU     1        N3      -**** WAT      TIP3     21855    H1            2.7436
 5170 SESU     SESU     1        O       -**** WAT      TIP3     22970    H2            2.9252
 5182 SESU     SESU     1        CL1     -**** WAT      TIP3     9007     H2            1.9387
 5136 SESU     SESU     1        N2      -**** WAT      TIP3     16817    H2            1.9134
 5136 SESU     SESU     1        N2      -**** WAT      TIP3     21855    H1            1.7472
 5136 SESU     SESU     1        N2      -**** WAT      TIP3     21855    H2            2.9264
 5139 SESU     SESU     1        N3      -**** WAT      TIP3     16817    H2            2.9323
 5139 SESU     SESU     1        N3      -**** WAT      TIP3     21855    H1            2.7103
 5139 SESU     SESU     1        N3      -**** WAT      TIP3     21855    H2            2.9839
 5170 SESU     SESU     1        O       -**** WAT      TIP3     21855    H1            2.8882
 5136 SESU     SESU     1        N2      -**** WAT      TIP3     16817    H2            1.8995
 5136 SESU     SESU     1        N2      -**** WAT      TIP3     21855    H1            2.1967
 5136 SESU     SESU     1        N2      -**** WAT      TIP3     21855    H2            2.8698
 5139 SESU     SESU     1        N3      -**** WAT      TIP3     16817    H2            2.8352
 5139 SESU     SESU     1        N3      -**** WAT      TIP3     21855    H1            2.9997
 5136 SESU     SESU     1        N2      -**** WAT      TIP3     16817    H2            2.0415
 5136 SESU     SESU     1        N2      -**** WAT      TIP3     21855    H1            2.0358
 5136 SESU     SESU     1        N2      -**** WAT      TIP3     21855    H2            2.9830
 5139 SESU     SESU     1        N3      -**** WAT      TIP3     16817    H2            2.8686
 5139 SESU     SESU     1        N3      -**** WAT      TIP3     21855    H1            2.6060
 5170 SESU     SESU     1        O       -**** WAT      TIP3     18379    H1            2.0251
 5182 SESU     SESU     1        CL1     -**** WAT      TIP3     9007     H1            2.2224
 5182 SESU     SESU     1        CL1     -**** WAT      TIP3     16611    H1            2.7649
 5136 SESU     SESU     1        N2      -**** WAT      TIP3     16817    H2            2.1236
 5136 SESU     SESU     1        N2      -**** WAT      TIP3     21855    H1            2.6678
 5136 SESU     SESU     1        N2      -**** WAT      TIP3     21855    H2            2.8441
 5139 SESU     SESU     1        N3      -**** WAT      TIP3     16817    H2            2.5360
 5139 SESU     SESU     1        N3      -**** WAT      TIP3     21855    H1            2.5634
 5136 SESU     SESU     1        N2      -**** WAT      TIP3     16817    H2            1.8473
 5136 SESU     SESU     1        N2      -**** WAT      TIP3     21855    H1            2.0076
 5136 SESU     SESU     1        N2      -**** WAT      TIP3     21855    H2            2.9306
 5139 SESU     SESU     1        N3      -**** WAT      TIP3     16817    H2            2.9632
 5139 SESU     SESU     1        N3      -**** WAT      TIP3     21855    H1            2.6931
 5170 SESU     SESU     1        O       -**** WAT      TIP3     18379    H1            1.7180
 5182 SESU     SESU     1        CL1     -**** WAT      TIP3     9007     H2            2.6145
 5136 SESU     SESU     1        N2      -**** WAT      TIP3     16817    H2            1.8823
 5136 SESU     SESU     1        N2      -**** WAT      TIP3     21855    H1            2.0029
 5139 SESU     SESU     1        N3      -**** WAT      TIP3     16817    H2            2.9389
 5139 SESU     SESU     1        N3      -**** WAT      TIP3     21855    H1            2.8353
 5170 SESU     SESU     1        O       -**** WAT      TIP3     18379    H2            1.9340
 5170 SESU     SESU     1        O       -**** WAT      TIP3     22970    H2            2.9944
 5182 SESU     SESU     1        CL1     -**** WAT      TIP3     9007     H1            2.6190
 5136 SESU     SESU     1        N2      -**** WAT      TIP3     16817    H2            2.1975
 5136 SESU     SESU     1        N2      -**** WAT      TIP3     21855    H1            1.8421
 5139 SESU     SESU     1        N3      -**** WAT      TIP3     21855    H1            2.5597
 5139 SESU     SESU     1        N3      -**** WAT      TIP3     21855    H2            2.8932
 5170 SESU     SESU     1        O       -**** WAT      TIP3     18379    H1            2.9906
 5170 SESU     SESU     1        O       -**** WAT      TIP3     18379    H2            1.6963
 5182 SESU     SESU     1        CL1     -**** WAT      TIP3     9007     H1            2.3114
 5136 SESU     SESU     1        N2      -**** WAT      TIP3     16817    H2            1.9590
 5136 SESU     SESU     1        N2      -**** WAT      TIP3     21855    H1            2.0855
 5139 SESU     SESU     1        N3      -**** WAT      TIP3     21855    H1            2.6603
 5170 SESU     SESU     1        O       -**** WAT      TIP3     18379    H2            1.8298
 5171 SESU     SESU     1        O1      -**** WAT      TIP3     16817    H2            2.9089
 5182 SESU     SESU     1        CL1     -**** WAT      TIP3     9007     H1            2.2428
 5136 SESU     SESU     1        N2      -**** WAT      TIP3     16817    H2            1.9688
 5136 SESU     SESU     1        N2      -**** WAT      TIP3     21855    H1            2.8357
 5136 SESU     SESU     1        N2      -**** WAT      TIP3     21855    H2            1.9626
 5139 SESU     SESU     1        N3      -**** WAT      TIP3     16817    H2            2.8538
 5139 SESU     SESU     1        N3      -**** WAT      TIP3     21855    H2            2.6156
 5170 SESU     SESU     1        O       -**** WAT      TIP3     18379    H2            1.7754
 5182 SESU     SESU     1        CL1     -**** WAT      TIP3     9007     H2            1.9698
 5136 SESU     SESU     1        N2      -**** WAT      TIP3     16817    H2            1.9284
 5136 SESU     SESU     1        N2      -**** WAT      TIP3     21855    H1            2.2505
 5139 SESU     SESU     1        N3      -**** WAT      TIP3     21855    H1            2.6988
 5170 SESU     SESU     1        O       -**** WAT      TIP3     18379    H2            1.7901
 5182 SESU     SESU     1        CL1     -**** WAT      TIP3     9007     H1            2.3840
 5136 SESU     SESU     1        N2      -**** WAT      TIP3     16817    H2            2.0265
 5136 SESU     SESU     1        N2      -**** WAT      TIP3     21855    H2            2.1343
 5139 SESU     SESU     1        N3      -**** WAT      TIP3     16817    H2            2.8016
 5139 SESU     SESU     1        N3      -**** WAT      TIP3     21855    H1            2.7071
 5139 SESU     SESU     1        N3      -**** WAT      TIP3     21855    H2            2.7243
 5170 SESU     SESU     1        O       -**** WAT      TIP3     18379    H2            1.9625
 5136 SESU     SESU     1        N2      -**** WAT      TIP3     16817    H1            1.9867
 5136 SESU     SESU     1        N2      -**** WAT      TIP3     21855    H2            2.0399
 5139 SESU     SESU     1        N3      -**** WAT      TIP3     16817    H1            2.5456
 5139 SESU     SESU     1        N3      -**** WAT      TIP3     21855    H2            2.7488
 5170 SESU     SESU     1        O       -**** WAT      TIP3     18379    H2            1.9369
 5182 SESU     SESU     1        CL1     -**** WAT      TIP3     9007     H1            1.9222
 5136 SESU     SESU     1        N2      -**** WAT      TIP3     16817    H1            1.8585
 5136 SESU     SESU     1        N2      -**** WAT      TIP3     21855    H2            1.9447
 5139 SESU     SESU     1        N3      -**** WAT      TIP3     16817    H1            2.9057
 5139 SESU     SESU     1        N3      -**** WAT      TIP3     21855    H1            2.9091
 5139 SESU     SESU     1        N3      -**** WAT      TIP3     21855    H2            2.5952
 5170 SESU     SESU     1        O       -**** WAT      TIP3     18379    H2            1.9147
 5182 SESU     SESU     1        CL1     -**** WAT      TIP3     9007     H1            1.9687
 5136 SESU     SESU     1        N2      -**** WAT      TIP3     16817    H1            1.8595
 5136 SESU     SESU     1        N2      -**** WAT      TIP3     21855    H2            1.9758
 5139 SESU     SESU     1        N3      -**** WAT      TIP3     21855    H2            2.6184
 5170 SESU     SESU     1        O       -**** WAT      TIP3     18379    H2            2.0775
 5170 SESU     SESU     1        O       -**** WAT      TIP3     21855    H2            2.9944
 5171 SESU     SESU     1        O1      -**** WAT      TIP3     16817    H1            2.8744
 5182 SESU     SESU     1        CL1     -**** WAT      TIP3     9007     H1            2.0508
 5136 SESU     SESU     1        N2      -**** WAT      TIP3     16817    H1            2.0512
 5136 SESU     SESU     1        N2      -**** WAT      TIP3     21855    H2            1.9369
 5139 SESU     SESU     1        N3      -**** WAT      TIP3     16817    H1            2.9695
 5139 SESU     SESU     1        N3      -**** WAT      TIP3     21855    H2            2.5992
 5170 SESU     SESU     1        O       -**** WAT      TIP3     18379    H2            1.9203
 5182 SESU     SESU     1        CL1     -**** WAT      TIP3     9007     H2            1.7388
 5136 SESU     SESU     1        N2      -**** WAT      TIP3     16817    H1            2.1554
 5136 SESU     SESU     1        N2      -**** WAT      TIP3     21855    H2            1.8842
 5139 SESU     SESU     1        N3      -**** WAT      TIP3     16817    H1            2.9569
 5139 SESU     SESU     1        N3      -**** WAT      TIP3     21855    H2            2.6467
 5170 SESU     SESU     1        O       -**** WAT      TIP3     18379    H2            1.7672
 5170 SESU     SESU     1        O       -**** WAT      TIP3     21855    H2            2.9890
 5182 SESU     SESU     1        CL1     -**** WAT      TIP3     9007     H2            2.0045
 5136 SESU     SESU     1        N2      -**** WAT      TIP3     16817    H1            1.9168
 5136 SESU     SESU     1        N2      -**** WAT      TIP3     21855    H1            2.1441
 5139 SESU     SESU     1        N3      -**** WAT      TIP3     16817    H1            2.7552
 5139 SESU     SESU     1        N3      -**** WAT      TIP3     21855    H1            2.6151
 5170 SESU     SESU     1        O       -**** WAT      TIP3     18379    H2            1.7748
 5182 SESU     SESU     1        CL1     -**** WAT      TIP3     9007     H2            1.9753
 5136 SESU     SESU     1        N2      -**** WAT      TIP3     16817    H1            1.8029
 5136 SESU     SESU     1        N2      -**** WAT      TIP3     21855    H1            2.2760
 5139 SESU     SESU     1        N3      -**** WAT      TIP3     16817    H1            2.8601
 5139 SESU     SESU     1        N3      -**** WAT      TIP3     21855    H1            2.5418
 5170 SESU     SESU     1        O       -**** WAT      TIP3     18379    H2            2.0041
 5136 SESU     SESU     1        N2      -**** WAT      TIP3     16817    H1            1.8754
 5136 SESU     SESU     1        N2      -**** WAT      TIP3     21855    H1            1.9435
 5136 SESU     SESU     1        N2      -**** WAT      TIP3     21855    H2            2.8708
 5139 SESU     SESU     1        N3      -**** WAT      TIP3     16817    H1            2.6359
 5139 SESU     SESU     1        N3      -**** WAT      TIP3     21855    H1            2.8915
 5170 SESU     SESU     1        O       -**** WAT      TIP3     18379    H2            1.9574
 5136 SESU     SESU     1        N2      -**** WAT      TIP3     16817    H1            1.9741
 5136 SESU     SESU     1        N2      -**** WAT      TIP3     21855    H1            2.1635
 5139 SESU     SESU     1        N3      -**** WAT      TIP3     16817    H1            2.9354
 5139 SESU     SESU     1        N3      -**** WAT      TIP3     21855    H1            2.6924
 5182 SESU     SESU     1        CL1     -**** WAT      TIP3     9007     H2            2.9562
 5136 SESU     SESU     1        N2      -**** WAT      TIP3     16817    H2            1.9335
 5136 SESU     SESU     1        N2      -**** WAT      TIP3     21855    H1            2.2448
 5136 SESU     SESU     1        N2      -**** WAT      TIP3     21855    H2            2.8850
 5139 SESU     SESU     1        N3      -**** WAT      TIP3     16817    H2            2.9029
 5136 SESU     SESU     1        N2      -**** WAT      TIP3     16817    H2            1.8350
 5136 SESU     SESU     1        N2      -**** WAT      TIP3     21855    H1            2.3142
 5136 SESU     SESU     1        N2      -**** WAT      TIP3     21855    H2            2.8856
 5139 SESU     SESU     1        N3      -**** WAT      TIP3     16817    H2            2.7030
 5139 SESU     SESU     1        N3      -**** WAT      TIP3     21855    H1            2.8417
 5170 SESU     SESU     1        O       -**** WAT      TIP3     18451    H2            2.6423
 5171 SESU     SESU     1        O1      -**** WAT      TIP3     16817    H2            2.9460
 5182 SESU     SESU     1        CL1     -**** WAT      TIP3     9007     H2            2.8174
 5136 SESU     SESU     1        N2      -**** WAT      TIP3     16817    H2            2.2751
 5136 SESU     SESU     1        N2      -**** WAT      TIP3     21855    H1            1.9307
 5139 SESU     SESU     1        N3      -**** WAT      TIP3     21855    H1            2.8550
 5170 SESU     SESU     1        O       -**** WAT      TIP3     21855    H1            2.6458
 5182 SESU     SESU     1        CL1     -**** WAT      TIP3     9007     H2            2.4981
 5136 SESU     SESU     1        N2      -**** WAT      TIP3     16817    H2            1.9807
 5136 SESU     SESU     1        N2      -**** WAT      TIP3     21855    H1            2.0706
 5139 SESU     SESU     1        N3      -**** WAT      TIP3     16817    H2            2.8554
 5139 SESU     SESU     1        N3      -**** WAT      TIP3     21855    H1            2.6616
 5170 SESU     SESU     1        O       -**** WAT      TIP3     21855    H1            2.9898
 5182 SESU     SESU     1        CL1     -**** WAT      TIP3     9007     H2            2.6863
 5136 SESU     SESU     1        N2      -**** WAT      TIP3     16817    H2            2.6094
 5136 SESU     SESU     1        N2      -**** WAT      TIP3     21855    H1            1.9421
 5139 SESU     SESU     1        N3      -**** WAT      TIP3     16817    H2            2.7417
 5139 SESU     SESU     1        N3      -**** WAT      TIP3     21855    H1            2.6806
 5136 SESU     SESU     1        N2      -**** WAT      TIP3     16817    H2            2.0291
 5136 SESU     SESU     1        N2      -**** WAT      TIP3     21855    H1            2.3875
 5139 SESU     SESU     1        N3      -**** WAT      TIP3     21855    H1            2.6089
 5170 SESU     SESU     1        O       -**** WAT      TIP3     18379    H2            1.9238
 5182 SESU     SESU     1        CL1     -**** WAT      TIP3     9007     H2            2.8299
 5136 SESU     SESU     1        N2      -**** WAT      TIP3     16817    H2            1.8294
 5136 SESU     SESU     1        N2      -**** WAT      TIP3     21855    H1            2.0595
 5139 SESU     SESU     1        N3      -**** WAT      TIP3     21855    H1            2.7614
 5170 SESU     SESU     1        O       -**** WAT      TIP3     18379    H2            1.9976
 5171 SESU     SESU     1        O1      -**** WAT      TIP3     16817    H2            2.9603
 5182 SESU     SESU     1        CL1     -**** WAT      TIP3     16611    H1            1.8804
 5136 SESU     SESU     1        N2      -**** WAT      TIP3     16817    H2            2.1188
 5136 SESU     SESU     1        N2      -**** WAT      TIP3     21855    H1            1.9125
 5136 SESU     SESU     1        N2      -**** WAT      TIP3     21855    H2            2.9469
 5139 SESU     SESU     1        N3      -**** WAT      TIP3     16817    H2            2.9007
 5139 SESU     SESU     1        N3      -**** WAT      TIP3     21855    H1            2.8570
 5170 SESU     SESU     1        O       -**** WAT      TIP3     5066     H2            2.8332
 5170 SESU     SESU     1        O       -**** WAT      TIP3     21855    H1            2.7855
 5182 SESU     SESU     1        CL1     -**** WAT      TIP3     16611    H2            1.8398
 5136 SESU     SESU     1        N2      -**** WAT      TIP3     16817    H2            1.8985
 5136 SESU     SESU     1        N2      -**** WAT      TIP3     21855    H1            1.7640
 5139 SESU     SESU     1        N3      -**** WAT      TIP3     16817    H2            2.8059
 5139 SESU     SESU     1        N3      -**** WAT      TIP3     21855    H1            2.5800
 5170 SESU     SESU     1        O       -**** WAT      TIP3     5066     H1            2.2454
 5170 SESU     SESU     1        O       -**** WAT      TIP3     21855    H1            2.9613
 5182 SESU     SESU     1        CL1     -**** WAT      TIP3     16611    H1            2.9134
 5136 SESU     SESU     1        N2      -**** WAT      TIP3     16817    H2            2.7963
 5136 SESU     SESU     1        N2      -**** WAT      TIP3     21855    H1            1.9947
 5139 SESU     SESU     1        N3      -**** WAT      TIP3     21855    H1            2.7414
 5170 SESU     SESU     1        O       -**** WAT      TIP3     5066     H2            2.2856
 5182 SESU     SESU     1        CL1     -**** WAT      TIP3     16611    H2            2.5940
 5136 SESU     SESU     1        N2      -**** WAT      TIP3     16817    H2            2.0119
 5136 SESU     SESU     1        N2      -**** WAT      TIP3     21855    H1            1.9910
 5139 SESU     SESU     1        N3      -**** WAT      TIP3     16817    H2            2.9541
 5139 SESU     SESU     1        N3      -**** WAT      TIP3     21855    H1            2.8442
 5170 SESU     SESU     1        O       -**** WAT      TIP3     5066     H2            1.8150
 5170 SESU     SESU     1        O       -**** WAT      TIP3     21855    H1            2.8420
 5182 SESU     SESU     1        CL1     -**** WAT      TIP3     16611    H2            2.2409
 5136 SESU     SESU     1        N2      -**** WAT      TIP3     16817    H2            2.0298
 5136 SESU     SESU     1        N2      -**** WAT      TIP3     21855    H1            2.1676
 5139 SESU     SESU     1        N3      -**** WAT      TIP3     16817    H2            2.7598
 5139 SESU     SESU     1        N3      -**** WAT      TIP3     21855    H1            2.9046
 5170 SESU     SESU     1        O       -**** WAT      TIP3     5066     H2            1.7034
 5182 SESU     SESU     1        CL1     -**** WAT      TIP3     16611    H2            2.1127
 5136 SESU     SESU     1        N2      -**** WAT      TIP3     16817    H1            2.9091
 5136 SESU     SESU     1        N2      -**** WAT      TIP3     16817    H2            1.8393
 5136 SESU     SESU     1        N2      -**** WAT      TIP3     21855    H1            1.9839
 5139 SESU     SESU     1        N3      -**** WAT      TIP3     16817    H2            2.8180
 5139 SESU     SESU     1        N3      -**** WAT      TIP3     21855    H1            2.6613
 5170 SESU     SESU     1        O       -**** WAT      TIP3     5066     H1            1.9777
 5171 SESU     SESU     1        O1      -**** WAT      TIP3     16817    H1            2.8308
 5182 SESU     SESU     1        CL1     -**** WAT      TIP3     16611    H1            2.1321
 5136 SESU     SESU     1        N2      -**** WAT      TIP3     16817    H1            2.8490
 5136 SESU     SESU     1        N2      -**** WAT      TIP3     16817    H2            1.9897
 5136 SESU     SESU     1        N2      -**** WAT      TIP3     21855    H1            2.1961
 5139 SESU     SESU     1        N3      -**** WAT      TIP3     16817    H2            2.7194
 5139 SESU     SESU     1        N3      -**** WAT      TIP3     21855    H1            2.7634
 5171 SESU     SESU     1        O1      -**** WAT      TIP3     16817    H1            2.6658
 5182 SESU     SESU     1        CL1     -**** WAT      TIP3     9007     H1            1.8060
 5136 SESU     SESU     1        N2      -**** WAT      TIP3     16817    H2            1.9745
 5136 SESU     SESU     1        N2      -**** WAT      TIP3     21855    H1            2.3337
 5139 SESU     SESU     1        N3      -**** WAT      TIP3     21855    H1            2.5921
 5139 SESU     SESU     1        N3      -**** WAT      TIP3     21855    H2            2.9656
 5171 SESU     SESU     1        O1      -**** WAT      TIP3     16817    H2            2.9790
 5182 SESU     SESU     1        CL1     -**** WAT      TIP3     9007     H1            1.8236
 5182 SESU     SESU     1        CL1     -**** WAT      TIP3     9007     H2            2.9236
 5136 SESU     SESU     1        N2      -**** WAT      TIP3     16817    H2            2.0415
 5136 SESU     SESU     1        N2      -**** WAT      TIP3     21855    H1            1.9428
 5136 SESU     SESU     1        N2      -**** WAT      TIP3     21855    H2            2.9969
 5139 SESU     SESU     1        N3      -**** WAT      TIP3     21855    H1            2.8739
 5170 SESU     SESU     1        O       -**** WAT      TIP3     21855    H1            2.8925
 5182 SESU     SESU     1        CL1     -**** WAT      TIP3     9007     H2            1.9196
 5136 SESU     SESU     1        N2      -**** WAT      TIP3     16817    H2            1.8778
 5136 SESU     SESU     1        N2      -**** WAT      TIP3     21855    H2            2.8927
 5139 SESU     SESU     1        N3      -**** WAT      TIP3     16817    H2            2.9968
 5139 SESU     SESU     1        N3      -**** WAT      TIP3     21855    H1            2.8966
 5182 SESU     SESU     1        CL1     -**** WAT      TIP3     9007     H1            2.0271
 5136 SESU     SESU     1        N2      -**** WAT      TIP3     16817    H2            1.8191
 5136 SESU     SESU     1        N2      -**** WAT      TIP3     21855    H2            2.1412
 5139 SESU     SESU     1        N3      -**** WAT      TIP3     16817    H2            2.5958
 5139 SESU     SESU     1        N3      -**** WAT      TIP3     21855    H2            2.6737
 5136 SESU     SESU     1        N2      -**** WAT      TIP3     16817    H2            2.0119
 5136 SESU     SESU     1        N2      -**** WAT      TIP3     21855    H2            1.9208
 5139 SESU     SESU     1        N3      -**** WAT      TIP3     16817    H2            2.9572
 5139 SESU     SESU     1        N3      -**** WAT      TIP3     21855    H1            2.9091
 5139 SESU     SESU     1        N3      -**** WAT      TIP3     21855    H2            2.8858
 5170 SESU     SESU     1        O       -**** WAT      TIP3     21855    H2            2.7824
 5182 SESU     SESU     1        CL1     -**** WAT      TIP3     9007     H1            1.8966
 5136 SESU     SESU     1        N2      -**** WAT      TIP3     16817    H2            2.0922
 5136 SESU     SESU     1        N2      -**** WAT      TIP3     21855    H1            2.9222
 5136 SESU     SESU     1        N2      -**** WAT      TIP3     21855    H2            2.1816
 5139 SESU     SESU     1        N3      -**** WAT      TIP3     16817    H2            2.7165
 5139 SESU     SESU     1        N3      -**** WAT      TIP3     21855    H2            2.8468
 5170 SESU     SESU     1        O       -**** WAT      TIP3     17816    H1            2.9454
 5182 SESU     SESU     1        CL1     -**** WAT      TIP3     9007     H2            2.8641
 5136 SESU     SESU     1        N2      -**** WAT      TIP3     16817    H2            1.8689
 5136 SESU     SESU     1        N2      -**** WAT      TIP3     21855    H1            2.9606
 5136 SESU     SESU     1        N2      -**** WAT      TIP3     21855    H2            1.9685
 5139 SESU     SESU     1        N3      -**** WAT      TIP3     16817    H2            2.7957
 5139 SESU     SESU     1        N3      -**** WAT      TIP3     21855    H2            2.8485
 5170 SESU     SESU     1        O       -**** WAT      TIP3     21855    H2            2.8389
 5182 SESU     SESU     1        CL1     -**** WAT      TIP3     16611    H1            1.9675
 5136 SESU     SESU     1        N2      -**** WAT      TIP3     16817    H2            2.3140
 5136 SESU     SESU     1        N2      -**** WAT      TIP3     21855    H2            1.9483
 5139 SESU     SESU     1        N3      -**** WAT      TIP3     16817    H2            2.6555
 5139 SESU     SESU     1        N3      -**** WAT      TIP3     21855    H2            2.8082
 5170 SESU     SESU     1        O       -**** WAT      TIP3     18379    H2            1.8881
 5170 SESU     SESU     1        O       -**** WAT      TIP3     21855    H2            2.7935
 5182 SESU     SESU     1        CL1     -**** WAT      TIP3     16611    H1            2.3373
 5136 SESU     SESU     1        N2      -**** WAT      TIP3     16817    H2            1.9366
 5136 SESU     SESU     1        N2      -**** WAT      TIP3     21855    H1            2.9448
 5136 SESU     SESU     1        N2      -**** WAT      TIP3     21855    H2            1.9180
 5139 SESU     SESU     1        N3      -**** WAT      TIP3     21855    H2            2.6630
 5170 SESU     SESU     1        O       -**** WAT      TIP3     17816    H1            2.6712
 5170 SESU     SESU     1        O       -**** WAT      TIP3     21855    H2            2.9298
 5182 SESU     SESU     1        CL1     -**** WAT      TIP3     16611    H1            1.8475
 5182 SESU     SESU     1        CL1     -**** WAT      TIP3     16611    H2            2.9423
 5136 SESU     SESU     1        N2      -**** WAT      TIP3     16817    H2            1.9038
 5136 SESU     SESU     1        N2      -**** WAT      TIP3     21855    H2            2.0868
 5139 SESU     SESU     1        N3      -**** WAT      TIP3     16817    H2            2.6505
 5139 SESU     SESU     1        N3      -**** WAT      TIP3     21855    H2            2.8767
 5170 SESU     SESU     1        O       -**** WAT      TIP3     18379    H1            1.7019
 5182 SESU     SESU     1        CL1     -**** WAT      TIP3     16611    H1            2.1307
 5136 SESU     SESU     1        N2      -**** WAT      TIP3     16817    H2            2.0308
 5136 SESU     SESU     1        N2      -**** WAT      TIP3     21855    H2            2.3218
 5139 SESU     SESU     1        N3      -**** WAT      TIP3     21855    H2            2.5721
 5170 SESU     SESU     1        O       -**** WAT      TIP3     18379    H1            1.9615
 5182 SESU     SESU     1        CL1     -**** WAT      TIP3     16611    H2            2.2822
 5136 SESU     SESU     1        N2      -**** WAT      TIP3     16817    H2            2.1255
 5136 SESU     SESU     1        N2      -**** WAT      TIP3     21855    H2            1.9300
 5139 SESU     SESU     1        N3      -**** WAT      TIP3     21855    H2            2.7450
 5170 SESU     SESU     1        O       -**** WAT      TIP3     18379    H1            1.9811
 5170 SESU     SESU     1        O       -**** WAT      TIP3     21855    H2            2.7574
 5182 SESU     SESU     1        CL1     -**** WAT      TIP3     16611    H2            2.4930
 5136 SESU     SESU     1        N2      -**** WAT      TIP3     16817    H2            2.0870
 5136 SESU     SESU     1        N2      -**** WAT      TIP3     21855    H2            1.9112
 5139 SESU     SESU     1        N3      -**** WAT      TIP3     16817    H2            2.8716
 5139 SESU     SESU     1        N3      -**** WAT      TIP3     21855    H2            2.6402
 5170 SESU     SESU     1        O       -**** WAT      TIP3     18379    H1            1.7881
 5136 SESU     SESU     1        N2      -**** WAT      TIP3     16817    H1            2.9230
 5136 SESU     SESU     1        N2      -**** WAT      TIP3     16817    H2            1.6982
 5136 SESU     SESU     1        N2      -**** WAT      TIP3     21855    H1            1.9740
 5139 SESU     SESU     1        N3      -**** WAT      TIP3     16817    H2            2.6209
 5139 SESU     SESU     1        N3      -**** WAT      TIP3     21855    H1            2.5546
 5170 SESU     SESU     1        O       -**** WAT      TIP3     18379    H1            1.9723
 5171 SESU     SESU     1        O1      -**** WAT      TIP3     16817    H2            2.9177
 5182 SESU     SESU     1        CL1     -**** WAT      TIP3     16611    H1            2.2437
 5136 SESU     SESU     1        N2      -**** WAT      TIP3     16817    H2            2.0892
 5136 SESU     SESU     1        N2      -**** WAT      TIP3     21855    H1            1.8110
 5136 SESU     SESU     1        N2      -**** WAT      TIP3     21855    H2            2.9717
 5139 SESU     SESU     1        N3      -**** WAT      TIP3     21855    H1            2.8582
 5170 SESU     SESU     1        O       -**** WAT      TIP3     18379    H1            1.7991
 5170 SESU     SESU     1        O       -**** WAT      TIP3     21855    H1            2.5206
 5182 SESU     SESU     1        CL1     -**** WAT      TIP3     16611    H1            2.3117
 5136 SESU     SESU     1        N2      -**** WAT      TIP3     16817    H2            2.0151
 5136 SESU     SESU     1        N2      -**** WAT      TIP3     21855    H1            1.7578
 5139 SESU     SESU     1        N3      -**** WAT      TIP3     16817    H2            2.6787
 5139 SESU     SESU     1        N3      -**** WAT      TIP3     21855    H1            2.6745
 5170 SESU     SESU     1        O       -**** WAT      TIP3     21855    H1            2.9057
 5182 SESU     SESU     1        CL1     -**** WAT      TIP3     16611    H2            1.8184
 5136 SESU     SESU     1        N2      -**** WAT      TIP3     16817    H2            2.3026
 5136 SESU     SESU     1        N2      -**** WAT      TIP3     21855    H1            2.0477
 5139 SESU     SESU     1        N3      -**** WAT      TIP3     21855    H1            2.5011
 5139 SESU     SESU     1        N3      -**** WAT      TIP3     21855    H2            2.7644
 5182 SESU     SESU     1        CL1     -**** WAT      TIP3     16611    H1            2.7459
 5136 SESU     SESU     1        N2      -**** WAT      TIP3     16817    H2            2.0163
 5136 SESU     SESU     1        N2      -**** WAT      TIP3     21855    H1            2.2557
 5139 SESU     SESU     1        N3      -**** WAT      TIP3     16817    H2            2.8299
 5139 SESU     SESU     1        N3      -**** WAT      TIP3     21855    H1            2.7716
 5170 SESU     SESU     1        O       -**** WAT      TIP3     18379    H2            2.0529
 5182 SESU     SESU     1        CL1     -**** WAT      TIP3     16611    H1            2.0319
 5136 SESU     SESU     1        N2      -**** WAT      TIP3     16817    H2            2.4059
 5136 SESU     SESU     1        N2      -**** WAT      TIP3     21855    H1            2.1035
 5139 SESU     SESU     1        N3      -**** WAT      TIP3     21855    H1            2.3825
 5170 SESU     SESU     1        O       -**** WAT      TIP3     18379    H2            1.7896
 5182 SESU     SESU     1        CL1     -**** WAT      TIP3     16611    H2            1.9543
 5136 SESU     SESU     1        N2      -**** WAT      TIP3     16817    H2            1.9644
 5136 SESU     SESU     1        N2      -**** WAT      TIP3     21855    H2            2.0699
 5139 SESU     SESU     1        N3      -**** WAT      TIP3     16817    H2            2.8831
 5139 SESU     SESU     1        N3      -**** WAT      TIP3     21855    H2            2.8650
 5170 SESU     SESU     1        O       -**** WAT      TIP3     18379    H2            1.8818
 5170 SESU     SESU     1        O       -**** WAT      TIP3     21855    H2            2.9940
 5182 SESU     SESU     1        CL1     -**** WAT      TIP3     16611    H1            1.8967
 5136 SESU     SESU     1        N2      -**** WAT      TIP3     16817    H2            2.1581
 5136 SESU     SESU     1        N2      -**** WAT      TIP3     21855    H2            2.6523
 5139 SESU     SESU     1        N3      -**** WAT      TIP3     16817    H2            2.9578
 5139 SESU     SESU     1        N3      -**** WAT      TIP3     21855    H2            2.8456
 5170 SESU     SESU     1        O       -**** WAT      TIP3     17816    H2            2.5771
 5170 SESU     SESU     1        O       -**** WAT      TIP3     21855    H1            2.7434
 5182 SESU     SESU     1        CL1     -**** WAT      TIP3     16611    H2            2.3551
 5136 SESU     SESU     1        N2      -**** WAT      TIP3     16817    H2            2.0258
 5136 SESU     SESU     1        N2      -**** WAT      TIP3     21855    H2            2.1278
 5139 SESU     SESU     1        N3      -**** WAT      TIP3     21855    H1            2.9154
 5139 SESU     SESU     1        N3      -**** WAT      TIP3     21855    H2            2.6419
 5170 SESU     SESU     1        O       -**** WAT      TIP3     18379    H2            1.9230
 5171 SESU     SESU     1        O1      -**** WAT      TIP3     24754    H2            2.9050
 5136 SESU     SESU     1        N2      -**** WAT      TIP3     16817    H1            2.9053
 5136 SESU     SESU     1        N2      -**** WAT      TIP3     16817    H2            1.8268
 5136 SESU     SESU     1        N2      -**** WAT      TIP3     21855    H2            2.3976
 5139 SESU     SESU     1        N3      -**** WAT      TIP3     21855    H2            2.5644
 5170 SESU     SESU     1        O       -**** WAT      TIP3     18379    H2            2.0160
 5182 SESU     SESU     1        CL1     -**** WAT      TIP3     16611    H2            2.0477
 5136 SESU     SESU     1        N2      -**** WAT      TIP3     16817    H2            2.2313
 5136 SESU     SESU     1        N2      -**** WAT      TIP3     21855    H2            2.2312
 5139 SESU     SESU     1        N3      -**** WAT      TIP3     21855    H2            2.6086
 5182 SESU     SESU     1        CL1     -**** WAT      TIP3     16611    H1            2.0977
 5136 SESU     SESU     1        N2      -**** WAT      TIP3     16817    H2            2.0459
 5136 SESU     SESU     1        N2      -**** WAT      TIP3     21855    H2            2.0186
 5139 SESU     SESU     1        N3      -**** WAT      TIP3     16817    H2            2.9853
 5139 SESU     SESU     1        N3      -**** WAT      TIP3     21855    H2            2.7776
 5170 SESU     SESU     1        O       -**** WAT      TIP3     17816    H1            2.8099
 5182 SESU     SESU     1        CL1     -**** WAT      TIP3     9007     H2            2.9785
 5182 SESU     SESU     1        CL1     -**** WAT      TIP3     16611    H1            2.0929
 5136 SESU     SESU     1        N2      -**** WAT      TIP3     16817    H2            1.9155
 5136 SESU     SESU     1        N2      -**** WAT      TIP3     21855    H2            2.1392
 5139 SESU     SESU     1        N3      -**** WAT      TIP3     16817    H2            2.9433
 5139 SESU     SESU     1        N3      -**** WAT      TIP3     21855    H2            2.6740
 5170 SESU     SESU     1        O       -**** WAT      TIP3     18379    H2            1.8676
 5136 SESU     SESU     1        N2      -**** WAT      TIP3     16817    H2            1.8204
 5136 SESU     SESU     1        N2      -**** WAT      TIP3     21855    H1            1.9633
 5139 SESU     SESU     1        N3      -**** WAT      TIP3     21855    H1            2.6187
 5170 SESU     SESU     1        O       -**** WAT      TIP3     16069    H2            2.6809
 5170 SESU     SESU     1        O       -**** WAT      TIP3     18379    H1            1.8697
 5182 SESU     SESU     1        CL1     -**** WAT      TIP3     16611    H1            2.0233
 5136 SESU     SESU     1        N2      -**** WAT      TIP3     16817    H2            1.8212
 5136 SESU     SESU     1        N2      -**** WAT      TIP3     21855    H2            2.0023
 5139 SESU     SESU     1        N3      -**** WAT      TIP3     16817    H2            2.8740
 5139 SESU     SESU     1        N3      -**** WAT      TIP3     21855    H2            2.6622
 5170 SESU     SESU     1        O       -**** WAT      TIP3     18379    H1            1.8095
 5182 SESU     SESU     1        CL1     -**** WAT      TIP3     16611    H1            2.1689
 5136 SESU     SESU     1        N2      -**** WAT      TIP3     16817    H2            2.5632
 5136 SESU     SESU     1        N2      -**** WAT      TIP3     21855    H2            1.8598
 5139 SESU     SESU     1        N3      -**** WAT      TIP3     21855    H2            2.7479
 5170 SESU     SESU     1        O       -**** WAT      TIP3     18379    H2            1.8688
 5170 SESU     SESU     1        O       -**** WAT      TIP3     21855    H2            2.9101
 5136 SESU     SESU     1        N2      -**** WAT      TIP3     16817    H2            1.8218
 5136 SESU     SESU     1        N2      -**** WAT      TIP3     21855    H2            2.4702
 5139 SESU     SESU     1        N3      -**** WAT      TIP3     16817    H2            2.8678
 5139 SESU     SESU     1        N3      -**** WAT      TIP3     21855    H2            2.3461
 5170 SESU     SESU     1        O       -**** WAT      TIP3     18379    H2            1.8332
 5136 SESU     SESU     1        N2      -**** WAT      TIP3     16817    H2            2.5704
 5136 SESU     SESU     1        N2      -**** WAT      TIP3     21855    H1            2.8719
 5136 SESU     SESU     1        N2      -**** WAT      TIP3     21855    H2            2.0569
 5139 SESU     SESU     1        N3      -**** WAT      TIP3     16817    H2            2.8058
 5139 SESU     SESU     1        N3      -**** WAT      TIP3     21855    H2            2.8520
 5170 SESU     SESU     1        O       -**** WAT      TIP3     18379    H2            1.8158
 5182 SESU     SESU     1        CL1     -**** WAT      TIP3     16611    H2            2.3999
 5136 SESU     SESU     1        N2      -**** WAT      TIP3     16817    H2            2.1439
 5136 SESU     SESU     1        N2      -**** WAT      TIP3     21855    H2            2.1265
 5170 SESU     SESU     1        O       -**** WAT      TIP3     17816    H2            2.9754
 5170 SESU     SESU     1        O       -**** WAT      TIP3     18379    H2            1.8362
 5170 SESU     SESU     1        O       -**** WAT      TIP3     21855    H1            2.9476
 5170 SESU     SESU     1        O       -**** WAT      TIP3     21855    H2            2.9527
 5182 SESU     SESU     1        CL1     -**** WAT      TIP3     9007     H1            2.9635
 5182 SESU     SESU     1        CL1     -**** WAT      TIP3     16611    H2            2.0486
 5136 SESU     SESU     1        N2      -**** WAT      TIP3     16817    H2            2.2592
 5136 SESU     SESU     1        N2      -**** WAT      TIP3     21855    H2            2.1375
 5170 SESU     SESU     1        O       -**** WAT      TIP3     18379    H2            2.0356
 5170 SESU     SESU     1        O       -**** WAT      TIP3     21855    H2            2.8187
 5182 SESU     SESU     1        CL1     -**** WAT      TIP3     16611    H2            1.9185
 5136 SESU     SESU     1        N2      -**** WAT      TIP3     16817    H2            2.0285
 5136 SESU     SESU     1        N2      -**** WAT      TIP3     21855    H2            1.9384
 5139 SESU     SESU     1        N3      -**** WAT      TIP3     16817    H2            2.6455
 5139 SESU     SESU     1        N3      -**** WAT      TIP3     21855    H2            2.6506
 5170 SESU     SESU     1        O       -**** WAT      TIP3     18379    H2            1.7993
 5170 SESU     SESU     1        O       -**** WAT      TIP3     21855    H2            2.9174
 5182 SESU     SESU     1        CL1     -**** WAT      TIP3     16611    H1            1.9960
 5136 SESU     SESU     1        N2      -**** WAT      TIP3     16817    H2            1.8647
 5136 SESU     SESU     1        N2      -**** WAT      TIP3     21855    H2            2.0280
 5139 SESU     SESU     1        N3      -**** WAT      TIP3     16817    H2            2.7802
 5139 SESU     SESU     1        N3      -**** WAT      TIP3     21855    H2            2.7495
 5170 SESU     SESU     1        O       -**** WAT      TIP3     18379    H2            1.6490
 5182 SESU     SESU     1        CL1     -**** WAT      TIP3     16611    H1            2.0999
 5136 SESU     SESU     1        N2      -**** WAT      TIP3     16817    H2            1.8649
 5136 SESU     SESU     1        N2      -**** WAT      TIP3     21855    H2            1.9384
 5139 SESU     SESU     1        N3      -**** WAT      TIP3     16817    H2            2.8097
 5139 SESU     SESU     1        N3      -**** WAT      TIP3     21855    H2            2.4947
 5170 SESU     SESU     1        O       -**** WAT      TIP3     18379    H2            1.8458
 5182 SESU     SESU     1        CL1     -**** WAT      TIP3     16611    H2            2.0286
 5136 SESU     SESU     1        N2      -**** WAT      TIP3     16817    H2            1.7698
 5136 SESU     SESU     1        N2      -**** WAT      TIP3     21855    H2            1.9984
 5139 SESU     SESU     1        N3      -**** WAT      TIP3     16817    H2            2.8062
 5139 SESU     SESU     1        N3      -**** WAT      TIP3     21855    H2            2.7390
 5170 SESU     SESU     1        O       -**** WAT      TIP3     18379    H2            1.6483
 5182 SESU     SESU     1        CL1     -**** WAT      TIP3     16611    H2            2.1688
 5136 SESU     SESU     1        N2      -**** WAT      TIP3     16817    H2            2.0161
 5136 SESU     SESU     1        N2      -**** WAT      TIP3     21855    H2            1.8931
 5139 SESU     SESU     1        N3      -**** WAT      TIP3     16817    H2            2.8439
 5139 SESU     SESU     1        N3      -**** WAT      TIP3     21855    H2            2.5786
 5170 SESU     SESU     1        O       -**** WAT      TIP3     18379    H1            2.0178
 5182 SESU     SESU     1        CL1     -**** WAT      TIP3     16611    H2            1.8519
 5136 SESU     SESU     1        N2      -**** WAT      TIP3     16817    H2            1.8978
 5136 SESU     SESU     1        N2      -**** WAT      TIP3     21855    H2            2.1506
 5139 SESU     SESU     1        N3      -**** WAT      TIP3     16817    H2            2.7347
 5139 SESU     SESU     1        N3      -**** WAT      TIP3     21855    H2            2.8793
 5170 SESU     SESU     1        O       -**** WAT      TIP3     18379    H1            2.0308
 5182 SESU     SESU     1        CL1     -**** WAT      TIP3     16611    H1            2.3445
 5136 SESU     SESU     1        N2      -**** WAT      TIP3     16817    H2            1.8424
 5136 SESU     SESU     1        N2      -**** WAT      TIP3     21855    H2            2.0881
 5139 SESU     SESU     1        N3      -**** WAT      TIP3     16817    H2            2.8676
 5139 SESU     SESU     1        N3      -**** WAT      TIP3     21855    H2            2.8112
 5170 SESU     SESU     1        O       -**** WAT      TIP3     18379    H1            1.9910
 5182 SESU     SESU     1        CL1     -**** WAT      TIP3     16611    H1            1.7547
 5136 SESU     SESU     1        N2      -**** WAT      TIP3     16817    H2            2.0265
 5136 SESU     SESU     1        N2      -**** WAT      TIP3     21855    H1            2.0055
 5139 SESU     SESU     1        N3      -**** WAT      TIP3     16817    H2            2.9772
 5139 SESU     SESU     1        N3      -**** WAT      TIP3     21855    H1            2.7536
 5170 SESU     SESU     1        O       -**** WAT      TIP3     17816    H2            2.9805
 5170 SESU     SESU     1        O       -**** WAT      TIP3     18379    H1            1.8562
 5182 SESU     SESU     1        CL1     -**** WAT      TIP3     16611    H1            1.8375
 5136 SESU     SESU     1        N2      -**** WAT      TIP3     16817    H2            1.8406
 5136 SESU     SESU     1        N2      -**** WAT      TIP3     21855    H1            1.9522
 5136 SESU     SESU     1        N2      -**** WAT      TIP3     21855    H2            2.9635
 5139 SESU     SESU     1        N3      -**** WAT      TIP3     16817    H2            2.7746
 5139 SESU     SESU     1        N3      -**** WAT      TIP3     21855    H1            2.7493
 5182 SESU     SESU     1        CL1     -**** WAT      TIP3     16611    H1            2.1193
 5136 SESU     SESU     1        N2      -**** WAT      TIP3     16817    H2            1.9949
 5136 SESU     SESU     1        N2      -**** WAT      TIP3     21855    H1            1.9209
 5136 SESU     SESU     1        N2      -**** WAT      TIP3     21855    H2            2.9147
 5139 SESU     SESU     1        N3      -**** WAT      TIP3     16817    H2            2.8363
 5139 SESU     SESU     1        N3      -**** WAT      TIP3     21855    H1            2.4963
 5139 SESU     SESU     1        N3      -**** WAT      TIP3     21855    H2            2.9836
 5182 SESU     SESU     1        CL1     -**** WAT      TIP3     16611    H2            2.6042
 5136 SESU     SESU     1        N2      -**** WAT      TIP3     16817    H2            1.8671
 5136 SESU     SESU     1        N2      -**** WAT      TIP3     21855    H2            2.1267
 5139 SESU     SESU     1        N3      -**** WAT      TIP3     16817    H2            2.8070
 5139 SESU     SESU     1        N3      -**** WAT      TIP3     21855    H2            2.9942
 5170 SESU     SESU     1        O       -**** WAT      TIP3     17816    H2            2.8727
 5170 SESU     SESU     1        O       -**** WAT      TIP3     21855    H2            2.8857
 5182 SESU     SESU     1        CL1     -**** WAT      TIP3     16611    H1            2.1775
 5136 SESU     SESU     1        N2      -**** WAT      TIP3     16817    H2            1.9777
 5136 SESU     SESU     1        N2      -**** WAT      TIP3     21855    H2            2.3848
 5139 SESU     SESU     1        N3      -**** WAT      TIP3     16817    H2            2.8240
 5139 SESU     SESU     1        N3      -**** WAT      TIP3     21855    H2            2.6253
 5182 SESU     SESU     1        CL1     -**** WAT      TIP3     16611    H1            2.4168
 5136 SESU     SESU     1        N2      -**** WAT      TIP3     16817    H2            1.8522
 5136 SESU     SESU     1        N2      -**** WAT      TIP3     21855    H1            2.7602
 5136 SESU     SESU     1        N2      -**** WAT      TIP3     21855    H2            2.4085
 5139 SESU     SESU     1        N3      -**** WAT      TIP3     16817    H2            2.9954
 5139 SESU     SESU     1        N3      -**** WAT      TIP3     21855    H2            2.4321
 5170 SESU     SESU     1        O       -**** WAT      TIP3     21855    H1            2.9412
 5136 SESU     SESU     1        N2      -**** WAT      TIP3     16817    H2            1.7933
 5136 SESU     SESU     1        N2      -**** WAT      TIP3     21855    H2            2.0651
 5139 SESU     SESU     1        N3      -**** WAT      TIP3     21855    H2            2.6427
 5170 SESU     SESU     1        O       -**** WAT      TIP3     18379    H1            2.1453
 5170 SESU     SESU     1        O       -**** WAT      TIP3     21855    H1            2.9255
 5182 SESU     SESU     1        CL1     -**** WAT      TIP3     16611    H1            2.3268
 5136 SESU     SESU     1        N2      -**** WAT      TIP3     16817    H2            1.8020
 5136 SESU     SESU     1        N2      -**** WAT      TIP3     21855    H1            2.3763
 5139 SESU     SESU     1        N3      -**** WAT      TIP3     16817    H2            2.8367
 5139 SESU     SESU     1        N3      -**** WAT      TIP3     21855    H1            2.7530
 5182 SESU     SESU     1        CL1     -**** WAT      TIP3     16611    H1            2.8106
 5182 SESU     SESU     1        CL1     -**** WAT      TIP3     16611    H2            2.2690
 5136 SESU     SESU     1        N2      -**** WAT      TIP3     16817    H2            1.9765
 5136 SESU     SESU     1        N2      -**** WAT      TIP3     21855    H1            1.8916
 5139 SESU     SESU     1        N3      -**** WAT      TIP3     16817    H2            2.9043
 5139 SESU     SESU     1        N3      -**** WAT      TIP3     21855    H1            2.7150
 5170 SESU     SESU     1        O       -**** WAT      TIP3     18379    H2            1.7742
 5170 SESU     SESU     1        O       -**** WAT      TIP3     21855    H1            2.9620
 5182 SESU     SESU     1        CL1     -**** WAT      TIP3     16611    H1            2.1564
 5136 SESU     SESU     1        N2      -**** WAT      TIP3     16817    H1            2.2250
 5136 SESU     SESU     1        N2      -**** WAT      TIP3     21855    H1            1.9234
 5139 SESU     SESU     1        N3      -**** WAT      TIP3     16817    H1            2.9688
 5139 SESU     SESU     1        N3      -**** WAT      TIP3     21855    H1            2.8995
 5170 SESU     SESU     1        O       -**** WAT      TIP3     18379    H2            1.8679
 5170 SESU     SESU     1        O       -**** WAT      TIP3     21855    H1            2.8325
 5136 SESU     SESU     1        N2      -**** WAT      TIP3     16817    H1            1.8946
 5136 SESU     SESU     1        N2      -**** WAT      TIP3     21855    H1            2.1528
 5139 SESU     SESU     1        N3      -**** WAT      TIP3     16817    H1            2.6836
 5139 SESU     SESU     1        N3      -**** WAT      TIP3     21855    H1            2.9944
 5170 SESU     SESU     1        O       -**** WAT      TIP3     18379    H2            1.7691
 5170 SESU     SESU     1        O       -**** WAT      TIP3     21855    H1            2.9469
 5136 SESU     SESU     1        N2      -**** WAT      TIP3     16817    H1            1.8250
 5136 SESU     SESU     1        N2      -**** WAT      TIP3     21855    H1            2.1456
 5139 SESU     SESU     1        N3      -**** WAT      TIP3     21855    H1            2.9972
 5170 SESU     SESU     1        O       -**** WAT      TIP3     18379    H2            2.0206
 5171 SESU     SESU     1        O1      -**** WAT      TIP3     16817    H1            2.9212
 5136 SESU     SESU     1        N2      -**** WAT      TIP3     16817    H1            1.9394
 5136 SESU     SESU     1        N2      -**** WAT      TIP3     21855    H1            2.1443
 5139 SESU     SESU     1        N3      -**** WAT      TIP3     21855    H1            2.5963
 5170 SESU     SESU     1        O       -**** WAT      TIP3     18379    H2            1.8251
 5182 SESU     SESU     1        CL1     -**** WAT      TIP3     16611    H1            1.6518
 5182 SESU     SESU     1        CL1     -**** WAT      TIP3     16611    H2            2.9240
 5136 SESU     SESU     1        N2      -**** WAT      TIP3     16817    H1            2.0554
 5136 SESU     SESU     1        N2      -**** WAT      TIP3     21855    H1            2.0297
 5139 SESU     SESU     1        N3      -**** WAT      TIP3     16817    H1            2.9788
 5139 SESU     SESU     1        N3      -**** WAT      TIP3     21855    H1            2.8826
 5170 SESU     SESU     1        O       -**** WAT      TIP3     18379    H1            2.9107
 5170 SESU     SESU     1        O       -**** WAT      TIP3     18379    H2            1.8026
 5170 SESU     SESU     1        O       -**** WAT      TIP3     21855    H1            2.7208
 5136 SESU     SESU     1        N2      -**** WAT      TIP3     16817    H1            1.8162
 5136 SESU     SESU     1        N2      -**** WAT      TIP3     21855    H1            2.0358
 5139 SESU     SESU     1        N3      -**** WAT      TIP3     16817    H1            2.8006
 5170 SESU     SESU     1        O       -**** WAT      TIP3     18379    H2            1.8880
 5170 SESU     SESU     1        O       -**** WAT      TIP3     21855    H1            2.8715
 5136 SESU     SESU     1        N2      -**** WAT      TIP3     16817    H1            2.4136
 5136 SESU     SESU     1        N2      -**** WAT      TIP3     21855    H1            1.8355
 5139 SESU     SESU     1        N3      -**** WAT      TIP3     21855    H1            2.5165
 5170 SESU     SESU     1        O       -**** WAT      TIP3     18379    H2            1.8921
 5182 SESU     SESU     1        CL1     -**** WAT      TIP3     16611    H2            2.8852
 5136 SESU     SESU     1        N2      -**** WAT      TIP3     16817    H1            1.7928
 5136 SESU     SESU     1        N2      -**** WAT      TIP3     21855    H1            1.9772
 5139 SESU     SESU     1        N3      -**** WAT      TIP3     16817    H1            2.9399
 5139 SESU     SESU     1        N3      -**** WAT      TIP3     21855    H1            2.3419
 5139 SESU     SESU     1        N3      -**** WAT      TIP3     21855    H2            2.9262
 5170 SESU     SESU     1        O       -**** WAT      TIP3     18379    H2            1.7843
 5136 SESU     SESU     1        N2      -**** WAT      TIP3     16817    H1            1.7739
 5136 SESU     SESU     1        N2      -**** WAT      TIP3     21855    H1            2.0395
 5139 SESU     SESU     1        N3      -**** WAT      TIP3     16817    H1            2.9083
 5139 SESU     SESU     1        N3      -**** WAT      TIP3     21855    H1            2.5683
 5182 SESU     SESU     1        CL1     -**** WAT      TIP3     9007     H2            2.8618
 5136 SESU     SESU     1        N2      -**** WAT      TIP3     16817    H1            2.0761
 5136 SESU     SESU     1        N2      -**** WAT      TIP3     21855    H1            1.9917
 5139 SESU     SESU     1        N3      -**** WAT      TIP3     16817    H1            2.7494
 5139 SESU     SESU     1        N3      -**** WAT      TIP3     21855    H1            2.8870
 5170 SESU     SESU     1        O       -**** WAT      TIP3     18379    H2            1.9268
 5170 SESU     SESU     1        O       -**** WAT      TIP3     21855    H1            2.9114
 5182 SESU     SESU     1        CL1     -**** WAT      TIP3     9007     H2            2.7844
 5136 SESU     SESU     1        N2      -**** WAT      TIP3     16817    H1            2.1083
 5136 SESU     SESU     1        N2      -**** WAT      TIP3     21855    H1            2.0199
 5136 SESU     SESU     1        N2      -**** WAT      TIP3     21855    H2            2.8008
 5139 SESU     SESU     1        N3      -**** WAT      TIP3     16817    H1            2.9024
 5139 SESU     SESU     1        N3      -**** WAT      TIP3     21855    H1            2.8874
 5170 SESU     SESU     1        O       -**** WAT      TIP3     18379    H2            1.7709
 5182 SESU     SESU     1        CL1     -**** WAT      TIP3     9007     H1            2.0462
 5136 SESU     SESU     1        N2      -**** WAT      TIP3     16817    H1            2.2788
 5136 SESU     SESU     1        N2      -**** WAT      TIP3     21855    H1            2.0277
 5136 SESU     SESU     1        N2      -**** WAT      TIP3     21855    H2            2.8391
 5139 SESU     SESU     1        N3      -**** WAT      TIP3     21855    H1            2.9415
 5170 SESU     SESU     1        O       -**** WAT      TIP3     18379    H1            1.9532
 5170 SESU     SESU     1        O       -**** WAT      TIP3     21855    H1            2.7517
 5171 SESU     SESU     1        O1      -**** WAT      TIP3     17674    H2            2.4527
 5182 SESU     SESU     1        CL1     -**** WAT      TIP3     9007     H2            2.1055
 5136 SESU     SESU     1        N2      -**** WAT      TIP3     16817    H1            1.8379
 5136 SESU     SESU     1        N2      -**** WAT      TIP3     21855    H1            1.7987
 5139 SESU     SESU     1        N3      -**** WAT      TIP3     16817    H1            2.8094
 5139 SESU     SESU     1        N3      -**** WAT      TIP3     21855    H1            2.8009
 5170 SESU     SESU     1        O       -**** WAT      TIP3     18379    H1            1.9111
 5170 SESU     SESU     1        O       -**** WAT      TIP3     21855    H1            2.7756
 5171 SESU     SESU     1        O1      -**** WAT      TIP3     17674    H2            1.9970
 5182 SESU     SESU     1        CL1     -**** WAT      TIP3     9007     H2            2.0514
 5136 SESU     SESU     1        N2      -**** WAT      TIP3     16817    H1            2.1340
 5136 SESU     SESU     1        N2      -**** WAT      TIP3     21855    H1            2.2080
 5136 SESU     SESU     1        N2      -**** WAT      TIP3     21855    H2            2.8714
 5139 SESU     SESU     1        N3      -**** WAT      TIP3     16817    H1            2.8759
 5139 SESU     SESU     1        N3      -**** WAT      TIP3     21855    H1            2.7922
 5170 SESU     SESU     1        O       -**** WAT      TIP3     18379    H1            1.9223
 5182 SESU     SESU     1        CL1     -**** WAT      TIP3     9007     H2            2.9193
 5136 SESU     SESU     1        N2      -**** WAT      TIP3     16817    H1            1.8744
 5136 SESU     SESU     1        N2      -**** WAT      TIP3     21855    H1            2.4162
 5170 SESU     SESU     1        O       -**** WAT      TIP3     18379    H1            2.1106
 5171 SESU     SESU     1        O1      -**** WAT      TIP3     17674    H2            2.4010
 5136 SESU     SESU     1        N2      -**** WAT      TIP3     16817    H1            1.8338
 5136 SESU     SESU     1        N2      -**** WAT      TIP3     21855    H1            1.9932
 5139 SESU     SESU     1        N3      -**** WAT      TIP3     16817    H1            2.8982
 5139 SESU     SESU     1        N3      -**** WAT      TIP3     21855    H1            2.6526
 5170 SESU     SESU     1        O       -**** WAT      TIP3     18379    H1            2.0165
 5170 SESU     SESU     1        O       -**** WAT      TIP3     21855    H1            2.8751
 5171 SESU     SESU     1        O1      -**** WAT      TIP3     16817    H1            2.9124
 5182 SESU     SESU     1        CL1     -**** WAT      TIP3     9007     H2            1.8274
 5136 SESU     SESU     1        N2      -**** WAT      TIP3     16817    H1            1.9757
 5136 SESU     SESU     1        N2      -**** WAT      TIP3     21855    H1            2.2433
 5139 SESU     SESU     1        N3      -**** WAT      TIP3     21855    H1            2.7610
 5170 SESU     SESU     1        O       -**** WAT      TIP3     18379    H1            1.9878
 5182 SESU     SESU     1        CL1     -**** WAT      TIP3     9007     H1            2.1698
 5136 SESU     SESU     1        N2      -**** WAT      TIP3     16817    H1            1.9848
 5136 SESU     SESU     1        N2      -**** WAT      TIP3     21855    H1            1.9380
 5139 SESU     SESU     1        N3      -**** WAT      TIP3     16817    H1            2.7799
 5139 SESU     SESU     1        N3      -**** WAT      TIP3     21855    H1            2.6571
 5170 SESU     SESU     1        O       -**** WAT      TIP3     21855    H1            2.9974
 5182 SESU     SESU     1        CL1     -**** WAT      TIP3     9007     H1            1.5835
 5182 SESU     SESU     1        CL1     -**** WAT      TIP3     9007     H2            2.8959
 5136 SESU     SESU     1        N2      -**** WAT      TIP3     16817    H1            1.9734
 5136 SESU     SESU     1        N2      -**** WAT      TIP3     21855    H1            2.0293
 5139 SESU     SESU     1        N3      -**** WAT      TIP3     16817    H1            2.9534
 5139 SESU     SESU     1        N3      -**** WAT      TIP3     21855    H1            2.5325
 5170 SESU     SESU     1        O       -**** WAT      TIP3     18379    H1            2.1415
 5136 SESU     SESU     1        N2      -**** WAT      TIP3     16817    H1            2.0336
 5136 SESU     SESU     1        N2      -**** WAT      TIP3     21855    H1            2.0436
 5139 SESU     SESU     1        N3      -**** WAT      TIP3     16817    H1            2.8857
 5139 SESU     SESU     1        N3      -**** WAT      TIP3     21855    H1            2.7573
 5139 SESU     SESU     1        N3      -**** WAT      TIP3     21855    H2            2.9808
 5170 SESU     SESU     1        O       -**** WAT      TIP3     18379    H1            1.8718
 5170 SESU     SESU     1        O       -**** WAT      TIP3     21855    H1            2.9766
 5182 SESU     SESU     1        CL1     -**** WAT      TIP3     9007     H1            1.6869
 5182 SESU     SESU     1        CL1     -**** WAT      TIP3     9007     H2            2.7771
 5136 SESU     SESU     1        N2      -**** WAT      TIP3     16817    H1            1.8437
 5136 SESU     SESU     1        N2      -**** WAT      TIP3     21855    H1            2.0131
 5139 SESU     SESU     1        N3      -**** WAT      TIP3     16817    H1            2.8903
 5139 SESU     SESU     1        N3      -**** WAT      TIP3     21855    H1            2.6077
 5170 SESU     SESU     1        O       -**** WAT      TIP3     18379    H1            1.9478
 5171 SESU     SESU     1        O1      -**** WAT      TIP3     16817    H1            2.8776
 5182 SESU     SESU     1        CL1     -**** WAT      TIP3     9007     H1            2.0948
 5136 SESU     SESU     1        N2      -**** WAT      TIP3     16817    H1            1.9238
 5136 SESU     SESU     1        N2      -**** WAT      TIP3     21855    H1            1.9823
 5136 SESU     SESU     1        N2      -**** WAT      TIP3     21855    H2            2.9617
 5139 SESU     SESU     1        N3      -**** WAT      TIP3     16817    H1            2.9903
 5170 SESU     SESU     1        O       -**** WAT      TIP3     21855    H1            2.6279
 5171 SESU     SESU     1        O1      -**** WAT      TIP3     16817    H1            2.9476
 5182 SESU     SESU     1        CL1     -**** WAT      TIP3     9007     H1            2.1575
 5136 SESU     SESU     1        N2      -**** WAT      TIP3     16817    H1            2.5996
 5136 SESU     SESU     1        N2      -**** WAT      TIP3     21855    H1            1.8484
 5136 SESU     SESU     1        N2      -**** WAT      TIP3     21855    H2            2.8414
 5139 SESU     SESU     1        N3      -**** WAT      TIP3     21855    H1            2.5085
 5170 SESU     SESU     1        O       -**** WAT      TIP3     18379    H1            1.6969
 5182 SESU     SESU     1        CL1     -**** WAT      TIP3     9007     H1            1.9762
 5136 SESU     SESU     1        N2      -**** WAT      TIP3     16817    H1            2.2303
 5136 SESU     SESU     1        N2      -**** WAT      TIP3     16817    H2            2.9376
 5136 SESU     SESU     1        N2      -**** WAT      TIP3     21855    H1            2.1563
 5139 SESU     SESU     1        N3      -**** WAT      TIP3     16817    H1            2.5933
 5139 SESU     SESU     1        N3      -**** WAT      TIP3     21855    H1            2.8708
 5170 SESU     SESU     1        O       -**** WAT      TIP3     18379    H1            1.8789
 5171 SESU     SESU     1        O1      -**** WAT      TIP3     16817    H2            2.7868
 5182 SESU     SESU     1        CL1     -**** WAT      TIP3     9007     H1            1.8431
 5136 SESU     SESU     1        N2      -**** WAT      TIP3     16817    H1            2.0008
 5136 SESU     SESU     1        N2      -**** WAT      TIP3     21855    H1            1.9175
 5136 SESU     SESU     1        N2      -**** WAT      TIP3     21855    H2            2.9493
 5139 SESU     SESU     1        N3      -**** WAT      TIP3     16817    H1            2.7510
 5139 SESU     SESU     1        N3      -**** WAT      TIP3     21855    H1            2.8175
 5170 SESU     SESU     1        O       -**** WAT      TIP3     17816    H2            2.9537
 5170 SESU     SESU     1        O       -**** WAT      TIP3     18379    H2            1.9375
 5170 SESU     SESU     1        O       -**** WAT      TIP3     21855    H1            2.8422
 5170 SESU     SESU     1        O       -**** WAT      TIP3     21855    H2            2.9568
 5182 SESU     SESU     1        CL1     -**** WAT      TIP3     16611    H1            2.2108
 5136 SESU     SESU     1        N2      -**** WAT      TIP3     16817    H1            1.8705
 5136 SESU     SESU     1        N2      -**** WAT      TIP3     21855    H1            2.1956
 5139 SESU     SESU     1        N3      -**** WAT      TIP3     16817    H1            2.7604
 5139 SESU     SESU     1        N3      -**** WAT      TIP3     21855    H1            2.5287
 5182 SESU     SESU     1        CL1     -**** WAT      TIP3     16611    H1            1.8605
 5136 SESU     SESU     1        N2      -**** WAT      TIP3     16817    H1            2.2062
 5136 SESU     SESU     1        N2      -**** WAT      TIP3     21855    H1            2.1206
 5136 SESU     SESU     1        N2      -**** WAT      TIP3     21855    H2            2.9340
 5139 SESU     SESU     1        N3      -**** WAT      TIP3     16817    H1            2.6478
 5139 SESU     SESU     1        N3      -**** WAT      TIP3     21855    H1            2.8015
 5182 SESU     SESU     1        CL1     -**** WAT      TIP3     16611    H1            2.3746
 5136 SESU     SESU     1        N2      -**** WAT      TIP3     16817    H1            1.9251
 5136 SESU     SESU     1        N2      -**** WAT      TIP3     21855    H1            2.2015
 5139 SESU     SESU     1        N3      -**** WAT      TIP3     16817    H1            2.9002
 5139 SESU     SESU     1        N3      -**** WAT      TIP3     21855    H1            2.7171
 5139 SESU     SESU     1        N3      -**** WAT      TIP3     21855    H2            2.9569
 5170 SESU     SESU     1        O       -**** WAT      TIP3     18379    H2            1.8964
 5136 SESU     SESU     1        N2      -**** WAT      TIP3     16817    H1            1.9863
 5136 SESU     SESU     1        N2      -**** WAT      TIP3     21855    H1            1.9867
 5139 SESU     SESU     1        N3      -**** WAT      TIP3     16817    H1            2.9634
 5139 SESU     SESU     1        N3      -**** WAT      TIP3     21855    H1            2.6340
 5170 SESU     SESU     1        O       -**** WAT      TIP3     18379    H2            1.7470
 5182 SESU     SESU     1        CL1     -**** WAT      TIP3     16611    H2            1.8606
 5136 SESU     SESU     1        N2      -**** WAT      TIP3     16817    H1            2.0012
 5136 SESU     SESU     1        N2      -**** WAT      TIP3     21855    H1            1.8075
 5139 SESU     SESU     1        N3      -**** WAT      TIP3     16817    H1            2.7073
 5139 SESU     SESU     1        N3      -**** WAT      TIP3     21855    H1            2.5732
 5170 SESU     SESU     1        O       -**** WAT      TIP3     18379    H2            1.9215
 5170 SESU     SESU     1        O       -**** WAT      TIP3     21855    H1            2.8992
 5182 SESU     SESU     1        CL1     -**** WAT      TIP3     16611    H2            2.0791
 5136 SESU     SESU     1        N2      -**** WAT      TIP3     16817    H1            2.1847
 5136 SESU     SESU     1        N2      -**** WAT      TIP3     21855    H1            2.1904
 5170 SESU     SESU     1        O       -**** WAT      TIP3     18379    H2            1.8116
 5182 SESU     SESU     1        CL1     -**** WAT      TIP3     16611    H1            1.7635
 5136 SESU     SESU     1        N2      -**** WAT      TIP3     16817    H1            2.0446
 5136 SESU     SESU     1        N2      -**** WAT      TIP3     21855    H1            2.2113
 5139 SESU     SESU     1        N3      -**** WAT      TIP3     16817    H1            2.8772
 5139 SESU     SESU     1        N3      -**** WAT      TIP3     21855    H1            2.7712
 5170 SESU     SESU     1        O       -**** WAT      TIP3     18379    H2            1.8057
 5182 SESU     SESU     1        CL1     -**** WAT      TIP3     16611    H2            2.9263
 5136 SESU     SESU     1        N2      -**** WAT      TIP3     16817    H1            2.1287
 5136 SESU     SESU     1        N2      -**** WAT      TIP3     21855    H1            2.1343
 5139 SESU     SESU     1        N3      -**** WAT      TIP3     21855    H1            2.5349
 5182 SESU     SESU     1        CL1     -**** WAT      TIP3     16611    H1            1.8505
 5136 SESU     SESU     1        N2      -**** WAT      TIP3     16817    H1            1.9457
 5136 SESU     SESU     1        N2      -**** WAT      TIP3     21855    H1            1.7875
 5136 SESU     SESU     1        N2      -**** WAT      TIP3     21855    H2            2.9512
 5139 SESU     SESU     1        N3      -**** WAT      TIP3     16817    H1            2.6615
 5139 SESU     SESU     1        N3      -**** WAT      TIP3     21855    H1            2.7469
 5139 SESU     SESU     1        N3      -**** WAT      TIP3     21855    H2            2.8374
 5170 SESU     SESU     1        O       -**** WAT      TIP3     18379    H2            1.9503
 5170 SESU     SESU     1        O       -**** WAT      TIP3     21855    H1            2.8702
 5136 SESU     SESU     1        N2      -**** WAT      TIP3     16817    H1            1.8882
 5136 SESU     SESU     1        N2      -**** WAT      TIP3     21855    H1            1.9186
 5139 SESU     SESU     1        N3      -**** WAT      TIP3     16817    H1            2.8884
 5139 SESU     SESU     1        N3      -**** WAT      TIP3     21855    H1            2.6571
 5139 SESU     SESU     1        N3      -**** WAT      TIP3     21855    H2            2.9455
 5182 SESU     SESU     1        CL1     -**** WAT      TIP3     16611    H2            1.8953
 5136 SESU     SESU     1        N2      -**** WAT      TIP3     16817    H1            1.8379
 5136 SESU     SESU     1        N2      -**** WAT      TIP3     21855    H1            2.1418
 5139 SESU     SESU     1        N3      -**** WAT      TIP3     21855    H1            2.8207
 5182 SESU     SESU     1        CL1     -**** WAT      TIP3     16611    H1            2.2037
 5136 SESU     SESU     1        N2      -**** WAT      TIP3     16817    H1            1.7013
 5136 SESU     SESU     1        N2      -**** WAT      TIP3     21855    H1            2.0184
 5136 SESU     SESU     1        N2      -**** WAT      TIP3     21855    H2            2.9723
 5139 SESU     SESU     1        N3      -**** WAT      TIP3     16817    H1            2.9302
 5139 SESU     SESU     1        N3      -**** WAT      TIP3     21855    H1            2.8075
 5170 SESU     SESU     1        O       -**** WAT      TIP3     18379    H1            1.7535
 5171 SESU     SESU     1        O1      -**** WAT      TIP3     16817    H1            2.9444
 5182 SESU     SESU     1        CL1     -**** WAT      TIP3     16611    H1            1.8750
 5136 SESU     SESU     1        N2      -**** WAT      TIP3     16817    H1            1.9605
 5136 SESU     SESU     1        N2      -**** WAT      TIP3     21855    H1            2.8459
 5170 SESU     SESU     1        O       -**** WAT      TIP3     17816    H2            2.9071
 5170 SESU     SESU     1        O       -**** WAT      TIP3     18379    H1            1.9582
 5182 SESU     SESU     1        CL1     -**** WAT      TIP3     16611    H2            2.6963
 5136 SESU     SESU     1        N2      -**** WAT      TIP3     16817    H1            2.1102
 5136 SESU     SESU     1        N2      -**** WAT      TIP3     21855    H1            2.6931
 5136 SESU     SESU     1        N2      -**** WAT      TIP3     21855    H2            2.4341
 5139 SESU     SESU     1        N3      -**** WAT      TIP3     16817    H1            2.9667
 5139 SESU     SESU     1        N3      -**** WAT      TIP3     21855    H2            2.8664
 5170 SESU     SESU     1        O       -**** WAT      TIP3     18379    H2            2.2002
 5170 SESU     SESU     1        O       -**** WAT      TIP3     21855    H1            2.9824
 5182 SESU     SESU     1        CL1     -**** WAT      TIP3     16611    H1            1.9242
 5136 SESU     SESU     1        N2      -**** WAT      TIP3     16817    H1            1.9229
 5136 SESU     SESU     1        N2      -**** WAT      TIP3     21855    H2            2.0016
 5139 SESU     SESU     1        N3      -**** WAT      TIP3     16817    H1            2.9985
 5139 SESU     SESU     1        N3      -**** WAT      TIP3     21855    H2            2.8106
 5170 SESU     SESU     1        O       -**** WAT      TIP3     17816    H2            2.9487
 5170 SESU     SESU     1        O       -**** WAT      TIP3     18379    H2            1.8995
 5170 SESU     SESU     1        O       -**** WAT      TIP3     21855    H2            2.9640
 5171 SESU     SESU     1        O1      -**** WAT      TIP3     16817    H1            2.9215
 5182 SESU     SESU     1        CL1     -**** WAT      TIP3     16611    H1            2.1563
 5136 SESU     SESU     1        N2      -**** WAT      TIP3     16817    H1            1.9949
 5136 SESU     SESU     1        N2      -**** WAT      TIP3     21855    H2            2.1516
 5139 SESU     SESU     1        N3      -**** WAT      TIP3     21855    H2            2.8726
 5170 SESU     SESU     1        O       -**** WAT      TIP3     18379    H2            1.9568
 5136 SESU     SESU     1        N2      -**** WAT      TIP3     16817    H1            2.3341
 5136 SESU     SESU     1        N2      -**** WAT      TIP3     21855    H2            2.3774
 5139 SESU     SESU     1        N3      -**** WAT      TIP3     16817    H1            2.8166
 5139 SESU     SESU     1        N3      -**** WAT      TIP3     21855    H2            2.4149
 5170 SESU     SESU     1        O       -**** WAT      TIP3     18379    H1            2.1573
 5182 SESU     SESU     1        CL1     -**** WAT      TIP3     16611    H1            1.8307
 5136 SESU     SESU     1        N2      -**** WAT      TIP3     16817    H1            1.8907
 5136 SESU     SESU     1        N2      -**** WAT      TIP3     21855    H2            2.8303
 5139 SESU     SESU     1        N3      -**** WAT      TIP3     21855    H2            2.9407
 5170 SESU     SESU     1        O       -**** WAT      TIP3     18379    H1            2.0939
 5136 SESU     SESU     1        N2      -**** WAT      TIP3     16817    H1            2.1269
 5136 SESU     SESU     1        N2      -**** WAT      TIP3     21855    H2            2.1476
 5139 SESU     SESU     1        N3      -**** WAT      TIP3     16817    H1            2.8348
 5139 SESU     SESU     1        N3      -**** WAT      TIP3     21855    H2            2.8148
 5170 SESU     SESU     1        O       -**** WAT      TIP3     18379    H1            1.8658
 5136 SESU     SESU     1        N2      -**** WAT      TIP3     16817    H1            2.0607
 5136 SESU     SESU     1        N2      -**** WAT      TIP3     21855    H2            2.1391
 5139 SESU     SESU     1        N3      -**** WAT      TIP3     21855    H1            2.8575
 5139 SESU     SESU     1        N3      -**** WAT      TIP3     21855    H2            2.5792
 5170 SESU     SESU     1        O       -**** WAT      TIP3     18379    H1            1.9116
 5170 SESU     SESU     1        O       -**** WAT      TIP3     18379    H2            2.9308
 5182 SESU     SESU     1        CL1     -**** WAT      TIP3     16611    H1            2.3295
 5136 SESU     SESU     1        N2      -**** WAT      TIP3     16817    H1            2.0273
 5136 SESU     SESU     1        N2      -**** WAT      TIP3     21855    H1            1.9642
 5136 SESU     SESU     1        N2      -**** WAT      TIP3     21855    H2            2.9751
 5139 SESU     SESU     1        N3      -**** WAT      TIP3     16817    H1            2.8442
 5139 SESU     SESU     1        N3      -**** WAT      TIP3     21855    H1            2.5952
 5170 SESU     SESU     1        O       -**** WAT      TIP3     18379    H1            1.7323
 5182 SESU     SESU     1        CL1     -**** WAT      TIP3     16611    H1            2.2444
 5136 SESU     SESU     1        N2      -**** WAT      TIP3     16817    H1            1.9607
 5136 SESU     SESU     1        N2      -**** WAT      TIP3     21855    H1            1.9417
 5136 SESU     SESU     1        N2      -**** WAT      TIP3     21855    H2            2.8957
 5139 SESU     SESU     1        N3      -**** WAT      TIP3     16817    H1            2.7132
 5139 SESU     SESU     1        N3      -**** WAT      TIP3     21855    H1            2.7885
 5170 SESU     SESU     1        O       -**** WAT      TIP3     18379    H1            2.1420
 5171 SESU     SESU     1        O1      -**** WAT      TIP3     16817    H1            2.9968
 5182 SESU     SESU     1        CL1     -**** WAT      TIP3     16611    H2            1.9546
 5136 SESU     SESU     1        N2      -**** WAT      TIP3     16817    H1            1.9713
 5136 SESU     SESU     1        N2      -**** WAT      TIP3     21855    H1            1.8632
 5139 SESU     SESU     1        N3      -**** WAT      TIP3     16817    H1            2.7885
 5139 SESU     SESU     1        N3      -**** WAT      TIP3     21855    H1            2.7711
 5170 SESU     SESU     1        O       -**** WAT      TIP3     18379    H1            2.9965
 5170 SESU     SESU     1        O       -**** WAT      TIP3     21855    H1            2.6412
 5136 SESU     SESU     1        N2      -**** WAT      TIP3     16817    H1            1.8413
 5136 SESU     SESU     1        N2      -**** WAT      TIP3     21855    H1            2.0766
 5139 SESU     SESU     1        N3      -**** WAT      TIP3     16817    H1            2.9760
 5139 SESU     SESU     1        N3      -**** WAT      TIP3     21855    H1            2.5460
 5170 SESU     SESU     1        O       -**** WAT      TIP3     18379    H1            1.7686
 5182 SESU     SESU     1        CL1     -**** WAT      TIP3     16611    H2            2.0625
 5136 SESU     SESU     1        N2      -**** WAT      TIP3     16817    H1            2.0909
 5136 SESU     SESU     1        N2      -**** WAT      TIP3     21855    H1            2.1048
 5139 SESU     SESU     1        N3      -**** WAT      TIP3     16817    H1            2.7963
 5139 SESU     SESU     1        N3      -**** WAT      TIP3     21855    H1            2.6820
 5170 SESU     SESU     1        O       -**** WAT      TIP3     18379    H1            1.8584
 5182 SESU     SESU     1        CL1     -**** WAT      TIP3     16611    H2            1.8415
 5136 SESU     SESU     1        N2      -**** WAT      TIP3     16817    H1            1.8445
 5136 SESU     SESU     1        N2      -**** WAT      TIP3     21855    H1            2.0593
 5139 SESU     SESU     1        N3      -**** WAT      TIP3     21855    H1            2.7004
 5170 SESU     SESU     1        O       -**** WAT      TIP3     18379    H1            1.8269
 5182 SESU     SESU     1        CL1     -**** WAT      TIP3     16611    H2            1.9353
 5136 SESU     SESU     1        N2      -**** WAT      TIP3     16817    H1            1.8553
 5136 SESU     SESU     1        N2      -**** WAT      TIP3     21855    H1            2.0652
 5136 SESU     SESU     1        N2      -**** WAT      TIP3     21855    H2            2.9028
 5139 SESU     SESU     1        N3      -**** WAT      TIP3     16817    H1            2.5973
 5170 SESU     SESU     1        O       -**** WAT      TIP3     18379    H1            2.0418
 5170 SESU     SESU     1        O       -**** WAT      TIP3     21855    H1            2.9894
 5136 SESU     SESU     1        N2      -**** WAT      TIP3     16817    H1            2.1213
 5136 SESU     SESU     1        N2      -**** WAT      TIP3     21855    H1            2.0942
 5136 SESU     SESU     1        N2      -**** WAT      TIP3     21855    H2            2.8004
 5139 SESU     SESU     1        N3      -**** WAT      TIP3     16817    H1            2.9553
 5139 SESU     SESU     1        N3      -**** WAT      TIP3     21855    H1            2.6287
 5170 SESU     SESU     1        O       -**** WAT      TIP3     18379    H1            1.8361
 5182 SESU     SESU     1        CL1     -**** WAT      TIP3     9007     H2            2.8477
 5136 SESU     SESU     1        N2      -**** WAT      TIP3     16817    H1            2.4446
 5136 SESU     SESU     1        N2      -**** WAT      TIP3     21855    H2            1.9762
 5139 SESU     SESU     1        N3      -**** WAT      TIP3     21855    H1            2.9633
 5139 SESU     SESU     1        N3      -**** WAT      TIP3     21855    H2            2.5191
 5170 SESU     SESU     1        O       -**** WAT      TIP3     17816    H2            1.7080
 5182 SESU     SESU     1        CL1     -**** WAT      TIP3     9007     H1            1.7767
 5136 SESU     SESU     1        N2      -**** WAT      TIP3     16817    H1            2.0747
 5136 SESU     SESU     1        N2      -**** WAT      TIP3     21855    H1            2.9683
 5136 SESU     SESU     1        N2      -**** WAT      TIP3     21855    H2            1.7870
 5139 SESU     SESU     1        N3      -**** WAT      TIP3     16817    H1            2.8771
 5139 SESU     SESU     1        N3      -**** WAT      TIP3     21855    H2            2.7940
 5170 SESU     SESU     1        O       -**** WAT      TIP3     17816    H2            1.8295
 5170 SESU     SESU     1        O       -**** WAT      TIP3     21855    H2            2.8423
 5136 SESU     SESU     1        N2      -**** WAT      TIP3     16817    H1            2.0051
 5136 SESU     SESU     1        N2      -**** WAT      TIP3     21855    H1            2.8963
 5136 SESU     SESU     1        N2      -**** WAT      TIP3     21855    H2            2.2075
 5139 SESU     SESU     1        N3      -**** WAT      TIP3     16817    H1            2.9397
 5139 SESU     SESU     1        N3      -**** WAT      TIP3     21855    H2            2.7859
 5170 SESU     SESU     1        O       -**** WAT      TIP3     17816    H2            2.0450
 5182 SESU     SESU     1        CL1     -**** WAT      TIP3     9007     H2            2.1611
 5136 SESU     SESU     1        N2      -**** WAT      TIP3     16817    H1            2.0731
 5136 SESU     SESU     1        N2      -**** WAT      TIP3     21855    H2            2.3106
 5139 SESU     SESU     1        N3      -**** WAT      TIP3     16817    H1            2.9066
 5139 SESU     SESU     1        N3      -**** WAT      TIP3     21855    H2            2.8098
 5170 SESU     SESU     1        O       -**** WAT      TIP3     17816    H2            1.9977
 5182 SESU     SESU     1        CL1     -**** WAT      TIP3     9007     H1            2.5483
 5182 SESU     SESU     1        CL1     -**** WAT      TIP3     9007     H2            2.6637
 5136 SESU     SESU     1        N2      -**** WAT      TIP3     16817    H1            2.4610
 5136 SESU     SESU     1        N2      -**** WAT      TIP3     21855    H1            2.0734
 5139 SESU     SESU     1        N3      -**** WAT      TIP3     21855    H1            2.8484
 5170 SESU     SESU     1        O       -**** WAT      TIP3     17816    H1            1.9338
 5182 SESU     SESU     1        CL1     -**** WAT      TIP3     9007     H2            2.1455
 5136 SESU     SESU     1        N2      -**** WAT      TIP3     16817    H1            2.7585
 5136 SESU     SESU     1        N2      -**** WAT      TIP3     21855    H1            1.9824
 5139 SESU     SESU     1        N3      -**** WAT      TIP3     21855    H1            2.9484
 5170 SESU     SESU     1        O       -**** WAT      TIP3     17816    H1            2.1263
 5170 SESU     SESU     1        O       -**** WAT      TIP3     21855    H1            2.8111
 5182 SESU     SESU     1        CL1     -**** WAT      TIP3     9007     H2            1.8510
 5136 SESU     SESU     1        N2      -**** WAT      TIP3     16817    H1            2.1658
 5136 SESU     SESU     1        N2      -**** WAT      TIP3     21855    H1            1.8834
 5139 SESU     SESU     1        N3      -**** WAT      TIP3     16817    H1            2.7276
 5139 SESU     SESU     1        N3      -**** WAT      TIP3     21855    H1            2.5788
 5170 SESU     SESU     1        O       -**** WAT      TIP3     17816    H1            1.9598
 5170 SESU     SESU     1        O       -**** WAT      TIP3     17816    H2            2.9805
 5170 SESU     SESU     1        O       -**** WAT      TIP3     21855    H1            2.8575
 5182 SESU     SESU     1        CL1     -**** WAT      TIP3     9007     H2            2.2412
 5136 SESU     SESU     1        N2      -**** WAT      TIP3     16817    H1            1.9856
 5136 SESU     SESU     1        N2      -**** WAT      TIP3     21855    H1            1.8484
 5139 SESU     SESU     1        N3      -**** WAT      TIP3     16817    H1            2.9523
 5139 SESU     SESU     1        N3      -**** WAT      TIP3     21855    H1            2.6680
 5139 SESU     SESU     1        N3      -**** WAT      TIP3     21855    H2            2.8506
 5170 SESU     SESU     1        O       -**** WAT      TIP3     17816    H2            1.8411
 5170 SESU     SESU     1        O       -**** WAT      TIP3     21855    H1            2.8749
 5182 SESU     SESU     1        CL1     -**** WAT      TIP3     9007     H2            1.8087
 5136 SESU     SESU     1        N2      -**** WAT      TIP3     16817    H1            1.8639
 5136 SESU     SESU     1        N2      -**** WAT      TIP3     21855    H1            1.7912
 5139 SESU     SESU     1        N3      -**** WAT      TIP3     16817    H1            2.8174
 5139 SESU     SESU     1        N3      -**** WAT      TIP3     21855    H1            2.9191
 5170 SESU     SESU     1        O       -**** WAT      TIP3     17816    H2            2.0588
 5170 SESU     SESU     1        O       -**** WAT      TIP3     21855    H1            2.6401
 5182 SESU     SESU     1        CL1     -**** WAT      TIP3     9007     H1            2.3482
 5136 SESU     SESU     1        N2      -**** WAT      TIP3     16817    H1            1.8252
 5136 SESU     SESU     1        N2      -**** WAT      TIP3     21855    H1            1.8886
 5139 SESU     SESU     1        N3      -**** WAT      TIP3     16817    H1            2.9538
 5139 SESU     SESU     1        N3      -**** WAT      TIP3     21855    H1            2.8629
 5170 SESU     SESU     1        O       -**** WAT      TIP3     17816    H2            2.6177
 5170 SESU     SESU     1        O       -**** WAT      TIP3     21855    H1            2.8861
 5171 SESU     SESU     1        O1      -**** WAT      TIP3     16817    H1            2.7417
 5182 SESU     SESU     1        CL1     -**** WAT      TIP3     9007     H2            2.4957
 5136 SESU     SESU     1        N2      -**** WAT      TIP3     16817    H1            2.1330
 5136 SESU     SESU     1        N2      -**** WAT      TIP3     21855    H1            1.8380
 5139 SESU     SESU     1        N3      -**** WAT      TIP3     16817    H1            2.8969
 5139 SESU     SESU     1        N3      -**** WAT      TIP3     21855    H1            2.5560
 5139 SESU     SESU     1        N3      -**** WAT      TIP3     21855    H2            2.7744
 5170 SESU     SESU     1        O       -**** WAT      TIP3     17816    H2            2.0233
 5182 SESU     SESU     1        CL1     -**** WAT      TIP3     9007     H2            2.0649
 5136 SESU     SESU     1        N2      -**** WAT      TIP3     16817    H1            1.8983
 5136 SESU     SESU     1        N2      -**** WAT      TIP3     21855    H1            2.1108
 5139 SESU     SESU     1        N3      -**** WAT      TIP3     16817    H1            2.8386
 5139 SESU     SESU     1        N3      -**** WAT      TIP3     21855    H1            2.4700
 5170 SESU     SESU     1        O       -**** WAT      TIP3     17816    H2            1.8834
 5136 SESU     SESU     1        N2      -**** WAT      TIP3     16817    H1            1.9703
 5136 SESU     SESU     1        N2      -**** WAT      TIP3     21855    H1            2.1730
 5139 SESU     SESU     1        N3      -**** WAT      TIP3     16817    H1            2.9951
 5139 SESU     SESU     1        N3      -**** WAT      TIP3     21855    H1            2.5433
 5170 SESU     SESU     1        O       -**** WAT      TIP3     17816    H1            2.9525
 5170 SESU     SESU     1        O       -**** WAT      TIP3     17816    H2            2.0347
 5182 SESU     SESU     1        CL1     -**** WAT      TIP3     16611    H1            2.5257
 5182 SESU     SESU     1        CL1     -**** WAT      TIP3     16611    H2            2.8015
 5136 SESU     SESU     1        N2      -**** WAT      TIP3     16817    H1            1.7674
 5136 SESU     SESU     1        N2      -**** WAT      TIP3     21855    H1            1.9378
 5139 SESU     SESU     1        N3      -**** WAT      TIP3     16817    H1            2.6586
 5139 SESU     SESU     1        N3      -**** WAT      TIP3     21855    H1            2.5643
 5170 SESU     SESU     1        O       -**** WAT      TIP3     17816    H2            1.7259
 5182 SESU     SESU     1        CL1     -**** WAT      TIP3     16611    H2            2.8258
 5136 SESU     SESU     1        N2      -**** WAT      TIP3     16817    H1            2.0641
 5136 SESU     SESU     1        N2      -**** WAT      TIP3     21855    H1            2.2303
 5139 SESU     SESU     1        N3      -**** WAT      TIP3     21855    H1            2.6104
 5170 SESU     SESU     1        O       -**** WAT      TIP3     17816    H2            1.8232
 5136 SESU     SESU     1        N2      -**** WAT      TIP3     16817    H1            2.4525
 5136 SESU     SESU     1        N2      -**** WAT      TIP3     21855    H1            1.9629
 5139 SESU     SESU     1        N3      -**** WAT      TIP3     16817    H1            2.9998
 5139 SESU     SESU     1        N3      -**** WAT      TIP3     21855    H1            2.9270
 5170 SESU     SESU     1        O       -**** WAT      TIP3     5066     H1            2.0068
 5170 SESU     SESU     1        O       -**** WAT      TIP3     21855    H1            2.5538
 5170 SESU     SESU     1        O       -**** WAT      TIP3     21855    H2            2.8635
 5182 SESU     SESU     1        CL1     -**** WAT      TIP3     16611    H2            2.3740
 5136 SESU     SESU     1        N2      -**** WAT      TIP3     16817    H1            1.9360
 5136 SESU     SESU     1        N2      -**** WAT      TIP3     21855    H1            2.0761
 5139 SESU     SESU     1        N3      -**** WAT      TIP3     16817    H1            2.7957
 5139 SESU     SESU     1        N3      -**** WAT      TIP3     21855    H1            2.6821
 5170 SESU     SESU     1        O       -**** WAT      TIP3     17816    H2            1.8147
 5182 SESU     SESU     1        CL1     -**** WAT      TIP3     16611    H1            2.7920
 5182 SESU     SESU     1        CL1     -**** WAT      TIP3     16611    H2            1.8241
 5136 SESU     SESU     1        N2      -**** WAT      TIP3     16817    H1            1.9343
 5136 SESU     SESU     1        N2      -**** WAT      TIP3     21855    H1            2.0634
 5139 SESU     SESU     1        N3      -**** WAT      TIP3     16817    H1            2.6973
 5139 SESU     SESU     1        N3      -**** WAT      TIP3     21855    H2            2.9828
 5170 SESU     SESU     1        O       -**** WAT      TIP3     17816    H2            1.8702
 5170 SESU     SESU     1        O       -**** WAT      TIP3     21855    H1            2.8997
 5182 SESU     SESU     1        CL1     -**** WAT      TIP3     16611    H2            1.8552
 5136 SESU     SESU     1        N2      -**** WAT      TIP3     16817    H1            1.9317
 5136 SESU     SESU     1        N2      -**** WAT      TIP3     21855    H1            2.0837
 5139 SESU     SESU     1        N3      -**** WAT      TIP3     21855    H1            2.6806
 5170 SESU     SESU     1        O       -**** WAT      TIP3     17816    H2            1.8460
 5182 SESU     SESU     1        CL1     -**** WAT      TIP3     16611    H1            1.9683
 5136 SESU     SESU     1        N2      -**** WAT      TIP3     16817    H1            1.9358
 5136 SESU     SESU     1        N2      -**** WAT      TIP3     21855    H1            2.1637
 5139 SESU     SESU     1        N3      -**** WAT      TIP3     16817    H1            2.7861
 5139 SESU     SESU     1        N3      -**** WAT      TIP3     21855    H1            2.5921
 5170 SESU     SESU     1        O       -**** WAT      TIP3     17816    H2            1.8878
 5182 SESU     SESU     1        CL1     -**** WAT      TIP3     16611    H2            1.9123
 5136 SESU     SESU     1        N2      -**** WAT      TIP3     16817    H1            2.1069
 5136 SESU     SESU     1        N2      -**** WAT      TIP3     21855    H1            2.0308
 5139 SESU     SESU     1        N3      -**** WAT      TIP3     21855    H1            2.6574
 5170 SESU     SESU     1        O       -**** WAT      TIP3     17816    H2            1.8447
 5182 SESU     SESU     1        CL1     -**** WAT      TIP3     16611    H1            2.4015
 5136 SESU     SESU     1        N2      -**** WAT      TIP3     16817    H1            1.8773
 5136 SESU     SESU     1        N2      -**** WAT      TIP3     21855    H1            1.9879
 5139 SESU     SESU     1        N3      -**** WAT      TIP3     16817    H1            2.7789
 5139 SESU     SESU     1        N3      -**** WAT      TIP3     21855    H1            2.7408
 5170 SESU     SESU     1        O       -**** WAT      TIP3     17816    H1            1.8502
 5170 SESU     SESU     1        O       -**** WAT      TIP3     21855    H1            2.9921
 5182 SESU     SESU     1        CL1     -**** WAT      TIP3     16611    H1            2.8752
 5136 SESU     SESU     1        N2      -**** WAT      TIP3     16817    H1            1.9132
 5136 SESU     SESU     1        N2      -**** WAT      TIP3     21855    H1            2.0681
 5139 SESU     SESU     1        N3      -**** WAT      TIP3     16817    H1            2.5447
 5139 SESU     SESU     1        N3      -**** WAT      TIP3     21855    H1            2.7903
 5170 SESU     SESU     1        O       -**** WAT      TIP3     17816    H2            2.2132
 5182 SESU     SESU     1        CL1     -**** WAT      TIP3     16611    H1            2.0066
 5136 SESU     SESU     1        N2      -**** WAT      TIP3     16817    H1            2.1205
 5136 SESU     SESU     1        N2      -**** WAT      TIP3     21855    H1            1.6751
 5139 SESU     SESU     1        N3      -**** WAT      TIP3     16817    H1            2.7353
 5139 SESU     SESU     1        N3      -**** WAT      TIP3     21855    H1            2.7748
 5170 SESU     SESU     1        O       -**** WAT      TIP3     17816    H2            1.7498
 5170 SESU     SESU     1        O       -**** WAT      TIP3     21855    H1            2.7265
 5182 SESU     SESU     1        CL1     -**** WAT      TIP3     16611    H2            2.0784
 5136 SESU     SESU     1        N2      -**** WAT      TIP3     16817    H1            1.7179
 5136 SESU     SESU     1        N2      -**** WAT      TIP3     21855    H1            1.8536
 5139 SESU     SESU     1        N3      -**** WAT      TIP3     16817    H1            2.7134
 5139 SESU     SESU     1        N3      -**** WAT      TIP3     21855    H1            2.6281
 5170 SESU     SESU     1        O       -**** WAT      TIP3     17816    H2            1.6302
 5170 SESU     SESU     1        O       -**** WAT      TIP3     21855    H1            2.9285
 5182 SESU     SESU     1        CL1     -**** WAT      TIP3     16611    H1            2.9983
 5182 SESU     SESU     1        CL1     -**** WAT      TIP3     16611    H2            1.7210
 5136 SESU     SESU     1        N2      -**** WAT      TIP3     16817    H1            2.0459
 5136 SESU     SESU     1        N2      -**** WAT      TIP3     21855    H1            1.8279
 5136 SESU     SESU     1        N2      -**** WAT      TIP3     21855    H2            2.9085
 5139 SESU     SESU     1        N3      -**** WAT      TIP3     16817    H1            2.8799
 5139 SESU     SESU     1        N3      -**** WAT      TIP3     21855    H1            2.7422
 5139 SESU     SESU     1        N3      -**** WAT      TIP3     21855    H2            2.7732
 5170 SESU     SESU     1        O       -**** WAT      TIP3     17816    H2            1.8503
 5170 SESU     SESU     1        O       -**** WAT      TIP3     21855    H1            2.7757
 5182 SESU     SESU     1        CL1     -**** WAT      TIP3     16611    H1            2.1880
 5136 SESU     SESU     1        N2      -**** WAT      TIP3     16817    H1            2.0381
 5136 SESU     SESU     1        N2      -**** WAT      TIP3     21855    H1            1.7804
 5139 SESU     SESU     1        N3      -**** WAT      TIP3     21855    H1            2.7925
 5170 SESU     SESU     1        O       -**** WAT      TIP3     21855    H1            2.6940
 5182 SESU     SESU     1        CL1     -**** WAT      TIP3     16611    H2            2.0780
 5136 SESU     SESU     1        N2      -**** WAT      TIP3     16817    H1            1.8517
 5136 SESU     SESU     1        N2      -**** WAT      TIP3     21855    H1            1.8518
 5136 SESU     SESU     1        N2      -**** WAT      TIP3     21855    H2            2.9153
 5139 SESU     SESU     1        N3      -**** WAT      TIP3     16817    H1            2.8586
 5139 SESU     SESU     1        N3      -**** WAT      TIP3     21855    H1            2.8125
 5170 SESU     SESU     1        O       -**** WAT      TIP3     21855    H1            2.7600
 5170 SESU     SESU     1        O       -**** WAT      TIP3     21855    H2            2.5327
 5171 SESU     SESU     1        O1      -**** WAT      TIP3     16817    H1            2.8818
 5182 SESU     SESU     1        CL1     -**** WAT      TIP3     16611    H2            1.8021
 5136 SESU     SESU     1        N2      -**** WAT      TIP3     16817    H1            1.9431
 5136 SESU     SESU     1        N2      -**** WAT      TIP3     21855    H1            1.8605
 5136 SESU     SESU     1        N2      -**** WAT      TIP3     21855    H2            2.9395
 5139 SESU     SESU     1        N3      -**** WAT      TIP3     16817    H1            2.8063
 5139 SESU     SESU     1        N3      -**** WAT      TIP3     21855    H1            2.8071
 5170 SESU     SESU     1        O       -**** WAT      TIP3     21855    H1            2.8748
 5182 SESU     SESU     1        CL1     -**** WAT      TIP3     16611    H1            2.0377
 5136 SESU     SESU     1        N2      -**** WAT      TIP3     16817    H1            2.0767
 5136 SESU     SESU     1        N2      -**** WAT      TIP3     21855    H1            1.9878
 5136 SESU     SESU     1        N2      -**** WAT      TIP3     21855    H2            2.7759
 5139 SESU     SESU     1        N3      -**** WAT      TIP3     16817    H1            2.9619
 5139 SESU     SESU     1        N3      -**** WAT      TIP3     21855    H1            2.6050
 5170 SESU     SESU     1        O       -**** WAT      TIP3     17816    H2            2.9269
 5170 SESU     SESU     1        O       -**** WAT      TIP3     21855    H2            2.9210
 5182 SESU     SESU     1        CL1     -**** WAT      TIP3     16611    H1            2.0649
 5136 SESU     SESU     1        N2      -**** WAT      TIP3     16817    H1            2.0192
 5136 SESU     SESU     1        N2      -**** WAT      TIP3     21855    H1            1.8919
 5136 SESU     SESU     1        N2      -**** WAT      TIP3     21855    H2            2.9611
 5139 SESU     SESU     1        N3      -**** WAT      TIP3     16817    H1            2.8113
 5139 SESU     SESU     1        N3      -**** WAT      TIP3     21855    H1            2.5957
 5170 SESU     SESU     1        O       -**** WAT      TIP3     17816    H1            1.9047
 5170 SESU     SESU     1        O       -**** WAT      TIP3     21855    H1            2.9235
 5182 SESU     SESU     1        CL1     -**** WAT      TIP3     16611    H2            1.8779
 5136 SESU     SESU     1        N2      -**** WAT      TIP3     16817    H1            1.8106
 5136 SESU     SESU     1        N2      -**** WAT      TIP3     21855    H1            1.8568
 5136 SESU     SESU     1        N2      -**** WAT      TIP3     21855    H2            2.8504
 5139 SESU     SESU     1        N3      -**** WAT      TIP3     16817    H1            2.6509
 5139 SESU     SESU     1        N3      -**** WAT      TIP3     21855    H2            2.7904
 5170 SESU     SESU     1        O       -**** WAT      TIP3     17816    H1            1.6795
 5170 SESU     SESU     1        O       -**** WAT      TIP3     21855    H1            2.7284
 5182 SESU     SESU     1        CL1     -**** WAT      TIP3     16611    H1            2.4852
 5136 SESU     SESU     1        N2      -**** WAT      TIP3     16817    H1            2.3824
 5136 SESU     SESU     1        N2      -**** WAT      TIP3     21855    H1            2.0570
 5139 SESU     SESU     1        N3      -**** WAT      TIP3     21855    H1            2.8576
 5170 SESU     SESU     1        O       -**** WAT      TIP3     17816    H1            2.4656
 5170 SESU     SESU     1        O       -**** WAT      TIP3     21855    H1            2.8234
 5182 SESU     SESU     1        CL1     -**** WAT      TIP3     16611    H1            2.1244
 5136 SESU     SESU     1        N2      -**** WAT      TIP3     16817    H1            1.9339
 5136 SESU     SESU     1        N2      -**** WAT      TIP3     21855    H1            2.0303
 5139 SESU     SESU     1        N3      -**** WAT      TIP3     16817    H1            2.6789
 5139 SESU     SESU     1        N3      -**** WAT      TIP3     21855    H1            2.7630
 5170 SESU     SESU     1        O       -**** WAT      TIP3     17816    H1            1.8061
 5170 SESU     SESU     1        O       -**** WAT      TIP3     21855    H1            2.8030
 5182 SESU     SESU     1        CL1     -**** WAT      TIP3     16611    H1            2.8878
 5136 SESU     SESU     1        N2      -**** WAT      TIP3     16817    H1            1.7933
 5136 SESU     SESU     1        N2      -**** WAT      TIP3     21855    H1            1.8903
 5139 SESU     SESU     1        N3      -**** WAT      TIP3     16817    H1            2.7588
 5139 SESU     SESU     1        N3      -**** WAT      TIP3     21855    H1            2.7374
 5170 SESU     SESU     1        O       -**** WAT      TIP3     17816    H1            1.7817
 5170 SESU     SESU     1        O       -**** WAT      TIP3     21855    H1            2.8306
 5136 SESU     SESU     1        N2      -**** WAT      TIP3     16817    H1            1.9242
 5136 SESU     SESU     1        N2      -**** WAT      TIP3     21855    H1            2.1237
 5136 SESU     SESU     1        N2      -**** WAT      TIP3     21855    H2            2.9853
 5139 SESU     SESU     1        N3      -**** WAT      TIP3     16817    H1            2.6084
 5139 SESU     SESU     1        N3      -**** WAT      TIP3     21855    H1            2.7922
 5170 SESU     SESU     1        O       -**** WAT      TIP3     17816    H1            1.9326
 5136 SESU     SESU     1        N2      -**** WAT      TIP3     16817    H1            1.7935
 5136 SESU     SESU     1        N2      -**** WAT      TIP3     21855    H1            1.9829
 5139 SESU     SESU     1        N3      -**** WAT      TIP3     16817    H1            2.8175
 5139 SESU     SESU     1        N3      -**** WAT      TIP3     21855    H1            2.4404
 5139 SESU     SESU     1        N3      -**** WAT      TIP3     21855    H2            2.8767
 5170 SESU     SESU     1        O       -**** WAT      TIP3     17816    H1            1.9138
 5182 SESU     SESU     1        CL1     -**** WAT      TIP3     9007     H1            2.5729
 5182 SESU     SESU     1        CL1     -**** WAT      TIP3     16611    H1            1.9953
 5136 SESU     SESU     1        N2      -**** WAT      TIP3     16817    H1            2.2660
 5136 SESU     SESU     1        N2      -**** WAT      TIP3     21855    H1            2.0282
 5139 SESU     SESU     1        N3      -**** WAT      TIP3     21855    H1            2.7444
 5170 SESU     SESU     1        O       -**** WAT      TIP3     17816    H1            1.8489
 5182 SESU     SESU     1        CL1     -**** WAT      TIP3     16611    H2            2.2393
 5136 SESU     SESU     1        N2      -**** WAT      TIP3     16817    H1            2.2890
 5136 SESU     SESU     1        N2      -**** WAT      TIP3     21855    H1            1.9048
 5139 SESU     SESU     1        N3      -**** WAT      TIP3     16817    H1            2.8086
 5139 SESU     SESU     1        N3      -**** WAT      TIP3     21855    H1            2.7517
 5170 SESU     SESU     1        O       -**** WAT      TIP3     17816    H1            2.1803
 5170 SESU     SESU     1        O       -**** WAT      TIP3     21855    H1            2.8553
 5136 SESU     SESU     1        N2      -**** WAT      TIP3     16817    H1            1.9618
 5136 SESU     SESU     1        N2      -**** WAT      TIP3     21855    H1            1.9436
 5139 SESU     SESU     1        N3      -**** WAT      TIP3     21855    H1            2.4044
 5170 SESU     SESU     1        O       -**** WAT      TIP3     17816    H2            2.2702
 5136 SESU     SESU     1        N2      -**** WAT      TIP3     16817    H1            1.9202
 5136 SESU     SESU     1        N2      -**** WAT      TIP3     21855    H1            2.0135
 5139 SESU     SESU     1        N3      -**** WAT      TIP3     16817    H1            2.8460
 5139 SESU     SESU     1        N3      -**** WAT      TIP3     21855    H1            2.8407
 5170 SESU     SESU     1        O       -**** WAT      TIP3     17816    H2            1.8238
 5170 SESU     SESU     1        O       -**** WAT      TIP3     21855    H1            2.7626
 5182 SESU     SESU     1        CL1     -**** WAT      TIP3     16611    H2            2.0205
 5136 SESU     SESU     1        N2      -**** WAT      TIP3     16817    H1            1.9901
 5136 SESU     SESU     1        N2      -**** WAT      TIP3     21855    H1            1.9695
 5139 SESU     SESU     1        N3      -**** WAT      TIP3     16817    H1            2.7308
 5139 SESU     SESU     1        N3      -**** WAT      TIP3     21855    H1            2.5214
 5139 SESU     SESU     1        N3      -**** WAT      TIP3     21855    H2            2.9157
 5170 SESU     SESU     1        O       -**** WAT      TIP3     17816    H2            1.9254
 5170 SESU     SESU     1        O       -**** WAT      TIP3     21855    H1            2.9984
 5136 SESU     SESU     1        N2      -**** WAT      TIP3     16817    H1            1.8236
 5136 SESU     SESU     1        N2      -**** WAT      TIP3     21855    H1            1.8948
 5139 SESU     SESU     1        N3      -**** WAT      TIP3     16817    H1            2.9074
 5139 SESU     SESU     1        N3      -**** WAT      TIP3     21855    H1            2.5105
 5170 SESU     SESU     1        O       -**** WAT      TIP3     17816    H2            1.8634
 5171 SESU     SESU     1        O1      -**** WAT      TIP3     16817    H1            2.9348
 5182 SESU     SESU     1        CL1     -**** WAT      TIP3     16611    H1            2.1928
 5136 SESU     SESU     1        N2      -**** WAT      TIP3     16817    H1            1.8506
 5136 SESU     SESU     1        N2      -**** WAT      TIP3     21855    H1            1.8367
 5139 SESU     SESU     1        N3      -**** WAT      TIP3     16817    H1            2.6598
 5139 SESU     SESU     1        N3      -**** WAT      TIP3     21855    H1            2.6100
 5170 SESU     SESU     1        O       -**** WAT      TIP3     17816    H2            2.4714
 5170 SESU     SESU     1        O       -**** WAT      TIP3     21855    H1            2.7789
 5182 SESU     SESU     1        CL1     -**** WAT      TIP3     16611    H2            2.2896
 5136 SESU     SESU     1        N2      -**** WAT      TIP3     16817    H1            1.9309
 5136 SESU     SESU     1        N2      -**** WAT      TIP3     21855    H1            2.0227
 5139 SESU     SESU     1        N3      -**** WAT      TIP3     16817    H1            2.6731
 5170 SESU     SESU     1        O       -**** WAT      TIP3     17816    H1            2.4264
 5170 SESU     SESU     1        O       -**** WAT      TIP3     21855    H1            2.6007
 5182 SESU     SESU     1        CL1     -**** WAT      TIP3     16611    H2            2.7397
 5136 SESU     SESU     1        N2      -**** WAT      TIP3     16817    H1            2.0776
 5136 SESU     SESU     1        N2      -**** WAT      TIP3     21855    H1            1.7420
 5139 SESU     SESU     1        N3      -**** WAT      TIP3     21855    H1            2.5048
 5139 SESU     SESU     1        N3      -**** WAT      TIP3     21855    H2            2.9132
 5170 SESU     SESU     1        O       -**** WAT      TIP3     21855    H1            2.9462
 5182 SESU     SESU     1        CL1     -**** WAT      TIP3     16611    H1            2.4635
 5182 SESU     SESU     1        CL1     -**** WAT      TIP3     16611    H2            2.6289
 5136 SESU     SESU     1        N2      -**** WAT      TIP3     16817    H1            1.8683
 5136 SESU     SESU     1        N2      -**** WAT      TIP3     21855    H1            1.7613
 5139 SESU     SESU     1        N3      -**** WAT      TIP3     16817    H1            2.9063
 5139 SESU     SESU     1        N3      -**** WAT      TIP3     21855    H1            2.7082
 5170 SESU     SESU     1        O       -**** WAT      TIP3     17816    H2            2.4762
 5171 SESU     SESU     1        O1      -**** WAT      TIP3     16817    H1            2.9703
 5136 SESU     SESU     1        N2      -**** WAT      TIP3     16817    H1            2.0920
 5136 SESU     SESU     1        N2      -**** WAT      TIP3     21855    H1            1.9965
 5139 SESU     SESU     1        N3      -**** WAT      TIP3     16817    H1            2.9820
 5170 SESU     SESU     1        O       -**** WAT      TIP3     17816    H2            2.2520
 5170 SESU     SESU     1        O       -**** WAT      TIP3     21855    H1            2.8841
 5182 SESU     SESU     1        CL1     -**** WAT      TIP3     16611    H2            2.2415
 5136 SESU     SESU     1        N2      -**** WAT      TIP3     16817    H1            1.9874
 5136 SESU     SESU     1        N2      -**** WAT      TIP3     21855    H1            1.7665
 5136 SESU     SESU     1        N2      -**** WAT      TIP3     21855    H2            2.9423
 5139 SESU     SESU     1        N3      -**** WAT      TIP3     16817    H1            2.7996
 5139 SESU     SESU     1        N3      -**** WAT      TIP3     21855    H1            2.8305
 5170 SESU     SESU     1        O       -**** WAT      TIP3     17816    H2            2.1643
 5170 SESU     SESU     1        O       -**** WAT      TIP3     21855    H1            2.5592
 5182 SESU     SESU     1        CL1     -**** WAT      TIP3     16611    H2            2.0473
 5136 SESU     SESU     1        N2      -**** WAT      TIP3     16817    H1            1.7964
 5136 SESU     SESU     1        N2      -**** WAT      TIP3     21855    H1            1.8636
 5139 SESU     SESU     1        N3      -**** WAT      TIP3     16817    H1            2.7293
 5139 SESU     SESU     1        N3      -**** WAT      TIP3     21855    H1            2.8250
 5170 SESU     SESU     1        O       -**** WAT      TIP3     5066     H2            2.4251
 5170 SESU     SESU     1        O       -**** WAT      TIP3     21855    H1            2.7176
 5136 SESU     SESU     1        N2      -**** WAT      TIP3     16817    H1            1.8109
 5136 SESU     SESU     1        N2      -**** WAT      TIP3     21855    H1            1.8641
 5139 SESU     SESU     1        N3      -**** WAT      TIP3     16817    H1            2.7966
 5139 SESU     SESU     1        N3      -**** WAT      TIP3     21855    H1            2.9826
 5170 SESU     SESU     1        O       -**** WAT      TIP3     5066     H2            1.9114
 5170 SESU     SESU     1        O       -**** WAT      TIP3     21855    H1            2.5186
 5182 SESU     SESU     1        CL1     -**** WAT      TIP3     16611    H1            1.9323
 5136 SESU     SESU     1        N2      -**** WAT      TIP3     16817    H1            1.8350
 5136 SESU     SESU     1        N2      -**** WAT      TIP3     21855    H1            2.0702
 5139 SESU     SESU     1        N3      -**** WAT      TIP3     16817    H1            2.9084
 5139 SESU     SESU     1        N3      -**** WAT      TIP3     21855    H1            2.7583
 5170 SESU     SESU     1        O       -**** WAT      TIP3     21855    H1            2.8779
 5171 SESU     SESU     1        O1      -**** WAT      TIP3     16817    H1            2.7714
 5182 SESU     SESU     1        CL1     -**** WAT      TIP3     16611    H1            2.6830
 5136 SESU     SESU     1        N2      -**** WAT      TIP3     16817    H1            2.3795
 5136 SESU     SESU     1        N2      -**** WAT      TIP3     21855    H1            1.8339
 5139 SESU     SESU     1        N3      -**** WAT      TIP3     21855    H1            2.5924
 5170 SESU     SESU     1        O       -**** WAT      TIP3     5066     H1            1.8537
 5170 SESU     SESU     1        O       -**** WAT      TIP3     21855    H1            2.8222
 5136 SESU     SESU     1        N2      -**** WAT      TIP3     16817    H1            1.7973
 5136 SESU     SESU     1        N2      -**** WAT      TIP3     21855    H1            2.0719
 5139 SESU     SESU     1        N3      -**** WAT      TIP3     21855    H1            2.7907
 5136 SESU     SESU     1        N2      -**** WAT      TIP3     16817    H1            2.1083
 5136 SESU     SESU     1        N2      -**** WAT      TIP3     21855    H1            1.9022
 5139 SESU     SESU     1        N3      -**** WAT      TIP3     16817    H1            2.7461
 5139 SESU     SESU     1        N3      -**** WAT      TIP3     21855    H1            2.9232
 5170 SESU     SESU     1        O       -**** WAT      TIP3     21855    H1            2.9729
 5182 SESU     SESU     1        CL1     -**** WAT      TIP3     16611    H1            1.8374
 5136 SESU     SESU     1        N2      -**** WAT      TIP3     16817    H1            1.9404
 5136 SESU     SESU     1        N2      -**** WAT      TIP3     21855    H1            1.9861
 5139 SESU     SESU     1        N3      -**** WAT      TIP3     16817    H1            2.7060
 5139 SESU     SESU     1        N3      -**** WAT      TIP3     21855    H1            2.7568
 5170 SESU     SESU     1        O       -**** WAT      TIP3     5066     H2            1.7715
 5170 SESU     SESU     1        O       -**** WAT      TIP3     21855    H1            2.9191
 5171 SESU     SESU     1        O1      -**** WAT      TIP3     5066     H2            2.9985
 5182 SESU     SESU     1        CL1     -**** WAT      TIP3     16611    H1            2.4587
 5182 SESU     SESU     1        CL1     -**** WAT      TIP3     16611    H2            2.9397
 5136 SESU     SESU     1        N2      -**** WAT      TIP3     16817    H1            2.1326
 5136 SESU     SESU     1        N2      -**** WAT      TIP3     21855    H1            2.1215
 5139 SESU     SESU     1        N3      -**** WAT      TIP3     21855    H1            2.5280
 5182 SESU     SESU     1        CL1     -**** WAT      TIP3     16611    H1            2.7119
 5136 SESU     SESU     1        N2      -**** WAT      TIP3     16817    H1            1.9060
 5136 SESU     SESU     1        N2      -**** WAT      TIP3     21855    H1            2.0399
 5139 SESU     SESU     1        N3      -**** WAT      TIP3     16817    H1            2.6633
 5170 SESU     SESU     1        O       -6261 WAT      TIP3     724      H1            1.8500
 5170 SESU     SESU     1        O       -**** WAT      TIP3     21855    H1            2.9310
 5182 SESU     SESU     1        CL1     -**** WAT      TIP3     16611    H2            2.1622
 5136 SESU     SESU     1        N2      -**** WAT      TIP3     16817    H1            1.7802
 5136 SESU     SESU     1        N2      -**** WAT      TIP3     21855    H1            1.7973
 5139 SESU     SESU     1        N3      -**** WAT      TIP3     16817    H1            2.9978
 5139 SESU     SESU     1        N3      -**** WAT      TIP3     21855    H1            2.7949
 5170 SESU     SESU     1        O       -**** WAT      TIP3     21855    H1            2.9727
 5182 SESU     SESU     1        CL1     -**** WAT      TIP3     16611    H2            2.8851
 5136 SESU     SESU     1        N2      -**** WAT      TIP3     16817    H1            1.9650
 5136 SESU     SESU     1        N2      -**** WAT      TIP3     21855    H1            1.7422
 5139 SESU     SESU     1        N3      -**** WAT      TIP3     16817    H1            2.8102
 5139 SESU     SESU     1        N3      -**** WAT      TIP3     21855    H1            2.5686
 5170 SESU     SESU     1        O       -**** WAT      TIP3     21855    H1            2.9482
 5182 SESU     SESU     1        CL1     -**** WAT      TIP3     16611    H1            2.9687
 5136 SESU     SESU     1        N2      -**** WAT      TIP3     16817    H1            1.8780
 5136 SESU     SESU     1        N2      -**** WAT      TIP3     21855    H1            1.9843
 5136 SESU     SESU     1        N2      -**** WAT      TIP3     21855    H2            2.9970
 5139 SESU     SESU     1        N3      -**** WAT      TIP3     16817    H1            2.8481
 5139 SESU     SESU     1        N3      -**** WAT      TIP3     21855    H2            2.9705
 5170 SESU     SESU     1        O       -**** WAT      TIP3     5066     H2            2.1345
 5170 SESU     SESU     1        O       -**** WAT      TIP3     21855    H1            2.5832
 5136 SESU     SESU     1        N2      -**** WAT      TIP3     16817    H1            2.0876
 5136 SESU     SESU     1        N2      -**** WAT      TIP3     21855    H1            1.8893
 5136 SESU     SESU     1        N2      -**** WAT      TIP3     21855    H2            2.9696
 5139 SESU     SESU     1        N3      -**** WAT      TIP3     16817    H1            2.5618
 5139 SESU     SESU     1        N3      -**** WAT      TIP3     21855    H1            2.7917
 5170 SESU     SESU     1        O       -**** WAT      TIP3     5066     H2            2.1998
 5170 SESU     SESU     1        O       -**** WAT      TIP3     21855    H1            2.7193
 5170 SESU     SESU     1        O       -**** WAT      TIP3     21855    H2            2.8176
 5136 SESU     SESU     1        N2      -**** WAT      TIP3     16817    H1            1.9615
 5136 SESU     SESU     1        N2      -**** WAT      TIP3     21855    H1            2.1261
 5139 SESU     SESU     1        N3      -**** WAT      TIP3     16817    H1            2.8932
 5139 SESU     SESU     1        N3      -**** WAT      TIP3     21855    H1            2.5412
 5170 SESU     SESU     1        O       -**** WAT      TIP3     5066     H2            1.9268
 5182 SESU     SESU     1        CL1     -**** WAT      TIP3     16611    H2            1.9601
 5136 SESU     SESU     1        N2      -**** WAT      TIP3     16817    H1            1.9223
 5136 SESU     SESU     1        N2      -**** WAT      TIP3     21855    H1            1.9086
 5139 SESU     SESU     1        N3      -**** WAT      TIP3     16817    H1            2.9216
 5139 SESU     SESU     1        N3      -**** WAT      TIP3     21855    H1            2.8304
 5170 SESU     SESU     1        O       -**** WAT      TIP3     5066     H2            2.0787
 5170 SESU     SESU     1        O       -**** WAT      TIP3     21855    H1            2.6602
 5182 SESU     SESU     1        CL1     -**** WAT      TIP3     16611    H1            2.9590
 5136 SESU     SESU     1        N2      -**** WAT      TIP3     16817    H1            2.3072
 5136 SESU     SESU     1        N2      -**** WAT      TIP3     21855    H1            1.9422
 5139 SESU     SESU     1        N3      -**** WAT      TIP3     21855    H1            2.5224
 5182 SESU     SESU     1        CL1     -**** WAT      TIP3     16611    H2            1.7945
 5136 SESU     SESU     1        N2      -**** WAT      TIP3     16817    H1            2.0575
 5136 SESU     SESU     1        N2      -**** WAT      TIP3     21855    H1            2.1222
 5139 SESU     SESU     1        N3      -**** WAT      TIP3     21855    H1            2.7366
 5170 SESU     SESU     1        O       -**** WAT      TIP3     5346     H1            2.0231
 5136 SESU     SESU     1        N2      -**** WAT      TIP3     16817    H1            1.9118
 5136 SESU     SESU     1        N2      -**** WAT      TIP3     21855    H1            1.8693
 5139 SESU     SESU     1        N3      -**** WAT      TIP3     21855    H1            2.8529
 5170 SESU     SESU     1        O       -**** WAT      TIP3     5346     H1            1.7587
 5170 SESU     SESU     1        O       -**** WAT      TIP3     21855    H1            2.7586
 5182 SESU     SESU     1        CL1     -**** WAT      TIP3     16611    H2            2.0530
 5136 SESU     SESU     1        N2      -**** WAT      TIP3     16817    H1            1.8072
 5136 SESU     SESU     1        N2      -**** WAT      TIP3     21855    H1            2.1352
 5136 SESU     SESU     1        N2      -**** WAT      TIP3     21855    H2            2.9312
 5139 SESU     SESU     1        N3      -**** WAT      TIP3     16817    H1            2.8311
 5139 SESU     SESU     1        N3      -**** WAT      TIP3     21855    H1            2.8211
 5170 SESU     SESU     1        O       -**** WAT      TIP3     5346     H1            2.0000
 5171 SESU     SESU     1        O1      -**** WAT      TIP3     16817    H1            2.9925
 5182 SESU     SESU     1        CL1     -**** WAT      TIP3     16611    H2            2.4017
 5136 SESU     SESU     1        N2      -**** WAT      TIP3     16817    H1            2.1024
 5136 SESU     SESU     1        N2      -**** WAT      TIP3     21855    H1            1.9663
 5139 SESU     SESU     1        N3      -**** WAT      TIP3     21855    H1            2.6845
 5170 SESU     SESU     1        O       -**** WAT      TIP3     5346     H1            1.8534
 5170 SESU     SESU     1        O       -**** WAT      TIP3     21855    H1            2.8625
 5182 SESU     SESU     1        CL1     -**** WAT      TIP3     16611    H1            1.7095
 5136 SESU     SESU     1        N2      -**** WAT      TIP3     16817    H1            1.8106
 5136 SESU     SESU     1        N2      -**** WAT      TIP3     21855    H1            1.7898
 5136 SESU     SESU     1        N2      -**** WAT      TIP3     21855    H2            2.8829
 5139 SESU     SESU     1        N3      -**** WAT      TIP3     16817    H1            2.9373
 5139 SESU     SESU     1        N3      -**** WAT      TIP3     21855    H1            2.5489
 5171 SESU     SESU     1        O1      -**** WAT      TIP3     16817    H1            2.9887
 5182 SESU     SESU     1        CL1     -**** WAT      TIP3     16611    H1            2.0245
 5136 SESU     SESU     1        N2      -**** WAT      TIP3     16817    H1            1.9228
 5136 SESU     SESU     1        N2      -**** WAT      TIP3     21855    H1            2.3062
 5136 SESU     SESU     1        N2      -**** WAT      TIP3     21855    H2            2.9162
 5139 SESU     SESU     1        N3      -**** WAT      TIP3     16817    H1            2.9480
 5139 SESU     SESU     1        N3      -**** WAT      TIP3     21855    H1            2.7989
 5182 SESU     SESU     1        CL1     -**** WAT      TIP3     16611    H1            2.0517
 5136 SESU     SESU     1        N2      -**** WAT      TIP3     16817    H1            1.7981
 5136 SESU     SESU     1        N2      -**** WAT      TIP3     21855    H1            1.9824
 5139 SESU     SESU     1        N3      -**** WAT      TIP3     16817    H1            2.8680
 5139 SESU     SESU     1        N3      -**** WAT      TIP3     21855    H1            2.6619
 5170 SESU     SESU     1        O       -**** WAT      TIP3     21855    H1            2.9970
 5171 SESU     SESU     1        O1      -**** WAT      TIP3     16817    H1            2.9949
 5182 SESU     SESU     1        CL1     -**** WAT      TIP3     9007     H1            2.1837
 5136 SESU     SESU     1        N2      -**** WAT      TIP3     16817    H1            1.7985
 5136 SESU     SESU     1        N2      -**** WAT      TIP3     21855    H2            2.1160
 5139 SESU     SESU     1        N3      -**** WAT      TIP3     16817    H1            2.7156
 5139 SESU     SESU     1        N3      -**** WAT      TIP3     21855    H2            2.5377
 5136 SESU     SESU     1        N2      -**** WAT      TIP3     16817    H1            2.1520
 5136 SESU     SESU     1        N2      -**** WAT      TIP3     21855    H2            2.0505
 5139 SESU     SESU     1        N3      -**** WAT      TIP3     21855    H2            2.7893
 5170 SESU     SESU     1        O       -**** WAT      TIP3     11634    H1            1.7403
 5182 SESU     SESU     1        CL1     -**** WAT      TIP3     9007     H2            2.3977
 5136 SESU     SESU     1        N2      -**** WAT      TIP3     16817    H1            2.0534
 5136 SESU     SESU     1        N2      -**** WAT      TIP3     21855    H1            2.9011
 5136 SESU     SESU     1        N2      -**** WAT      TIP3     21855    H2            2.0611
 5139 SESU     SESU     1        N3      -**** WAT      TIP3     16817    H1            2.8990
 5139 SESU     SESU     1        N3      -**** WAT      TIP3     21855    H2            2.7661
 5170 SESU     SESU     1        O       -**** WAT      TIP3     11634    H1            1.6539
 5170 SESU     SESU     1        O       -**** WAT      TIP3     21855    H1            2.6884
 5182 SESU     SESU     1        CL1     -**** WAT      TIP3     9007     H2            2.7307
 5136 SESU     SESU     1        N2      -**** WAT      TIP3     16817    H1            1.8900
 5136 SESU     SESU     1        N2      -**** WAT      TIP3     21855    H1            2.9910
 5136 SESU     SESU     1        N2      -**** WAT      TIP3     21855    H2            1.8865
 5139 SESU     SESU     1        N3      -**** WAT      TIP3     16817    H1            2.8398
 5139 SESU     SESU     1        N3      -**** WAT      TIP3     21855    H2            2.8166
 5170 SESU     SESU     1        O       -**** WAT      TIP3     21855    H2            2.7088
 5182 SESU     SESU     1        CL1     -**** WAT      TIP3     9007     H2            2.0405
 5136 SESU     SESU     1        N2      -**** WAT      TIP3     16817    H1            2.1397
 5136 SESU     SESU     1        N2      -**** WAT      TIP3     21855    H2            1.9309
 5139 SESU     SESU     1        N3      -**** WAT      TIP3     16817    H1            2.9909
 5139 SESU     SESU     1        N3      -**** WAT      TIP3     21855    H2            2.6788
 5170 SESU     SESU     1        O       -**** WAT      TIP3     11634    H1            1.9839
 5170 SESU     SESU     1        O       -**** WAT      TIP3     21855    H2            2.9999
 5182 SESU     SESU     1        CL1     -**** WAT      TIP3     9007     H2            2.3005
 5136 SESU     SESU     1        N2      -**** WAT      TIP3     16817    H1            1.8704
 5136 SESU     SESU     1        N2      -**** WAT      TIP3     21855    H1            2.9952
 5136 SESU     SESU     1        N2      -**** WAT      TIP3     21855    H2            2.0055
 5139 SESU     SESU     1        N3      -**** WAT      TIP3     16817    H1            2.9750
 5139 SESU     SESU     1        N3      -**** WAT      TIP3     21855    H2            2.3693
 5170 SESU     SESU     1        O       -**** WAT      TIP3     11634    H2            2.1031
 5136 SESU     SESU     1        N2      -**** WAT      TIP3     16817    H1            2.0908
 5136 SESU     SESU     1        N2      -**** WAT      TIP3     21855    H1            2.9804
 5136 SESU     SESU     1        N2      -**** WAT      TIP3     21855    H2            1.9174
 5139 SESU     SESU     1        N3      -**** WAT      TIP3     16817    H1            2.9836
 5139 SESU     SESU     1        N3      -**** WAT      TIP3     21855    H2            2.8600
 5170 SESU     SESU     1        O       -**** WAT      TIP3     21855    H2            2.8448
 5182 SESU     SESU     1        CL1     -**** WAT      TIP3     9007     H2            2.0999
 5136 SESU     SESU     1        N2      -**** WAT      TIP3     16817    H1            1.6565
 5136 SESU     SESU     1        N2      -**** WAT      TIP3     21855    H2            2.1735
 5139 SESU     SESU     1        N3      -**** WAT      TIP3     16817    H1            2.7552
 5139 SESU     SESU     1        N3      -**** WAT      TIP3     21855    H2            2.6660
 5182 SESU     SESU     1        CL1     -**** WAT      TIP3     9007     H1            2.7636
 5136 SESU     SESU     1        N2      -**** WAT      TIP3     16817    H1            2.2406
 5136 SESU     SESU     1        N2      -**** WAT      TIP3     21855    H1            2.9319
 5136 SESU     SESU     1        N2      -**** WAT      TIP3     21855    H2            1.9593
 5139 SESU     SESU     1        N3      -**** WAT      TIP3     16817    H1            2.9367
 5139 SESU     SESU     1        N3      -**** WAT      TIP3     21855    H2            2.6704
 5170 SESU     SESU     1        O       -**** WAT      TIP3     11634    H2            2.2958
 5182 SESU     SESU     1        CL1     -**** WAT      TIP3     16611    H2            1.8842
 5136 SESU     SESU     1        N2      -**** WAT      TIP3     16817    H1            2.0363
 5136 SESU     SESU     1        N2      -**** WAT      TIP3     21855    H1            2.9992
 5136 SESU     SESU     1        N2      -**** WAT      TIP3     21855    H2            1.9140
 5139 SESU     SESU     1        N3      -**** WAT      TIP3     16817    H1            2.7883
 5170 SESU     SESU     1        O       -**** WAT      TIP3     21855    H2            2.7187
 5182 SESU     SESU     1        CL1     -**** WAT      TIP3     16611    H1            1.9797
 5136 SESU     SESU     1        N2      -**** WAT      TIP3     16817    H1            2.0933
 5136 SESU     SESU     1        N2      -**** WAT      TIP3     21855    H1            2.8213
 5136 SESU     SESU     1        N2      -**** WAT      TIP3     21855    H2            1.8622
 5139 SESU     SESU     1        N3      -**** WAT      TIP3     16817    H1            2.9210
 5139 SESU     SESU     1        N3      -**** WAT      TIP3     21855    H2            2.8775
 5170 SESU     SESU     1        O       -**** WAT      TIP3     11634    H2            1.8952
 5170 SESU     SESU     1        O       -**** WAT      TIP3     21855    H2            2.8289
 5182 SESU     SESU     1        CL1     -**** WAT      TIP3     9007     H1            2.3666
 5136 SESU     SESU     1        N2      -**** WAT      TIP3     16817    H1            1.8949
 5136 SESU     SESU     1        N2      -**** WAT      TIP3     21855    H2            2.1723
 5139 SESU     SESU     1        N3      -**** WAT      TIP3     21855    H2            2.8206
 5182 SESU     SESU     1        CL1     -**** WAT      TIP3     9007     H2            2.7655
 5136 SESU     SESU     1        N2      -**** WAT      TIP3     16817    H2            1.9996
 5136 SESU     SESU     1        N2      -**** WAT      TIP3     21855    H2            2.0650
 5139 SESU     SESU     1        N3      -**** WAT      TIP3     16817    H2            2.9187
 5139 SESU     SESU     1        N3      -**** WAT      TIP3     21855    H1            2.9570
 5139 SESU     SESU     1        N3      -**** WAT      TIP3     21855    H2            2.5708
 5170 SESU     SESU     1        O       -**** WAT      TIP3     11634    H1            2.1786
 5170 SESU     SESU     1        O       -**** WAT      TIP3     21855    H2            2.9255
 5182 SESU     SESU     1        CL1     -**** WAT      TIP3     9007     H1            1.9798
 5136 SESU     SESU     1        N2      -**** WAT      TIP3     16817    H2            2.1481
 5136 SESU     SESU     1        N2      -**** WAT      TIP3     21855    H2            2.1176
 5139 SESU     SESU     1        N3      -**** WAT      TIP3     16817    H2            2.7658
 5139 SESU     SESU     1        N3      -**** WAT      TIP3     21855    H2            2.4425
 5170 SESU     SESU     1        O       -**** WAT      TIP3     11634    H1            2.0215
 5182 SESU     SESU     1        CL1     -**** WAT      TIP3     9007     H1            2.1407
 5136 SESU     SESU     1        N2      -**** WAT      TIP3     16817    H1            2.6266
 5136 SESU     SESU     1        N2      -**** WAT      TIP3     21855    H2            1.9590
 5139 SESU     SESU     1        N3      -**** WAT      TIP3     21855    H2            2.7001
 5182 SESU     SESU     1        CL1     -**** WAT      TIP3     9007     H1            2.3999
 5136 SESU     SESU     1        N2      -**** WAT      TIP3     16817    H1            1.9741
 5136 SESU     SESU     1        N2      -**** WAT      TIP3     16817    H2            2.8640
 5136 SESU     SESU     1        N2      -**** WAT      TIP3     21855    H2            1.9153
 5139 SESU     SESU     1        N3      -**** WAT      TIP3     21855    H2            2.7216
 5170 SESU     SESU     1        O       -**** WAT      TIP3     11634    H2            2.4425
 5170 SESU     SESU     1        O       -**** WAT      TIP3     21855    H2            2.8149
 5182 SESU     SESU     1        CL1     -**** WAT      TIP3     9007     H1            1.9076
 5136 SESU     SESU     1        N2      -**** WAT      TIP3     16817    H1            1.9039
 5136 SESU     SESU     1        N2      -**** WAT      TIP3     16817    H2            2.9382
 5136 SESU     SESU     1        N2      -**** WAT      TIP3     21855    H1            2.9098
 5136 SESU     SESU     1        N2      -**** WAT      TIP3     21855    H2            1.7706
 5139 SESU     SESU     1        N3      -**** WAT      TIP3     16817    H1            2.9060
 5139 SESU     SESU     1        N3      -**** WAT      TIP3     21855    H2            2.8294
 5170 SESU     SESU     1        O       -**** WAT      TIP3     11634    H2            2.0771
 5171 SESU     SESU     1        O1      -**** WAT      TIP3     16817    H2            2.8972
 5182 SESU     SESU     1        CL1     -**** WAT      TIP3     9007     H1            2.3456
 5136 SESU     SESU     1        N2      -**** WAT      TIP3     16817    H1            2.2129
 5136 SESU     SESU     1        N2      -**** WAT      TIP3     21855    H2            1.9511
 5139 SESU     SESU     1        N3      -**** WAT      TIP3     21855    H2            2.9168
 5170 SESU     SESU     1        O       -**** WAT      TIP3     21855    H2            2.8031
 5182 SESU     SESU     1        CL1     -**** WAT      TIP3     9007     H1            1.9835
 5182 SESU     SESU     1        CL1     -**** WAT      TIP3     9007     H2            2.8514
 5136 SESU     SESU     1        N2      -**** WAT      TIP3     16817    H1            1.9412
 5136 SESU     SESU     1        N2      -**** WAT      TIP3     16817    H2            2.9268
 5136 SESU     SESU     1        N2      -**** WAT      TIP3     21855    H2            2.0124
 5139 SESU     SESU     1        N3      -**** WAT      TIP3     16817    H1            2.9818
 5139 SESU     SESU     1        N3      -**** WAT      TIP3     21855    H1            2.9338
 5139 SESU     SESU     1        N3      -**** WAT      TIP3     21855    H2            2.6088
 5170 SESU     SESU     1        O       -**** WAT      TIP3     11634    H1            2.0560
 5170 SESU     SESU     1        O       -**** WAT      TIP3     21855    H2            2.9425
 5182 SESU     SESU     1        CL1     -**** WAT      TIP3     9007     H1            2.3481
 5136 SESU     SESU     1        N2      -**** WAT      TIP3     16817    H1            1.7367
 5136 SESU     SESU     1        N2      -**** WAT      TIP3     21855    H2            2.2495
 5139 SESU     SESU     1        N3      -**** WAT      TIP3     21855    H1            2.8635
 5139 SESU     SESU     1        N3      -**** WAT      TIP3     21855    H2            2.7183
 5182 SESU     SESU     1        CL1     -**** WAT      TIP3     9007     H1            1.9063
 5136 SESU     SESU     1        N2      -**** WAT      TIP3     16817    H1            2.1056
 5136 SESU     SESU     1        N2      -**** WAT      TIP3     21855    H2            1.8782
 5139 SESU     SESU     1        N3      -**** WAT      TIP3     21855    H1            2.8395
 5139 SESU     SESU     1        N3      -**** WAT      TIP3     21855    H2            2.5148
 5170 SESU     SESU     1        O       -**** WAT      TIP3     11634    H1            1.7527
 5182 SESU     SESU     1        CL1     -**** WAT      TIP3     16611    H2            2.3084
 5136 SESU     SESU     1        N2      -**** WAT      TIP3     16817    H1            1.8575
 5136 SESU     SESU     1        N2      -**** WAT      TIP3     21855    H2            1.9092
 5139 SESU     SESU     1        N3      -**** WAT      TIP3     16817    H1            2.9175
 5139 SESU     SESU     1        N3      -**** WAT      TIP3     21855    H2            2.5919
 5182 SESU     SESU     1        CL1     -**** WAT      TIP3     16611    H2            2.3377
 5136 SESU     SESU     1        N2      -**** WAT      TIP3     16817    H1            2.1131
 5136 SESU     SESU     1        N2      -**** WAT      TIP3     21855    H2            2.1001
 5139 SESU     SESU     1        N3      -**** WAT      TIP3     21855    H2            2.7205
 5170 SESU     SESU     1        O       -**** WAT      TIP3     10149    H1            2.7146
 5182 SESU     SESU     1        CL1     -**** WAT      TIP3     16611    H1            2.9312
 5182 SESU     SESU     1        CL1     -**** WAT      TIP3     16611    H2            2.4512
 5136 SESU     SESU     1        N2      -**** WAT      TIP3     16817    H1            2.0368
 5136 SESU     SESU     1        N2      -**** WAT      TIP3     21855    H2            2.1444
 5139 SESU     SESU     1        N3      -**** WAT      TIP3     16817    H1            2.6813
 5170 SESU     SESU     1        O       -**** WAT      TIP3     21855    H2            2.9615
 5182 SESU     SESU     1        CL1     -**** WAT      TIP3     16611    H2            2.9886
 5136 SESU     SESU     1        N2      -**** WAT      TIP3     16817    H1            2.1296
 5136 SESU     SESU     1        N2      -**** WAT      TIP3     21855    H2            2.0262
 5139 SESU     SESU     1        N3      -**** WAT      TIP3     16817    H1            2.9856
 5139 SESU     SESU     1        N3      -**** WAT      TIP3     21855    H2            2.5499
 5170 SESU     SESU     1        O       -**** WAT      TIP3     11634    H1            1.8011
 5182 SESU     SESU     1        CL1     -**** WAT      TIP3     16611    H1            1.9707
 5136 SESU     SESU     1        N2      -**** WAT      TIP3     16817    H1            2.0839
 5136 SESU     SESU     1        N2      -**** WAT      TIP3     21855    H2            1.8259
 5139 SESU     SESU     1        N3      -**** WAT      TIP3     16817    H1            2.6947
 5139 SESU     SESU     1        N3      -**** WAT      TIP3     21855    H2            2.8667
 5170 SESU     SESU     1        O       -**** WAT      TIP3     11634    H1            1.8035
 5170 SESU     SESU     1        O       -**** WAT      TIP3     21855    H2            2.8489
 5136 SESU     SESU     1        N2      -**** WAT      TIP3     16817    H1            1.8932
 5136 SESU     SESU     1        N2      -**** WAT      TIP3     21855    H2            2.2962
 5139 SESU     SESU     1        N3      -**** WAT      TIP3     21855    H2            2.7048
 5170 SESU     SESU     1        O       -**** WAT      TIP3     11634    H2            2.6994
 5136 SESU     SESU     1        N2      -**** WAT      TIP3     16817    H1            1.8490
 5136 SESU     SESU     1        N2      -**** WAT      TIP3     21855    H2            1.8803
 5139 SESU     SESU     1        N3      -**** WAT      TIP3     16817    H1            2.8789
 5139 SESU     SESU     1        N3      -**** WAT      TIP3     21855    H2            2.7253
 5170 SESU     SESU     1        O       -**** WAT      TIP3     11634    H2            1.7692
 5170 SESU     SESU     1        O       -**** WAT      TIP3     21855    H2            2.9538
 5136 SESU     SESU     1        N2      -**** WAT      TIP3     16817    H1            1.8539
 5136 SESU     SESU     1        N2      -**** WAT      TIP3     21855    H2            2.0354
 5139 SESU     SESU     1        N3      -**** WAT      TIP3     16817    H1            2.6249
 5139 SESU     SESU     1        N3      -**** WAT      TIP3     21855    H2            2.7390
 5170 SESU     SESU     1        O       -**** WAT      TIP3     11634    H2            1.7216
 5136 SESU     SESU     1        N2      -**** WAT      TIP3     16817    H1            1.8623
 5136 SESU     SESU     1        N2      -**** WAT      TIP3     21855    H2            2.3182
 5139 SESU     SESU     1        N3      -**** WAT      TIP3     16817    H1            2.8292
 5139 SESU     SESU     1        N3      -**** WAT      TIP3     21855    H2            2.2853
 5170 SESU     SESU     1        O       -**** WAT      TIP3     11634    H2            2.2684
 5171 SESU     SESU     1        O1      -**** WAT      TIP3     16817    H1            2.8770
 5136 SESU     SESU     1        N2      -**** WAT      TIP3     16817    H1            2.0560
 5136 SESU     SESU     1        N2      -**** WAT      TIP3     21855    H2            2.0847
 5139 SESU     SESU     1        N3      -**** WAT      TIP3     21855    H2            2.9573
 5136 SESU     SESU     1        N2      -**** WAT      TIP3     16817    H1            2.1096
 5136 SESU     SESU     1        N2      -**** WAT      TIP3     21855    H2            2.1987
 5139 SESU     SESU     1        N3      -**** WAT      TIP3     16817    H1            2.9625
 5139 SESU     SESU     1        N3      -**** WAT      TIP3     21855    H2            2.7816
 5170 SESU     SESU     1        O       -**** WAT      TIP3     11634    H1            1.8033
 5136 SESU     SESU     1        N2      -**** WAT      TIP3     16817    H1            1.9229
 5136 SESU     SESU     1        N2      -**** WAT      TIP3     21855    H2            2.2760
 5139 SESU     SESU     1        N3      -**** WAT      TIP3     16817    H1            2.9794
 5139 SESU     SESU     1        N3      -**** WAT      TIP3     21855    H1            2.9555
 5139 SESU     SESU     1        N3      -**** WAT      TIP3     21855    H2            2.6219
 5170 SESU     SESU     1        O       -**** WAT      TIP3     11634    H1            2.1029
 5136 SESU     SESU     1        N2      -**** WAT      TIP3     16817    H1            1.8661
 5136 SESU     SESU     1        N2      -**** WAT      TIP3     21855    H2            1.7487
 5139 SESU     SESU     1        N3      -**** WAT      TIP3     16817    H1            2.6787
 5139 SESU     SESU     1        N3      -**** WAT      TIP3     21855    H2            2.7030
 5170 SESU     SESU     1        O       -**** WAT      TIP3     21855    H2            2.7428
 5136 SESU     SESU     1        N2      -**** WAT      TIP3     16817    H1            1.8173
 5136 SESU     SESU     1        N2      -**** WAT      TIP3     21855    H1            2.8427
 5136 SESU     SESU     1        N2      -**** WAT      TIP3     21855    H2            1.8145
 5139 SESU     SESU     1        N3      -**** WAT      TIP3     16817    H1            2.8726
 5139 SESU     SESU     1        N3      -**** WAT      TIP3     21855    H2            2.7332
 5170 SESU     SESU     1        O       -**** WAT      TIP3     21855    H2            2.8184
 5136 SESU     SESU     1        N2      -**** WAT      TIP3     16817    H1            2.0742
 5136 SESU     SESU     1        N2      -**** WAT      TIP3     21855    H2            1.8932
 5139 SESU     SESU     1        N3      -**** WAT      TIP3     16817    H1            2.6201
 5139 SESU     SESU     1        N3      -**** WAT      TIP3     21855    H2            2.8187
 5170 SESU     SESU     1        O       -**** WAT      TIP3     11634    H2            2.3643
 5170 SESU     SESU     1        O       -**** WAT      TIP3     21855    H2            2.9421
 5136 SESU     SESU     1        N2      -**** WAT      TIP3     16817    H1            1.8442
 5136 SESU     SESU     1        N2      -**** WAT      TIP3     21855    H1            2.9194
 5136 SESU     SESU     1        N2      -**** WAT      TIP3     21855    H2            2.1189
 5139 SESU     SESU     1        N3      -**** WAT      TIP3     16817    H1            2.8221
 5139 SESU     SESU     1        N3      -**** WAT      TIP3     21855    H2            2.8238
 5170 SESU     SESU     1        O       -**** WAT      TIP3     11634    H2            1.8613
 5182 SESU     SESU     1        CL1     -**** WAT      TIP3     16611    H1            2.1709
 5136 SESU     SESU     1        N2      -**** WAT      TIP3     16817    H1            1.9850
 5136 SESU     SESU     1        N2      -**** WAT      TIP3     21855    H1            2.8470
 5136 SESU     SESU     1        N2      -**** WAT      TIP3     21855    H2            2.0141
 5139 SESU     SESU     1        N3      -**** WAT      TIP3     16817    H1            2.9121
 5139 SESU     SESU     1        N3      -**** WAT      TIP3     21855    H2            2.5919
 5170 SESU     SESU     1        O       -**** WAT      TIP3     21855    H1            2.8462
 5136 SESU     SESU     1        N2      -**** WAT      TIP3     16817    H1            2.0000
 5136 SESU     SESU     1        N2      -**** WAT      TIP3     21855    H1            2.9668
 5136 SESU     SESU     1        N2      -**** WAT      TIP3     21855    H2            2.0630
 5139 SESU     SESU     1        N3      -**** WAT      TIP3     21855    H2            2.6251
 5136 SESU     SESU     1        N2      -**** WAT      TIP3     16817    H1            1.8070
 5136 SESU     SESU     1        N2      -**** WAT      TIP3     21855    H2            1.8876
 5139 SESU     SESU     1        N3      -**** WAT      TIP3     16817    H1            2.8480
 5139 SESU     SESU     1        N3      -**** WAT      TIP3     21855    H2            2.6810
 5170 SESU     SESU     1        O       -**** WAT      TIP3     11634    H1            2.9573
 5182 SESU     SESU     1        CL1     -**** WAT      TIP3     16611    H2            2.0946
 5136 SESU     SESU     1        N2      -**** WAT      TIP3     16817    H1            1.9978
 5136 SESU     SESU     1        N2      -**** WAT      TIP3     21855    H2            1.9327
 5139 SESU     SESU     1        N3      -**** WAT      TIP3     16817    H1            2.9708
 5139 SESU     SESU     1        N3      -**** WAT      TIP3     21855    H2            2.7932
 5170 SESU     SESU     1        O       -**** WAT      TIP3     11634    H1            1.6624
 5182 SESU     SESU     1        CL1     -**** WAT      TIP3     9007     H2            2.4049
 5136 SESU     SESU     1        N2      -**** WAT      TIP3     16817    H1            2.0301
 5136 SESU     SESU     1        N2      -**** WAT      TIP3     21855    H1            2.8826
 5136 SESU     SESU     1        N2      -**** WAT      TIP3     21855    H2            1.9077
 5139 SESU     SESU     1        N3      -**** WAT      TIP3     21855    H2            2.7131
 5170 SESU     SESU     1        O       -**** WAT      TIP3     11634    H2            1.8142
 5182 SESU     SESU     1        CL1     -**** WAT      TIP3     9007     H2            2.8334
 5136 SESU     SESU     1        N2      -**** WAT      TIP3     16817    H1            2.2046
 5136 SESU     SESU     1        N2      -**** WAT      TIP3     21855    H1            2.8395
 5136 SESU     SESU     1        N2      -**** WAT      TIP3     21855    H2            2.0485
 5139 SESU     SESU     1        N3      -**** WAT      TIP3     21855    H1            2.9278
 5139 SESU     SESU     1        N3      -**** WAT      TIP3     21855    H2            2.4280
 5182 SESU     SESU     1        CL1     -**** WAT      TIP3     9007     H2            2.8949
 5136 SESU     SESU     1        N2      -**** WAT      TIP3     16817    H1            1.8941
 5136 SESU     SESU     1        N2      -**** WAT      TIP3     21855    H2            2.1829
 5139 SESU     SESU     1        N3      -**** WAT      TIP3     21855    H2            2.5164
 5170 SESU     SESU     1        O       -**** WAT      TIP3     11634    H2            1.7693
 5182 SESU     SESU     1        CL1     -**** WAT      TIP3     9007     H1            1.9464
 5136 SESU     SESU     1        N2      -**** WAT      TIP3     16817    H1            2.0215
 5136 SESU     SESU     1        N2      -**** WAT      TIP3     21855    H2            2.2674
 5170 SESU     SESU     1        O       -**** WAT      TIP3     11634    H2            1.7968
 5170 SESU     SESU     1        O       -**** WAT      TIP3     21855    H2            2.8558
 5182 SESU     SESU     1        CL1     -**** WAT      TIP3     9007     H2            2.1263
 5136 SESU     SESU     1        N2      -**** WAT      TIP3     16817    H1            2.0458
 5136 SESU     SESU     1        N2      -**** WAT      TIP3     21855    H2            2.2166
 5139 SESU     SESU     1        N3      -**** WAT      TIP3     16817    H1            2.9601
 5139 SESU     SESU     1        N3      -**** WAT      TIP3     21855    H2            2.6806
 5170 SESU     SESU     1        O       -**** WAT      TIP3     11634    H2            1.8353
 5182 SESU     SESU     1        CL1     -**** WAT      TIP3     9007     H2            1.9604
 5136 SESU     SESU     1        N2      -**** WAT      TIP3     16817    H1            1.8498
 5136 SESU     SESU     1        N2      -**** WAT      TIP3     21855    H2            1.9035
 5139 SESU     SESU     1        N3      -**** WAT      TIP3     16817    H1            2.8183
 5139 SESU     SESU     1        N3      -**** WAT      TIP3     21855    H2            2.6603
 5170 SESU     SESU     1        O       -**** WAT      TIP3     11634    H2            1.7336
 5170 SESU     SESU     1        O       -**** WAT      TIP3     21855    H2            2.8505
 5182 SESU     SESU     1        CL1     -**** WAT      TIP3     9007     H2            2.1860
 5136 SESU     SESU     1        N2      -**** WAT      TIP3     16817    H1            2.0873
 5136 SESU     SESU     1        N2      -**** WAT      TIP3     21855    H2            2.0216
 5139 SESU     SESU     1        N3      -**** WAT      TIP3     21855    H1            2.9155
 5139 SESU     SESU     1        N3      -**** WAT      TIP3     21855    H2            2.5082
 5170 SESU     SESU     1        O       -**** WAT      TIP3     11634    H2            2.1073
 5182 SESU     SESU     1        CL1     -**** WAT      TIP3     9007     H1            2.1699
 5136 SESU     SESU     1        N2      -**** WAT      TIP3     16817    H1            1.8905
 5136 SESU     SESU     1        N2      -**** WAT      TIP3     21855    H2            2.2961
 5139 SESU     SESU     1        N3      -**** WAT      TIP3     16817    H1            2.9954
 5139 SESU     SESU     1        N3      -**** WAT      TIP3     21855    H2            2.5453
 5170 SESU     SESU     1        O       -**** WAT      TIP3     11634    H2            1.8155
 5182 SESU     SESU     1        CL1     -**** WAT      TIP3     9007     H2            2.3433
 5136 SESU     SESU     1        N2      -**** WAT      TIP3     16817    H1            1.9483
 5136 SESU     SESU     1        N2      -**** WAT      TIP3     21855    H2            1.8518
 5139 SESU     SESU     1        N3      -**** WAT      TIP3     16817    H1            2.7935
 5139 SESU     SESU     1        N3      -**** WAT      TIP3     21855    H2            2.8873
 5170 SESU     SESU     1        O       -**** WAT      TIP3     11634    H2            1.7618
 5170 SESU     SESU     1        O       -**** WAT      TIP3     21855    H2            2.7699
 5182 SESU     SESU     1        CL1     -**** WAT      TIP3     9007     H1            1.8769
 5136 SESU     SESU     1        N2      -**** WAT      TIP3     16817    H1            1.8527
 5136 SESU     SESU     1        N2      -**** WAT      TIP3     21855    H2            2.4108
 5139 SESU     SESU     1        N3      -**** WAT      TIP3     16817    H1            2.8008
 5139 SESU     SESU     1        N3      -**** WAT      TIP3     21855    H2            2.5111
 5170 SESU     SESU     1        O       -**** WAT      TIP3     11634    H2            1.7535
 5182 SESU     SESU     1        CL1     -**** WAT      TIP3     9007     H1            2.8958
 5136 SESU     SESU     1        N2      -**** WAT      TIP3     16817    H1            1.6297
 5139 SESU     SESU     1        N3      -**** WAT      TIP3     16817    H1            2.6791
 5170 SESU     SESU     1        O       -**** WAT      TIP3     11634    H2            2.5588
 5171 SESU     SESU     1        O1      -**** WAT      TIP3     16817    H1            2.9653
 5136 SESU     SESU     1        N2      -**** WAT      TIP3     16817    H1            2.1426
 5136 SESU     SESU     1        N2      -**** WAT      TIP3     21855    H1            1.9125
 5136 SESU     SESU     1        N2      -**** WAT      TIP3     21855    H2            2.9650
 5139 SESU     SESU     1        N3      -**** WAT      TIP3     21855    H1            2.7399
 5170 SESU     SESU     1        O       -**** WAT      TIP3     11634    H2            1.8968
 5170 SESU     SESU     1        O       -**** WAT      TIP3     21855    H1            2.9559
 5182 SESU     SESU     1        CL1     -**** WAT      TIP3     9007     H1            1.8617
 5182 SESU     SESU     1        CL1     -**** WAT      TIP3     9007     H2            2.9046
 5136 SESU     SESU     1        N2      -**** WAT      TIP3     16817    H1            2.1083
 5136 SESU     SESU     1        N2      -**** WAT      TIP3     21855    H1            1.9321
 5139 SESU     SESU     1        N3      -**** WAT      TIP3     16817    H1            2.7626
 5139 SESU     SESU     1        N3      -**** WAT      TIP3     21855    H1            2.8529
 5139 SESU     SESU     1        N3      -**** WAT      TIP3     21855    H2            2.9584
 5170 SESU     SESU     1        O       -**** WAT      TIP3     11634    H2            1.6455
 5170 SESU     SESU     1        O       -**** WAT      TIP3     21855    H1            2.6712
 5182 SESU     SESU     1        CL1     -**** WAT      TIP3     9007     H1            1.9956
 5136 SESU     SESU     1        N2      -**** WAT      TIP3     16817    H1            1.9435
 5136 SESU     SESU     1        N2      -**** WAT      TIP3     16817    H2            2.9336
 5136 SESU     SESU     1        N2      -**** WAT      TIP3     21855    H1            1.8475
 5139 SESU     SESU     1        N3      -**** WAT      TIP3     16817    H1            2.9784
 5139 SESU     SESU     1        N3      -**** WAT      TIP3     21855    H1            2.7890
 5170 SESU     SESU     1        O       -**** WAT      TIP3     11634    H1            2.2021
 5170 SESU     SESU     1        O       -**** WAT      TIP3     21855    H1            2.7004
 5136 SESU     SESU     1        N2      -**** WAT      TIP3     16817    H1            2.2079
 5136 SESU     SESU     1        N2      -**** WAT      TIP3     21855    H1            1.8581
 5136 SESU     SESU     1        N2      -**** WAT      TIP3     21855    H2            2.9540
 5139 SESU     SESU     1        N3      -**** WAT      TIP3     21855    H1            2.7935
 5170 SESU     SESU     1        O       -**** WAT      TIP3     11634    H2            2.7368
 5170 SESU     SESU     1        O       -**** WAT      TIP3     21855    H1            2.9786
 5182 SESU     SESU     1        CL1     -**** WAT      TIP3     9007     H1            2.5837
 5136 SESU     SESU     1        N2      -**** WAT      TIP3     16817    H1            2.0558
 5136 SESU     SESU     1        N2      -**** WAT      TIP3     21855    H1            1.8665
 5136 SESU     SESU     1        N2      -**** WAT      TIP3     21855    H2            2.9286
 5139 SESU     SESU     1        N3      -**** WAT      TIP3     16817    H1            2.9457
 5139 SESU     SESU     1        N3      -**** WAT      TIP3     21855    H1            2.4094
 5136 SESU     SESU     1        N2      -**** WAT      TIP3     16817    H1            1.9287
 5136 SESU     SESU     1        N2      -**** WAT      TIP3     21855    H1            2.2271
 5139 SESU     SESU     1        N3      -**** WAT      TIP3     16817    H1            2.9496
 5139 SESU     SESU     1        N3      -**** WAT      TIP3     21855    H1            2.8180
 5170 SESU     SESU     1        O       -**** WAT      TIP3     11634    H2            1.8860
 5182 SESU     SESU     1        CL1     -**** WAT      TIP3     9007     H2            2.4476
 5136 SESU     SESU     1        N2      -**** WAT      TIP3     16817    H1            1.9678
 5136 SESU     SESU     1        N2      -**** WAT      TIP3     21855    H1            2.3568
 5139 SESU     SESU     1        N3      -**** WAT      TIP3     21855    H1            2.6262
 5170 SESU     SESU     1        O       -**** WAT      TIP3     11634    H2            2.0033
 5171 SESU     SESU     1        O1      -**** WAT      TIP3     16817    H1            2.7572
 5182 SESU     SESU     1        CL1     -**** WAT      TIP3     9007     H2            1.9362
 5136 SESU     SESU     1        N2      -**** WAT      TIP3     16817    H1            1.8510
 5136 SESU     SESU     1        N2      -**** WAT      TIP3     21855    H1            2.1416
 5139 SESU     SESU     1        N3      -**** WAT      TIP3     16817    H1            2.8267
 5139 SESU     SESU     1        N3      -**** WAT      TIP3     21855    H1            2.9196
 5170 SESU     SESU     1        O       -**** WAT      TIP3     11634    H1            1.8786
 5182 SESU     SESU     1        CL1     -**** WAT      TIP3     9007     H2            2.5150
 5136 SESU     SESU     1        N2      -**** WAT      TIP3     16817    H1            1.7622
 5136 SESU     SESU     1        N2      -**** WAT      TIP3     21855    H1            2.2152
 5139 SESU     SESU     1        N3      -**** WAT      TIP3     16817    H1            2.7816
 5139 SESU     SESU     1        N3      -**** WAT      TIP3     21855    H1            2.8202
 5170 SESU     SESU     1        O       -**** WAT      TIP3     11634    H2            2.6192
 5170 SESU     SESU     1        O       -**** WAT      TIP3     21855    H1            2.9205
 5171 SESU     SESU     1        O1      -**** WAT      TIP3     16817    H1            2.9457
 5182 SESU     SESU     1        CL1     -**** WAT      TIP3     9007     H2            2.2061
 5136 SESU     SESU     1        N2      -**** WAT      TIP3     16817    H1            1.8071
 5136 SESU     SESU     1        N2      -**** WAT      TIP3     21855    H1            2.0471
 5136 SESU     SESU     1        N2      -**** WAT      TIP3     21855    H2            2.9192
 5139 SESU     SESU     1        N3      -**** WAT      TIP3     16817    H1            2.6789
 5139 SESU     SESU     1        N3      -**** WAT      TIP3     21855    H1            2.7528
 5170 SESU     SESU     1        O       -**** WAT      TIP3     11634    H2            1.9081
 5136 SESU     SESU     1        N2      -**** WAT      TIP3     16817    H1            1.9332
 5136 SESU     SESU     1        N2      -**** WAT      TIP3     21855    H1            2.2647
 5139 SESU     SESU     1        N3      -**** WAT      TIP3     16817    H1            2.6360
 5139 SESU     SESU     1        N3      -**** WAT      TIP3     21855    H1            2.7876
 5170 SESU     SESU     1        O       -**** WAT      TIP3     11634    H2            1.7710
 5182 SESU     SESU     1        CL1     -**** WAT      TIP3     9007     H1            2.8530
 5182 SESU     SESU     1        CL1     -**** WAT      TIP3     9007     H2            2.9058
 5136 SESU     SESU     1        N2      -**** WAT      TIP3     16817    H1            2.2959
 5136 SESU     SESU     1        N2      -**** WAT      TIP3     21855    H1            2.1202
 5139 SESU     SESU     1        N3      -**** WAT      TIP3     21855    H1            2.8885
 5170 SESU     SESU     1        O       -**** WAT      TIP3     11634    H1            2.1356
 5136 SESU     SESU     1        N2      -**** WAT      TIP3     16817    H1            1.8619
 5136 SESU     SESU     1        N2      -**** WAT      TIP3     21855    H1            1.8797
 5136 SESU     SESU     1        N2      -**** WAT      TIP3     21855    H2            2.9611
 5139 SESU     SESU     1        N3      -**** WAT      TIP3     16817    H1            2.8016
 5139 SESU     SESU     1        N3      -**** WAT      TIP3     21855    H1            2.9313
 5170 SESU     SESU     1        O       -**** WAT      TIP3     11634    H1            2.2525
 5170 SESU     SESU     1        O       -**** WAT      TIP3     21855    H1            2.6757
 5136 SESU     SESU     1        N2      -**** WAT      TIP3     16817    H1            2.3846
 5136 SESU     SESU     1        N2      -**** WAT      TIP3     21855    H1            1.7924
 5136 SESU     SESU     1        N2      -**** WAT      TIP3     21855    H2            2.7739
 5139 SESU     SESU     1        N3      -**** WAT      TIP3     21855    H1            2.7916
 5139 SESU     SESU     1        N3      -**** WAT      TIP3     21855    H2            2.6548
 5170 SESU     SESU     1        O       -**** WAT      TIP3     11634    H2            1.8992
 5170 SESU     SESU     1        O       -**** WAT      TIP3     21855    H1            2.7744
 5182 SESU     SESU     1        CL1     -**** WAT      TIP3     16611    H2            2.8817
 5136 SESU     SESU     1        N2      -**** WAT      TIP3     16817    H1            2.3223
 5136 SESU     SESU     1        N2      -**** WAT      TIP3     21855    H1            1.9637
 5139 SESU     SESU     1        N3      -**** WAT      TIP3     21855    H1            2.5726
 5170 SESU     SESU     1        O       -**** WAT      TIP3     11634    H2            2.7343
 5170 SESU     SESU     1        O       -**** WAT      TIP3     21855    H1            2.9302
 5136 SESU     SESU     1        N2      -**** WAT      TIP3     16817    H2            1.9358
 5136 SESU     SESU     1        N2      -**** WAT      TIP3     21855    H1            2.0092
 5139 SESU     SESU     1        N3      -**** WAT      TIP3     16817    H2            2.7998
 5139 SESU     SESU     1        N3      -**** WAT      TIP3     21855    H1            2.7920
 5170 SESU     SESU     1        O       -**** WAT      TIP3     18292    H2            2.1891
 5170 SESU     SESU     1        O       -**** WAT      TIP3     21855    H1            2.9492
 5136 SESU     SESU     1        N2      -**** WAT      TIP3     16817    H2            1.7818
 5136 SESU     SESU     1        N2      -**** WAT      TIP3     21855    H1            2.2327
 5139 SESU     SESU     1        N3      -**** WAT      TIP3     16817    H2            2.7089
 5139 SESU     SESU     1        N3      -**** WAT      TIP3     21855    H1            2.7320
 5170 SESU     SESU     1        O       -**** WAT      TIP3     18292    H2            1.8420
 5136 SESU     SESU     1        N2      -**** WAT      TIP3     16817    H2            2.0276
 5136 SESU     SESU     1        N2      -**** WAT      TIP3     21855    H1            2.1040
 5139 SESU     SESU     1        N3      -**** WAT      TIP3     16817    H2            2.6031
 5139 SESU     SESU     1        N3      -**** WAT      TIP3     21855    H1            2.5694
 5170 SESU     SESU     1        O       -**** WAT      TIP3     18292    H2            1.7489
 5136 SESU     SESU     1        N2      -**** WAT      TIP3     16817    H2            1.8913
 5136 SESU     SESU     1        N2      -**** WAT      TIP3     21855    H1            1.9179
 5139 SESU     SESU     1        N3      -**** WAT      TIP3     16817    H2            2.8558
 5139 SESU     SESU     1        N3      -**** WAT      TIP3     21855    H1            2.7192
 5170 SESU     SESU     1        O       -**** WAT      TIP3     18292    H2            1.9725
 5170 SESU     SESU     1        O       -**** WAT      TIP3     21855    H1            2.9449
 5136 SESU     SESU     1        N2      -**** WAT      TIP3     16817    H2            1.9563
 5136 SESU     SESU     1        N2      -**** WAT      TIP3     21855    H1            1.9563
 5139 SESU     SESU     1        N3      -**** WAT      TIP3     16817    H2            2.8177
 5139 SESU     SESU     1        N3      -**** WAT      TIP3     21855    H1            2.5678
 5170 SESU     SESU     1        O       -**** WAT      TIP3     18292    H2            1.7696
 5136 SESU     SESU     1        N2      -**** WAT      TIP3     16817    H1            2.9149
 5136 SESU     SESU     1        N2      -**** WAT      TIP3     16817    H2            1.8261
 5136 SESU     SESU     1        N2      -**** WAT      TIP3     21855    H1            2.2393
 5136 SESU     SESU     1        N2      -**** WAT      TIP3     21855    H2            2.8592
 5139 SESU     SESU     1        N3      -**** WAT      TIP3     16817    H2            2.9422
 5139 SESU     SESU     1        N3      -**** WAT      TIP3     21855    H1            2.6925
 5170 SESU     SESU     1        O       -**** WAT      TIP3     5346     H1            2.5402
 5171 SESU     SESU     1        O1      -**** WAT      TIP3     16817    H1            2.5062
 5171 SESU     SESU     1        O1      -**** WAT      TIP3     16817    H2            2.8921
 5136 SESU     SESU     1        N2      -**** WAT      TIP3     16817    H2            1.8502
 5136 SESU     SESU     1        N2      -**** WAT      TIP3     21855    H1            2.1194
 5139 SESU     SESU     1        N3      -**** WAT      TIP3     16817    H2            2.8941
 5170 SESU     SESU     1        O       -**** WAT      TIP3     18292    H2            1.9018
 5136 SESU     SESU     1        N2      -**** WAT      TIP3     16817    H2            1.9057
 5136 SESU     SESU     1        N2      -**** WAT      TIP3     21855    H1            1.9338
 5139 SESU     SESU     1        N3      -**** WAT      TIP3     16817    H2            2.7691
 5139 SESU     SESU     1        N3      -**** WAT      TIP3     21855    H1            2.6941
 5170 SESU     SESU     1        O       -**** WAT      TIP3     18292    H2            1.9207
 5170 SESU     SESU     1        O       -**** WAT      TIP3     21855    H1            2.9621
 5136 SESU     SESU     1        N2      -**** WAT      TIP3     16817    H2            1.9358
 5136 SESU     SESU     1        N2      -**** WAT      TIP3     21855    H1            2.1139
 5139 SESU     SESU     1        N3      -**** WAT      TIP3     16817    H2            2.8977
 5139 SESU     SESU     1        N3      -**** WAT      TIP3     21855    H1            2.7162
 5170 SESU     SESU     1        O       -**** WAT      TIP3     18292    H2            2.1228
 5182 SESU     SESU     1        CL1     -**** WAT      TIP3     16611    H1            2.9493
 5136 SESU     SESU     1        N2      -**** WAT      TIP3     16817    H2            1.8167
 5136 SESU     SESU     1        N2      -**** WAT      TIP3     21855    H1            2.0853
 5139 SESU     SESU     1        N3      -**** WAT      TIP3     16817    H2            2.8376
 5139 SESU     SESU     1        N3      -**** WAT      TIP3     21855    H1            2.7906
 5170 SESU     SESU     1        O       -**** WAT      TIP3     18292    H1            1.6677
 5136 SESU     SESU     1        N2      -**** WAT      TIP3     16817    H2            1.8530
 5136 SESU     SESU     1        N2      -**** WAT      TIP3     21855    H1            1.8450
 5139 SESU     SESU     1        N3      -**** WAT      TIP3     16817    H2            2.8689
 5139 SESU     SESU     1        N3      -**** WAT      TIP3     21855    H1            2.5813
 5170 SESU     SESU     1        O       -**** WAT      TIP3     18292    H1            2.1543
 5136 SESU     SESU     1        N2      -**** WAT      TIP3     16817    H2            1.6922
 5136 SESU     SESU     1        N2      -**** WAT      TIP3     21855    H1            2.1793
 5136 SESU     SESU     1        N2      -**** WAT      TIP3     21855    H2            2.9877
 5139 SESU     SESU     1        N3      -**** WAT      TIP3     16817    H2            2.6987
 5139 SESU     SESU     1        N3      -**** WAT      TIP3     21855    H1            2.8940
 5139 SESU     SESU     1        N3      -**** WAT      TIP3     21855    H2            2.6807
 5171 SESU     SESU     1        O1      -**** WAT      TIP3     16817    H2            2.9081
 5136 SESU     SESU     1        N2      -**** WAT      TIP3     16817    H2            1.9656
 5136 SESU     SESU     1        N2      -**** WAT      TIP3     21855    H1            2.0258
 5139 SESU     SESU     1        N3      -**** WAT      TIP3     16817    H2            2.8806
 5139 SESU     SESU     1        N3      -**** WAT      TIP3     21855    H1            2.8518
 5170 SESU     SESU     1        O       -**** WAT      TIP3     18292    H1            2.1129
 5170 SESU     SESU     1        O       -**** WAT      TIP3     21855    H1            2.9377
 5136 SESU     SESU     1        N2      -**** WAT      TIP3     21855    H1            1.9804
 5139 SESU     SESU     1        N3      -**** WAT      TIP3     21855    H1            2.6508
 5139 SESU     SESU     1        N3      -**** WAT      TIP3     21855    H2            2.9270
 5170 SESU     SESU     1        O       -**** WAT      TIP3     18292    H2            1.8998
 5136 SESU     SESU     1        N2      -**** WAT      TIP3     16817    H2            2.0016
 5136 SESU     SESU     1        N2      -**** WAT      TIP3     21855    H1            2.1135
 5136 SESU     SESU     1        N2      -**** WAT      TIP3     21855    H2            2.8351
 5139 SESU     SESU     1        N3      -**** WAT      TIP3     21855    H1            2.6438
 5170 SESU     SESU     1        O       -**** WAT      TIP3     18292    H2            2.0296
 5136 SESU     SESU     1        N2      -**** WAT      TIP3     16817    H2            2.0796
 5136 SESU     SESU     1        N2      -**** WAT      TIP3     21855    H1            2.0862
[truncated: 24,824,166 more chars]
