# Supplementary material for: Unlocking Selenium Chemical Space via a Programmable Synthesis Platform Bearing Cannabinoid Receptor Recognition Motifs
Source: J Am Chem Soc. 2026 Apr 28;148(18):18649–59. doi: 10.1021/jacs.5c16359 (PMC13185125; doi:10.1021/jacs.5c16359)
Supplement: Supplementary file 3 [file ja5c16359_si_001.zip › Feb2426simulations_and_analysis_package/sele-simu-1/namd_submit_gpu.sh]

#!/bin/csh
mkdir equi dyna
sbatch -p gpu --gres=gpu:v100x:1 --cpus-per-task=32 --nodes=1 --time=240:00:00 -J sesu -o sesu.j namd.sub_gpu
exit
