# Supplementary material for: Unlocking Selenium Chemical Space via a Programmable Synthesis Platform Bearing Cannabinoid Receptor Recognition Motifs
Source: J Am Chem Soc. 2026 Apr 28;148(18):18649–59. doi: 10.1021/jacs.5c16359 (PMC13185125; doi:10.1021/jacs.5c16359)
Supplement: Supplementary file 3 [file ja5c16359_si_001.zip › Feb2426simulations_and_analysis_package/sele-simu-1/input_small.psf]

PSF EXT CMAP CHEQ XPLOR

         2 !NTITLE
* PSF                                                                           
*  DATE:     6/19/25      3:30:49      CREATED BY USER: hassan                  

     83648 !NATOM
         1 A        1        GLU      CAY      CT3     -0.270000       12.0110           0   0.00000     -0.301140E-02
         2 A        1        GLU      HY1      HA       0.900000E-01   1.00800           0   0.00000     -0.301140E-02
         3 A        1        GLU      HY2      HA       0.900000E-01   1.00800           0   0.00000     -0.301140E-02
         4 A        1        GLU      HY3      HA       0.900000E-01   1.00800           0   0.00000     -0.301140E-02
         5 A        1        GLU      CY       C        0.510000       12.0110           0   0.00000     -0.301140E-02
         6 A        1        GLU      OY       O       -0.510000       15.9990           0   0.00000     -0.301140E-02
         7 A        1        GLU      N        NH1     -0.470000       14.0070           0   0.00000     -0.301140E-02
         8 A        1        GLU      HN       H        0.310000       1.00800           0   0.00000     -0.301140E-02
         9 A        1        GLU      CA       CT1      0.700000E-01   12.0110           1   0.00000     -0.301140E-02
        10 A        1        GLU      HA       HB       0.900000E-01   1.00800           0   0.00000     -0.301140E-02
        11 A        1        GLU      CB       CT2     -0.180000       12.0110           0   0.00000     -0.301140E-02
        12 A        1        GLU      HB1      HA       0.900000E-01   1.00800           0   0.00000     -0.301140E-02
        13 A        1        GLU      HB2      HA       0.900000E-01   1.00800           0   0.00000     -0.301140E-02
        14 A        1        GLU      CG       CT2     -0.280000       12.0110           0   0.00000     -0.301140E-02
        15 A        1        GLU      HG1      HA       0.900000E-01   1.00800           0   0.00000     -0.301140E-02
        16 A        1        GLU      HG2      HA       0.900000E-01   1.00800           0   0.00000     -0.301140E-02
        17 A        1        GLU      CD       CC       0.620000       12.0110           0   0.00000     -0.301140E-02
        18 A        1        GLU      OE1      OC      -0.760000       15.9990           0   0.00000     -0.301140E-02
        19 A        1        GLU      OE2      OC      -0.760000       15.9990           0   0.00000     -0.301140E-02
        20 A        1        GLU      C        C        0.510000       12.0110           0   0.00000     -0.301140E-02
        21 A        1        GLU      O        O       -0.510000       15.9990           0   0.00000     -0.301140E-02
        22 A        2        ASN      N        NH1     -0.470000       14.0070           0   0.00000     -0.301140E-02
        23 A        2        ASN      HN       H        0.310000       1.00800           0   0.00000     -0.301140E-02
        24 A        2        ASN      CA       CT1      0.700000E-01   12.0110           1   0.00000     -0.301140E-02
        25 A        2        ASN      HA       HB       0.900000E-01   1.00800           0   0.00000     -0.301140E-02
        26 A        2        ASN      CB       CT2     -0.180000       12.0110           0   0.00000     -0.301140E-02
        27 A        2        ASN      HB1      HA       0.900000E-01   1.00800           0   0.00000     -0.301140E-02
        28 A        2        ASN      HB2      HA       0.900000E-01   1.00800           0   0.00000     -0.301140E-02
        29 A        2        ASN      CG       CC       0.550000       12.0110           0   0.00000     -0.301140E-02
        30 A        2        ASN      OD1      O       -0.550000       15.9990           0   0.00000     -0.301140E-02
        31 A        2        ASN      ND2      NH2     -0.620000       14.0070           0   0.00000     -0.301140E-02
        32 A        2        ASN      HD21     H        0.320000       1.00800           0   0.00000     -0.301140E-02
        33 A        2        ASN      HD22     H        0.300000       1.00800           0   0.00000     -0.301140E-02
        34 A        2        ASN      C        C        0.510000       12.0110           0   0.00000     -0.301140E-02
        35 A        2        ASN      O        O       -0.510000       15.9990           0   0.00000     -0.301140E-02
        36 A        3        PHE      N        NH1     -0.470000       14.0070           0   0.00000     -0.301140E-02
        37 A        3        PHE      HN       H        0.310000       1.00800           0   0.00000     -0.301140E-02
        38 A        3        PHE      CA       CT1      0.700000E-01   12.0110           1   0.00000     -0.301140E-02
        39 A        3        PHE      HA       HB       0.900000E-01   1.00800           0   0.00000     -0.301140E-02
        40 A        3        PHE      CB       CT2     -0.180000       12.0110           0   0.00000     -0.301140E-02
        41 A        3        PHE      HB1      HA       0.900000E-01   1.00800           0   0.00000     -0.301140E-02
        42 A        3        PHE      HB2      HA       0.900000E-01   1.00800           0   0.00000     -0.301140E-02
        43 A        3        PHE      CG       CA        0.00000       12.0110           0   0.00000     -0.301140E-02
        44 A        3        PHE      CD1      CA      -0.115000       12.0110           0   0.00000     -0.301140E-02
        45 A        3        PHE      HD1      HP       0.115000       1.00800           0   0.00000     -0.301140E-02
        46 A        3        PHE      CE1      CA      -0.115000       12.0110           0   0.00000     -0.301140E-02
        47 A        3        PHE      HE1      HP       0.115000       1.00800           0   0.00000     -0.301140E-02
        48 A        3        PHE      CZ       CA      -0.115000       12.0110           0   0.00000     -0.301140E-02
        49 A        3        PHE      HZ       HP       0.115000       1.00800           0   0.00000     -0.301140E-02
        50 A        3        PHE      CD2      CA      -0.115000       12.0110           0   0.00000     -0.301140E-02
        51 A        3        PHE      HD2      HP       0.115000       1.00800           0   0.00000     -0.301140E-02
        52 A        3        PHE      CE2      CA      -0.115000       12.0110           0   0.00000     -0.301140E-02
        53 A        3        PHE      HE2      HP       0.115000       1.00800           0   0.00000     -0.301140E-02
        54 A        3        PHE      C        C        0.510000       12.0110           0   0.00000     -0.301140E-02
        55 A        3        PHE      O        O       -0.510000       15.9990           0   0.00000     -0.301140E-02
        56 A        4        MET      N        NH1     -0.470000       14.0070           0   0.00000     -0.301140E-02
        57 A        4        MET      HN       H        0.310000       1.00800           0   0.00000     -0.301140E-02
        58 A        4        MET      CA       CT1      0.700000E-01   12.0110           1   0.00000     -0.301140E-02
        59 A        4        MET      HA       HB       0.900000E-01   1.00800           0   0.00000     -0.301140E-02
        60 A        4        MET      CB       CT2     -0.180000       12.0110           0   0.00000     -0.301140E-02
        61 A        4        MET      HB1      HA       0.900000E-01   1.00800           0   0.00000     -0.301140E-02
        62 A        4        MET      HB2      HA       0.900000E-01   1.00800           0   0.00000     -0.301140E-02
        63 A        4        MET      CG       CT2     -0.140000       12.0110           0   0.00000     -0.301140E-02
        64 A        4        MET      HG1      HA       0.900000E-01   1.00800           0   0.00000     -0.301140E-02
        65 A        4        MET      HG2      HA       0.900000E-01   1.00800           0   0.00000     -0.301140E-02
        66 A        4        MET      SD       S       -0.900000E-01   32.0600           0   0.00000     -0.301140E-02
        67 A        4        MET      CE       CT3     -0.220000       12.0110           0   0.00000     -0.301140E-02
        68 A        4        MET      HE1      HA       0.900000E-01   1.00800           0   0.00000     -0.301140E-02
        69 A        4        MET      HE2      HA       0.900000E-01   1.00800           0   0.00000     -0.301140E-02
        70 A        4        MET      HE3      HA       0.900000E-01   1.00800           0   0.00000     -0.301140E-02
        71 A        4        MET      C        C        0.510000       12.0110           0   0.00000     -0.301140E-02
        72 A        4        MET      O        O       -0.510000       15.9990           0   0.00000     -0.301140E-02
        73 A        5        ASP      N        NH1     -0.470000       14.0070           0   0.00000     -0.301140E-02
        74 A        5        ASP      HN       H        0.310000       1.00800           0   0.00000     -0.301140E-02
        75 A        5        ASP      CA       CT1      0.700000E-01   12.0110           1   0.00000     -0.301140E-02
        76 A        5        ASP      HA       HB       0.900000E-01   1.00800           0   0.00000     -0.301140E-02
        77 A        5        ASP      CB       CT2     -0.280000       12.0110           0   0.00000     -0.301140E-02
        78 A        5        ASP      HB1      HA       0.900000E-01   1.00800           0   0.00000     -0.301140E-02
        79 A        5        ASP      HB2      HA       0.900000E-01   1.00800           0   0.00000     -0.301140E-02
        80 A        5        ASP      CG       CC       0.620000       12.0110           0   0.00000     -0.301140E-02
        81 A        5        ASP      OD1      OC      -0.760000       15.9990           0   0.00000     -0.301140E-02
        82 A        5        ASP      OD2      OC      -0.760000       15.9990           0   0.00000     -0.301140E-02
        83 A        5        ASP      C        C        0.510000       12.0110           0   0.00000     -0.301140E-02
        84 A        5        ASP      O        O       -0.510000       15.9990           0   0.00000     -0.301140E-02
        85 A        6        ILE      N        NH1     -0.470000       14.0070           0   0.00000     -0.301140E-02
        86 A        6        ILE      HN       H        0.310000       1.00800           0   0.00000     -0.301140E-02
        87 A        6        ILE      CA       CT1      0.700000E-01   12.0110           1   0.00000     -0.301140E-02
        88 A        6        ILE      HA       HB       0.900000E-01   1.00800           0   0.00000     -0.301140E-02
        89 A        6        ILE      CB       CT1     -0.900000E-01   12.0110           0   0.00000     -0.301140E-02
        90 A        6        ILE      HB       HA       0.900000E-01   1.00800           0   0.00000     -0.301140E-02
        91 A        6        ILE      CG2      CT3     -0.270000       12.0110           0   0.00000     -0.301140E-02
        92 A        6        ILE      HG21     HA       0.900000E-01   1.00800           0   0.00000     -0.301140E-02
        93 A        6        ILE      HG22     HA       0.900000E-01   1.00800           0   0.00000     -0.301140E-02
        94 A        6        ILE      HG23     HA       0.900000E-01   1.00800           0   0.00000     -0.301140E-02
        95 A        6        ILE      CG1      CT2     -0.180000       12.0110           0   0.00000     -0.301140E-02
        96 A        6        ILE      HG11     HA       0.900000E-01   1.00800           0   0.00000     -0.301140E-02
        97 A        6        ILE      HG12     HA       0.900000E-01   1.00800           0   0.00000     -0.301140E-02
        98 A        6        ILE      CD       CT3     -0.270000       12.0110           0   0.00000     -0.301140E-02
        99 A        6        ILE      HD1      HA       0.900000E-01   1.00800           0   0.00000     -0.301140E-02
       100 A        6        ILE      HD2      HA       0.900000E-01   1.00800           0   0.00000     -0.301140E-02
       101 A        6        ILE      HD3      HA       0.900000E-01   1.00800           0   0.00000     -0.301140E-02
       102 A        6        ILE      C        C        0.510000       12.0110           0   0.00000     -0.301140E-02
       103 A        6        ILE      O        O       -0.510000       15.9990           0   0.00000     -0.301140E-02
       104 A        7        GLU      N        NH1     -0.470000       14.0070           0   0.00000     -0.301140E-02
       105 A        7        GLU      HN       H        0.310000       1.00800           0   0.00000     -0.301140E-02
       106 A        7        GLU      CA       CT1      0.700000E-01   12.0110           1   0.00000     -0.301140E-02
       107 A        7        GLU      HA       HB       0.900000E-01   1.00800           0   0.00000     -0.301140E-02
       108 A        7        GLU      CB       CT2     -0.180000       12.0110           0   0.00000     -0.301140E-02
       109 A        7        GLU      HB1      HA       0.900000E-01   1.00800           0   0.00000     -0.301140E-02
       110 A        7        GLU      HB2      HA       0.900000E-01   1.00800           0   0.00000     -0.301140E-02
       111 A        7        GLU      CG       CT2     -0.280000       12.0110           0   0.00000     -0.301140E-02
       112 A        7        GLU      HG1      HA       0.900000E-01   1.00800           0   0.00000     -0.301140E-02
       113 A        7        GLU      HG2      HA       0.900000E-01   1.00800           0   0.00000     -0.301140E-02
       114 A        7        GLU      CD       CC       0.620000       12.0110           0   0.00000     -0.301140E-02
       115 A        7        GLU      OE1      OC      -0.760000       15.9990           0   0.00000     -0.301140E-02
       116 A        7        GLU      OE2      OC      -0.760000       15.9990           0   0.00000     -0.301140E-02
       117 A        7        GLU      C        C        0.510000       12.0110           0   0.00000     -0.301140E-02
       118 A        7        GLU      O        O       -0.510000       15.9990           0   0.00000     -0.301140E-02
       119 A        8        CYS      N        NH1     -0.470000       14.0070           0   0.00000     -0.301140E-02
       120 A        8        CYS      HN       H        0.310000       1.00800           0   0.00000     -0.301140E-02
       121 A        8        CYS      CA       CT1      0.700000E-01   12.0110           1   0.00000     -0.301140E-02
       122 A        8        CYS      HA       HB       0.900000E-01   1.00800           0   0.00000     -0.301140E-02
       123 A        8        CYS      CB       CT2     -0.110000       12.0110           0   0.00000     -0.301140E-02
       124 A        8        CYS      HB1      HA       0.900000E-01   1.00800           0   0.00000     -0.301140E-02
       125 A        8        CYS      HB2      HA       0.900000E-01   1.00800           0   0.00000     -0.301140E-02
       126 A        8        CYS      SG       S       -0.230000       32.0600           0   0.00000     -0.301140E-02
       127 A        8        CYS      HG1      HS       0.160000       1.00800           0   0.00000     -0.301140E-02
       128 A        8        CYS      C        C        0.510000       12.0110           0   0.00000     -0.301140E-02
       129 A        8        CYS      O        O       -0.510000       15.9990           0   0.00000     -0.301140E-02
       130 A        9        PHE      N        NH1     -0.470000       14.0070           0   0.00000     -0.301140E-02
       131 A        9        PHE      HN       H        0.310000       1.00800           0   0.00000     -0.301140E-02
       132 A        9        PHE      CA       CT1      0.700000E-01   12.0110           1   0.00000     -0.301140E-02
       133 A        9        PHE      HA       HB       0.900000E-01   1.00800           0   0.00000     -0.301140E-02
       134 A        9        PHE      CB       CT2     -0.180000       12.0110           0   0.00000     -0.301140E-02
       135 A        9        PHE      HB1      HA       0.900000E-01   1.00800           0   0.00000     -0.301140E-02
       136 A        9        PHE      HB2      HA       0.900000E-01   1.00800           0   0.00000     -0.301140E-02
       137 A        9        PHE      CG       CA        0.00000       12.0110           0   0.00000     -0.301140E-02
       138 A        9        PHE      CD1      CA      -0.115000       12.0110           0   0.00000     -0.301140E-02
       139 A        9        PHE      HD1      HP       0.115000       1.00800           0   0.00000     -0.301140E-02
       140 A        9        PHE      CE1      CA      -0.115000       12.0110           0   0.00000     -0.301140E-02
       141 A        9        PHE      HE1      HP       0.115000       1.00800           0   0.00000     -0.301140E-02
       142 A        9        PHE      CZ       CA      -0.115000       12.0110           0   0.00000     -0.301140E-02
       143 A        9        PHE      HZ       HP       0.115000       1.00800           0   0.00000     -0.301140E-02
       144 A        9        PHE      CD2      CA      -0.115000       12.0110           0   0.00000     -0.301140E-02
       145 A        9        PHE      HD2      HP       0.115000       1.00800           0   0.00000     -0.301140E-02
       146 A        9        PHE      CE2      CA      -0.115000       12.0110           0   0.00000     -0.301140E-02
       147 A        9        PHE      HE2      HP       0.115000       1.00800           0   0.00000     -0.301140E-02
       148 A        9        PHE      C        C        0.510000       12.0110           0   0.00000     -0.301140E-02
       149 A        9        PHE      O        O       -0.510000       15.9990           0   0.00000     -0.301140E-02
       150 A        10       MET      N        NH1     -0.470000       14.0070           0   0.00000     -0.301140E-02
       151 A        10       MET      HN       H        0.310000       1.00800           0   0.00000     -0.301140E-02
       152 A        10       MET      CA       CT1      0.700000E-01   12.0110           1   0.00000     -0.301140E-02
       153 A        10       MET      HA       HB       0.900000E-01   1.00800           0   0.00000     -0.301140E-02
       154 A        10       MET      CB       CT2     -0.180000       12.0110           0   0.00000     -0.301140E-02
       155 A        10       MET      HB1      HA       0.900000E-01   1.00800           0   0.00000     -0.301140E-02
       156 A        10       MET      HB2      HA       0.900000E-01   1.00800           0   0.00000     -0.301140E-02
       157 A        10       MET      CG       CT2     -0.140000       12.0110           0   0.00000     -0.301140E-02
       158 A        10       MET      HG1      HA       0.900000E-01   1.00800           0   0.00000     -0.301140E-02
       159 A        10       MET      HG2      HA       0.900000E-01   1.00800           0   0.00000     -0.301140E-02
       160 A        10       MET      SD       S       -0.900000E-01   32.0600           0   0.00000     -0.301140E-02
       161 A        10       MET      CE       CT3     -0.220000       12.0110           0   0.00000     -0.301140E-02
       162 A        10       MET      HE1      HA       0.900000E-01   1.00800           0   0.00000     -0.301140E-02
       163 A        10       MET      HE2      HA       0.900000E-01   1.00800           0   0.00000     -0.301140E-02
       164 A        10       MET      HE3      HA       0.900000E-01   1.00800           0   0.00000     -0.301140E-02
       165 A        10       MET      C        C        0.510000       12.0110           0   0.00000     -0.301140E-02
       166 A        10       MET      O        O       -0.510000       15.9990           0   0.00000     -0.301140E-02
       167 A        11       VAL      N        NH1     -0.470000       14.0070           0   0.00000     -0.301140E-02
       168 A        11       VAL      HN       H        0.310000       1.00800           0   0.00000     -0.301140E-02
       169 A        11       VAL      CA       CT1      0.700000E-01   12.0110           1   0.00000     -0.301140E-02
       170 A        11       VAL      HA       HB       0.900000E-01   1.00800           0   0.00000     -0.301140E-02
       171 A        11       VAL      CB       CT1     -0.900000E-01   12.0110           0   0.00000     -0.301140E-02
       172 A        11       VAL      HB       HA       0.900000E-01   1.00800           0   0.00000     -0.301140E-02
       173 A        11       VAL      CG1      CT3     -0.270000       12.0110           0   0.00000     -0.301140E-02
       174 A        11       VAL      HG11     HA       0.900000E-01   1.00800           0   0.00000     -0.301140E-02
       175 A        11       VAL      HG12     HA       0.900000E-01   1.00800           0   0.00000     -0.301140E-02
       176 A        11       VAL      HG13     HA       0.900000E-01   1.00800           0   0.00000     -0.301140E-02
       177 A        11       VAL      CG2      CT3     -0.270000       12.0110           0   0.00000     -0.301140E-02
       178 A        11       VAL      HG21     HA       0.900000E-01   1.00800           0   0.00000     -0.301140E-02
       179 A        11       VAL      HG22     HA       0.900000E-01   1.00800           0   0.00000     -0.301140E-02
       180 A        11       VAL      HG23     HA       0.900000E-01   1.00800           0   0.00000     -0.301140E-02
       181 A        11       VAL      C        C        0.510000       12.0110           0   0.00000     -0.301140E-02
       182 A        11       VAL      O        O       -0.510000       15.9990           0   0.00000     -0.301140E-02
       183 A        12       LEU      N        NH1     -0.470000       14.0070           0   0.00000     -0.301140E-02
       184 A        12       LEU      HN       H        0.310000       1.00800           0   0.00000     -0.301140E-02
       185 A        12       LEU      CA       CT1      0.700000E-01   12.0110           1   0.00000     -0.301140E-02
       186 A        12       LEU      HA       HB       0.900000E-01   1.00800           0   0.00000     -0.301140E-02
       187 A        12       LEU      CB       CT2     -0.180000       12.0110           0   0.00000     -0.301140E-02
       188 A        12       LEU      HB1      HA       0.900000E-01   1.00800           0   0.00000     -0.301140E-02
       189 A        12       LEU      HB2      HA       0.900000E-01   1.00800           0   0.00000     -0.301140E-02
       190 A        12       LEU      CG       CT1     -0.900000E-01   12.0110           0   0.00000     -0.301140E-02
       191 A        12       LEU      HG       HA       0.900000E-01   1.00800           0   0.00000     -0.301140E-02
       192 A        12       LEU      CD1      CT3     -0.270000       12.0110           0   0.00000     -0.301140E-02
       193 A        12       LEU      HD11     HA       0.900000E-01   1.00800           0   0.00000     -0.301140E-02
       194 A        12       LEU      HD12     HA       0.900000E-01   1.00800           0   0.00000     -0.301140E-02
       195 A        12       LEU      HD13     HA       0.900000E-01   1.00800           0   0.00000     -0.301140E-02
       196 A        12       LEU      CD2      CT3     -0.270000       12.0110           0   0.00000     -0.301140E-02
       197 A        12       LEU      HD21     HA       0.900000E-01   1.00800           0   0.00000     -0.301140E-02
       198 A        12       LEU      HD22     HA       0.900000E-01   1.00800           0   0.00000     -0.301140E-02
       199 A        12       LEU      HD23     HA       0.900000E-01   1.00800           0   0.00000     -0.301140E-02
       200 A        12       LEU      C        C        0.510000       12.0110           0   0.00000     -0.301140E-02
       201 A        12       LEU      O        O       -0.510000       15.9990           0   0.00000     -0.301140E-02
       202 A        13       ASN      N        NH1     -0.470000       14.0070           0   0.00000     -0.301140E-02
       203 A        13       ASN      HN       H        0.310000       1.00800           0   0.00000     -0.301140E-02
       204 A        13       ASN      CA       CT1      0.700000E-01   12.0110           1   0.00000     -0.301140E-02
       205 A        13       ASN      HA       HB       0.900000E-01   1.00800           0   0.00000     -0.301140E-02
       206 A        13       ASN      CB       CT2     -0.180000       12.0110           0   0.00000     -0.301140E-02
       207 A        13       ASN      HB1      HA       0.900000E-01   1.00800           0   0.00000     -0.301140E-02
       208 A        13       ASN      HB2      HA       0.900000E-01   1.00800           0   0.00000     -0.301140E-02
       209 A        13       ASN      CG       CC       0.550000       12.0110           0   0.00000     -0.301140E-02
       210 A        13       ASN      OD1      O       -0.550000       15.9990           0   0.00000     -0.301140E-02
       211 A        13       ASN      ND2      NH2     -0.620000       14.0070           0   0.00000     -0.301140E-02
       212 A        13       ASN      HD21     H        0.320000       1.00800           0   0.00000     -0.301140E-02
       213 A        13       ASN      HD22     H        0.300000       1.00800           0   0.00000     -0.301140E-02
       214 A        13       ASN      C        C        0.510000       12.0110           0   0.00000     -0.301140E-02
       215 A        13       ASN      O        O       -0.510000       15.9990           0   0.00000     -0.301140E-02
       216 A        14       PRO      N        N       -0.290000       14.0070           0   0.00000     -0.301140E-02
       217 A        14       PRO      CD       CP3       0.00000       12.0110           0   0.00000     -0.301140E-02
       218 A        14       PRO      HD1      HA       0.900000E-01   1.00800           0   0.00000     -0.301140E-02
       219 A        14       PRO      HD2      HA       0.900000E-01   1.00800           0   0.00000     -0.301140E-02
       220 A        14       PRO      CA       CP1      0.200000E-01   12.0110           1   0.00000     -0.301140E-02
       221 A        14       PRO      HA       HB       0.900000E-01   1.00800           0   0.00000     -0.301140E-02
       222 A        14       PRO      CB       CP2     -0.180000       12.0110           0   0.00000     -0.301140E-02
       223 A        14       PRO      HB1      HA       0.900000E-01   1.00800           0   0.00000     -0.301140E-02
       224 A        14       PRO      HB2      HA       0.900000E-01   1.00800           0   0.00000     -0.301140E-02
       225 A        14       PRO      CG       CP2     -0.180000       12.0110           0   0.00000     -0.301140E-02
       226 A        14       PRO      HG1      HA       0.900000E-01   1.00800           0   0.00000     -0.301140E-02
       227 A        14       PRO      HG2      HA       0.900000E-01   1.00800           0   0.00000     -0.301140E-02
       228 A        14       PRO      C        C        0.510000       12.0110           0   0.00000     -0.301140E-02
       229 A        14       PRO      O        O       -0.510000       15.9990           0   0.00000     -0.301140E-02
       230 A        15       SER      N        NH1     -0.470000       14.0070           0   0.00000     -0.301140E-02
       231 A        15       SER      HN       H        0.310000       1.00800           0   0.00000     -0.301140E-02
       232 A        15       SER      CA       CT1      0.700000E-01   12.0110           1   0.00000     -0.301140E-02
       233 A        15       SER      HA       HB       0.900000E-01   1.00800           0   0.00000     -0.301140E-02
       234 A        15       SER      CB       CT2      0.500000E-01   12.0110           0   0.00000     -0.301140E-02
       235 A        15       SER      HB1      HA       0.900000E-01   1.00800           0   0.00000     -0.301140E-02
       236 A        15       SER      HB2      HA       0.900000E-01   1.00800           0   0.00000     -0.301140E-02
       237 A        15       SER      OG       OH1     -0.660000       15.9990           0   0.00000     -0.301140E-02
       238 A        15       SER      HG1      H        0.430000       1.00800           0   0.00000     -0.301140E-02
       239 A        15       SER      C        C        0.510000       12.0110           0   0.00000     -0.301140E-02
       240 A        15       SER      O        O       -0.510000       15.9990           0   0.00000     -0.301140E-02
       241 A        16       GLN      N        NH1     -0.470000       14.0070           0   0.00000     -0.301140E-02
       242 A        16       GLN      HN       H        0.310000       1.00800           0   0.00000     -0.301140E-02
       243 A        16       GLN      CA       CT1      0.700000E-01   12.0110           1   0.00000     -0.301140E-02
       244 A        16       GLN      HA       HB       0.900000E-01   1.00800           0   0.00000     -0.301140E-02
       245 A        16       GLN      CB       CT2     -0.180000       12.0110           0   0.00000     -0.301140E-02
       246 A        16       GLN      HB1      HA       0.900000E-01   1.00800           0   0.00000     -0.301140E-02
       247 A        16       GLN      HB2      HA       0.900000E-01   1.00800           0   0.00000     -0.301140E-02
       248 A        16       GLN      CG       CT2     -0.180000       12.0110           0   0.00000     -0.301140E-02
       249 A        16       GLN      HG1      HA       0.900000E-01   1.00800           0   0.00000     -0.301140E-02
       250 A        16       GLN      HG2      HA       0.900000E-01   1.00800           0   0.00000     -0.301140E-02
       251 A        16       GLN      CD       CC       0.550000       12.0110           0   0.00000     -0.301140E-02
       252 A        16       GLN      OE1      O       -0.550000       15.9990           0   0.00000     -0.301140E-02
       253 A        16       GLN      NE2      NH2     -0.620000       14.0070           0   0.00000     -0.301140E-02
       254 A        16       GLN      HE21     H        0.320000       1.00800           0   0.00000     -0.301140E-02
       255 A        16       GLN      HE22     H        0.300000       1.00800           0   0.00000     -0.301140E-02
       256 A        16       GLN      C        C        0.510000       12.0110           0   0.00000     -0.301140E-02
       257 A        16       GLN      O        O       -0.510000       15.9990           0   0.00000     -0.301140E-02
       258 A        17       GLN      N        NH1     -0.470000       14.0070           0   0.00000     -0.301140E-02
       259 A        17       GLN      HN       H        0.310000       1.00800           0   0.00000     -0.301140E-02
       260 A        17       GLN      CA       CT1      0.700000E-01   12.0110           1   0.00000     -0.301140E-02
       261 A        17       GLN      HA       HB       0.900000E-01   1.00800           0   0.00000     -0.301140E-02
       262 A        17       GLN      CB       CT2     -0.180000       12.0110           0   0.00000     -0.301140E-02
       263 A        17       GLN      HB1      HA       0.900000E-01   1.00800           0   0.00000     -0.301140E-02
       264 A        17       GLN      HB2      HA       0.900000E-01   1.00800           0   0.00000     -0.301140E-02
       265 A        17       GLN      CG       CT2     -0.180000       12.0110           0   0.00000     -0.301140E-02
       266 A        17       GLN      HG1      HA       0.900000E-01   1.00800           0   0.00000     -0.301140E-02
       267 A        17       GLN      HG2      HA       0.900000E-01   1.00800           0   0.00000     -0.301140E-02
       268 A        17       GLN      CD       CC       0.550000       12.0110           0   0.00000     -0.301140E-02
       269 A        17       GLN      OE1      O       -0.550000       15.9990           0   0.00000     -0.301140E-02
       270 A        17       GLN      NE2      NH2     -0.620000       14.0070           0   0.00000     -0.301140E-02
       271 A        17       GLN      HE21     H        0.320000       1.00800           0   0.00000     -0.301140E-02
       272 A        17       GLN      HE22     H        0.300000       1.00800           0   0.00000     -0.301140E-02
       273 A        17       GLN      C        C        0.510000       12.0110           0   0.00000     -0.301140E-02
       274 A        17       GLN      O        O       -0.510000       15.9990           0   0.00000     -0.301140E-02
       275 A        18       LEU      N        NH1     -0.470000       14.0070           0   0.00000     -0.301140E-02
       276 A        18       LEU      HN       H        0.310000       1.00800           0   0.00000     -0.301140E-02
       277 A        18       LEU      CA       CT1      0.700000E-01   12.0110           1   0.00000     -0.301140E-02
       278 A        18       LEU      HA       HB       0.900000E-01   1.00800           0   0.00000     -0.301140E-02
       279 A        18       LEU      CB       CT2     -0.180000       12.0110           0   0.00000     -0.301140E-02
       280 A        18       LEU      HB1      HA       0.900000E-01   1.00800           0   0.00000     -0.301140E-02
       281 A        18       LEU      HB2      HA       0.900000E-01   1.00800           0   0.00000     -0.301140E-02
       282 A        18       LEU      CG       CT1     -0.900000E-01   12.0110           0   0.00000     -0.301140E-02
       283 A        18       LEU      HG       HA       0.900000E-01   1.00800           0   0.00000     -0.301140E-02
       284 A        18       LEU      CD1      CT3     -0.270000       12.0110           0   0.00000     -0.301140E-02
       285 A        18       LEU      HD11     HA       0.900000E-01   1.00800           0   0.00000     -0.301140E-02
       286 A        18       LEU      HD12     HA       0.900000E-01   1.00800           0   0.00000     -0.301140E-02
       287 A        18       LEU      HD13     HA       0.900000E-01   1.00800           0   0.00000     -0.301140E-02
       288 A        18       LEU      CD2      CT3     -0.270000       12.0110           0   0.00000     -0.301140E-02
       289 A        18       LEU      HD21     HA       0.900000E-01   1.00800           0   0.00000     -0.301140E-02
       290 A        18       LEU      HD22     HA       0.900000E-01   1.00800           0   0.00000     -0.301140E-02
       291 A        18       LEU      HD23     HA       0.900000E-01   1.00800           0   0.00000     -0.301140E-02
       292 A        18       LEU      C        C        0.510000       12.0110           0   0.00000     -0.301140E-02
       293 A        18       LEU      O        O       -0.510000       15.9990           0   0.00000     -0.301140E-02
       294 A        19       ALA      N        NH1     -0.470000       14.0070           0   0.00000     -0.301140E-02
       295 A        19       ALA      HN       H        0.310000       1.00800           0   0.00000     -0.301140E-02
       296 A        19       ALA      CA       CT1      0.700000E-01   12.0110           1   0.00000     -0.301140E-02
       297 A        19       ALA      HA       HB       0.900000E-01   1.00800           0   0.00000     -0.301140E-02
       298 A        19       ALA      CB       CT3     -0.270000       12.0110           0   0.00000     -0.301140E-02
       299 A        19       ALA      HB1      HA       0.900000E-01   1.00800           0   0.00000     -0.301140E-02
       300 A        19       ALA      HB2      HA       0.900000E-01   1.00800           0   0.00000     -0.301140E-02
       301 A        19       ALA      HB3      HA       0.900000E-01   1.00800           0   0.00000     -0.301140E-02
       302 A        19       ALA      C        C        0.510000       12.0110           0   0.00000     -0.301140E-02
       303 A        19       ALA      O        O       -0.510000       15.9990           0   0.00000     -0.301140E-02
       304 A        20       ILE      N        NH1     -0.470000       14.0070           0   0.00000     -0.301140E-02
       305 A        20       ILE      HN       H        0.310000       1.00800           0   0.00000     -0.301140E-02
       306 A        20       ILE      CA       CT1      0.700000E-01   12.0110           1   0.00000     -0.301140E-02
       307 A        20       ILE      HA       HB       0.900000E-01   1.00800           0   0.00000     -0.301140E-02
       308 A        20       ILE      CB       CT1     -0.900000E-01   12.0110           0   0.00000     -0.301140E-02
       309 A        20       ILE      HB       HA       0.900000E-01   1.00800           0   0.00000     -0.301140E-02
       310 A        20       ILE      CG2      CT3     -0.270000       12.0110           0   0.00000     -0.301140E-02
       311 A        20       ILE      HG21     HA       0.900000E-01   1.00800           0   0.00000     -0.301140E-02
       312 A        20       ILE      HG22     HA       0.900000E-01   1.00800           0   0.00000     -0.301140E-02
       313 A        20       ILE      HG23     HA       0.900000E-01   1.00800           0   0.00000     -0.301140E-02
       314 A        20       ILE      CG1      CT2     -0.180000       12.0110           0   0.00000     -0.301140E-02
       315 A        20       ILE      HG11     HA       0.900000E-01   1.00800           0   0.00000     -0.301140E-02
       316 A        20       ILE      HG12     HA       0.900000E-01   1.00800           0   0.00000     -0.301140E-02
       317 A        20       ILE      CD       CT3     -0.270000       12.0110           0   0.00000     -0.301140E-02
       318 A        20       ILE      HD1      HA       0.900000E-01   1.00800           0   0.00000     -0.301140E-02
       319 A        20       ILE      HD2      HA       0.900000E-01   1.00800           0   0.00000     -0.301140E-02
       320 A        20       ILE      HD3      HA       0.900000E-01   1.00800           0   0.00000     -0.301140E-02
       321 A        20       ILE      C        C        0.510000       12.0110           0   0.00000     -0.301140E-02
       322 A        20       ILE      O        O       -0.510000       15.9990           0   0.00000     -0.301140E-02
       323 A        21       ALA      N        NH1     -0.470000       14.0070           0   0.00000     -0.301140E-02
       324 A        21       ALA      HN       H        0.310000       1.00800           0   0.00000     -0.301140E-02
       325 A        21       ALA      CA       CT1      0.700000E-01   12.0110           1   0.00000     -0.301140E-02
       326 A        21       ALA      HA       HB       0.900000E-01   1.00800           0   0.00000     -0.301140E-02
       327 A        21       ALA      CB       CT3     -0.270000       12.0110           0   0.00000     -0.301140E-02
       328 A        21       ALA      HB1      HA       0.900000E-01   1.00800           0   0.00000     -0.301140E-02
       329 A        21       ALA      HB2      HA       0.900000E-01   1.00800           0   0.00000     -0.301140E-02
       330 A        21       ALA      HB3      HA       0.900000E-01   1.00800           0   0.00000     -0.301140E-02
       331 A        21       ALA      C        C        0.510000       12.0110           0   0.00000     -0.301140E-02
       332 A        21       ALA      O        O       -0.510000       15.9990           0   0.00000     -0.301140E-02
       333 A        22       VAL      N        NH1     -0.470000       14.0070           0   0.00000     -0.301140E-02
       334 A        22       VAL      HN       H        0.310000       1.00800           0   0.00000     -0.301140E-02
       335 A        22       VAL      CA       CT1      0.700000E-01   12.0110           1   0.00000     -0.301140E-02
       336 A        22       VAL      HA       HB       0.900000E-01   1.00800           0   0.00000     -0.301140E-02
       337 A        22       VAL      CB       CT1     -0.900000E-01   12.0110           0   0.00000     -0.301140E-02
       338 A        22       VAL      HB       HA       0.900000E-01   1.00800           0   0.00000     -0.301140E-02
       339 A        22       VAL      CG1      CT3     -0.270000       12.0110           0   0.00000     -0.301140E-02
       340 A        22       VAL      HG11     HA       0.900000E-01   1.00800           0   0.00000     -0.301140E-02
       341 A        22       VAL      HG12     HA       0.900000E-01   1.00800           0   0.00000     -0.301140E-02
       342 A        22       VAL      HG13     HA       0.900000E-01   1.00800           0   0.00000     -0.301140E-02
       343 A        22       VAL      CG2      CT3     -0.270000       12.0110           0   0.00000     -0.301140E-02
       344 A        22       VAL      HG21     HA       0.900000E-01   1.00800           0   0.00000     -0.301140E-02
       345 A        22       VAL      HG22     HA       0.900000E-01   1.00800           0   0.00000     -0.301140E-02
       346 A        22       VAL      HG23     HA       0.900000E-01   1.00800           0   0.00000     -0.301140E-02
       347 A        22       VAL      C        C        0.510000       12.0110           0   0.00000     -0.301140E-02
       348 A        22       VAL      O        O       -0.510000       15.9990           0   0.00000     -0.301140E-02
       349 A        23       LEU      N        NH1     -0.470000       14.0070           0   0.00000     -0.301140E-02
       350 A        23       LEU      HN       H        0.310000       1.00800           0   0.00000     -0.301140E-02
       351 A        23       LEU      CA       CT1      0.700000E-01   12.0110           1   0.00000     -0.301140E-02
       352 A        23       LEU      HA       HB       0.900000E-01   1.00800           0   0.00000     -0.301140E-02
       353 A        23       LEU      CB       CT2     -0.180000       12.0110           0   0.00000     -0.301140E-02
       354 A        23       LEU      HB1      HA       0.900000E-01   1.00800           0   0.00000     -0.301140E-02
       355 A        23       LEU      HB2      HA       0.900000E-01   1.00800           0   0.00000     -0.301140E-02
       356 A        23       LEU      CG       CT1     -0.900000E-01   12.0110           0   0.00000     -0.301140E-02
       357 A        23       LEU      HG       HA       0.900000E-01   1.00800           0   0.00000     -0.301140E-02
       358 A        23       LEU      CD1      CT3     -0.270000       12.0110           0   0.00000     -0.301140E-02
       359 A        23       LEU      HD11     HA       0.900000E-01   1.00800           0   0.00000     -0.301140E-02
       360 A        23       LEU      HD12     HA       0.900000E-01   1.00800           0   0.00000     -0.301140E-02
       361 A        23       LEU      HD13     HA       0.900000E-01   1.00800           0   0.00000     -0.301140E-02
       362 A        23       LEU      CD2      CT3     -0.270000       12.0110           0   0.00000     -0.301140E-02
       363 A        23       LEU      HD21     HA       0.900000E-01   1.00800           0   0.00000     -0.301140E-02
       364 A        23       LEU      HD22     HA       0.900000E-01   1.00800           0   0.00000     -0.301140E-02
       365 A        23       LEU      HD23     HA       0.900000E-01   1.00800           0   0.00000     -0.301140E-02
       366 A        23       LEU      C        C        0.510000       12.0110           0   0.00000     -0.301140E-02
       367 A        23       LEU      O        O       -0.510000       15.9990           0   0.00000     -0.301140E-02
       368 A        24       SER      N        NH1     -0.470000       14.0070           0   0.00000     -0.301140E-02
       369 A        24       SER      HN       H        0.310000       1.00800           0   0.00000     -0.301140E-02
       370 A        24       SER      CA       CT1      0.700000E-01   12.0110           1   0.00000     -0.301140E-02
       371 A        24       SER      HA       HB       0.900000E-01   1.00800           0   0.00000     -0.301140E-02
       372 A        24       SER      CB       CT2      0.500000E-01   12.0110           0   0.00000     -0.301140E-02
       373 A        24       SER      HB1      HA       0.900000E-01   1.00800           0   0.00000     -0.301140E-02
       374 A        24       SER      HB2      HA       0.900000E-01   1.00800           0   0.00000     -0.301140E-02
       375 A        24       SER      OG       OH1     -0.660000       15.9990           0   0.00000     -0.301140E-02
       376 A        24       SER      HG1      H        0.430000       1.00800           0   0.00000     -0.301140E-02
       377 A        24       SER      C        C        0.510000       12.0110           0   0.00000     -0.301140E-02
       378 A        24       SER      O        O       -0.510000       15.9990           0   0.00000     -0.301140E-02
       379 A        25       LEU      N        NH1     -0.470000       14.0070           0   0.00000     -0.301140E-02
       380 A        25       LEU      HN       H        0.310000       1.00800           0   0.00000     -0.301140E-02
       381 A        25       LEU      CA       CT1      0.700000E-01   12.0110           1   0.00000     -0.301140E-02
       382 A        25       LEU      HA       HB       0.900000E-01   1.00800           0   0.00000     -0.301140E-02
       383 A        25       LEU      CB       CT2     -0.180000       12.0110           0   0.00000     -0.301140E-02
       384 A        25       LEU      HB1      HA       0.900000E-01   1.00800           0   0.00000     -0.301140E-02
       385 A        25       LEU      HB2      HA       0.900000E-01   1.00800           0   0.00000     -0.301140E-02
       386 A        25       LEU      CG       CT1     -0.900000E-01   12.0110           0   0.00000     -0.301140E-02
       387 A        25       LEU      HG       HA       0.900000E-01   1.00800           0   0.00000     -0.301140E-02
       388 A        25       LEU      CD1      CT3     -0.270000       12.0110           0   0.00000     -0.301140E-02
       389 A        25       LEU      HD11     HA       0.900000E-01   1.00800           0   0.00000     -0.301140E-02
       390 A        25       LEU      HD12     HA       0.900000E-01   1.00800           0   0.00000     -0.301140E-02
       391 A        25       LEU      HD13     HA       0.900000E-01   1.00800           0   0.00000     -0.301140E-02
       392 A        25       LEU      CD2      CT3     -0.270000       12.0110           0   0.00000     -0.301140E-02
       393 A        25       LEU      HD21     HA       0.900000E-01   1.00800           0   0.00000     -0.301140E-02
       394 A        25       LEU      HD22     HA       0.900000E-01   1.00800           0   0.00000     -0.301140E-02
       395 A        25       LEU      HD23     HA       0.900000E-01   1.00800           0   0.00000     -0.301140E-02
       396 A        25       LEU      C        C        0.510000       12.0110           0   0.00000     -0.301140E-02
       397 A        25       LEU      O        O       -0.510000       15.9990           0   0.00000     -0.301140E-02
       398 A        26       THR      N        NH1     -0.470000       14.0070           0   0.00000     -0.301140E-02
       399 A        26       THR      HN       H        0.310000       1.00800           0   0.00000     -0.301140E-02
       400 A        26       THR      CA       CT1      0.700000E-01   12.0110           1   0.00000     -0.301140E-02
       401 A        26       THR      HA       HB       0.900000E-01   1.00800           0   0.00000     -0.301140E-02
       402 A        26       THR      CB       CT1      0.140000       12.0110           0   0.00000     -0.301140E-02
       403 A        26       THR      HB       HA       0.900000E-01   1.00800           0   0.00000     -0.301140E-02
       404 A        26       THR      OG1      OH1     -0.660000       15.9990           0   0.00000     -0.301140E-02
       405 A        26       THR      HG1      H        0.430000       1.00800           0   0.00000     -0.301140E-02
       406 A        26       THR      CG2      CT3     -0.270000       12.0110           0   0.00000     -0.301140E-02
       407 A        26       THR      HG21     HA       0.900000E-01   1.00800           0   0.00000     -0.301140E-02
       408 A        26       THR      HG22     HA       0.900000E-01   1.00800           0   0.00000     -0.301140E-02
       409 A        26       THR      HG23     HA       0.900000E-01   1.00800           0   0.00000     -0.301140E-02
       410 A        26       THR      C        C        0.510000       12.0110           0   0.00000     -0.301140E-02
       411 A        26       THR      O        O       -0.510000       15.9990           0   0.00000     -0.301140E-02
       412 A        27       LEU      N        NH1     -0.470000       14.0070           0   0.00000     -0.301140E-02
       413 A        27       LEU      HN       H        0.310000       1.00800           0   0.00000     -0.301140E-02
       414 A        27       LEU      CA       CT1      0.700000E-01   12.0110           1   0.00000     -0.301140E-02
       415 A        27       LEU      HA       HB       0.900000E-01   1.00800           0   0.00000     -0.301140E-02
       416 A        27       LEU      CB       CT2     -0.180000       12.0110           0   0.00000     -0.301140E-02
       417 A        27       LEU      HB1      HA       0.900000E-01   1.00800           0   0.00000     -0.301140E-02
       418 A        27       LEU      HB2      HA       0.900000E-01   1.00800           0   0.00000     -0.301140E-02
       419 A        27       LEU      CG       CT1     -0.900000E-01   12.0110           0   0.00000     -0.301140E-02
       420 A        27       LEU      HG       HA       0.900000E-01   1.00800           0   0.00000     -0.301140E-02
       421 A        27       LEU      CD1      CT3     -0.270000       12.0110           0   0.00000     -0.301140E-02
       422 A        27       LEU      HD11     HA       0.900000E-01   1.00800           0   0.00000     -0.301140E-02
       423 A        27       LEU      HD12     HA       0.900000E-01   1.00800           0   0.00000     -0.301140E-02
       424 A        27       LEU      HD13     HA       0.900000E-01   1.00800           0   0.00000     -0.301140E-02
       425 A        27       LEU      CD2      CT3     -0.270000       12.0110           0   0.00000     -0.301140E-02
       426 A        27       LEU      HD21     HA       0.900000E-01   1.00800           0   0.00000     -0.301140E-02
       427 A        27       LEU      HD22     HA       0.900000E-01   1.00800           0   0.00000     -0.301140E-02
       428 A        27       LEU      HD23     HA       0.900000E-01   1.00800           0   0.00000     -0.301140E-02
       429 A        27       LEU      C        C        0.510000       12.0110           0   0.00000     -0.301140E-02
       430 A        27       LEU      O        O       -0.510000       15.9990           0   0.00000     -0.301140E-02
       431 A        28       GLY      N        NH1     -0.470000       14.0070           0   0.00000     -0.301140E-02
       432 A        28       GLY      HN       H        0.310000       1.00800           0   0.00000     -0.301140E-02
       433 A        28       GLY      CA       CT2     -0.200000E-01   12.0110           1   0.00000     -0.301140E-02
       434 A        28       GLY      HA1      HB       0.900000E-01   1.00800           0   0.00000     -0.301140E-02
       435 A        28       GLY      HA2      HB       0.900000E-01   1.00800           0   0.00000     -0.301140E-02
       436 A        28       GLY      C        C        0.510000       12.0110           0   0.00000     -0.301140E-02
       437 A        28       GLY      O        O       -0.510000       15.9990           0   0.00000     -0.301140E-02
       438 A        29       THR      N        NH1     -0.470000       14.0070           0   0.00000     -0.301140E-02
       439 A        29       THR      HN       H        0.310000       1.00800           0   0.00000     -0.301140E-02
       440 A        29       THR      CA       CT1      0.700000E-01   12.0110           1   0.00000     -0.301140E-02
       441 A        29       THR      HA       HB       0.900000E-01   1.00800           0   0.00000     -0.301140E-02
       442 A        29       THR      CB       CT1      0.140000       12.0110           0   0.00000     -0.301140E-02
       443 A        29       THR      HB       HA       0.900000E-01   1.00800           0   0.00000     -0.301140E-02
       444 A        29       THR      OG1      OH1     -0.660000       15.9990           0   0.00000     -0.301140E-02
       445 A        29       THR      HG1      H        0.430000       1.00800           0   0.00000     -0.301140E-02
       446 A        29       THR      CG2      CT3     -0.270000       12.0110           0   0.00000     -0.301140E-02
       447 A        29       THR      HG21     HA       0.900000E-01   1.00800           0   0.00000     -0.301140E-02
       448 A        29       THR      HG22     HA       0.900000E-01   1.00800           0   0.00000     -0.301140E-02
       449 A        29       THR      HG23     HA       0.900000E-01   1.00800           0   0.00000     -0.301140E-02
       450 A        29       THR      C        C        0.510000       12.0110           0   0.00000     -0.301140E-02
       451 A        29       THR      O        O       -0.510000       15.9990           0   0.00000     -0.301140E-02
       452 A        30       PHE      N        NH1     -0.470000       14.0070           0   0.00000     -0.301140E-02
       453 A        30       PHE      HN       H        0.310000       1.00800           0   0.00000     -0.301140E-02
       454 A        30       PHE      CA       CT1      0.700000E-01   12.0110           1   0.00000     -0.301140E-02
       455 A        30       PHE      HA       HB       0.900000E-01   1.00800           0   0.00000     -0.301140E-02
       456 A        30       PHE      CB       CT2     -0.180000       12.0110           0   0.00000     -0.301140E-02
       457 A        30       PHE      HB1      HA       0.900000E-01   1.00800           0   0.00000     -0.301140E-02
       458 A        30       PHE      HB2      HA       0.900000E-01   1.00800           0   0.00000     -0.301140E-02
       459 A        30       PHE      CG       CA        0.00000       12.0110           0   0.00000     -0.301140E-02
       460 A        30       PHE      CD1      CA      -0.115000       12.0110           0   0.00000     -0.301140E-02
       461 A        30       PHE      HD1      HP       0.115000       1.00800           0   0.00000     -0.301140E-02
       462 A        30       PHE      CE1      CA      -0.115000       12.0110           0   0.00000     -0.301140E-02
       463 A        30       PHE      HE1      HP       0.115000       1.00800           0   0.00000     -0.301140E-02
       464 A        30       PHE      CZ       CA      -0.115000       12.0110           0   0.00000     -0.301140E-02
       465 A        30       PHE      HZ       HP       0.115000       1.00800           0   0.00000     -0.301140E-02
       466 A        30       PHE      CD2      CA      -0.115000       12.0110           0   0.00000     -0.301140E-02
       467 A        30       PHE      HD2      HP       0.115000       1.00800           0   0.00000     -0.301140E-02
       468 A        30       PHE      CE2      CA      -0.115000       12.0110           0   0.00000     -0.301140E-02
       469 A        30       PHE      HE2      HP       0.115000       1.00800           0   0.00000     -0.301140E-02
       470 A        30       PHE      C        C        0.510000       12.0110           0   0.00000     -0.301140E-02
       471 A        30       PHE      O        O       -0.510000       15.9990           0   0.00000     -0.301140E-02
       472 A        31       THR      N        NH1     -0.470000       14.0070           0   0.00000     -0.301140E-02
       473 A        31       THR      HN       H        0.310000       1.00800           0   0.00000     -0.301140E-02
       474 A        31       THR      CA       CT1      0.700000E-01   12.0110           1   0.00000     -0.301140E-02
       475 A        31       THR      HA       HB       0.900000E-01   1.00800           0   0.00000     -0.301140E-02
       476 A        31       THR      CB       CT1      0.140000       12.0110           0   0.00000     -0.301140E-02
       477 A        31       THR      HB       HA       0.900000E-01   1.00800           0   0.00000     -0.301140E-02
       478 A        31       THR      OG1      OH1     -0.660000       15.9990           0   0.00000     -0.301140E-02
       479 A        31       THR      HG1      H        0.430000       1.00800           0   0.00000     -0.301140E-02
       480 A        31       THR      CG2      CT3     -0.270000       12.0110           0   0.00000     -0.301140E-02
       481 A        31       THR      HG21     HA       0.900000E-01   1.00800           0   0.00000     -0.301140E-02
       482 A        31       THR      HG22     HA       0.900000E-01   1.00800           0   0.00000     -0.301140E-02
       483 A        31       THR      HG23     HA       0.900000E-01   1.00800           0   0.00000     -0.301140E-02
       484 A        31       THR      C        C        0.510000       12.0110           0   0.00000     -0.301140E-02
       485 A        31       THR      O        O       -0.510000       15.9990           0   0.00000     -0.301140E-02
       486 A        32       VAL      N        NH1     -0.470000       14.0070           0   0.00000     -0.301140E-02
       487 A        32       VAL      HN       H        0.310000       1.00800           0   0.00000     -0.301140E-02
       488 A        32       VAL      CA       CT1      0.700000E-01   12.0110           1   0.00000     -0.301140E-02
       489 A        32       VAL      HA       HB       0.900000E-01   1.00800           0   0.00000     -0.301140E-02
       490 A        32       VAL      CB       CT1     -0.900000E-01   12.0110           0   0.00000     -0.301140E-02
       491 A        32       VAL      HB       HA       0.900000E-01   1.00800           0   0.00000     -0.301140E-02
       492 A        32       VAL      CG1      CT3     -0.270000       12.0110           0   0.00000     -0.301140E-02
       493 A        32       VAL      HG11     HA       0.900000E-01   1.00800           0   0.00000     -0.301140E-02
       494 A        32       VAL      HG12     HA       0.900000E-01   1.00800           0   0.00000     -0.301140E-02
       495 A        32       VAL      HG13     HA       0.900000E-01   1.00800           0   0.00000     -0.301140E-02
       496 A        32       VAL      CG2      CT3     -0.270000       12.0110           0   0.00000     -0.301140E-02
       497 A        32       VAL      HG21     HA       0.900000E-01   1.00800           0   0.00000     -0.301140E-02
       498 A        32       VAL      HG22     HA       0.900000E-01   1.00800           0   0.00000     -0.301140E-02
       499 A        32       VAL      HG23     HA       0.900000E-01   1.00800           0   0.00000     -0.301140E-02
       500 A        32       VAL      C        C        0.510000       12.0110           0   0.00000     -0.301140E-02
       501 A        32       VAL      O        O       -0.510000       15.9990           0   0.00000     -0.301140E-02
       502 A        33       LEU      N        NH1     -0.470000       14.0070           0   0.00000     -0.301140E-02
       503 A        33       LEU      HN       H        0.310000       1.00800           0   0.00000     -0.301140E-02
       504 A        33       LEU      CA       CT1      0.700000E-01   12.0110           1   0.00000     -0.301140E-02
       505 A        33       LEU      HA       HB       0.900000E-01   1.00800           0   0.00000     -0.301140E-02
       506 A        33       LEU      CB       CT2     -0.180000       12.0110           0   0.00000     -0.301140E-02
       507 A        33       LEU      HB1      HA       0.900000E-01   1.00800           0   0.00000     -0.301140E-02
       508 A        33       LEU      HB2      HA       0.900000E-01   1.00800           0   0.00000     -0.301140E-02
       509 A        33       LEU      CG       CT1     -0.900000E-01   12.0110           0   0.00000     -0.301140E-02
       510 A        33       LEU      HG       HA       0.900000E-01   1.00800           0   0.00000     -0.301140E-02
       511 A        33       LEU      CD1      CT3     -0.270000       12.0110           0   0.00000     -0.301140E-02
       512 A        33       LEU      HD11     HA       0.900000E-01   1.00800           0   0.00000     -0.301140E-02
       513 A        33       LEU      HD12     HA       0.900000E-01   1.00800           0   0.00000     -0.301140E-02
       514 A        33       LEU      HD13     HA       0.900000E-01   1.00800           0   0.00000     -0.301140E-02
       515 A        33       LEU      CD2      CT3     -0.270000       12.0110           0   0.00000     -0.301140E-02
       516 A        33       LEU      HD21     HA       0.900000E-01   1.00800           0   0.00000     -0.301140E-02
       517 A        33       LEU      HD22     HA       0.900000E-01   1.00800           0   0.00000     -0.301140E-02
       518 A        33       LEU      HD23     HA       0.900000E-01   1.00800           0   0.00000     -0.301140E-02
       519 A        33       LEU      C        C        0.510000       12.0110           0   0.00000     -0.301140E-02
       520 A        33       LEU      O        O       -0.510000       15.9990           0   0.00000     -0.301140E-02
       521 A        34       GLU      N        NH1     -0.470000       14.0070           0   0.00000     -0.301140E-02
       522 A        34       GLU      HN       H        0.310000       1.00800           0   0.00000     -0.301140E-02
       523 A        34       GLU      CA       CT1      0.700000E-01   12.0110           1   0.00000     -0.301140E-02
       524 A        34       GLU      HA       HB       0.900000E-01   1.00800           0   0.00000     -0.301140E-02
       525 A        34       GLU      CB       CT2     -0.180000       12.0110           0   0.00000     -0.301140E-02
       526 A        34       GLU      HB1      HA       0.900000E-01   1.00800           0   0.00000     -0.301140E-02
       527 A        34       GLU      HB2      HA       0.900000E-01   1.00800           0   0.00000     -0.301140E-02
       528 A        34       GLU      CG       CT2     -0.280000       12.0110           0   0.00000     -0.301140E-02
       529 A        34       GLU      HG1      HA       0.900000E-01   1.00800           0   0.00000     -0.301140E-02
       530 A        34       GLU      HG2      HA       0.900000E-01   1.00800           0   0.00000     -0.301140E-02
       531 A        34       GLU      CD       CC       0.620000       12.0110           0   0.00000     -0.301140E-02
       532 A        34       GLU      OE1      OC      -0.760000       15.9990           0   0.00000     -0.301140E-02
       533 A        34       GLU      OE2      OC      -0.760000       15.9990           0   0.00000     -0.301140E-02
       534 A        34       GLU      C        C        0.510000       12.0110           0   0.00000     -0.301140E-02
       535 A        34       GLU      O        O       -0.510000       15.9990           0   0.00000     -0.301140E-02
       536 A        35       ASN      N        NH1     -0.470000       14.0070           0   0.00000     -0.301140E-02
       537 A        35       ASN      HN       H        0.310000       1.00800           0   0.00000     -0.301140E-02
       538 A        35       ASN      CA       CT1      0.700000E-01   12.0110           1   0.00000     -0.301140E-02
       539 A        35       ASN      HA       HB       0.900000E-01   1.00800           0   0.00000     -0.301140E-02
       540 A        35       ASN      CB       CT2     -0.180000       12.0110           0   0.00000     -0.301140E-02
       541 A        35       ASN      HB1      HA       0.900000E-01   1.00800           0   0.00000     -0.301140E-02
       542 A        35       ASN      HB2      HA       0.900000E-01   1.00800           0   0.00000     -0.301140E-02
       543 A        35       ASN      CG       CC       0.550000       12.0110           0   0.00000     -0.301140E-02
       544 A        35       ASN      OD1      O       -0.550000       15.9990           0   0.00000     -0.301140E-02
       545 A        35       ASN      ND2      NH2     -0.620000       14.0070           0   0.00000     -0.301140E-02
       546 A        35       ASN      HD21     H        0.320000       1.00800           0   0.00000     -0.301140E-02
       547 A        35       ASN      HD22     H        0.300000       1.00800           0   0.00000     -0.301140E-02
       548 A        35       ASN      C        C        0.510000       12.0110           0   0.00000     -0.301140E-02
       549 A        35       ASN      O        O       -0.510000       15.9990           0   0.00000     -0.301140E-02
       550 A        36       LEU      N        NH1     -0.470000       14.0070           0   0.00000     -0.301140E-02
       551 A        36       LEU      HN       H        0.310000       1.00800           0   0.00000     -0.301140E-02
       552 A        36       LEU      CA       CT1      0.700000E-01   12.0110           1   0.00000     -0.301140E-02
       553 A        36       LEU      HA       HB       0.900000E-01   1.00800           0   0.00000     -0.301140E-02
       554 A        36       LEU      CB       CT2     -0.180000       12.0110           0   0.00000     -0.301140E-02
       555 A        36       LEU      HB1      HA       0.900000E-01   1.00800           0   0.00000     -0.301140E-02
       556 A        36       LEU      HB2      HA       0.900000E-01   1.00800           0   0.00000     -0.301140E-02
       557 A        36       LEU      CG       CT1     -0.900000E-01   12.0110           0   0.00000     -0.301140E-02
       558 A        36       LEU      HG       HA       0.900000E-01   1.00800           0   0.00000     -0.301140E-02
       559 A        36       LEU      CD1      CT3     -0.270000       12.0110           0   0.00000     -0.301140E-02
       560 A        36       LEU      HD11     HA       0.900000E-01   1.00800           0   0.00000     -0.301140E-02
       561 A        36       LEU      HD12     HA       0.900000E-01   1.00800           0   0.00000     -0.301140E-02
       562 A        36       LEU      HD13     HA       0.900000E-01   1.00800           0   0.00000     -0.301140E-02
       563 A        36       LEU      CD2      CT3     -0.270000       12.0110           0   0.00000     -0.301140E-02
       564 A        36       LEU      HD21     HA       0.900000E-01   1.00800           0   0.00000     -0.301140E-02
       565 A        36       LEU      HD22     HA       0.900000E-01   1.00800           0   0.00000     -0.301140E-02
       566 A        36       LEU      HD23     HA       0.900000E-01   1.00800           0   0.00000     -0.301140E-02
       567 A        36       LEU      C        C        0.510000       12.0110           0   0.00000     -0.301140E-02
       568 A        36       LEU      O        O       -0.510000       15.9990           0   0.00000     -0.301140E-02
       569 A        37       LEU      N        NH1     -0.470000       14.0070           0   0.00000     -0.301140E-02
       570 A        37       LEU      HN       H        0.310000       1.00800           0   0.00000     -0.301140E-02
       571 A        37       LEU      CA       CT1      0.700000E-01   12.0110           1   0.00000     -0.301140E-02
       572 A        37       LEU      HA       HB       0.900000E-01   1.00800           0   0.00000     -0.301140E-02
       573 A        37       LEU      CB       CT2     -0.180000       12.0110           0   0.00000     -0.301140E-02
       574 A        37       LEU      HB1      HA       0.900000E-01   1.00800           0   0.00000     -0.301140E-02
       575 A        37       LEU      HB2      HA       0.900000E-01   1.00800           0   0.00000     -0.301140E-02
       576 A        37       LEU      CG       CT1     -0.900000E-01   12.0110           0   0.00000     -0.301140E-02
       577 A        37       LEU      HG       HA       0.900000E-01   1.00800           0   0.00000     -0.301140E-02
       578 A        37       LEU      CD1      CT3     -0.270000       12.0110           0   0.00000     -0.301140E-02
       579 A        37       LEU      HD11     HA       0.900000E-01   1.00800           0   0.00000     -0.301140E-02
       580 A        37       LEU      HD12     HA       0.900000E-01   1.00800           0   0.00000     -0.301140E-02
       581 A        37       LEU      HD13     HA       0.900000E-01   1.00800           0   0.00000     -0.301140E-02
       582 A        37       LEU      CD2      CT3     -0.270000       12.0110           0   0.00000     -0.301140E-02
       583 A        37       LEU      HD21     HA       0.900000E-01   1.00800           0   0.00000     -0.301140E-02
       584 A        37       LEU      HD22     HA       0.900000E-01   1.00800           0   0.00000     -0.301140E-02
       585 A        37       LEU      HD23     HA       0.900000E-01   1.00800           0   0.00000     -0.301140E-02
       586 A        37       LEU      C        C        0.510000       12.0110           0   0.00000     -0.301140E-02
       587 A        37       LEU      O        O       -0.510000       15.9990           0   0.00000     -0.301140E-02
       588 A        38       VAL      N        NH1     -0.470000       14.0070           0   0.00000     -0.301140E-02
       589 A        38       VAL      HN       H        0.310000       1.00800           0   0.00000     -0.301140E-02
       590 A        38       VAL      CA       CT1      0.700000E-01   12.0110           1   0.00000     -0.301140E-02
       591 A        38       VAL      HA       HB       0.900000E-01   1.00800           0   0.00000     -0.301140E-02
       592 A        38       VAL      CB       CT1     -0.900000E-01   12.0110           0   0.00000     -0.301140E-02
       593 A        38       VAL      HB       HA       0.900000E-01   1.00800           0   0.00000     -0.301140E-02
       594 A        38       VAL      CG1      CT3     -0.270000       12.0110           0   0.00000     -0.301140E-02
       595 A        38       VAL      HG11     HA       0.900000E-01   1.00800           0   0.00000     -0.301140E-02
       596 A        38       VAL      HG12     HA       0.900000E-01   1.00800           0   0.00000     -0.301140E-02
       597 A        38       VAL      HG13     HA       0.900000E-01   1.00800           0   0.00000     -0.301140E-02
       598 A        38       VAL      CG2      CT3     -0.270000       12.0110           0   0.00000     -0.301140E-02
       599 A        38       VAL      HG21     HA       0.900000E-01   1.00800           0   0.00000     -0.301140E-02
       600 A        38       VAL      HG22     HA       0.900000E-01   1.00800           0   0.00000     -0.301140E-02
       601 A        38       VAL      HG23     HA       0.900000E-01   1.00800           0   0.00000     -0.301140E-02
       602 A        38       VAL      C        C        0.510000       12.0110           0   0.00000     -0.301140E-02
       603 A        38       VAL      O        O       -0.510000       15.9990           0   0.00000     -0.301140E-02
       604 A        39       LEU      N        NH1     -0.470000       14.0070           0   0.00000     -0.301140E-02
       605 A        39       LEU      HN       H        0.310000       1.00800           0   0.00000     -0.301140E-02
       606 A        39       LEU      CA       CT1      0.700000E-01   12.0110           1   0.00000     -0.301140E-02
       607 A        39       LEU      HA       HB       0.900000E-01   1.00800           0   0.00000     -0.301140E-02
       608 A        39       LEU      CB       CT2     -0.180000       12.0110           0   0.00000     -0.301140E-02
       609 A        39       LEU      HB1      HA       0.900000E-01   1.00800           0   0.00000     -0.301140E-02
       610 A        39       LEU      HB2      HA       0.900000E-01   1.00800           0   0.00000     -0.301140E-02
       611 A        39       LEU      CG       CT1     -0.900000E-01   12.0110           0   0.00000     -0.301140E-02
       612 A        39       LEU      HG       HA       0.900000E-01   1.00800           0   0.00000     -0.301140E-02
       613 A        39       LEU      CD1      CT3     -0.270000       12.0110           0   0.00000     -0.301140E-02
       614 A        39       LEU      HD11     HA       0.900000E-01   1.00800           0   0.00000     -0.301140E-02
       615 A        39       LEU      HD12     HA       0.900000E-01   1.00800           0   0.00000     -0.301140E-02
       616 A        39       LEU      HD13     HA       0.900000E-01   1.00800           0   0.00000     -0.301140E-02
       617 A        39       LEU      CD2      CT3     -0.270000       12.0110           0   0.00000     -0.301140E-02
       618 A        39       LEU      HD21     HA       0.900000E-01   1.00800           0   0.00000     -0.301140E-02
       619 A        39       LEU      HD22     HA       0.900000E-01   1.00800           0   0.00000     -0.301140E-02
       620 A        39       LEU      HD23     HA       0.900000E-01   1.00800           0   0.00000     -0.301140E-02
       621 A        39       LEU      C        C        0.510000       12.0110           0   0.00000     -0.301140E-02
       622 A        39       LEU      O        O       -0.510000       15.9990           0   0.00000     -0.301140E-02
       623 A        40       CYS      N        NH1     -0.470000       14.0070           0   0.00000     -0.301140E-02
       624 A        40       CYS      HN       H        0.310000       1.00800           0   0.00000     -0.301140E-02
       625 A        40       CYS      CA       CT1      0.700000E-01   12.0110           1   0.00000     -0.301140E-02
       626 A        40       CYS      HA       HB       0.900000E-01   1.00800           0   0.00000     -0.301140E-02
       627 A        40       CYS      CB       CT2     -0.110000       12.0110           0   0.00000     -0.301140E-02
       628 A        40       CYS      HB1      HA       0.900000E-01   1.00800           0   0.00000     -0.301140E-02
       629 A        40       CYS      HB2      HA       0.900000E-01   1.00800           0   0.00000     -0.301140E-02
       630 A        40       CYS      SG       S       -0.230000       32.0600           0   0.00000     -0.301140E-02
       631 A        40       CYS      HG1      HS       0.160000       1.00800           0   0.00000     -0.301140E-02
       632 A        40       CYS      C        C        0.510000       12.0110           0   0.00000     -0.301140E-02
       633 A        40       CYS      O        O       -0.510000       15.9990           0   0.00000     -0.301140E-02
       634 A        41       VAL      N        NH1     -0.470000       14.0070           0   0.00000     -0.301140E-02
       635 A        41       VAL      HN       H        0.310000       1.00800           0   0.00000     -0.301140E-02
       636 A        41       VAL      CA       CT1      0.700000E-01   12.0110           1   0.00000     -0.301140E-02
       637 A        41       VAL      HA       HB       0.900000E-01   1.00800           0   0.00000     -0.301140E-02
       638 A        41       VAL      CB       CT1     -0.900000E-01   12.0110           0   0.00000     -0.301140E-02
       639 A        41       VAL      HB       HA       0.900000E-01   1.00800           0   0.00000     -0.301140E-02
       640 A        41       VAL      CG1      CT3     -0.270000       12.0110           0   0.00000     -0.301140E-02
       641 A        41       VAL      HG11     HA       0.900000E-01   1.00800           0   0.00000     -0.301140E-02
       642 A        41       VAL      HG12     HA       0.900000E-01   1.00800           0   0.00000     -0.301140E-02
       643 A        41       VAL      HG13     HA       0.900000E-01   1.00800           0   0.00000     -0.301140E-02
       644 A        41       VAL      CG2      CT3     -0.270000       12.0110           0   0.00000     -0.301140E-02
       645 A        41       VAL      HG21     HA       0.900000E-01   1.00800           0   0.00000     -0.301140E-02
       646 A        41       VAL      HG22     HA       0.900000E-01   1.00800           0   0.00000     -0.301140E-02
       647 A        41       VAL      HG23     HA       0.900000E-01   1.00800           0   0.00000     -0.301140E-02
       648 A        41       VAL      C        C        0.510000       12.0110           0   0.00000     -0.301140E-02
       649 A        41       VAL      O        O       -0.510000       15.9990           0   0.00000     -0.301140E-02
       650 A        42       ILE      N        NH1     -0.470000       14.0070           0   0.00000     -0.301140E-02
       651 A        42       ILE      HN       H        0.310000       1.00800           0   0.00000     -0.301140E-02
       652 A        42       ILE      CA       CT1      0.700000E-01   12.0110           1   0.00000     -0.301140E-02
       653 A        42       ILE      HA       HB       0.900000E-01   1.00800           0   0.00000     -0.301140E-02
       654 A        42       ILE      CB       CT1     -0.900000E-01   12.0110           0   0.00000     -0.301140E-02
       655 A        42       ILE      HB       HA       0.900000E-01   1.00800           0   0.00000     -0.301140E-02
       656 A        42       ILE      CG2      CT3     -0.270000       12.0110           0   0.00000     -0.301140E-02
       657 A        42       ILE      HG21     HA       0.900000E-01   1.00800           0   0.00000     -0.301140E-02
       658 A        42       ILE      HG22     HA       0.900000E-01   1.00800           0   0.00000     -0.301140E-02
       659 A        42       ILE      HG23     HA       0.900000E-01   1.00800           0   0.00000     -0.301140E-02
       660 A        42       ILE      CG1      CT2     -0.180000       12.0110           0   0.00000     -0.301140E-02
       661 A        42       ILE      HG11     HA       0.900000E-01   1.00800           0   0.00000     -0.301140E-02
       662 A        42       ILE      HG12     HA       0.900000E-01   1.00800           0   0.00000     -0.301140E-02
       663 A        42       ILE      CD       CT3     -0.270000       12.0110           0   0.00000     -0.301140E-02
       664 A        42       ILE      HD1      HA       0.900000E-01   1.00800           0   0.00000     -0.301140E-02
       665 A        42       ILE      HD2      HA       0.900000E-01   1.00800           0   0.00000     -0.301140E-02
       666 A        42       ILE      HD3      HA       0.900000E-01   1.00800           0   0.00000     -0.301140E-02
       667 A        42       ILE      C        C        0.510000       12.0110           0   0.00000     -0.301140E-02
       668 A        42       ILE      O        O       -0.510000       15.9990           0   0.00000     -0.301140E-02
       669 A        43       LEU      N        NH1     -0.470000       14.0070           0   0.00000     -0.301140E-02
       670 A        43       LEU      HN       H        0.310000       1.00800           0   0.00000     -0.301140E-02
       671 A        43       LEU      CA       CT1      0.700000E-01   12.0110           1   0.00000     -0.301140E-02
       672 A        43       LEU      HA       HB       0.900000E-01   1.00800           0   0.00000     -0.301140E-02
       673 A        43       LEU      CB       CT2     -0.180000       12.0110           0   0.00000     -0.301140E-02
       674 A        43       LEU      HB1      HA       0.900000E-01   1.00800           0   0.00000     -0.301140E-02
       675 A        43       LEU      HB2      HA       0.900000E-01   1.00800           0   0.00000     -0.301140E-02
       676 A        43       LEU      CG       CT1     -0.900000E-01   12.0110           0   0.00000     -0.301140E-02
       677 A        43       LEU      HG       HA       0.900000E-01   1.00800           0   0.00000     -0.301140E-02
       678 A        43       LEU      CD1      CT3     -0.270000       12.0110           0   0.00000     -0.301140E-02
       679 A        43       LEU      HD11     HA       0.900000E-01   1.00800           0   0.00000     -0.301140E-02
       680 A        43       LEU      HD12     HA       0.900000E-01   1.00800           0   0.00000     -0.301140E-02
       681 A        43       LEU      HD13     HA       0.900000E-01   1.00800           0   0.00000     -0.301140E-02
       682 A        43       LEU      CD2      CT3     -0.270000       12.0110           0   0.00000     -0.301140E-02
       683 A        43       LEU      HD21     HA       0.900000E-01   1.00800           0   0.00000     -0.301140E-02
       684 A        43       LEU      HD22     HA       0.900000E-01   1.00800           0   0.00000     -0.301140E-02
       685 A        43       LEU      HD23     HA       0.900000E-01   1.00800           0   0.00000     -0.301140E-02
       686 A        43       LEU      C        C        0.510000       12.0110           0   0.00000     -0.301140E-02
       687 A        43       LEU      O        O       -0.510000       15.9990           0   0.00000     -0.301140E-02
       688 A        44       HSD      N        NH1     -0.470000       14.0070           0   0.00000     -0.301140E-02
       689 A        44       HSD      HN       H        0.310000       1.00800           0   0.00000     -0.301140E-02
       690 A        44       HSD      CA       CT1      0.700000E-01   12.0110           1   0.00000     -0.301140E-02
       691 A        44       HSD      HA       HB       0.900000E-01   1.00800           0   0.00000     -0.301140E-02
       692 A        44       HSD      CB       CT2     -0.900000E-01   12.0110           0   0.00000     -0.301140E-02
       693 A        44       HSD      HB1      HA       0.900000E-01   1.00800           0   0.00000     -0.301140E-02
       694 A        44       HSD      HB2      HA       0.900000E-01   1.00800           0   0.00000     -0.301140E-02
       695 A        44       HSD      ND1      NR1     -0.360000       14.0070           0   0.00000     -0.301140E-02
       696 A        44       HSD      HD1      H        0.320000       1.00800           0   0.00000     -0.301140E-02
       697 A        44       HSD      CG       CPH1    -0.500000E-01   12.0110           0   0.00000     -0.301140E-02
       698 A        44       HSD      CE1      CPH2     0.250000       12.0110           0   0.00000     -0.301140E-02
       699 A        44       HSD      HE1      HR1      0.130000       1.00800           0   0.00000     -0.301140E-02
       700 A        44       HSD      NE2      NR2     -0.700000       14.0070           0   0.00000     -0.301140E-02
       701 A        44       HSD      CD2      CPH1     0.220000       12.0110           0   0.00000     -0.301140E-02
       702 A        44       HSD      HD2      HR3      0.100000       1.00800           0   0.00000     -0.301140E-02
       703 A        44       HSD      C        C        0.510000       12.0110           0   0.00000     -0.301140E-02
       704 A        44       HSD      O        O       -0.510000       15.9990           0   0.00000     -0.301140E-02
       705 A        45       SER      N        NH1     -0.470000       14.0070           0   0.00000     -0.301140E-02
       706 A        45       SER      HN       H        0.310000       1.00800           0   0.00000     -0.301140E-02
       707 A        45       SER      CA       CT1      0.700000E-01   12.0110           1   0.00000     -0.301140E-02
       708 A        45       SER      HA       HB       0.900000E-01   1.00800           0   0.00000     -0.301140E-02
       709 A        45       SER      CB       CT2      0.500000E-01   12.0110           0   0.00000     -0.301140E-02
       710 A        45       SER      HB1      HA       0.900000E-01   1.00800           0   0.00000     -0.301140E-02
       711 A        45       SER      HB2      HA       0.900000E-01   1.00800           0   0.00000     -0.301140E-02
       712 A        45       SER      OG       OH1     -0.660000       15.9990           0   0.00000     -0.301140E-02
       713 A        45       SER      HG1      H        0.430000       1.00800           0   0.00000     -0.301140E-02
       714 A        45       SER      C        C        0.510000       12.0110           0   0.00000     -0.301140E-02
       715 A        45       SER      O        O       -0.510000       15.9990           0   0.00000     -0.301140E-02
       716 A        46       ARG      N        NH1     -0.470000       14.0070           0   0.00000     -0.301140E-02
       717 A        46       ARG      HN       H        0.310000       1.00800           0   0.00000     -0.301140E-02
       718 A        46       ARG      CA       CT1      0.700000E-01   12.0110           1   0.00000     -0.301140E-02
       719 A        46       ARG      HA       HB       0.900000E-01   1.00800           0   0.00000     -0.301140E-02
       720 A        46       ARG      CB       CT2     -0.180000       12.0110           0   0.00000     -0.301140E-02
       721 A        46       ARG      HB1      HA       0.900000E-01   1.00800           0   0.00000     -0.301140E-02
       722 A        46       ARG      HB2      HA       0.900000E-01   1.00800           0   0.00000     -0.301140E-02
       723 A        46       ARG      CG       CT2     -0.180000       12.0110           0   0.00000     -0.301140E-02
       724 A        46       ARG      HG1      HA       0.900000E-01   1.00800           0   0.00000     -0.301140E-02
       725 A        46       ARG      HG2      HA       0.900000E-01   1.00800           0   0.00000     -0.301140E-02
       726 A        46       ARG      CD       CT2      0.200000       12.0110           0   0.00000     -0.301140E-02
       727 A        46       ARG      HD1      HA       0.900000E-01   1.00800           0   0.00000     -0.301140E-02
       728 A        46       ARG      HD2      HA       0.900000E-01   1.00800           0   0.00000     -0.301140E-02
       729 A        46       ARG      NE       NC2     -0.700000       14.0070           0   0.00000     -0.301140E-02
       730 A        46       ARG      HE       HC       0.440000       1.00800           0   0.00000     -0.301140E-02
       731 A        46       ARG      CZ       C        0.640000       12.0110           0   0.00000     -0.301140E-02
       732 A        46       ARG      NH1      NC2     -0.800000       14.0070           0   0.00000     -0.301140E-02
       733 A        46       ARG      HH11     HC       0.460000       1.00800           0   0.00000     -0.301140E-02
       734 A        46       ARG      HH12     HC       0.460000       1.00800           0   0.00000     -0.301140E-02
       735 A        46       ARG      NH2      NC2     -0.800000       14.0070           0   0.00000     -0.301140E-02
       736 A        46       ARG      HH21     HC       0.460000       1.00800           0   0.00000     -0.301140E-02
       737 A        46       ARG      HH22     HC       0.460000       1.00800           0   0.00000     -0.301140E-02
       738 A        46       ARG      C        C        0.510000       12.0110           0   0.00000     -0.301140E-02
       739 A        46       ARG      O        O       -0.510000       15.9990           0   0.00000     -0.301140E-02
       740 A        47       SER      N        NH1     -0.470000       14.0070           0   0.00000     -0.301140E-02
       741 A        47       SER      HN       H        0.310000       1.00800           0   0.00000     -0.301140E-02
       742 A        47       SER      CA       CT1      0.700000E-01   12.0110           1   0.00000     -0.301140E-02
       743 A        47       SER      HA       HB       0.900000E-01   1.00800           0   0.00000     -0.301140E-02
       744 A        47       SER      CB       CT2      0.500000E-01   12.0110           0   0.00000     -0.301140E-02
       745 A        47       SER      HB1      HA       0.900000E-01   1.00800           0   0.00000     -0.301140E-02
       746 A        47       SER      HB2      HA       0.900000E-01   1.00800           0   0.00000     -0.301140E-02
       747 A        47       SER      OG       OH1     -0.660000       15.9990           0   0.00000     -0.301140E-02
       748 A        47       SER      HG1      H        0.430000       1.00800           0   0.00000     -0.301140E-02
       749 A        47       SER      C        C        0.510000       12.0110           0   0.00000     -0.301140E-02
       750 A        47       SER      O        O       -0.510000       15.9990           0   0.00000     -0.301140E-02
       751 A        48       LEU      N        NH1     -0.470000       14.0070           0   0.00000     -0.301140E-02
       752 A        48       LEU      HN       H        0.310000       1.00800           0   0.00000     -0.301140E-02
       753 A        48       LEU      CA       CT1      0.700000E-01   12.0110           1   0.00000     -0.301140E-02
       754 A        48       LEU      HA       HB       0.900000E-01   1.00800           0   0.00000     -0.301140E-02
       755 A        48       LEU      CB       CT2     -0.180000       12.0110           0   0.00000     -0.301140E-02
       756 A        48       LEU      HB1      HA       0.900000E-01   1.00800           0   0.00000     -0.301140E-02
       757 A        48       LEU      HB2      HA       0.900000E-01   1.00800           0   0.00000     -0.301140E-02
       758 A        48       LEU      CG       CT1     -0.900000E-01   12.0110           0   0.00000     -0.301140E-02
       759 A        48       LEU      HG       HA       0.900000E-01   1.00800           0   0.00000     -0.301140E-02
       760 A        48       LEU      CD1      CT3     -0.270000       12.0110           0   0.00000     -0.301140E-02
       761 A        48       LEU      HD11     HA       0.900000E-01   1.00800           0   0.00000     -0.301140E-02
       762 A        48       LEU      HD12     HA       0.900000E-01   1.00800           0   0.00000     -0.301140E-02
       763 A        48       LEU      HD13     HA       0.900000E-01   1.00800           0   0.00000     -0.301140E-02
       764 A        48       LEU      CD2      CT3     -0.270000       12.0110           0   0.00000     -0.301140E-02
       765 A        48       LEU      HD21     HA       0.900000E-01   1.00800           0   0.00000     -0.301140E-02
       766 A        48       LEU      HD22     HA       0.900000E-01   1.00800           0   0.00000     -0.301140E-02
       767 A        48       LEU      HD23     HA       0.900000E-01   1.00800           0   0.00000     -0.301140E-02
       768 A        48       LEU      C        C        0.510000       12.0110           0   0.00000     -0.301140E-02
       769 A        48       LEU      O        O       -0.510000       15.9990           0   0.00000     -0.301140E-02
       770 A        49       ARG      N        NH1     -0.470000       14.0070           0   0.00000     -0.301140E-02
       771 A        49       ARG      HN       H        0.310000       1.00800           0   0.00000     -0.301140E-02
       772 A        49       ARG      CA       CT1      0.700000E-01   12.0110           1   0.00000     -0.301140E-02
       773 A        49       ARG      HA       HB       0.900000E-01   1.00800           0   0.00000     -0.301140E-02
       774 A        49       ARG      CB       CT2     -0.180000       12.0110           0   0.00000     -0.301140E-02
       775 A        49       ARG      HB1      HA       0.900000E-01   1.00800           0   0.00000     -0.301140E-02
       776 A        49       ARG      HB2      HA       0.900000E-01   1.00800           0   0.00000     -0.301140E-02
       777 A        49       ARG      CG       CT2     -0.180000       12.0110           0   0.00000     -0.301140E-02
       778 A        49       ARG      HG1      HA       0.900000E-01   1.00800           0   0.00000     -0.301140E-02
       779 A        49       ARG      HG2      HA       0.900000E-01   1.00800           0   0.00000     -0.301140E-02
       780 A        49       ARG      CD       CT2      0.200000       12.0110           0   0.00000     -0.301140E-02
       781 A        49       ARG      HD1      HA       0.900000E-01   1.00800           0   0.00000     -0.301140E-02
       782 A        49       ARG      HD2      HA       0.900000E-01   1.00800           0   0.00000     -0.301140E-02
       783 A        49       ARG      NE       NC2     -0.700000       14.0070           0   0.00000     -0.301140E-02
       784 A        49       ARG      HE       HC       0.440000       1.00800           0   0.00000     -0.301140E-02
       785 A        49       ARG      CZ       C        0.640000       12.0110           0   0.00000     -0.301140E-02
       786 A        49       ARG      NH1      NC2     -0.800000       14.0070           0   0.00000     -0.301140E-02
       787 A        49       ARG      HH11     HC       0.460000       1.00800           0   0.00000     -0.301140E-02
       788 A        49       ARG      HH12     HC       0.460000       1.00800           0   0.00000     -0.301140E-02
       789 A        49       ARG      NH2      NC2     -0.800000       14.0070           0   0.00000     -0.301140E-02
       790 A        49       ARG      HH21     HC       0.460000       1.00800           0   0.00000     -0.301140E-02
       791 A        49       ARG      HH22     HC       0.460000       1.00800           0   0.00000     -0.301140E-02
       792 A        49       ARG      C        C        0.510000       12.0110           0   0.00000     -0.301140E-02
       793 A        49       ARG      O        O       -0.510000       15.9990           0   0.00000     -0.301140E-02
       794 A        50       CYS      N        NH1     -0.470000       14.0070           0   0.00000     -0.301140E-02
       795 A        50       CYS      HN       H        0.310000       1.00800           0   0.00000     -0.301140E-02
       796 A        50       CYS      CA       CT1      0.700000E-01   12.0110           1   0.00000     -0.301140E-02
       797 A        50       CYS      HA       HB       0.900000E-01   1.00800           0   0.00000     -0.301140E-02
       798 A        50       CYS      CB       CT2     -0.110000       12.0110           0   0.00000     -0.301140E-02
       799 A        50       CYS      HB1      HA       0.900000E-01   1.00800           0   0.00000     -0.301140E-02
       800 A        50       CYS      HB2      HA       0.900000E-01   1.00800           0   0.00000     -0.301140E-02
       801 A        50       CYS      SG       S       -0.230000       32.0600           0   0.00000     -0.301140E-02
       802 A        50       CYS      HG1      HS       0.160000       1.00800           0   0.00000     -0.301140E-02
       803 A        50       CYS      C        C        0.510000       12.0110           0   0.00000     -0.301140E-02
       804 A        50       CYS      O        O       -0.510000       15.9990           0   0.00000     -0.301140E-02
       805 A        51       ARG      N        NH1     -0.470000       14.0070           0   0.00000     -0.301140E-02
       806 A        51       ARG      HN       H        0.310000       1.00800           0   0.00000     -0.301140E-02
       807 A        51       ARG      CA       CT1      0.700000E-01   12.0110           1   0.00000     -0.301140E-02
       808 A        51       ARG      HA       HB       0.900000E-01   1.00800           0   0.00000     -0.301140E-02
       809 A        51       ARG      CB       CT2     -0.180000       12.0110           0   0.00000     -0.301140E-02
       810 A        51       ARG      HB1      HA       0.900000E-01   1.00800           0   0.00000     -0.301140E-02
       811 A        51       ARG      HB2      HA       0.900000E-01   1.00800           0   0.00000     -0.301140E-02
       812 A        51       ARG      CG       CT2     -0.180000       12.0110           0   0.00000     -0.301140E-02
       813 A        51       ARG      HG1      HA       0.900000E-01   1.00800           0   0.00000     -0.301140E-02
       814 A        51       ARG      HG2      HA       0.900000E-01   1.00800           0   0.00000     -0.301140E-02
       815 A        51       ARG      CD       CT2      0.200000       12.0110           0   0.00000     -0.301140E-02
       816 A        51       ARG      HD1      HA       0.900000E-01   1.00800           0   0.00000     -0.301140E-02
       817 A        51       ARG      HD2      HA       0.900000E-01   1.00800           0   0.00000     -0.301140E-02
       818 A        51       ARG      NE       NC2     -0.700000       14.0070           0   0.00000     -0.301140E-02
       819 A        51       ARG      HE       HC       0.440000       1.00800           0   0.00000     -0.301140E-02
       820 A        51       ARG      CZ       C        0.640000       12.0110           0   0.00000     -0.301140E-02
       821 A        51       ARG      NH1      NC2     -0.800000       14.0070           0   0.00000     -0.301140E-02
       822 A        51       ARG      HH11     HC       0.460000       1.00800           0   0.00000     -0.301140E-02
       823 A        51       ARG      HH12     HC       0.460000       1.00800           0   0.00000     -0.301140E-02
       824 A        51       ARG      NH2      NC2     -0.800000       14.0070           0   0.00000     -0.301140E-02
       825 A        51       ARG      HH21     HC       0.460000       1.00800           0   0.00000     -0.301140E-02
       826 A        51       ARG      HH22     HC       0.460000       1.00800           0   0.00000     -0.301140E-02
       827 A        51       ARG      C        C        0.510000       12.0110           0   0.00000     -0.301140E-02
       828 A        51       ARG      O        O       -0.510000       15.9990           0   0.00000     -0.301140E-02
       829 A        52       PRO      N        N       -0.290000       14.0070           0   0.00000     -0.301140E-02
       830 A        52       PRO      CD       CP3       0.00000       12.0110           0   0.00000     -0.301140E-02
       831 A        52       PRO      HD1      HA       0.900000E-01   1.00800           0   0.00000     -0.301140E-02
       832 A        52       PRO      HD2      HA       0.900000E-01   1.00800           0   0.00000     -0.301140E-02
       833 A        52       PRO      CA       CP1      0.200000E-01   12.0110           1   0.00000     -0.301140E-02
       834 A        52       PRO      HA       HB       0.900000E-01   1.00800           0   0.00000     -0.301140E-02
       835 A        52       PRO      CB       CP2     -0.180000       12.0110           0   0.00000     -0.301140E-02
       836 A        52       PRO      HB1      HA       0.900000E-01   1.00800           0   0.00000     -0.301140E-02
       837 A        52       PRO      HB2      HA       0.900000E-01   1.00800           0   0.00000     -0.301140E-02
       838 A        52       PRO      CG       CP2     -0.180000       12.0110           0   0.00000     -0.301140E-02
       839 A        52       PRO      HG1      HA       0.900000E-01   1.00800           0   0.00000     -0.301140E-02
       840 A        52       PRO      HG2      HA       0.900000E-01   1.00800           0   0.00000     -0.301140E-02
       841 A        52       PRO      C        C        0.510000       12.0110           0   0.00000     -0.301140E-02
       842 A        52       PRO      O        O       -0.510000       15.9990           0   0.00000     -0.301140E-02
       843 A        53       SER      N        NH1     -0.470000       14.0070           0   0.00000     -0.301140E-02
       844 A        53       SER      HN       H        0.310000       1.00800           0   0.00000     -0.301140E-02
       845 A        53       SER      CA       CT1      0.700000E-01   12.0110           1   0.00000     -0.301140E-02
       846 A        53       SER      HA       HB       0.900000E-01   1.00800           0   0.00000     -0.301140E-02
       847 A        53       SER      CB       CT2      0.500000E-01   12.0110           0   0.00000     -0.301140E-02
       848 A        53       SER      HB1      HA       0.900000E-01   1.00800           0   0.00000     -0.301140E-02
       849 A        53       SER      HB2      HA       0.900000E-01   1.00800           0   0.00000     -0.301140E-02
       850 A        53       SER      OG       OH1     -0.660000       15.9990           0   0.00000     -0.301140E-02
       851 A        53       SER      HG1      H        0.430000       1.00800           0   0.00000     -0.301140E-02
       852 A        53       SER      C        C        0.510000       12.0110           0   0.00000     -0.301140E-02
       853 A        53       SER      O        O       -0.510000       15.9990           0   0.00000     -0.301140E-02
       854 A        54       TYR      N        NH1     -0.470000       14.0070           0   0.00000     -0.301140E-02
       855 A        54       TYR      HN       H        0.310000       1.00800           0   0.00000     -0.301140E-02
       856 A        54       TYR      CA       CT1      0.700000E-01   12.0110           1   0.00000     -0.301140E-02
       857 A        54       TYR      HA       HB       0.900000E-01   1.00800           0   0.00000     -0.301140E-02
       858 A        54       TYR      CB       CT2     -0.180000       12.0110           0   0.00000     -0.301140E-02
       859 A        54       TYR      HB1      HA       0.900000E-01   1.00800           0   0.00000     -0.301140E-02
       860 A        54       TYR      HB2      HA       0.900000E-01   1.00800           0   0.00000     -0.301140E-02
       861 A        54       TYR      CG       CA        0.00000       12.0110           0   0.00000     -0.301140E-02
       862 A        54       TYR      CD1      CA      -0.115000       12.0110           0   0.00000     -0.301140E-02
       863 A        54       TYR      HD1      HP       0.115000       1.00800           0   0.00000     -0.301140E-02
       864 A        54       TYR      CE1      CA      -0.115000       12.0110           0   0.00000     -0.301140E-02
       865 A        54       TYR      HE1      HP       0.115000       1.00800           0   0.00000     -0.301140E-02
       866 A        54       TYR      CZ       CA       0.110000       12.0110           0   0.00000     -0.301140E-02
       867 A        54       TYR      OH       OH1     -0.540000       15.9990           0   0.00000     -0.301140E-02
       868 A        54       TYR      HH       H        0.430000       1.00800           0   0.00000     -0.301140E-02
       869 A        54       TYR      CD2      CA      -0.115000       12.0110           0   0.00000     -0.301140E-02
       870 A        54       TYR      HD2      HP       0.115000       1.00800           0   0.00000     -0.301140E-02
       871 A        54       TYR      CE2      CA      -0.115000       12.0110           0   0.00000     -0.301140E-02
       872 A        54       TYR      HE2      HP       0.115000       1.00800           0   0.00000     -0.301140E-02
       873 A        54       TYR      C        C        0.510000       12.0110           0   0.00000     -0.301140E-02
       874 A        54       TYR      O        O       -0.510000       15.9990           0   0.00000     -0.301140E-02
       875 A        55       HSD      N        NH1     -0.470000       14.0070           0   0.00000     -0.301140E-02
       876 A        55       HSD      HN       H        0.310000       1.00800           0   0.00000     -0.301140E-02
       877 A        55       HSD      CA       CT1      0.700000E-01   12.0110           1   0.00000     -0.301140E-02
       878 A        55       HSD      HA       HB       0.900000E-01   1.00800           0   0.00000     -0.301140E-02
       879 A        55       HSD      CB       CT2     -0.900000E-01   12.0110           0   0.00000     -0.301140E-02
       880 A        55       HSD      HB1      HA       0.900000E-01   1.00800           0   0.00000     -0.301140E-02
       881 A        55       HSD      HB2      HA       0.900000E-01   1.00800           0   0.00000     -0.301140E-02
       882 A        55       HSD      ND1      NR1     -0.360000       14.0070           0   0.00000     -0.301140E-02
       883 A        55       HSD      HD1      H        0.320000       1.00800           0   0.00000     -0.301140E-02
       884 A        55       HSD      CG       CPH1    -0.500000E-01   12.0110           0   0.00000     -0.301140E-02
       885 A        55       HSD      CE1      CPH2     0.250000       12.0110           0   0.00000     -0.301140E-02
       886 A        55       HSD      HE1      HR1      0.130000       1.00800           0   0.00000     -0.301140E-02
       887 A        55       HSD      NE2      NR2     -0.700000       14.0070           0   0.00000     -0.301140E-02
       888 A        55       HSD      CD2      CPH1     0.220000       12.0110           0   0.00000     -0.301140E-02
       889 A        55       HSD      HD2      HR3      0.100000       1.00800           0   0.00000     -0.301140E-02
       890 A        55       HSD      C        C        0.510000       12.0110           0   0.00000     -0.301140E-02
       891 A        55       HSD      O        O       -0.510000       15.9990           0   0.00000     -0.301140E-02
       892 A        56       PHE      N        NH1     -0.470000       14.0070           0   0.00000     -0.301140E-02
       893 A        56       PHE      HN       H        0.310000       1.00800           0   0.00000     -0.301140E-02
       894 A        56       PHE      CA       CT1      0.700000E-01   12.0110           1   0.00000     -0.301140E-02
       895 A        56       PHE      HA       HB       0.900000E-01   1.00800           0   0.00000     -0.301140E-02
       896 A        56       PHE      CB       CT2     -0.180000       12.0110           0   0.00000     -0.301140E-02
       897 A        56       PHE      HB1      HA       0.900000E-01   1.00800           0   0.00000     -0.301140E-02
       898 A        56       PHE      HB2      HA       0.900000E-01   1.00800           0   0.00000     -0.301140E-02
       899 A        56       PHE      CG       CA        0.00000       12.0110           0   0.00000     -0.301140E-02
       900 A        56       PHE      CD1      CA      -0.115000       12.0110           0   0.00000     -0.301140E-02
       901 A        56       PHE      HD1      HP       0.115000       1.00800           0   0.00000     -0.301140E-02
       902 A        56       PHE      CE1      CA      -0.115000       12.0110           0   0.00000     -0.301140E-02
       903 A        56       PHE      HE1      HP       0.115000       1.00800           0   0.00000     -0.301140E-02
       904 A        56       PHE      CZ       CA      -0.115000       12.0110           0   0.00000     -0.301140E-02
       905 A        56       PHE      HZ       HP       0.115000       1.00800           0   0.00000     -0.301140E-02
       906 A        56       PHE      CD2      CA      -0.115000       12.0110           0   0.00000     -0.301140E-02
       907 A        56       PHE      HD2      HP       0.115000       1.00800           0   0.00000     -0.301140E-02
       908 A        56       PHE      CE2      CA      -0.115000       12.0110           0   0.00000     -0.301140E-02
       909 A        56       PHE      HE2      HP       0.115000       1.00800           0   0.00000     -0.301140E-02
       910 A        56       PHE      C        C        0.510000       12.0110           0   0.00000     -0.301140E-02
       911 A        56       PHE      O        O       -0.510000       15.9990           0   0.00000     -0.301140E-02
       912 A        57       ILE      N        NH1     -0.470000       14.0070           0   0.00000     -0.301140E-02
       913 A        57       ILE      HN       H        0.310000       1.00800           0   0.00000     -0.301140E-02
       914 A        57       ILE      CA       CT1      0.700000E-01   12.0110           1   0.00000     -0.301140E-02
       915 A        57       ILE      HA       HB       0.900000E-01   1.00800           0   0.00000     -0.301140E-02
       916 A        57       ILE      CB       CT1     -0.900000E-01   12.0110           0   0.00000     -0.301140E-02
       917 A        57       ILE      HB       HA       0.900000E-01   1.00800           0   0.00000     -0.301140E-02
       918 A        57       ILE      CG2      CT3     -0.270000       12.0110           0   0.00000     -0.301140E-02
       919 A        57       ILE      HG21     HA       0.900000E-01   1.00800           0   0.00000     -0.301140E-02
       920 A        57       ILE      HG22     HA       0.900000E-01   1.00800           0   0.00000     -0.301140E-02
       921 A        57       ILE      HG23     HA       0.900000E-01   1.00800           0   0.00000     -0.301140E-02
       922 A        57       ILE      CG1      CT2     -0.180000       12.0110           0   0.00000     -0.301140E-02
       923 A        57       ILE      HG11     HA       0.900000E-01   1.00800           0   0.00000     -0.301140E-02
       924 A        57       ILE      HG12     HA       0.900000E-01   1.00800           0   0.00000     -0.301140E-02
       925 A        57       ILE      CD       CT3     -0.270000       12.0110           0   0.00000     -0.301140E-02
       926 A        57       ILE      HD1      HA       0.900000E-01   1.00800           0   0.00000     -0.301140E-02
       927 A        57       ILE      HD2      HA       0.900000E-01   1.00800           0   0.00000     -0.301140E-02
       928 A        57       ILE      HD3      HA       0.900000E-01   1.00800           0   0.00000     -0.301140E-02
       929 A        57       ILE      C        C        0.510000       12.0110           0   0.00000     -0.301140E-02
       930 A        57       ILE      O        O       -0.510000       15.9990           0   0.00000     -0.301140E-02
       931 A        58       GLY      N        NH1     -0.470000       14.0070           0   0.00000     -0.301140E-02
       932 A        58       GLY      HN       H        0.310000       1.00800           0   0.00000     -0.301140E-02
       933 A        58       GLY      CA       CT2     -0.200000E-01   12.0110           1   0.00000     -0.301140E-02
       934 A        58       GLY      HA1      HB       0.900000E-01   1.00800           0   0.00000     -0.301140E-02
       935 A        58       GLY      HA2      HB       0.900000E-01   1.00800           0   0.00000     -0.301140E-02
       936 A        58       GLY      C        C        0.510000       12.0110           0   0.00000     -0.301140E-02
       937 A        58       GLY      O        O       -0.510000       15.9990           0   0.00000     -0.301140E-02
       938 A        59       SER      N        NH1     -0.470000       14.0070           0   0.00000     -0.301140E-02
       939 A        59       SER      HN       H        0.310000       1.00800           0   0.00000     -0.301140E-02
       940 A        59       SER      CA       CT1      0.700000E-01   12.0110           1   0.00000     -0.301140E-02
       941 A        59       SER      HA       HB       0.900000E-01   1.00800           0   0.00000     -0.301140E-02
       942 A        59       SER      CB       CT2      0.500000E-01   12.0110           0   0.00000     -0.301140E-02
       943 A        59       SER      HB1      HA       0.900000E-01   1.00800           0   0.00000     -0.301140E-02
       944 A        59       SER      HB2      HA       0.900000E-01   1.00800           0   0.00000     -0.301140E-02
       945 A        59       SER      OG       OH1     -0.660000       15.9990           0   0.00000     -0.301140E-02
       946 A        59       SER      HG1      H        0.430000       1.00800           0   0.00000     -0.301140E-02
       947 A        59       SER      C        C        0.510000       12.0110           0   0.00000     -0.301140E-02
       948 A        59       SER      O        O       -0.510000       15.9990           0   0.00000     -0.301140E-02
       949 A        60       LEU      N        NH1     -0.470000       14.0070           0   0.00000     -0.301140E-02
       950 A        60       LEU      HN       H        0.310000       1.00800           0   0.00000     -0.301140E-02
       951 A        60       LEU      CA       CT1      0.700000E-01   12.0110           1   0.00000     -0.301140E-02
       952 A        60       LEU      HA       HB       0.900000E-01   1.00800           0   0.00000     -0.301140E-02
       953 A        60       LEU      CB       CT2     -0.180000       12.0110           0   0.00000     -0.301140E-02
       954 A        60       LEU      HB1      HA       0.900000E-01   1.00800           0   0.00000     -0.301140E-02
       955 A        60       LEU      HB2      HA       0.900000E-01   1.00800           0   0.00000     -0.301140E-02
       956 A        60       LEU      CG       CT1     -0.900000E-01   12.0110           0   0.00000     -0.301140E-02
       957 A        60       LEU      HG       HA       0.900000E-01   1.00800           0   0.00000     -0.301140E-02
       958 A        60       LEU      CD1      CT3     -0.270000       12.0110           0   0.00000     -0.301140E-02
       959 A        60       LEU      HD11     HA       0.900000E-01   1.00800           0   0.00000     -0.301140E-02
       960 A        60       LEU      HD12     HA       0.900000E-01   1.00800           0   0.00000     -0.301140E-02
       961 A        60       LEU      HD13     HA       0.900000E-01   1.00800           0   0.00000     -0.301140E-02
       962 A        60       LEU      CD2      CT3     -0.270000       12.0110           0   0.00000     -0.301140E-02
       963 A        60       LEU      HD21     HA       0.900000E-01   1.00800           0   0.00000     -0.301140E-02
       964 A        60       LEU      HD22     HA       0.900000E-01   1.00800           0   0.00000     -0.301140E-02
       965 A        60       LEU      HD23     HA       0.900000E-01   1.00800           0   0.00000     -0.301140E-02
       966 A        60       LEU      C        C        0.510000       12.0110           0   0.00000     -0.301140E-02
       967 A        60       LEU      O        O       -0.510000       15.9990           0   0.00000     -0.301140E-02
       968 A        61       ALA      N        NH1     -0.470000       14.0070           0   0.00000     -0.301140E-02
       969 A        61       ALA      HN       H        0.310000       1.00800           0   0.00000     -0.301140E-02
       970 A        61       ALA      CA       CT1      0.700000E-01   12.0110           1   0.00000     -0.301140E-02
       971 A        61       ALA      HA       HB       0.900000E-01   1.00800           0   0.00000     -0.301140E-02
       972 A        61       ALA      CB       CT3     -0.270000       12.0110           0   0.00000     -0.301140E-02
       973 A        61       ALA      HB1      HA       0.900000E-01   1.00800           0   0.00000     -0.301140E-02
       974 A        61       ALA      HB2      HA       0.900000E-01   1.00800           0   0.00000     -0.301140E-02
       975 A        61       ALA      HB3      HA       0.900000E-01   1.00800           0   0.00000     -0.301140E-02
       976 A        61       ALA      C        C        0.510000       12.0110           0   0.00000     -0.301140E-02
       977 A        61       ALA      O        O       -0.510000       15.9990           0   0.00000     -0.301140E-02
       978 A        62       VAL      N        NH1     -0.470000       14.0070           0   0.00000     -0.301140E-02
       979 A        62       VAL      HN       H        0.310000       1.00800           0   0.00000     -0.301140E-02
       980 A        62       VAL      CA       CT1      0.700000E-01   12.0110           1   0.00000     -0.301140E-02
       981 A        62       VAL      HA       HB       0.900000E-01   1.00800           0   0.00000     -0.301140E-02
       982 A        62       VAL      CB       CT1     -0.900000E-01   12.0110           0   0.00000     -0.301140E-02
       983 A        62       VAL      HB       HA       0.900000E-01   1.00800           0   0.00000     -0.301140E-02
       984 A        62       VAL      CG1      CT3     -0.270000       12.0110           0   0.00000     -0.301140E-02
       985 A        62       VAL      HG11     HA       0.900000E-01   1.00800           0   0.00000     -0.301140E-02
       986 A        62       VAL      HG12     HA       0.900000E-01   1.00800           0   0.00000     -0.301140E-02
       987 A        62       VAL      HG13     HA       0.900000E-01   1.00800           0   0.00000     -0.301140E-02
       988 A        62       VAL      CG2      CT3     -0.270000       12.0110           0   0.00000     -0.301140E-02
       989 A        62       VAL      HG21     HA       0.900000E-01   1.00800           0   0.00000     -0.301140E-02
       990 A        62       VAL      HG22     HA       0.900000E-01   1.00800           0   0.00000     -0.301140E-02
       991 A        62       VAL      HG23     HA       0.900000E-01   1.00800           0   0.00000     -0.301140E-02
       992 A        62       VAL      C        C        0.510000       12.0110           0   0.00000     -0.301140E-02
       993 A        62       VAL      O        O       -0.510000       15.9990           0   0.00000     -0.301140E-02
       994 A        63       ALA      N        NH1     -0.470000       14.0070           0   0.00000     -0.301140E-02
       995 A        63       ALA      HN       H        0.310000       1.00800           0   0.00000     -0.301140E-02
       996 A        63       ALA      CA       CT1      0.700000E-01   12.0110           1   0.00000     -0.301140E-02
       997 A        63       ALA      HA       HB       0.900000E-01   1.00800           0   0.00000     -0.301140E-02
       998 A        63       ALA      CB       CT3     -0.270000       12.0110           0   0.00000     -0.301140E-02
       999 A        63       ALA      HB1      HA       0.900000E-01   1.00800           0   0.00000     -0.301140E-02
      1000 A        63       ALA      HB2      HA       0.900000E-01   1.00800           0   0.00000     -0.301140E-02
      1001 A        63       ALA      HB3      HA       0.900000E-01   1.00800           0   0.00000     -0.301140E-02
      1002 A        63       ALA      C        C        0.510000       12.0110           0   0.00000     -0.301140E-02
      1003 A        63       ALA      O        O       -0.510000       15.9990           0   0.00000     -0.301140E-02
      1004 A        64       ASP      N        NH1     -0.470000       14.0070           0   0.00000     -0.301140E-02
      1005 A        64       ASP      HN       H        0.310000       1.00800           0   0.00000     -0.301140E-02
      1006 A        64       ASP      CA       CT1      0.700000E-01   12.0110           1   0.00000     -0.301140E-02
      1007 A        64       ASP      HA       HB       0.900000E-01   1.00800           0   0.00000     -0.301140E-02
      1008 A        64       ASP      CB       CT2     -0.280000       12.0110           0   0.00000     -0.301140E-02
      1009 A        64       ASP      HB1      HA       0.900000E-01   1.00800           0   0.00000     -0.301140E-02
      1010 A        64       ASP      HB2      HA       0.900000E-01   1.00800           0   0.00000     -0.301140E-02
      1011 A        64       ASP      CG       CC       0.620000       12.0110           0   0.00000     -0.301140E-02
      1012 A        64       ASP      OD1      OC      -0.760000       15.9990           0   0.00000     -0.301140E-02
      1013 A        64       ASP      OD2      OC      -0.760000       15.9990           0   0.00000     -0.301140E-02
      1014 A        64       ASP      C        C        0.510000       12.0110           0   0.00000     -0.301140E-02
      1015 A        64       ASP      O        O       -0.510000       15.9990           0   0.00000     -0.301140E-02
      1016 A        65       LEU      N        NH1     -0.470000       14.0070           0   0.00000     -0.301140E-02
      1017 A        65       LEU      HN       H        0.310000       1.00800           0   0.00000     -0.301140E-02
      1018 A        65       LEU      CA       CT1      0.700000E-01   12.0110           1   0.00000     -0.301140E-02
      1019 A        65       LEU      HA       HB       0.900000E-01   1.00800           0   0.00000     -0.301140E-02
      1020 A        65       LEU      CB       CT2     -0.180000       12.0110           0   0.00000     -0.301140E-02
      1021 A        65       LEU      HB1      HA       0.900000E-01   1.00800           0   0.00000     -0.301140E-02
      1022 A        65       LEU      HB2      HA       0.900000E-01   1.00800           0   0.00000     -0.301140E-02
      1023 A        65       LEU      CG       CT1     -0.900000E-01   12.0110           0   0.00000     -0.301140E-02
      1024 A        65       LEU      HG       HA       0.900000E-01   1.00800           0   0.00000     -0.301140E-02
      1025 A        65       LEU      CD1      CT3     -0.270000       12.0110           0   0.00000     -0.301140E-02
      1026 A        65       LEU      HD11     HA       0.900000E-01   1.00800           0   0.00000     -0.301140E-02
      1027 A        65       LEU      HD12     HA       0.900000E-01   1.00800           0   0.00000     -0.301140E-02
      1028 A        65       LEU      HD13     HA       0.900000E-01   1.00800           0   0.00000     -0.301140E-02
      1029 A        65       LEU      CD2      CT3     -0.270000       12.0110           0   0.00000     -0.301140E-02
      1030 A        65       LEU      HD21     HA       0.900000E-01   1.00800           0   0.00000     -0.301140E-02
      1031 A        65       LEU      HD22     HA       0.900000E-01   1.00800           0   0.00000     -0.301140E-02
      1032 A        65       LEU      HD23     HA       0.900000E-01   1.00800           0   0.00000     -0.301140E-02
      1033 A        65       LEU      C        C        0.510000       12.0110           0   0.00000     -0.301140E-02
      1034 A        65       LEU      O        O       -0.510000       15.9990           0   0.00000     -0.301140E-02
      1035 A        66       LEU      N        NH1     -0.470000       14.0070           0   0.00000     -0.301140E-02
      1036 A        66       LEU      HN       H        0.310000       1.00800           0   0.00000     -0.301140E-02
      1037 A        66       LEU      CA       CT1      0.700000E-01   12.0110           1   0.00000     -0.301140E-02
      1038 A        66       LEU      HA       HB       0.900000E-01   1.00800           0   0.00000     -0.301140E-02
      1039 A        66       LEU      CB       CT2     -0.180000       12.0110           0   0.00000     -0.301140E-02
      1040 A        66       LEU      HB1      HA       0.900000E-01   1.00800           0   0.00000     -0.301140E-02
      1041 A        66       LEU      HB2      HA       0.900000E-01   1.00800           0   0.00000     -0.301140E-02
      1042 A        66       LEU      CG       CT1     -0.900000E-01   12.0110           0   0.00000     -0.301140E-02
      1043 A        66       LEU      HG       HA       0.900000E-01   1.00800           0   0.00000     -0.301140E-02
      1044 A        66       LEU      CD1      CT3     -0.270000       12.0110           0   0.00000     -0.301140E-02
      1045 A        66       LEU      HD11     HA       0.900000E-01   1.00800           0   0.00000     -0.301140E-02
      1046 A        66       LEU      HD12     HA       0.900000E-01   1.00800           0   0.00000     -0.301140E-02
      1047 A        66       LEU      HD13     HA       0.900000E-01   1.00800           0   0.00000     -0.301140E-02
      1048 A        66       LEU      CD2      CT3     -0.270000       12.0110           0   0.00000     -0.301140E-02
      1049 A        66       LEU      HD21     HA       0.900000E-01   1.00800           0   0.00000     -0.301140E-02
      1050 A        66       LEU      HD22     HA       0.900000E-01   1.00800           0   0.00000     -0.301140E-02
      1051 A        66       LEU      HD23     HA       0.900000E-01   1.00800           0   0.00000     -0.301140E-02
      1052 A        66       LEU      C        C        0.510000       12.0110           0   0.00000     -0.301140E-02
      1053 A        66       LEU      O        O       -0.510000       15.9990           0   0.00000     -0.301140E-02
      1054 A        67       GLY      N        NH1     -0.470000       14.0070           0   0.00000     -0.301140E-02
      1055 A        67       GLY      HN       H        0.310000       1.00800           0   0.00000     -0.301140E-02
      1056 A        67       GLY      CA       CT2     -0.200000E-01   12.0110           1   0.00000     -0.301140E-02
      1057 A        67       GLY      HA1      HB       0.900000E-01   1.00800           0   0.00000     -0.301140E-02
      1058 A        67       GLY      HA2      HB       0.900000E-01   1.00800           0   0.00000     -0.301140E-02
      1059 A        67       GLY      C        C        0.510000       12.0110           0   0.00000     -0.301140E-02
      1060 A        67       GLY      O        O       -0.510000       15.9990           0   0.00000     -0.301140E-02
      1061 A        68       SER      N        NH1     -0.470000       14.0070           0   0.00000     -0.301140E-02
      1062 A        68       SER      HN       H        0.310000       1.00800           0   0.00000     -0.301140E-02
      1063 A        68       SER      CA       CT1      0.700000E-01   12.0110           1   0.00000     -0.301140E-02
      1064 A        68       SER      HA       HB       0.900000E-01   1.00800           0   0.00000     -0.301140E-02
      1065 A        68       SER      CB       CT2      0.500000E-01   12.0110           0   0.00000     -0.301140E-02
      1066 A        68       SER      HB1      HA       0.900000E-01   1.00800           0   0.00000     -0.301140E-02
      1067 A        68       SER      HB2      HA       0.900000E-01   1.00800           0   0.00000     -0.301140E-02
      1068 A        68       SER      OG       OH1     -0.660000       15.9990           0   0.00000     -0.301140E-02
      1069 A        68       SER      HG1      H        0.430000       1.00800           0   0.00000     -0.301140E-02
      1070 A        68       SER      C        C        0.510000       12.0110           0   0.00000     -0.301140E-02
      1071 A        68       SER      O        O       -0.510000       15.9990           0   0.00000     -0.301140E-02
      1072 A        69       VAL      N        NH1     -0.470000       14.0070           0   0.00000     -0.301140E-02
      1073 A        69       VAL      HN       H        0.310000       1.00800           0   0.00000     -0.301140E-02
      1074 A        69       VAL      CA       CT1      0.700000E-01   12.0110           1   0.00000     -0.301140E-02
      1075 A        69       VAL      HA       HB       0.900000E-01   1.00800           0   0.00000     -0.301140E-02
      1076 A        69       VAL      CB       CT1     -0.900000E-01   12.0110           0   0.00000     -0.301140E-02
      1077 A        69       VAL      HB       HA       0.900000E-01   1.00800           0   0.00000     -0.301140E-02
      1078 A        69       VAL      CG1      CT3     -0.270000       12.0110           0   0.00000     -0.301140E-02
      1079 A        69       VAL      HG11     HA       0.900000E-01   1.00800           0   0.00000     -0.301140E-02
      1080 A        69       VAL      HG12     HA       0.900000E-01   1.00800           0   0.00000     -0.301140E-02
      1081 A        69       VAL      HG13     HA       0.900000E-01   1.00800           0   0.00000     -0.301140E-02
      1082 A        69       VAL      CG2      CT3     -0.270000       12.0110           0   0.00000     -0.301140E-02
      1083 A        69       VAL      HG21     HA       0.900000E-01   1.00800           0   0.00000     -0.301140E-02
      1084 A        69       VAL      HG22     HA       0.900000E-01   1.00800           0   0.00000     -0.301140E-02
      1085 A        69       VAL      HG23     HA       0.900000E-01   1.00800           0   0.00000     -0.301140E-02
      1086 A        69       VAL      C        C        0.510000       12.0110           0   0.00000     -0.301140E-02
      1087 A        69       VAL      O        O       -0.510000       15.9990           0   0.00000     -0.301140E-02
      1088 A        70       ILE      N        NH1     -0.470000       14.0070           0   0.00000     -0.301140E-02
      1089 A        70       ILE      HN       H        0.310000       1.00800           0   0.00000     -0.301140E-02
      1090 A        70       ILE      CA       CT1      0.700000E-01   12.0110           1   0.00000     -0.301140E-02
      1091 A        70       ILE      HA       HB       0.900000E-01   1.00800           0   0.00000     -0.301140E-02
      1092 A        70       ILE      CB       CT1     -0.900000E-01   12.0110           0   0.00000     -0.301140E-02
      1093 A        70       ILE      HB       HA       0.900000E-01   1.00800           0   0.00000     -0.301140E-02
      1094 A        70       ILE      CG2      CT3     -0.270000       12.0110           0   0.00000     -0.301140E-02
      1095 A        70       ILE      HG21     HA       0.900000E-01   1.00800           0   0.00000     -0.301140E-02
      1096 A        70       ILE      HG22     HA       0.900000E-01   1.00800           0   0.00000     -0.301140E-02
      1097 A        70       ILE      HG23     HA       0.900000E-01   1.00800           0   0.00000     -0.301140E-02
      1098 A        70       ILE      CG1      CT2     -0.180000       12.0110           0   0.00000     -0.301140E-02
      1099 A        70       ILE      HG11     HA       0.900000E-01   1.00800           0   0.00000     -0.301140E-02
      1100 A        70       ILE      HG12     HA       0.900000E-01   1.00800           0   0.00000     -0.301140E-02
      1101 A        70       ILE      CD       CT3     -0.270000       12.0110           0   0.00000     -0.301140E-02
      1102 A        70       ILE      HD1      HA       0.900000E-01   1.00800           0   0.00000     -0.301140E-02
      1103 A        70       ILE      HD2      HA       0.900000E-01   1.00800           0   0.00000     -0.301140E-02
      1104 A        70       ILE      HD3      HA       0.900000E-01   1.00800           0   0.00000     -0.301140E-02
      1105 A        70       ILE      C        C        0.510000       12.0110           0   0.00000     -0.301140E-02
      1106 A        70       ILE      O        O       -0.510000       15.9990           0   0.00000     -0.301140E-02
      1107 A        71       PHE      N        NH1     -0.470000       14.0070           0   0.00000     -0.301140E-02
      1108 A        71       PHE      HN       H        0.310000       1.00800           0   0.00000     -0.301140E-02
      1109 A        71       PHE      CA       CT1      0.700000E-01   12.0110           1   0.00000     -0.301140E-02
      1110 A        71       PHE      HA       HB       0.900000E-01   1.00800           0   0.00000     -0.301140E-02
      1111 A        71       PHE      CB       CT2     -0.180000       12.0110           0   0.00000     -0.301140E-02
      1112 A        71       PHE      HB1      HA       0.900000E-01   1.00800           0   0.00000     -0.301140E-02
      1113 A        71       PHE      HB2      HA       0.900000E-01   1.00800           0   0.00000     -0.301140E-02
      1114 A        71       PHE      CG       CA        0.00000       12.0110           0   0.00000     -0.301140E-02
      1115 A        71       PHE      CD1      CA      -0.115000       12.0110           0   0.00000     -0.301140E-02
      1116 A        71       PHE      HD1      HP       0.115000       1.00800           0   0.00000     -0.301140E-02
      1117 A        71       PHE      CE1      CA      -0.115000       12.0110           0   0.00000     -0.301140E-02
      1118 A        71       PHE      HE1      HP       0.115000       1.00800           0   0.00000     -0.301140E-02
      1119 A        71       PHE      CZ       CA      -0.115000       12.0110           0   0.00000     -0.301140E-02
      1120 A        71       PHE      HZ       HP       0.115000       1.00800           0   0.00000     -0.301140E-02
      1121 A        71       PHE      CD2      CA      -0.115000       12.0110           0   0.00000     -0.301140E-02
      1122 A        71       PHE      HD2      HP       0.115000       1.00800           0   0.00000     -0.301140E-02
      1123 A        71       PHE      CE2      CA      -0.115000       12.0110           0   0.00000     -0.301140E-02
      1124 A        71       PHE      HE2      HP       0.115000       1.00800           0   0.00000     -0.301140E-02
      1125 A        71       PHE      C        C        0.510000       12.0110           0   0.00000     -0.301140E-02
      1126 A        71       PHE      O        O       -0.510000       15.9990           0   0.00000     -0.301140E-02
      1127 A        72       VAL      N        NH1     -0.470000       14.0070           0   0.00000     -0.301140E-02
      1128 A        72       VAL      HN       H        0.310000       1.00800           0   0.00000     -0.301140E-02
      1129 A        72       VAL      CA       CT1      0.700000E-01   12.0110           1   0.00000     -0.301140E-02
      1130 A        72       VAL      HA       HB       0.900000E-01   1.00800           0   0.00000     -0.301140E-02
      1131 A        72       VAL      CB       CT1     -0.900000E-01   12.0110           0   0.00000     -0.301140E-02
      1132 A        72       VAL      HB       HA       0.900000E-01   1.00800           0   0.00000     -0.301140E-02
      1133 A        72       VAL      CG1      CT3     -0.270000       12.0110           0   0.00000     -0.301140E-02
      1134 A        72       VAL      HG11     HA       0.900000E-01   1.00800           0   0.00000     -0.301140E-02
      1135 A        72       VAL      HG12     HA       0.900000E-01   1.00800           0   0.00000     -0.301140E-02
      1136 A        72       VAL      HG13     HA       0.900000E-01   1.00800           0   0.00000     -0.301140E-02
      1137 A        72       VAL      CG2      CT3     -0.270000       12.0110           0   0.00000     -0.301140E-02
      1138 A        72       VAL      HG21     HA       0.900000E-01   1.00800           0   0.00000     -0.301140E-02
      1139 A        72       VAL      HG22     HA       0.900000E-01   1.00800           0   0.00000     -0.301140E-02
      1140 A        72       VAL      HG23     HA       0.900000E-01   1.00800           0   0.00000     -0.301140E-02
      1141 A        72       VAL      C        C        0.510000       12.0110           0   0.00000     -0.301140E-02
      1142 A        72       VAL      O        O       -0.510000       15.9990           0   0.00000     -0.301140E-02
      1143 A        73       TYR      N        NH1     -0.470000       14.0070           0   0.00000     -0.301140E-02
      1144 A        73       TYR      HN       H        0.310000       1.00800           0   0.00000     -0.301140E-02
      1145 A        73       TYR      CA       CT1      0.700000E-01   12.0110           1   0.00000     -0.301140E-02
      1146 A        73       TYR      HA       HB       0.900000E-01   1.00800           0   0.00000     -0.301140E-02
      1147 A        73       TYR      CB       CT2     -0.180000       12.0110           0   0.00000     -0.301140E-02
      1148 A        73       TYR      HB1      HA       0.900000E-01   1.00800           0   0.00000     -0.301140E-02
      1149 A        73       TYR      HB2      HA       0.900000E-01   1.00800           0   0.00000     -0.301140E-02
      1150 A        73       TYR      CG       CA        0.00000       12.0110           0   0.00000     -0.301140E-02
      1151 A        73       TYR      CD1      CA      -0.115000       12.0110           0   0.00000     -0.301140E-02
      1152 A        73       TYR      HD1      HP       0.115000       1.00800           0   0.00000     -0.301140E-02
      1153 A        73       TYR      CE1      CA      -0.115000       12.0110           0   0.00000     -0.301140E-02
      1154 A        73       TYR      HE1      HP       0.115000       1.00800           0   0.00000     -0.301140E-02
      1155 A        73       TYR      CZ       CA       0.110000       12.0110           0   0.00000     -0.301140E-02
      1156 A        73       TYR      OH       OH1     -0.540000       15.9990           0   0.00000     -0.301140E-02
      1157 A        73       TYR      HH       H        0.430000       1.00800           0   0.00000     -0.301140E-02
      1158 A        73       TYR      CD2      CA      -0.115000       12.0110           0   0.00000     -0.301140E-02
      1159 A        73       TYR      HD2      HP       0.115000       1.00800           0   0.00000     -0.301140E-02
      1160 A        73       TYR      CE2      CA      -0.115000       12.0110           0   0.00000     -0.301140E-02
      1161 A        73       TYR      HE2      HP       0.115000       1.00800           0   0.00000     -0.301140E-02
      1162 A        73       TYR      C        C        0.510000       12.0110           0   0.00000     -0.301140E-02
      1163 A        73       TYR      O        O       -0.510000       15.9990           0   0.00000     -0.301140E-02
      1164 A        74       SER      N        NH1     -0.470000       14.0070           0   0.00000     -0.301140E-02
      1165 A        74       SER      HN       H        0.310000       1.00800           0   0.00000     -0.301140E-02
      1166 A        74       SER      CA       CT1      0.700000E-01   12.0110           1   0.00000     -0.301140E-02
      1167 A        74       SER      HA       HB       0.900000E-01   1.00800           0   0.00000     -0.301140E-02
      1168 A        74       SER      CB       CT2      0.500000E-01   12.0110           0   0.00000     -0.301140E-02
      1169 A        74       SER      HB1      HA       0.900000E-01   1.00800           0   0.00000     -0.301140E-02
      1170 A        74       SER      HB2      HA       0.900000E-01   1.00800           0   0.00000     -0.301140E-02
      1171 A        74       SER      OG       OH1     -0.660000       15.9990           0   0.00000     -0.301140E-02
      1172 A        74       SER      HG1      H        0.430000       1.00800           0   0.00000     -0.301140E-02
      1173 A        74       SER      C        C        0.510000       12.0110           0   0.00000     -0.301140E-02
      1174 A        74       SER      O        O       -0.510000       15.9990           0   0.00000     -0.301140E-02
      1175 A        75       PHE      N        NH1     -0.470000       14.0070           0   0.00000     -0.301140E-02
      1176 A        75       PHE      HN       H        0.310000       1.00800           0   0.00000     -0.301140E-02
      1177 A        75       PHE      CA       CT1      0.700000E-01   12.0110           1   0.00000     -0.301140E-02
      1178 A        75       PHE      HA       HB       0.900000E-01   1.00800           0   0.00000     -0.301140E-02
      1179 A        75       PHE      CB       CT2     -0.180000       12.0110           0   0.00000     -0.301140E-02
      1180 A        75       PHE      HB1      HA       0.900000E-01   1.00800           0   0.00000     -0.301140E-02
      1181 A        75       PHE      HB2      HA       0.900000E-01   1.00800           0   0.00000     -0.301140E-02
      1182 A        75       PHE      CG       CA        0.00000       12.0110           0   0.00000     -0.301140E-02
      1183 A        75       PHE      CD1      CA      -0.115000       12.0110           0   0.00000     -0.301140E-02
      1184 A        75       PHE      HD1      HP       0.115000       1.00800           0   0.00000     -0.301140E-02
      1185 A        75       PHE      CE1      CA      -0.115000       12.0110           0   0.00000     -0.301140E-02
      1186 A        75       PHE      HE1      HP       0.115000       1.00800           0   0.00000     -0.301140E-02
      1187 A        75       PHE      CZ       CA      -0.115000       12.0110           0   0.00000     -0.301140E-02
      1188 A        75       PHE      HZ       HP       0.115000       1.00800           0   0.00000     -0.301140E-02
      1189 A        75       PHE      CD2      CA      -0.115000       12.0110           0   0.00000     -0.301140E-02
      1190 A        75       PHE      HD2      HP       0.115000       1.00800           0   0.00000     -0.301140E-02
      1191 A        75       PHE      CE2      CA      -0.115000       12.0110           0   0.00000     -0.301140E-02
      1192 A        75       PHE      HE2      HP       0.115000       1.00800           0   0.00000     -0.301140E-02
      1193 A        75       PHE      C        C        0.510000       12.0110           0   0.00000     -0.301140E-02
      1194 A        75       PHE      O        O       -0.510000       15.9990           0   0.00000     -0.301140E-02
      1195 A        76       ILE      N        NH1     -0.470000       14.0070           0   0.00000     -0.301140E-02
      1196 A        76       ILE      HN       H        0.310000       1.00800           0   0.00000     -0.301140E-02
      1197 A        76       ILE      CA       CT1      0.700000E-01   12.0110           1   0.00000     -0.301140E-02
      1198 A        76       ILE      HA       HB       0.900000E-01   1.00800           0   0.00000     -0.301140E-02
      1199 A        76       ILE      CB       CT1     -0.900000E-01   12.0110           0   0.00000     -0.301140E-02
      1200 A        76       ILE      HB       HA       0.900000E-01   1.00800           0   0.00000     -0.301140E-02
      1201 A        76       ILE      CG2      CT3     -0.270000       12.0110           0   0.00000     -0.301140E-02
      1202 A        76       ILE      HG21     HA       0.900000E-01   1.00800           0   0.00000     -0.301140E-02
      1203 A        76       ILE      HG22     HA       0.900000E-01   1.00800           0   0.00000     -0.301140E-02
      1204 A        76       ILE      HG23     HA       0.900000E-01   1.00800           0   0.00000     -0.301140E-02
      1205 A        76       ILE      CG1      CT2     -0.180000       12.0110           0   0.00000     -0.301140E-02
      1206 A        76       ILE      HG11     HA       0.900000E-01   1.00800           0   0.00000     -0.301140E-02
      1207 A        76       ILE      HG12     HA       0.900000E-01   1.00800           0   0.00000     -0.301140E-02
      1208 A        76       ILE      CD       CT3     -0.270000       12.0110           0   0.00000     -0.301140E-02
      1209 A        76       ILE      HD1      HA       0.900000E-01   1.00800           0   0.00000     -0.301140E-02
      1210 A        76       ILE      HD2      HA       0.900000E-01   1.00800           0   0.00000     -0.301140E-02
      1211 A        76       ILE      HD3      HA       0.900000E-01   1.00800           0   0.00000     -0.301140E-02
      1212 A        76       ILE      C        C        0.510000       12.0110           0   0.00000     -0.301140E-02
      1213 A        76       ILE      O        O       -0.510000       15.9990           0   0.00000     -0.301140E-02
      1214 A        77       ASP      N        NH1     -0.470000       14.0070           0   0.00000     -0.301140E-02
      1215 A        77       ASP      HN       H        0.310000       1.00800           0   0.00000     -0.301140E-02
      1216 A        77       ASP      CA       CT1      0.700000E-01   12.0110           1   0.00000     -0.301140E-02
      1217 A        77       ASP      HA       HB       0.900000E-01   1.00800           0   0.00000     -0.301140E-02
      1218 A        77       ASP      CB       CT2     -0.280000       12.0110           0   0.00000     -0.301140E-02
      1219 A        77       ASP      HB1      HA       0.900000E-01   1.00800           0   0.00000     -0.301140E-02
      1220 A        77       ASP      HB2      HA       0.900000E-01   1.00800           0   0.00000     -0.301140E-02
      1221 A        77       ASP      CG       CC       0.620000       12.0110           0   0.00000     -0.301140E-02
      1222 A        77       ASP      OD1      OC      -0.760000       15.9990           0   0.00000     -0.301140E-02
      1223 A        77       ASP      OD2      OC      -0.760000       15.9990           0   0.00000     -0.301140E-02
      1224 A        77       ASP      C        C        0.510000       12.0110           0   0.00000     -0.301140E-02
      1225 A        77       ASP      O        O       -0.510000       15.9990           0   0.00000     -0.301140E-02
      1226 A        78       PHE      N        NH1     -0.470000       14.0070           0   0.00000     -0.301140E-02
      1227 A        78       PHE      HN       H        0.310000       1.00800           0   0.00000     -0.301140E-02
      1228 A        78       PHE      CA       CT1      0.700000E-01   12.0110           1   0.00000     -0.301140E-02
      1229 A        78       PHE      HA       HB       0.900000E-01   1.00800           0   0.00000     -0.301140E-02
      1230 A        78       PHE      CB       CT2     -0.180000       12.0110           0   0.00000     -0.301140E-02
      1231 A        78       PHE      HB1      HA       0.900000E-01   1.00800           0   0.00000     -0.301140E-02
      1232 A        78       PHE      HB2      HA       0.900000E-01   1.00800           0   0.00000     -0.301140E-02
      1233 A        78       PHE      CG       CA        0.00000       12.0110           0   0.00000     -0.301140E-02
      1234 A        78       PHE      CD1      CA      -0.115000       12.0110           0   0.00000     -0.301140E-02
      1235 A        78       PHE      HD1      HP       0.115000       1.00800           0   0.00000     -0.301140E-02
      1236 A        78       PHE      CE1      CA      -0.115000       12.0110           0   0.00000     -0.301140E-02
      1237 A        78       PHE      HE1      HP       0.115000       1.00800           0   0.00000     -0.301140E-02
      1238 A        78       PHE      CZ       CA      -0.115000       12.0110           0   0.00000     -0.301140E-02
      1239 A        78       PHE      HZ       HP       0.115000       1.00800           0   0.00000     -0.301140E-02
      1240 A        78       PHE      CD2      CA      -0.115000       12.0110           0   0.00000     -0.301140E-02
      1241 A        78       PHE      HD2      HP       0.115000       1.00800           0   0.00000     -0.301140E-02
      1242 A        78       PHE      CE2      CA      -0.115000       12.0110           0   0.00000     -0.301140E-02
      1243 A        78       PHE      HE2      HP       0.115000       1.00800           0   0.00000     -0.301140E-02
      1244 A        78       PHE      C        C        0.510000       12.0110           0   0.00000     -0.301140E-02
      1245 A        78       PHE      O        O       -0.510000       15.9990           0   0.00000     -0.301140E-02
      1246 A        79       HSD      N        NH1     -0.470000       14.0070           0   0.00000     -0.301140E-02
      1247 A        79       HSD      HN       H        0.310000       1.00800           0   0.00000     -0.301140E-02
      1248 A        79       HSD      CA       CT1      0.700000E-01   12.0110           1   0.00000     -0.301140E-02
      1249 A        79       HSD      HA       HB       0.900000E-01   1.00800           0   0.00000     -0.301140E-02
      1250 A        79       HSD      CB       CT2     -0.900000E-01   12.0110           0   0.00000     -0.301140E-02
      1251 A        79       HSD      HB1      HA       0.900000E-01   1.00800           0   0.00000     -0.301140E-02
      1252 A        79       HSD      HB2      HA       0.900000E-01   1.00800           0   0.00000     -0.301140E-02
      1253 A        79       HSD      ND1      NR1     -0.360000       14.0070           0   0.00000     -0.301140E-02
      1254 A        79       HSD      HD1      H        0.320000       1.00800           0   0.00000     -0.301140E-02
      1255 A        79       HSD      CG       CPH1    -0.500000E-01   12.0110           0   0.00000     -0.301140E-02
      1256 A        79       HSD      CE1      CPH2     0.250000       12.0110           0   0.00000     -0.301140E-02
      1257 A        79       HSD      HE1      HR1      0.130000       1.00800           0   0.00000     -0.301140E-02
      1258 A        79       HSD      NE2      NR2     -0.700000       14.0070           0   0.00000     -0.301140E-02
      1259 A        79       HSD      CD2      CPH1     0.220000       12.0110           0   0.00000     -0.301140E-02
      1260 A        79       HSD      HD2      HR3      0.100000       1.00800           0   0.00000     -0.301140E-02
      1261 A        79       HSD      C        C        0.510000       12.0110           0   0.00000     -0.301140E-02
      1262 A        79       HSD      O        O       -0.510000       15.9990           0   0.00000     -0.301140E-02
      1263 A        80       VAL      N        NH1     -0.470000       14.0070           0   0.00000     -0.301140E-02
      1264 A        80       VAL      HN       H        0.310000       1.00800           0   0.00000     -0.301140E-02
      1265 A        80       VAL      CA       CT1      0.700000E-01   12.0110           1   0.00000     -0.301140E-02
      1266 A        80       VAL      HA       HB       0.900000E-01   1.00800           0   0.00000     -0.301140E-02
      1267 A        80       VAL      CB       CT1     -0.900000E-01   12.0110           0   0.00000     -0.301140E-02
      1268 A        80       VAL      HB       HA       0.900000E-01   1.00800           0   0.00000     -0.301140E-02
      1269 A        80       VAL      CG1      CT3     -0.270000       12.0110           0   0.00000     -0.301140E-02
      1270 A        80       VAL      HG11     HA       0.900000E-01   1.00800           0   0.00000     -0.301140E-02
      1271 A        80       VAL      HG12     HA       0.900000E-01   1.00800           0   0.00000     -0.301140E-02
      1272 A        80       VAL      HG13     HA       0.900000E-01   1.00800           0   0.00000     -0.301140E-02
      1273 A        80       VAL      CG2      CT3     -0.270000       12.0110           0   0.00000     -0.301140E-02
      1274 A        80       VAL      HG21     HA       0.900000E-01   1.00800           0   0.00000     -0.301140E-02
      1275 A        80       VAL      HG22     HA       0.900000E-01   1.00800           0   0.00000     -0.301140E-02
      1276 A        80       VAL      HG23     HA       0.900000E-01   1.00800           0   0.00000     -0.301140E-02
      1277 A        80       VAL      C        C        0.510000       12.0110           0   0.00000     -0.301140E-02
      1278 A        80       VAL      O        O       -0.510000       15.9990           0   0.00000     -0.301140E-02
      1279 A        81       PHE      N        NH1     -0.470000       14.0070           0   0.00000     -0.301140E-02
      1280 A        81       PHE      HN       H        0.310000       1.00800           0   0.00000     -0.301140E-02
      1281 A        81       PHE      CA       CT1      0.700000E-01   12.0110           1   0.00000     -0.301140E-02
      1282 A        81       PHE      HA       HB       0.900000E-01   1.00800           0   0.00000     -0.301140E-02
      1283 A        81       PHE      CB       CT2     -0.180000       12.0110           0   0.00000     -0.301140E-02
      1284 A        81       PHE      HB1      HA       0.900000E-01   1.00800           0   0.00000     -0.301140E-02
      1285 A        81       PHE      HB2      HA       0.900000E-01   1.00800           0   0.00000     -0.301140E-02
      1286 A        81       PHE      CG       CA        0.00000       12.0110           0   0.00000     -0.301140E-02
      1287 A        81       PHE      CD1      CA      -0.115000       12.0110           0   0.00000     -0.301140E-02
      1288 A        81       PHE      HD1      HP       0.115000       1.00800           0   0.00000     -0.301140E-02
      1289 A        81       PHE      CE1      CA      -0.115000       12.0110           0   0.00000     -0.301140E-02
      1290 A        81       PHE      HE1      HP       0.115000       1.00800           0   0.00000     -0.301140E-02
      1291 A        81       PHE      CZ       CA      -0.115000       12.0110           0   0.00000     -0.301140E-02
      1292 A        81       PHE      HZ       HP       0.115000       1.00800           0   0.00000     -0.301140E-02
      1293 A        81       PHE      CD2      CA      -0.115000       12.0110           0   0.00000     -0.301140E-02
      1294 A        81       PHE      HD2      HP       0.115000       1.00800           0   0.00000     -0.301140E-02
      1295 A        81       PHE      CE2      CA      -0.115000       12.0110           0   0.00000     -0.301140E-02
      1296 A        81       PHE      HE2      HP       0.115000       1.00800           0   0.00000     -0.301140E-02
      1297 A        81       PHE      C        C        0.510000       12.0110           0   0.00000     -0.301140E-02
      1298 A        81       PHE      O        O       -0.510000       15.9990           0   0.00000     -0.301140E-02
      1299 A        82       HSD      N        NH1     -0.470000       14.0070           0   0.00000     -0.301140E-02
      1300 A        82       HSD      HN       H        0.310000       1.00800           0   0.00000     -0.301140E-02
      1301 A        82       HSD      CA       CT1      0.700000E-01   12.0110           1   0.00000     -0.301140E-02
      1302 A        82       HSD      HA       HB       0.900000E-01   1.00800           0   0.00000     -0.301140E-02
      1303 A        82       HSD      CB       CT2     -0.900000E-01   12.0110           0   0.00000     -0.301140E-02
      1304 A        82       HSD      HB1      HA       0.900000E-01   1.00800           0   0.00000     -0.301140E-02
      1305 A        82       HSD      HB2      HA       0.900000E-01   1.00800           0   0.00000     -0.301140E-02
      1306 A        82       HSD      ND1      NR1     -0.360000       14.0070           0   0.00000     -0.301140E-02
      1307 A        82       HSD      HD1      H        0.320000       1.00800           0   0.00000     -0.301140E-02
      1308 A        82       HSD      CG       CPH1    -0.500000E-01   12.0110           0   0.00000     -0.301140E-02
      1309 A        82       HSD      CE1      CPH2     0.250000       12.0110           0   0.00000     -0.301140E-02
      1310 A        82       HSD      HE1      HR1      0.130000       1.00800           0   0.00000     -0.301140E-02
      1311 A        82       HSD      NE2      NR2     -0.700000       14.0070           0   0.00000     -0.301140E-02
      1312 A        82       HSD      CD2      CPH1     0.220000       12.0110           0   0.00000     -0.301140E-02
      1313 A        82       HSD      HD2      HR3      0.100000       1.00800           0   0.00000     -0.301140E-02
      1314 A        82       HSD      C        C        0.510000       12.0110           0   0.00000     -0.301140E-02
      1315 A        82       HSD      O        O       -0.510000       15.9990           0   0.00000     -0.301140E-02
      1316 A        83       ARG      N        NH1     -0.470000       14.0070           0   0.00000     -0.301140E-02
      1317 A        83       ARG      HN       H        0.310000       1.00800           0   0.00000     -0.301140E-02
      1318 A        83       ARG      CA       CT1      0.700000E-01   12.0110           1   0.00000     -0.301140E-02
      1319 A        83       ARG      HA       HB       0.900000E-01   1.00800           0   0.00000     -0.301140E-02
      1320 A        83       ARG      CB       CT2     -0.180000       12.0110           0   0.00000     -0.301140E-02
      1321 A        83       ARG      HB1      HA       0.900000E-01   1.00800           0   0.00000     -0.301140E-02
      1322 A        83       ARG      HB2      HA       0.900000E-01   1.00800           0   0.00000     -0.301140E-02
      1323 A        83       ARG      CG       CT2     -0.180000       12.0110           0   0.00000     -0.301140E-02
      1324 A        83       ARG      HG1      HA       0.900000E-01   1.00800           0   0.00000     -0.301140E-02
      1325 A        83       ARG      HG2      HA       0.900000E-01   1.00800           0   0.00000     -0.301140E-02
      1326 A        83       ARG      CD       CT2      0.200000       12.0110           0   0.00000     -0.301140E-02
      1327 A        83       ARG      HD1      HA       0.900000E-01   1.00800           0   0.00000     -0.301140E-02
      1328 A        83       ARG      HD2      HA       0.900000E-01   1.00800           0   0.00000     -0.301140E-02
      1329 A        83       ARG      NE       NC2     -0.700000       14.0070           0   0.00000     -0.301140E-02
      1330 A        83       ARG      HE       HC       0.440000       1.00800           0   0.00000     -0.301140E-02
      1331 A        83       ARG      CZ       C        0.640000       12.0110           0   0.00000     -0.301140E-02
      1332 A        83       ARG      NH1      NC2     -0.800000       14.0070           0   0.00000     -0.301140E-02
      1333 A        83       ARG      HH11     HC       0.460000       1.00800           0   0.00000     -0.301140E-02
      1334 A        83       ARG      HH12     HC       0.460000       1.00800           0   0.00000     -0.301140E-02
      1335 A        83       ARG      NH2      NC2     -0.800000       14.0070           0   0.00000     -0.301140E-02
      1336 A        83       ARG      HH21     HC       0.460000       1.00800           0   0.00000     -0.301140E-02
      1337 A        83       ARG      HH22     HC       0.460000       1.00800           0   0.00000     -0.301140E-02
      1338 A        83       ARG      C        C        0.510000       12.0110           0   0.00000     -0.301140E-02
      1339 A        83       ARG      O        O       -0.510000       15.9990           0   0.00000     -0.301140E-02
      1340 A        84       LYS      N        NH1     -0.470000       14.0070           0   0.00000     -0.301140E-02
      1341 A        84       LYS      HN       H        0.310000       1.00800           0   0.00000     -0.301140E-02
      1342 A        84       LYS      CA       CT1      0.700000E-01   12.0110           1   0.00000     -0.301140E-02
      1343 A        84       LYS      HA       HB       0.900000E-01   1.00800           0   0.00000     -0.301140E-02
      1344 A        84       LYS      CB       CT2     -0.180000       12.0110           0   0.00000     -0.301140E-02
      1345 A        84       LYS      HB1      HA       0.900000E-01   1.00800           0   0.00000     -0.301140E-02
      1346 A        84       LYS      HB2      HA       0.900000E-01   1.00800           0   0.00000     -0.301140E-02
      1347 A        84       LYS      CG       CT2     -0.180000       12.0110           0   0.00000     -0.301140E-02
      1348 A        84       LYS      HG1      HA       0.900000E-01   1.00800           0   0.00000     -0.301140E-02
      1349 A        84       LYS      HG2      HA       0.900000E-01   1.00800           0   0.00000     -0.301140E-02
      1350 A        84       LYS      CD       CT2     -0.180000       12.0110           0   0.00000     -0.301140E-02
      1351 A        84       LYS      HD1      HA       0.900000E-01   1.00800           0   0.00000     -0.301140E-02
      1352 A        84       LYS      HD2      HA       0.900000E-01   1.00800           0   0.00000     -0.301140E-02
      1353 A        84       LYS      CE       CT2      0.210000       12.0110           0   0.00000     -0.301140E-02
      1354 A        84       LYS      HE1      HA       0.500000E-01   1.00800           0   0.00000     -0.301140E-02
      1355 A        84       LYS      HE2      HA       0.500000E-01   1.00800           0   0.00000     -0.301140E-02
      1356 A        84       LYS      NZ       NH3     -0.300000       14.0070           0   0.00000     -0.301140E-02
      1357 A        84       LYS      HZ1      HC       0.330000       1.00800           0   0.00000     -0.301140E-02
      1358 A        84       LYS      HZ2      HC       0.330000       1.00800           0   0.00000     -0.301140E-02
      1359 A        84       LYS      HZ3      HC       0.330000       1.00800           0   0.00000     -0.301140E-02
      1360 A        84       LYS      C        C        0.510000       12.0110           0   0.00000     -0.301140E-02
      1361 A        84       LYS      O        O       -0.510000       15.9990           0   0.00000     -0.301140E-02
      1362 A        85       ASP      N        NH1     -0.470000       14.0070           0   0.00000     -0.301140E-02
      1363 A        85       ASP      HN       H        0.310000       1.00800           0   0.00000     -0.301140E-02
      1364 A        85       ASP      CA       CT1      0.700000E-01   12.0110           1   0.00000     -0.301140E-02
      1365 A        85       ASP      HA       HB       0.900000E-01   1.00800           0   0.00000     -0.301140E-02
      1366 A        85       ASP      CB       CT2     -0.280000       12.0110           0   0.00000     -0.301140E-02
      1367 A        85       ASP      HB1      HA       0.900000E-01   1.00800           0   0.00000     -0.301140E-02
      1368 A        85       ASP      HB2      HA       0.900000E-01   1.00800           0   0.00000     -0.301140E-02
      1369 A        85       ASP      CG       CC       0.620000       12.0110           0   0.00000     -0.301140E-02
      1370 A        85       ASP      OD1      OC      -0.760000       15.9990           0   0.00000     -0.301140E-02
      1371 A        85       ASP      OD2      OC      -0.760000       15.9990           0   0.00000     -0.301140E-02
      1372 A        85       ASP      C        C        0.510000       12.0110           0   0.00000     -0.301140E-02
      1373 A        85       ASP      O        O       -0.510000       15.9990           0   0.00000     -0.301140E-02
      1374 A        86       SER      N        NH1     -0.470000       14.0070           0   0.00000     -0.301140E-02
      1375 A        86       SER      HN       H        0.310000       1.00800           0   0.00000     -0.301140E-02
      1376 A        86       SER      CA       CT1      0.700000E-01   12.0110           1   0.00000     -0.301140E-02
      1377 A        86       SER      HA       HB       0.900000E-01   1.00800           0   0.00000     -0.301140E-02
      1378 A        86       SER      CB       CT2      0.500000E-01   12.0110           0   0.00000     -0.301140E-02
      1379 A        86       SER      HB1      HA       0.900000E-01   1.00800           0   0.00000     -0.301140E-02
      1380 A        86       SER      HB2      HA       0.900000E-01   1.00800           0   0.00000     -0.301140E-02
      1381 A        86       SER      OG       OH1     -0.660000       15.9990           0   0.00000     -0.301140E-02
      1382 A        86       SER      HG1      H        0.430000       1.00800           0   0.00000     -0.301140E-02
      1383 A        86       SER      C        C        0.510000       12.0110           0   0.00000     -0.301140E-02
      1384 A        86       SER      O        O       -0.510000       15.9990           0   0.00000     -0.301140E-02
      1385 A        87       ARG      N        NH1     -0.470000       14.0070           0   0.00000     -0.301140E-02
      1386 A        87       ARG      HN       H        0.310000       1.00800           0   0.00000     -0.301140E-02
      1387 A        87       ARG      CA       CT1      0.700000E-01   12.0110           1   0.00000     -0.301140E-02
      1388 A        87       ARG      HA       HB       0.900000E-01   1.00800           0   0.00000     -0.301140E-02
      1389 A        87       ARG      CB       CT2     -0.180000       12.0110           0   0.00000     -0.301140E-02
      1390 A        87       ARG      HB1      HA       0.900000E-01   1.00800           0   0.00000     -0.301140E-02
      1391 A        87       ARG      HB2      HA       0.900000E-01   1.00800           0   0.00000     -0.301140E-02
      1392 A        87       ARG      CG       CT2     -0.180000       12.0110           0   0.00000     -0.301140E-02
      1393 A        87       ARG      HG1      HA       0.900000E-01   1.00800           0   0.00000     -0.301140E-02
      1394 A        87       ARG      HG2      HA       0.900000E-01   1.00800           0   0.00000     -0.301140E-02
      1395 A        87       ARG      CD       CT2      0.200000       12.0110           0   0.00000     -0.301140E-02
      1396 A        87       ARG      HD1      HA       0.900000E-01   1.00800           0   0.00000     -0.301140E-02
      1397 A        87       ARG      HD2      HA       0.900000E-01   1.00800           0   0.00000     -0.301140E-02
      1398 A        87       ARG      NE       NC2     -0.700000       14.0070           0   0.00000     -0.301140E-02
      1399 A        87       ARG      HE       HC       0.440000       1.00800           0   0.00000     -0.301140E-02
      1400 A        87       ARG      CZ       C        0.640000       12.0110           0   0.00000     -0.301140E-02
      1401 A        87       ARG      NH1      NC2     -0.800000       14.0070           0   0.00000     -0.301140E-02
      1402 A        87       ARG      HH11     HC       0.460000       1.00800           0   0.00000     -0.301140E-02
      1403 A        87       ARG      HH12     HC       0.460000       1.00800           0   0.00000     -0.301140E-02
      1404 A        87       ARG      NH2      NC2     -0.800000       14.0070           0   0.00000     -0.301140E-02
      1405 A        87       ARG      HH21     HC       0.460000       1.00800           0   0.00000     -0.301140E-02
      1406 A        87       ARG      HH22     HC       0.460000       1.00800           0   0.00000     -0.301140E-02
      1407 A        87       ARG      C        C        0.510000       12.0110           0   0.00000     -0.301140E-02
      1408 A        87       ARG      O        O       -0.510000       15.9990           0   0.00000     -0.301140E-02
      1409 A        88       ASN      N        NH1     -0.470000       14.0070           0   0.00000     -0.301140E-02
      1410 A        88       ASN      HN       H        0.310000       1.00800           0   0.00000     -0.301140E-02
      1411 A        88       ASN      CA       CT1      0.700000E-01   12.0110           1   0.00000     -0.301140E-02
      1412 A        88       ASN      HA       HB       0.900000E-01   1.00800           0   0.00000     -0.301140E-02
      1413 A        88       ASN      CB       CT2     -0.180000       12.0110           0   0.00000     -0.301140E-02
      1414 A        88       ASN      HB1      HA       0.900000E-01   1.00800           0   0.00000     -0.301140E-02
      1415 A        88       ASN      HB2      HA       0.900000E-01   1.00800           0   0.00000     -0.301140E-02
      1416 A        88       ASN      CG       CC       0.550000       12.0110           0   0.00000     -0.301140E-02
      1417 A        88       ASN      OD1      O       -0.550000       15.9990           0   0.00000     -0.301140E-02
      1418 A        88       ASN      ND2      NH2     -0.620000       14.0070           0   0.00000     -0.301140E-02
      1419 A        88       ASN      HD21     H        0.320000       1.00800           0   0.00000     -0.301140E-02
      1420 A        88       ASN      HD22     H        0.300000       1.00800           0   0.00000     -0.301140E-02
      1421 A        88       ASN      C        C        0.510000       12.0110           0   0.00000     -0.301140E-02
      1422 A        88       ASN      O        O       -0.510000       15.9990           0   0.00000     -0.301140E-02
      1423 A        89       VAL      N        NH1     -0.470000       14.0070           0   0.00000     -0.301140E-02
      1424 A        89       VAL      HN       H        0.310000       1.00800           0   0.00000     -0.301140E-02
      1425 A        89       VAL      CA       CT1      0.700000E-01   12.0110           1   0.00000     -0.301140E-02
      1426 A        89       VAL      HA       HB       0.900000E-01   1.00800           0   0.00000     -0.301140E-02
      1427 A        89       VAL      CB       CT1     -0.900000E-01   12.0110           0   0.00000     -0.301140E-02
      1428 A        89       VAL      HB       HA       0.900000E-01   1.00800           0   0.00000     -0.301140E-02
      1429 A        89       VAL      CG1      CT3     -0.270000       12.0110           0   0.00000     -0.301140E-02
      1430 A        89       VAL      HG11     HA       0.900000E-01   1.00800           0   0.00000     -0.301140E-02
      1431 A        89       VAL      HG12     HA       0.900000E-01   1.00800           0   0.00000     -0.301140E-02
      1432 A        89       VAL      HG13     HA       0.900000E-01   1.00800           0   0.00000     -0.301140E-02
      1433 A        89       VAL      CG2      CT3     -0.270000       12.0110           0   0.00000     -0.301140E-02
      1434 A        89       VAL      HG21     HA       0.900000E-01   1.00800           0   0.00000     -0.301140E-02
      1435 A        89       VAL      HG22     HA       0.900000E-01   1.00800           0   0.00000     -0.301140E-02
      1436 A        89       VAL      HG23     HA       0.900000E-01   1.00800           0   0.00000     -0.301140E-02
      1437 A        89       VAL      C        C        0.510000       12.0110           0   0.00000     -0.301140E-02
      1438 A        89       VAL      O        O       -0.510000       15.9990           0   0.00000     -0.301140E-02
      1439 A        90       PHE      N        NH1     -0.470000       14.0070           0   0.00000     -0.301140E-02
      1440 A        90       PHE      HN       H        0.310000       1.00800           0   0.00000     -0.301140E-02
      1441 A        90       PHE      CA       CT1      0.700000E-01   12.0110           1   0.00000     -0.301140E-02
      1442 A        90       PHE      HA       HB       0.900000E-01   1.00800           0   0.00000     -0.301140E-02
      1443 A        90       PHE      CB       CT2     -0.180000       12.0110           0   0.00000     -0.301140E-02
      1444 A        90       PHE      HB1      HA       0.900000E-01   1.00800           0   0.00000     -0.301140E-02
      1445 A        90       PHE      HB2      HA       0.900000E-01   1.00800           0   0.00000     -0.301140E-02
      1446 A        90       PHE      CG       CA        0.00000       12.0110           0   0.00000     -0.301140E-02
      1447 A        90       PHE      CD1      CA      -0.115000       12.0110           0   0.00000     -0.301140E-02
      1448 A        90       PHE      HD1      HP       0.115000       1.00800           0   0.00000     -0.301140E-02
      1449 A        90       PHE      CE1      CA      -0.115000       12.0110           0   0.00000     -0.301140E-02
      1450 A        90       PHE      HE1      HP       0.115000       1.00800           0   0.00000     -0.301140E-02
      1451 A        90       PHE      CZ       CA      -0.115000       12.0110           0   0.00000     -0.301140E-02
      1452 A        90       PHE      HZ       HP       0.115000       1.00800           0   0.00000     -0.301140E-02
      1453 A        90       PHE      CD2      CA      -0.115000       12.0110           0   0.00000     -0.301140E-02
      1454 A        90       PHE      HD2      HP       0.115000       1.00800           0   0.00000     -0.301140E-02
      1455 A        90       PHE      CE2      CA      -0.115000       12.0110           0   0.00000     -0.301140E-02
      1456 A        90       PHE      HE2      HP       0.115000       1.00800           0   0.00000     -0.301140E-02
      1457 A        90       PHE      C        C        0.510000       12.0110           0   0.00000     -0.301140E-02
      1458 A        90       PHE      O        O       -0.510000       15.9990           0   0.00000     -0.301140E-02
      1459 A        91       LEU      N        NH1     -0.470000       14.0070           0   0.00000     -0.301140E-02
      1460 A        91       LEU      HN       H        0.310000       1.00800           0   0.00000     -0.301140E-02
      1461 A        91       LEU      CA       CT1      0.700000E-01   12.0110           1   0.00000     -0.301140E-02
      1462 A        91       LEU      HA       HB       0.900000E-01   1.00800           0   0.00000     -0.301140E-02
      1463 A        91       LEU      CB       CT2     -0.180000       12.0110           0   0.00000     -0.301140E-02
      1464 A        91       LEU      HB1      HA       0.900000E-01   1.00800           0   0.00000     -0.301140E-02
      1465 A        91       LEU      HB2      HA       0.900000E-01   1.00800           0   0.00000     -0.301140E-02
      1466 A        91       LEU      CG       CT1     -0.900000E-01   12.0110           0   0.00000     -0.301140E-02
      1467 A        91       LEU      HG       HA       0.900000E-01   1.00800           0   0.00000     -0.301140E-02
      1468 A        91       LEU      CD1      CT3     -0.270000       12.0110           0   0.00000     -0.301140E-02
      1469 A        91       LEU      HD11     HA       0.900000E-01   1.00800           0   0.00000     -0.301140E-02
      1470 A        91       LEU      HD12     HA       0.900000E-01   1.00800           0   0.00000     -0.301140E-02
      1471 A        91       LEU      HD13     HA       0.900000E-01   1.00800           0   0.00000     -0.301140E-02
      1472 A        91       LEU      CD2      CT3     -0.270000       12.0110           0   0.00000     -0.301140E-02
      1473 A        91       LEU      HD21     HA       0.900000E-01   1.00800           0   0.00000     -0.301140E-02
      1474 A        91       LEU      HD22     HA       0.900000E-01   1.00800           0   0.00000     -0.301140E-02
      1475 A        91       LEU      HD23     HA       0.900000E-01   1.00800           0   0.00000     -0.301140E-02
      1476 A        91       LEU      C        C        0.510000       12.0110           0   0.00000     -0.301140E-02
      1477 A        91       LEU      O        O       -0.510000       15.9990           0   0.00000     -0.301140E-02
      1478 A        92       PHE      N        NH1     -0.470000       14.0070           0   0.00000     -0.301140E-02
      1479 A        92       PHE      HN       H        0.310000       1.00800           0   0.00000     -0.301140E-02
      1480 A        92       PHE      CA       CT1      0.700000E-01   12.0110           1   0.00000     -0.301140E-02
      1481 A        92       PHE      HA       HB       0.900000E-01   1.00800           0   0.00000     -0.301140E-02
      1482 A        92       PHE      CB       CT2     -0.180000       12.0110           0   0.00000     -0.301140E-02
      1483 A        92       PHE      HB1      HA       0.900000E-01   1.00800           0   0.00000     -0.301140E-02
      1484 A        92       PHE      HB2      HA       0.900000E-01   1.00800           0   0.00000     -0.301140E-02
      1485 A        92       PHE      CG       CA        0.00000       12.0110           0   0.00000     -0.301140E-02
      1486 A        92       PHE      CD1      CA      -0.115000       12.0110           0   0.00000     -0.301140E-02
      1487 A        92       PHE      HD1      HP       0.115000       1.00800           0   0.00000     -0.301140E-02
      1488 A        92       PHE      CE1      CA      -0.115000       12.0110           0   0.00000     -0.301140E-02
      1489 A        92       PHE      HE1      HP       0.115000       1.00800           0   0.00000     -0.301140E-02
      1490 A        92       PHE      CZ       CA      -0.115000       12.0110           0   0.00000     -0.301140E-02
      1491 A        92       PHE      HZ       HP       0.115000       1.00800           0   0.00000     -0.301140E-02
      1492 A        92       PHE      CD2      CA      -0.115000       12.0110           0   0.00000     -0.301140E-02
      1493 A        92       PHE      HD2      HP       0.115000       1.00800           0   0.00000     -0.301140E-02
      1494 A        92       PHE      CE2      CA      -0.115000       12.0110           0   0.00000     -0.301140E-02
      1495 A        92       PHE      HE2      HP       0.115000       1.00800           0   0.00000     -0.301140E-02
      1496 A        92       PHE      C        C        0.510000       12.0110           0   0.00000     -0.301140E-02
      1497 A        92       PHE      O        O       -0.510000       15.9990           0   0.00000     -0.301140E-02
      1498 A        93       LYS      N        NH1     -0.470000       14.0070           0   0.00000     -0.301140E-02
      1499 A        93       LYS      HN       H        0.310000       1.00800           0   0.00000     -0.301140E-02
      1500 A        93       LYS      CA       CT1      0.700000E-01   12.0110           1   0.00000     -0.301140E-02
      1501 A        93       LYS      HA       HB       0.900000E-01   1.00800           0   0.00000     -0.301140E-02
      1502 A        93       LYS      CB       CT2     -0.180000       12.0110           0   0.00000     -0.301140E-02
      1503 A        93       LYS      HB1      HA       0.900000E-01   1.00800           0   0.00000     -0.301140E-02
      1504 A        93       LYS      HB2      HA       0.900000E-01   1.00800           0   0.00000     -0.301140E-02
      1505 A        93       LYS      CG       CT2     -0.180000       12.0110           0   0.00000     -0.301140E-02
      1506 A        93       LYS      HG1      HA       0.900000E-01   1.00800           0   0.00000     -0.301140E-02
      1507 A        93       LYS      HG2      HA       0.900000E-01   1.00800           0   0.00000     -0.301140E-02
      1508 A        93       LYS      CD       CT2     -0.180000       12.0110           0   0.00000     -0.301140E-02
      1509 A        93       LYS      HD1      HA       0.900000E-01   1.00800           0   0.00000     -0.301140E-02
      1510 A        93       LYS      HD2      HA       0.900000E-01   1.00800           0   0.00000     -0.301140E-02
      1511 A        93       LYS      CE       CT2      0.210000       12.0110           0   0.00000     -0.301140E-02
      1512 A        93       LYS      HE1      HA       0.500000E-01   1.00800           0   0.00000     -0.301140E-02
      1513 A        93       LYS      HE2      HA       0.500000E-01   1.00800           0   0.00000     -0.301140E-02
      1514 A        93       LYS      NZ       NH3     -0.300000       14.0070           0   0.00000     -0.301140E-02
      1515 A        93       LYS      HZ1      HC       0.330000       1.00800           0   0.00000     -0.301140E-02
      1516 A        93       LYS      HZ2      HC       0.330000       1.00800           0   0.00000     -0.301140E-02
      1517 A        93       LYS      HZ3      HC       0.330000       1.00800           0   0.00000     -0.301140E-02
      1518 A        93       LYS      C        C        0.510000       12.0110           0   0.00000     -0.301140E-02
      1519 A        93       LYS      O        O       -0.510000       15.9990           0   0.00000     -0.301140E-02
      1520 A        94       LEU      N        NH1     -0.470000       14.0070           0   0.00000     -0.301140E-02
      1521 A        94       LEU      HN       H        0.310000       1.00800           0   0.00000     -0.301140E-02
      1522 A        94       LEU      CA       CT1      0.700000E-01   12.0110           1   0.00000     -0.301140E-02
      1523 A        94       LEU      HA       HB       0.900000E-01   1.00800           0   0.00000     -0.301140E-02
      1524 A        94       LEU      CB       CT2     -0.180000       12.0110           0   0.00000     -0.301140E-02
      1525 A        94       LEU      HB1      HA       0.900000E-01   1.00800           0   0.00000     -0.301140E-02
      1526 A        94       LEU      HB2      HA       0.900000E-01   1.00800           0   0.00000     -0.301140E-02
      1527 A        94       LEU      CG       CT1     -0.900000E-01   12.0110           0   0.00000     -0.301140E-02
      1528 A        94       LEU      HG       HA       0.900000E-01   1.00800           0   0.00000     -0.301140E-02
      1529 A        94       LEU      CD1      CT3     -0.270000       12.0110           0   0.00000     -0.301140E-02
      1530 A        94       LEU      HD11     HA       0.900000E-01   1.00800           0   0.00000     -0.301140E-02
      1531 A        94       LEU      HD12     HA       0.900000E-01   1.00800           0   0.00000     -0.301140E-02
      1532 A        94       LEU      HD13     HA       0.900000E-01   1.00800           0   0.00000     -0.301140E-02
      1533 A        94       LEU      CD2      CT3     -0.270000       12.0110           0   0.00000     -0.301140E-02
      1534 A        94       LEU      HD21     HA       0.900000E-01   1.00800           0   0.00000     -0.301140E-02
      1535 A        94       LEU      HD22     HA       0.900000E-01   1.00800           0   0.00000     -0.301140E-02
      1536 A        94       LEU      HD23     HA       0.900000E-01   1.00800           0   0.00000     -0.301140E-02
      1537 A        94       LEU      C        C        0.510000       12.0110           0   0.00000     -0.301140E-02
      1538 A        94       LEU      O        O       -0.510000       15.9990           0   0.00000     -0.301140E-02
      1539 A        95       GLY      N        NH1     -0.470000       14.0070           0   0.00000     -0.301140E-02
      1540 A        95       GLY      HN       H        0.310000       1.00800           0   0.00000     -0.301140E-02
      1541 A        95       GLY      CA       CT2     -0.200000E-01   12.0110           1   0.00000     -0.301140E-02
      1542 A        95       GLY      HA1      HB       0.900000E-01   1.00800           0   0.00000     -0.301140E-02
      1543 A        95       GLY      HA2      HB       0.900000E-01   1.00800           0   0.00000     -0.301140E-02
      1544 A        95       GLY      C        C        0.510000       12.0110           0   0.00000     -0.301140E-02
      1545 A        95       GLY      O        O       -0.510000       15.9990           0   0.00000     -0.301140E-02
      1546 A        96       GLY      N        NH1     -0.470000       14.0070           0   0.00000     -0.301140E-02
      1547 A        96       GLY      HN       H        0.310000       1.00800           0   0.00000     -0.301140E-02
      1548 A        96       GLY      CA       CT2     -0.200000E-01   12.0110           1   0.00000     -0.301140E-02
      1549 A        96       GLY      HA1      HB       0.900000E-01   1.00800           0   0.00000     -0.301140E-02
      1550 A        96       GLY      HA2      HB       0.900000E-01   1.00800           0   0.00000     -0.301140E-02
      1551 A        96       GLY      C        C        0.510000       12.0110           0   0.00000     -0.301140E-02
      1552 A        96       GLY      O        O       -0.510000       15.9990           0   0.00000     -0.301140E-02
      1553 A        97       VAL      N        NH1     -0.470000       14.0070           0   0.00000     -0.301140E-02
      1554 A        97       VAL      HN       H        0.310000       1.00800           0   0.00000     -0.301140E-02
      1555 A        97       VAL      CA       CT1      0.700000E-01   12.0110           1   0.00000     -0.301140E-02
      1556 A        97       VAL      HA       HB       0.900000E-01   1.00800           0   0.00000     -0.301140E-02
      1557 A        97       VAL      CB       CT1     -0.900000E-01   12.0110           0   0.00000     -0.301140E-02
      1558 A        97       VAL      HB       HA       0.900000E-01   1.00800           0   0.00000     -0.301140E-02
      1559 A        97       VAL      CG1      CT3     -0.270000       12.0110           0   0.00000     -0.301140E-02
      1560 A        97       VAL      HG11     HA       0.900000E-01   1.00800           0   0.00000     -0.301140E-02
      1561 A        97       VAL      HG12     HA       0.900000E-01   1.00800           0   0.00000     -0.301140E-02
      1562 A        97       VAL      HG13     HA       0.900000E-01   1.00800           0   0.00000     -0.301140E-02
      1563 A        97       VAL      CG2      CT3     -0.270000       12.0110           0   0.00000     -0.301140E-02
      1564 A        97       VAL      HG21     HA       0.900000E-01   1.00800           0   0.00000     -0.301140E-02
      1565 A        97       VAL      HG22     HA       0.900000E-01   1.00800           0   0.00000     -0.301140E-02
      1566 A        97       VAL      HG23     HA       0.900000E-01   1.00800           0   0.00000     -0.301140E-02
      1567 A        97       VAL      C        C        0.510000       12.0110           0   0.00000     -0.301140E-02
      1568 A        97       VAL      O        O       -0.510000       15.9990           0   0.00000     -0.301140E-02
      1569 A        98       THR      N        NH1     -0.470000       14.0070           0   0.00000     -0.301140E-02
      1570 A        98       THR      HN       H        0.310000       1.00800           0   0.00000     -0.301140E-02
      1571 A        98       THR      CA       CT1      0.700000E-01   12.0110           1   0.00000     -0.301140E-02
      1572 A        98       THR      HA       HB       0.900000E-01   1.00800           0   0.00000     -0.301140E-02
      1573 A        98       THR      CB       CT1      0.140000       12.0110           0   0.00000     -0.301140E-02
      1574 A        98       THR      HB       HA       0.900000E-01   1.00800           0   0.00000     -0.301140E-02
      1575 A        98       THR      OG1      OH1     -0.660000       15.9990           0   0.00000     -0.301140E-02
      1576 A        98       THR      HG1      H        0.430000       1.00800           0   0.00000     -0.301140E-02
      1577 A        98       THR      CG2      CT3     -0.270000       12.0110           0   0.00000     -0.301140E-02
      1578 A        98       THR      HG21     HA       0.900000E-01   1.00800           0   0.00000     -0.301140E-02
      1579 A        98       THR      HG22     HA       0.900000E-01   1.00800           0   0.00000     -0.301140E-02
      1580 A        98       THR      HG23     HA       0.900000E-01   1.00800           0   0.00000     -0.301140E-02
      1581 A        98       THR      C        C        0.510000       12.0110           0   0.00000     -0.301140E-02
      1582 A        98       THR      O        O       -0.510000       15.9990           0   0.00000     -0.301140E-02
      1583 A        99       ALA      N        NH1     -0.470000       14.0070           0   0.00000     -0.301140E-02
      1584 A        99       ALA      HN       H        0.310000       1.00800           0   0.00000     -0.301140E-02
      1585 A        99       ALA      CA       CT1      0.700000E-01   12.0110           1   0.00000     -0.301140E-02
      1586 A        99       ALA      HA       HB       0.900000E-01   1.00800           0   0.00000     -0.301140E-02
      1587 A        99       ALA      CB       CT3     -0.270000       12.0110           0   0.00000     -0.301140E-02
      1588 A        99       ALA      HB1      HA       0.900000E-01   1.00800           0   0.00000     -0.301140E-02
      1589 A        99       ALA      HB2      HA       0.900000E-01   1.00800           0   0.00000     -0.301140E-02
      1590 A        99       ALA      HB3      HA       0.900000E-01   1.00800           0   0.00000     -0.301140E-02
      1591 A        99       ALA      C        C        0.510000       12.0110           0   0.00000     -0.301140E-02
      1592 A        99       ALA      O        O       -0.510000       15.9990           0   0.00000     -0.301140E-02
      1593 A        100      SER      N        NH1     -0.470000       14.0070           0   0.00000     -0.301140E-02
      1594 A        100      SER      HN       H        0.310000       1.00800           0   0.00000     -0.301140E-02
      1595 A        100      SER      CA       CT1      0.700000E-01   12.0110           1   0.00000     -0.301140E-02
      1596 A        100      SER      HA       HB       0.900000E-01   1.00800           0   0.00000     -0.301140E-02
      1597 A        100      SER      CB       CT2      0.500000E-01   12.0110           0   0.00000     -0.301140E-02
      1598 A        100      SER      HB1      HA       0.900000E-01   1.00800           0   0.00000     -0.301140E-02
      1599 A        100      SER      HB2      HA       0.900000E-01   1.00800           0   0.00000     -0.301140E-02
      1600 A        100      SER      OG       OH1     -0.660000       15.9990           0   0.00000     -0.301140E-02
      1601 A        100      SER      HG1      H        0.430000       1.00800           0   0.00000     -0.301140E-02
      1602 A        100      SER      C        C        0.510000       12.0110           0   0.00000     -0.301140E-02
      1603 A        100      SER      O        O       -0.510000       15.9990           0   0.00000     -0.301140E-02
      1604 A        101      PHE      N        NH1     -0.470000       14.0070           0   0.00000     -0.301140E-02
      1605 A        101      PHE      HN       H        0.310000       1.00800           0   0.00000     -0.301140E-02
      1606 A        101      PHE      CA       CT1      0.700000E-01   12.0110           1   0.00000     -0.301140E-02
      1607 A        101      PHE      HA       HB       0.900000E-01   1.00800           0   0.00000     -0.301140E-02
      1608 A        101      PHE      CB       CT2     -0.180000       12.0110           0   0.00000     -0.301140E-02
      1609 A        101      PHE      HB1      HA       0.900000E-01   1.00800           0   0.00000     -0.301140E-02
      1610 A        101      PHE      HB2      HA       0.900000E-01   1.00800           0   0.00000     -0.301140E-02
      1611 A        101      PHE      CG       CA        0.00000       12.0110           0   0.00000     -0.301140E-02
      1612 A        101      PHE      CD1      CA      -0.115000       12.0110           0   0.00000     -0.301140E-02
      1613 A        101      PHE      HD1      HP       0.115000       1.00800           0   0.00000     -0.301140E-02
      1614 A        101      PHE      CE1      CA      -0.115000       12.0110           0   0.00000     -0.301140E-02
      1615 A        101      PHE      HE1      HP       0.115000       1.00800           0   0.00000     -0.301140E-02
      1616 A        101      PHE      CZ       CA      -0.115000       12.0110           0   0.00000     -0.301140E-02
      1617 A        101      PHE      HZ       HP       0.115000       1.00800           0   0.00000     -0.301140E-02
      1618 A        101      PHE      CD2      CA      -0.115000       12.0110           0   0.00000     -0.301140E-02
      1619 A        101      PHE      HD2      HP       0.115000       1.00800           0   0.00000     -0.301140E-02
      1620 A        101      PHE      CE2      CA      -0.115000       12.0110           0   0.00000     -0.301140E-02
      1621 A        101      PHE      HE2      HP       0.115000       1.00800           0   0.00000     -0.301140E-02
      1622 A        101      PHE      C        C        0.510000       12.0110           0   0.00000     -0.301140E-02
      1623 A        101      PHE      O        O       -0.510000       15.9990           0   0.00000     -0.301140E-02
      1624 A        102      THR      N        NH1     -0.470000       14.0070           0   0.00000     -0.301140E-02
      1625 A        102      THR      HN       H        0.310000       1.00800           0   0.00000     -0.301140E-02
      1626 A        102      THR      CA       CT1      0.700000E-01   12.0110           1   0.00000     -0.301140E-02
      1627 A        102      THR      HA       HB       0.900000E-01   1.00800           0   0.00000     -0.301140E-02
      1628 A        102      THR      CB       CT1      0.140000       12.0110           0   0.00000     -0.301140E-02
      1629 A        102      THR      HB       HA       0.900000E-01   1.00800           0   0.00000     -0.301140E-02
      1630 A        102      THR      OG1      OH1     -0.660000       15.9990           0   0.00000     -0.301140E-02
      1631 A        102      THR      HG1      H        0.430000       1.00800           0   0.00000     -0.301140E-02
      1632 A        102      THR      CG2      CT3     -0.270000       12.0110           0   0.00000     -0.301140E-02
      1633 A        102      THR      HG21     HA       0.900000E-01   1.00800           0   0.00000     -0.301140E-02
      1634 A        102      THR      HG22     HA       0.900000E-01   1.00800           0   0.00000     -0.301140E-02
      1635 A        102      THR      HG23     HA       0.900000E-01   1.00800           0   0.00000     -0.301140E-02
      1636 A        102      THR      C        C        0.510000       12.0110           0   0.00000     -0.301140E-02
      1637 A        102      THR      O        O       -0.510000       15.9990           0   0.00000     -0.301140E-02
      1638 A        103      ALA      N        NH1     -0.470000       14.0070           0   0.00000     -0.301140E-02
      1639 A        103      ALA      HN       H        0.310000       1.00800           0   0.00000     -0.301140E-02
      1640 A        103      ALA      CA       CT1      0.700000E-01   12.0110           1   0.00000     -0.301140E-02
      1641 A        103      ALA      HA       HB       0.900000E-01   1.00800           0   0.00000     -0.301140E-02
      1642 A        103      ALA      CB       CT3     -0.270000       12.0110           0   0.00000     -0.301140E-02
      1643 A        103      ALA      HB1      HA       0.900000E-01   1.00800           0   0.00000     -0.301140E-02
      1644 A        103      ALA      HB2      HA       0.900000E-01   1.00800           0   0.00000     -0.301140E-02
      1645 A        103      ALA      HB3      HA       0.900000E-01   1.00800           0   0.00000     -0.301140E-02
      1646 A        103      ALA      C        C        0.510000       12.0110           0   0.00000     -0.301140E-02
      1647 A        103      ALA      O        O       -0.510000       15.9990           0   0.00000     -0.301140E-02
      1648 A        104      SER      N        NH1     -0.470000       14.0070           0   0.00000     -0.301140E-02
      1649 A        104      SER      HN       H        0.310000       1.00800           0   0.00000     -0.301140E-02
      1650 A        104      SER      CA       CT1      0.700000E-01   12.0110           1   0.00000     -0.301140E-02
      1651 A        104      SER      HA       HB       0.900000E-01   1.00800           0   0.00000     -0.301140E-02
      1652 A        104      SER      CB       CT2      0.500000E-01   12.0110           0   0.00000     -0.301140E-02
      1653 A        104      SER      HB1      HA       0.900000E-01   1.00800           0   0.00000     -0.301140E-02
      1654 A        104      SER      HB2      HA       0.900000E-01   1.00800           0   0.00000     -0.301140E-02
      1655 A        104      SER      OG       OH1     -0.660000       15.9990           0   0.00000     -0.301140E-02
      1656 A        104      SER      HG1      H        0.430000       1.00800           0   0.00000     -0.301140E-02
      1657 A        104      SER      C        C        0.510000       12.0110           0   0.00000     -0.301140E-02
      1658 A        104      SER      O        O       -0.510000       15.9990           0   0.00000     -0.301140E-02
      1659 A        105      VAL      N        NH1     -0.470000       14.0070           0   0.00000     -0.301140E-02
      1660 A        105      VAL      HN       H        0.310000       1.00800           0   0.00000     -0.301140E-02
      1661 A        105      VAL      CA       CT1      0.700000E-01   12.0110           1   0.00000     -0.301140E-02
      1662 A        105      VAL      HA       HB       0.900000E-01   1.00800           0   0.00000     -0.301140E-02
      1663 A        105      VAL      CB       CT1     -0.900000E-01   12.0110           0   0.00000     -0.301140E-02
      1664 A        105      VAL      HB       HA       0.900000E-01   1.00800           0   0.00000     -0.301140E-02
      1665 A        105      VAL      CG1      CT3     -0.270000       12.0110           0   0.00000     -0.301140E-02
      1666 A        105      VAL      HG11     HA       0.900000E-01   1.00800           0   0.00000     -0.301140E-02
      1667 A        105      VAL      HG12     HA       0.900000E-01   1.00800           0   0.00000     -0.301140E-02
      1668 A        105      VAL      HG13     HA       0.900000E-01   1.00800           0   0.00000     -0.301140E-02
      1669 A        105      VAL      CG2      CT3     -0.270000       12.0110           0   0.00000     -0.301140E-02
      1670 A        105      VAL      HG21     HA       0.900000E-01   1.00800           0   0.00000     -0.301140E-02
      1671 A        105      VAL      HG22     HA       0.900000E-01   1.00800           0   0.00000     -0.301140E-02
      1672 A        105      VAL      HG23     HA       0.900000E-01   1.00800           0   0.00000     -0.301140E-02
      1673 A        105      VAL      C        C        0.510000       12.0110           0   0.00000     -0.301140E-02
      1674 A        105      VAL      O        O       -0.510000       15.9990           0   0.00000     -0.301140E-02
      1675 A        106      GLY      N        NH1     -0.470000       14.0070           0   0.00000     -0.301140E-02
      1676 A        106      GLY      HN       H        0.310000       1.00800           0   0.00000     -0.301140E-02
      1677 A        106      GLY      CA       CT2     -0.200000E-01   12.0110           1   0.00000     -0.301140E-02
      1678 A        106      GLY      HA1      HB       0.900000E-01   1.00800           0   0.00000     -0.301140E-02
      1679 A        106      GLY      HA2      HB       0.900000E-01   1.00800           0   0.00000     -0.301140E-02
      1680 A        106      GLY      C        C        0.510000       12.0110           0   0.00000     -0.301140E-02
      1681 A        106      GLY      O        O       -0.510000       15.9990           0   0.00000     -0.301140E-02
      1682 A        107      SER      N        NH1     -0.470000       14.0070           0   0.00000     -0.301140E-02
      1683 A        107      SER      HN       H        0.310000       1.00800           0   0.00000     -0.301140E-02
      1684 A        107      SER      CA       CT1      0.700000E-01   12.0110           1   0.00000     -0.301140E-02
      1685 A        107      SER      HA       HB       0.900000E-01   1.00800           0   0.00000     -0.301140E-02
      1686 A        107      SER      CB       CT2      0.500000E-01   12.0110           0   0.00000     -0.301140E-02
      1687 A        107      SER      HB1      HA       0.900000E-01   1.00800           0   0.00000     -0.301140E-02
      1688 A        107      SER      HB2      HA       0.900000E-01   1.00800           0   0.00000     -0.301140E-02
      1689 A        107      SER      OG       OH1     -0.660000       15.9990           0   0.00000     -0.301140E-02
      1690 A        107      SER      HG1      H        0.430000       1.00800           0   0.00000     -0.301140E-02
      1691 A        107      SER      C        C        0.510000       12.0110           0   0.00000     -0.301140E-02
      1692 A        107      SER      O        O       -0.510000       15.9990           0   0.00000     -0.301140E-02
      1693 A        108      LEU      N        NH1     -0.470000       14.0070           0   0.00000     -0.301140E-02
      1694 A        108      LEU      HN       H        0.310000       1.00800           0   0.00000     -0.301140E-02
      1695 A        108      LEU      CA       CT1      0.700000E-01   12.0110           1   0.00000     -0.301140E-02
      1696 A        108      LEU      HA       HB       0.900000E-01   1.00800           0   0.00000     -0.301140E-02
      1697 A        108      LEU      CB       CT2     -0.180000       12.0110           0   0.00000     -0.301140E-02
      1698 A        108      LEU      HB1      HA       0.900000E-01   1.00800           0   0.00000     -0.301140E-02
      1699 A        108      LEU      HB2      HA       0.900000E-01   1.00800           0   0.00000     -0.301140E-02
      1700 A        108      LEU      CG       CT1     -0.900000E-01   12.0110           0   0.00000     -0.301140E-02
      1701 A        108      LEU      HG       HA       0.900000E-01   1.00800           0   0.00000     -0.301140E-02
      1702 A        108      LEU      CD1      CT3     -0.270000       12.0110           0   0.00000     -0.301140E-02
      1703 A        108      LEU      HD11     HA       0.900000E-01   1.00800           0   0.00000     -0.301140E-02
      1704 A        108      LEU      HD12     HA       0.900000E-01   1.00800           0   0.00000     -0.301140E-02
      1705 A        108      LEU      HD13     HA       0.900000E-01   1.00800           0   0.00000     -0.301140E-02
      1706 A        108      LEU      CD2      CT3     -0.270000       12.0110           0   0.00000     -0.301140E-02
      1707 A        108      LEU      HD21     HA       0.900000E-01   1.00800           0   0.00000     -0.301140E-02
      1708 A        108      LEU      HD22     HA       0.900000E-01   1.00800           0   0.00000     -0.301140E-02
      1709 A        108      LEU      HD23     HA       0.900000E-01   1.00800           0   0.00000     -0.301140E-02
      1710 A        108      LEU      C        C        0.510000       12.0110           0   0.00000     -0.301140E-02
      1711 A        108      LEU      O        O       -0.510000       15.9990           0   0.00000     -0.301140E-02
      1712 A        109      PHE      N        NH1     -0.470000       14.0070           0   0.00000     -0.301140E-02
      1713 A        109      PHE      HN       H        0.310000       1.00800           0   0.00000     -0.301140E-02
      1714 A        109      PHE      CA       CT1      0.700000E-01   12.0110           1   0.00000     -0.301140E-02
      1715 A        109      PHE      HA       HB       0.900000E-01   1.00800           0   0.00000     -0.301140E-02
      1716 A        109      PHE      CB       CT2     -0.180000       12.0110           0   0.00000     -0.301140E-02
      1717 A        109      PHE      HB1      HA       0.900000E-01   1.00800           0   0.00000     -0.301140E-02
      1718 A        109      PHE      HB2      HA       0.900000E-01   1.00800           0   0.00000     -0.301140E-02
      1719 A        109      PHE      CG       CA        0.00000       12.0110           0   0.00000     -0.301140E-02
      1720 A        109      PHE      CD1      CA      -0.115000       12.0110           0   0.00000     -0.301140E-02
      1721 A        109      PHE      HD1      HP       0.115000       1.00800           0   0.00000     -0.301140E-02
      1722 A        109      PHE      CE1      CA      -0.115000       12.0110           0   0.00000     -0.301140E-02
      1723 A        109      PHE      HE1      HP       0.115000       1.00800           0   0.00000     -0.301140E-02
      1724 A        109      PHE      CZ       CA      -0.115000       12.0110           0   0.00000     -0.301140E-02
      1725 A        109      PHE      HZ       HP       0.115000       1.00800           0   0.00000     -0.301140E-02
      1726 A        109      PHE      CD2      CA      -0.115000       12.0110           0   0.00000     -0.301140E-02
      1727 A        109      PHE      HD2      HP       0.115000       1.00800           0   0.00000     -0.301140E-02
      1728 A        109      PHE      CE2      CA      -0.115000       12.0110           0   0.00000     -0.301140E-02
      1729 A        109      PHE      HE2      HP       0.115000       1.00800           0   0.00000     -0.301140E-02
      1730 A        109      PHE      C        C        0.510000       12.0110           0   0.00000     -0.301140E-02
      1731 A        109      PHE      O        O       -0.510000       15.9990           0   0.00000     -0.301140E-02
      1732 A        110      LEU      N        NH1     -0.470000       14.0070           0   0.00000     -0.301140E-02
      1733 A        110      LEU      HN       H        0.310000       1.00800           0   0.00000     -0.301140E-02
      1734 A        110      LEU      CA       CT1      0.700000E-01   12.0110           1   0.00000     -0.301140E-02
      1735 A        110      LEU      HA       HB       0.900000E-01   1.00800           0   0.00000     -0.301140E-02
      1736 A        110      LEU      CB       CT2     -0.180000       12.0110           0   0.00000     -0.301140E-02
      1737 A        110      LEU      HB1      HA       0.900000E-01   1.00800           0   0.00000     -0.301140E-02
      1738 A        110      LEU      HB2      HA       0.900000E-01   1.00800           0   0.00000     -0.301140E-02
      1739 A        110      LEU      CG       CT1     -0.900000E-01   12.0110           0   0.00000     -0.301140E-02
      1740 A        110      LEU      HG       HA       0.900000E-01   1.00800           0   0.00000     -0.301140E-02
      1741 A        110      LEU      CD1      CT3     -0.270000       12.0110           0   0.00000     -0.301140E-02
      1742 A        110      LEU      HD11     HA       0.900000E-01   1.00800           0   0.00000     -0.301140E-02
      1743 A        110      LEU      HD12     HA       0.900000E-01   1.00800           0   0.00000     -0.301140E-02
      1744 A        110      LEU      HD13     HA       0.900000E-01   1.00800           0   0.00000     -0.301140E-02
      1745 A        110      LEU      CD2      CT3     -0.270000       12.0110           0   0.00000     -0.301140E-02
      1746 A        110      LEU      HD21     HA       0.900000E-01   1.00800           0   0.00000     -0.301140E-02
      1747 A        110      LEU      HD22     HA       0.900000E-01   1.00800           0   0.00000     -0.301140E-02
      1748 A        110      LEU      HD23     HA       0.900000E-01   1.00800           0   0.00000     -0.301140E-02
      1749 A        110      LEU      C        C        0.510000       12.0110           0   0.00000     -0.301140E-02
      1750 A        110      LEU      O        O       -0.510000       15.9990           0   0.00000     -0.301140E-02
      1751 A        111      ALA      N        NH1     -0.470000       14.0070           0   0.00000     -0.301140E-02
      1752 A        111      ALA      HN       H        0.310000       1.00800           0   0.00000     -0.301140E-02
      1753 A        111      ALA      CA       CT1      0.700000E-01   12.0110           1   0.00000     -0.301140E-02
      1754 A        111      ALA      HA       HB       0.900000E-01   1.00800           0   0.00000     -0.301140E-02
      1755 A        111      ALA      CB       CT3     -0.270000       12.0110           0   0.00000     -0.301140E-02
      1756 A        111      ALA      HB1      HA       0.900000E-01   1.00800           0   0.00000     -0.301140E-02
      1757 A        111      ALA      HB2      HA       0.900000E-01   1.00800           0   0.00000     -0.301140E-02
      1758 A        111      ALA      HB3      HA       0.900000E-01   1.00800           0   0.00000     -0.301140E-02
      1759 A        111      ALA      C        C        0.510000       12.0110           0   0.00000     -0.301140E-02
      1760 A        111      ALA      O        O       -0.510000       15.9990           0   0.00000     -0.301140E-02
      1761 A        112      ALA      N        NH1     -0.470000       14.0070           0   0.00000     -0.301140E-02
      1762 A        112      ALA      HN       H        0.310000       1.00800           0   0.00000     -0.301140E-02
      1763 A        112      ALA      CA       CT1      0.700000E-01   12.0110           1   0.00000     -0.301140E-02
      1764 A        112      ALA      HA       HB       0.900000E-01   1.00800           0   0.00000     -0.301140E-02
      1765 A        112      ALA      CB       CT3     -0.270000       12.0110           0   0.00000     -0.301140E-02
      1766 A        112      ALA      HB1      HA       0.900000E-01   1.00800           0   0.00000     -0.301140E-02
      1767 A        112      ALA      HB2      HA       0.900000E-01   1.00800           0   0.00000     -0.301140E-02
      1768 A        112      ALA      HB3      HA       0.900000E-01   1.00800           0   0.00000     -0.301140E-02
      1769 A        112      ALA      C        C        0.510000       12.0110           0   0.00000     -0.301140E-02
      1770 A        112      ALA      O        O       -0.510000       15.9990           0   0.00000     -0.301140E-02
      1771 A        113      ILE      N        NH1     -0.470000       14.0070           0   0.00000     -0.301140E-02
      1772 A        113      ILE      HN       H        0.310000       1.00800           0   0.00000     -0.301140E-02
      1773 A        113      ILE      CA       CT1      0.700000E-01   12.0110           1   0.00000     -0.301140E-02
      1774 A        113      ILE      HA       HB       0.900000E-01   1.00800           0   0.00000     -0.301140E-02
      1775 A        113      ILE      CB       CT1     -0.900000E-01   12.0110           0   0.00000     -0.301140E-02
      1776 A        113      ILE      HB       HA       0.900000E-01   1.00800           0   0.00000     -0.301140E-02
      1777 A        113      ILE      CG2      CT3     -0.270000       12.0110           0   0.00000     -0.301140E-02
      1778 A        113      ILE      HG21     HA       0.900000E-01   1.00800           0   0.00000     -0.301140E-02
      1779 A        113      ILE      HG22     HA       0.900000E-01   1.00800           0   0.00000     -0.301140E-02
      1780 A        113      ILE      HG23     HA       0.900000E-01   1.00800           0   0.00000     -0.301140E-02
      1781 A        113      ILE      CG1      CT2     -0.180000       12.0110           0   0.00000     -0.301140E-02
      1782 A        113      ILE      HG11     HA       0.900000E-01   1.00800           0   0.00000     -0.301140E-02
      1783 A        113      ILE      HG12     HA       0.900000E-01   1.00800           0   0.00000     -0.301140E-02
      1784 A        113      ILE      CD       CT3     -0.270000       12.0110           0   0.00000     -0.301140E-02
      1785 A        113      ILE      HD1      HA       0.900000E-01   1.00800           0   0.00000     -0.301140E-02
      1786 A        113      ILE      HD2      HA       0.900000E-01   1.00800           0   0.00000     -0.301140E-02
      1787 A        113      ILE      HD3      HA       0.900000E-01   1.00800           0   0.00000     -0.301140E-02
      1788 A        113      ILE      C        C        0.510000       12.0110           0   0.00000     -0.301140E-02
      1789 A        113      ILE      O        O       -0.510000       15.9990           0   0.00000     -0.301140E-02
      1790 A        114      ASP      N        NH1     -0.470000       14.0070           0   0.00000     -0.301140E-02
      1791 A        114      ASP      HN       H        0.310000       1.00800           0   0.00000     -0.301140E-02
      1792 A        114      ASP      CA       CT1      0.700000E-01   12.0110           1   0.00000     -0.301140E-02
      1793 A        114      ASP      HA       HB       0.900000E-01   1.00800           0   0.00000     -0.301140E-02
      1794 A        114      ASP      CB       CT2     -0.280000       12.0110           0   0.00000     -0.301140E-02
      1795 A        114      ASP      HB1      HA       0.900000E-01   1.00800           0   0.00000     -0.301140E-02
      1796 A        114      ASP      HB2      HA       0.900000E-01   1.00800           0   0.00000     -0.301140E-02
      1797 A        114      ASP      CG       CC       0.620000       12.0110           0   0.00000     -0.301140E-02
      1798 A        114      ASP      OD1      OC      -0.760000       15.9990           0   0.00000     -0.301140E-02
      1799 A        114      ASP      OD2      OC      -0.760000       15.9990           0   0.00000     -0.301140E-02
      1800 A        114      ASP      C        C        0.510000       12.0110           0   0.00000     -0.301140E-02
      1801 A        114      ASP      O        O       -0.510000       15.9990           0   0.00000     -0.301140E-02
      1802 A        115      ARG      N        NH1     -0.470000       14.0070           0   0.00000     -0.301140E-02
      1803 A        115      ARG      HN       H        0.310000       1.00800           0   0.00000     -0.301140E-02
      1804 A        115      ARG      CA       CT1      0.700000E-01   12.0110           1   0.00000     -0.301140E-02
      1805 A        115      ARG      HA       HB       0.900000E-01   1.00800           0   0.00000     -0.301140E-02
      1806 A        115      ARG      CB       CT2     -0.180000       12.0110           0   0.00000     -0.301140E-02
      1807 A        115      ARG      HB1      HA       0.900000E-01   1.00800           0   0.00000     -0.301140E-02
      1808 A        115      ARG      HB2      HA       0.900000E-01   1.00800           0   0.00000     -0.301140E-02
      1809 A        115      ARG      CG       CT2     -0.180000       12.0110           0   0.00000     -0.301140E-02
      1810 A        115      ARG      HG1      HA       0.900000E-01   1.00800           0   0.00000     -0.301140E-02
      1811 A        115      ARG      HG2      HA       0.900000E-01   1.00800           0   0.00000     -0.301140E-02
      1812 A        115      ARG      CD       CT2      0.200000       12.0110           0   0.00000     -0.301140E-02
      1813 A        115      ARG      HD1      HA       0.900000E-01   1.00800           0   0.00000     -0.301140E-02
      1814 A        115      ARG      HD2      HA       0.900000E-01   1.00800           0   0.00000     -0.301140E-02
      1815 A        115      ARG      NE       NC2     -0.700000       14.0070           0   0.00000     -0.301140E-02
      1816 A        115      ARG      HE       HC       0.440000       1.00800           0   0.00000     -0.301140E-02
      1817 A        115      ARG      CZ       C        0.640000       12.0110           0   0.00000     -0.301140E-02
      1818 A        115      ARG      NH1      NC2     -0.800000       14.0070           0   0.00000     -0.301140E-02
      1819 A        115      ARG      HH11     HC       0.460000       1.00800           0   0.00000     -0.301140E-02
      1820 A        115      ARG      HH12     HC       0.460000       1.00800           0   0.00000     -0.301140E-02
      1821 A        115      ARG      NH2      NC2     -0.800000       14.0070           0   0.00000     -0.301140E-02
      1822 A        115      ARG      HH21     HC       0.460000       1.00800           0   0.00000     -0.301140E-02
      1823 A        115      ARG      HH22     HC       0.460000       1.00800           0   0.00000     -0.301140E-02
      1824 A        115      ARG      C        C        0.510000       12.0110           0   0.00000     -0.301140E-02
      1825 A        115      ARG      O        O       -0.510000       15.9990           0   0.00000     -0.301140E-02
      1826 A        116      TYR      N        NH1     -0.470000       14.0070           0   0.00000     -0.301140E-02
      1827 A        116      TYR      HN       H        0.310000       1.00800           0   0.00000     -0.301140E-02
      1828 A        116      TYR      CA       CT1      0.700000E-01   12.0110           1   0.00000     -0.301140E-02
      1829 A        116      TYR      HA       HB       0.900000E-01   1.00800           0   0.00000     -0.301140E-02
      1830 A        116      TYR      CB       CT2     -0.180000       12.0110           0   0.00000     -0.301140E-02
      1831 A        116      TYR      HB1      HA       0.900000E-01   1.00800           0   0.00000     -0.301140E-02
      1832 A        116      TYR      HB2      HA       0.900000E-01   1.00800           0   0.00000     -0.301140E-02
      1833 A        116      TYR      CG       CA        0.00000       12.0110           0   0.00000     -0.301140E-02
      1834 A        116      TYR      CD1      CA      -0.115000       12.0110           0   0.00000     -0.301140E-02
      1835 A        116      TYR      HD1      HP       0.115000       1.00800           0   0.00000     -0.301140E-02
      1836 A        116      TYR      CE1      CA      -0.115000       12.0110           0   0.00000     -0.301140E-02
      1837 A        116      TYR      HE1      HP       0.115000       1.00800           0   0.00000     -0.301140E-02
      1838 A        116      TYR      CZ       CA       0.110000       12.0110           0   0.00000     -0.301140E-02
      1839 A        116      TYR      OH       OH1     -0.540000       15.9990           0   0.00000     -0.301140E-02
      1840 A        116      TYR      HH       H        0.430000       1.00800           0   0.00000     -0.301140E-02
      1841 A        116      TYR      CD2      CA      -0.115000       12.0110           0   0.00000     -0.301140E-02
      1842 A        116      TYR      HD2      HP       0.115000       1.00800           0   0.00000     -0.301140E-02
      1843 A        116      TYR      CE2      CA      -0.115000       12.0110           0   0.00000     -0.301140E-02
      1844 A        116      TYR      HE2      HP       0.115000       1.00800           0   0.00000     -0.301140E-02
      1845 A        116      TYR      C        C        0.510000       12.0110           0   0.00000     -0.301140E-02
      1846 A        116      TYR      O        O       -0.510000       15.9990           0   0.00000     -0.301140E-02
      1847 A        117      ILE      N        NH1     -0.470000       14.0070           0   0.00000     -0.301140E-02
      1848 A        117      ILE      HN       H        0.310000       1.00800           0   0.00000     -0.301140E-02
      1849 A        117      ILE      CA       CT1      0.700000E-01   12.0110           1   0.00000     -0.301140E-02
      1850 A        117      ILE      HA       HB       0.900000E-01   1.00800           0   0.00000     -0.301140E-02
      1851 A        117      ILE      CB       CT1     -0.900000E-01   12.0110           0   0.00000     -0.301140E-02
      1852 A        117      ILE      HB       HA       0.900000E-01   1.00800           0   0.00000     -0.301140E-02
      1853 A        117      ILE      CG2      CT3     -0.270000       12.0110           0   0.00000     -0.301140E-02
      1854 A        117      ILE      HG21     HA       0.900000E-01   1.00800           0   0.00000     -0.301140E-02
      1855 A        117      ILE      HG22     HA       0.900000E-01   1.00800           0   0.00000     -0.301140E-02
      1856 A        117      ILE      HG23     HA       0.900000E-01   1.00800           0   0.00000     -0.301140E-02
      1857 A        117      ILE      CG1      CT2     -0.180000       12.0110           0   0.00000     -0.301140E-02
      1858 A        117      ILE      HG11     HA       0.900000E-01   1.00800           0   0.00000     -0.301140E-02
      1859 A        117      ILE      HG12     HA       0.900000E-01   1.00800           0   0.00000     -0.301140E-02
      1860 A        117      ILE      CD       CT3     -0.270000       12.0110           0   0.00000     -0.301140E-02
      1861 A        117      ILE      HD1      HA       0.900000E-01   1.00800           0   0.00000     -0.301140E-02
      1862 A        117      ILE      HD2      HA       0.900000E-01   1.00800           0   0.00000     -0.301140E-02
      1863 A        117      ILE      HD3      HA       0.900000E-01   1.00800           0   0.00000     -0.301140E-02
      1864 A        117      ILE      C        C        0.510000       12.0110           0   0.00000     -0.301140E-02
      1865 A        117      ILE      O        O       -0.510000       15.9990           0   0.00000     -0.301140E-02
      1866 A        118      SER      N        NH1     -0.470000       14.0070           0   0.00000     -0.301140E-02
      1867 A        118      SER      HN       H        0.310000       1.00800           0   0.00000     -0.301140E-02
      1868 A        118      SER      CA       CT1      0.700000E-01   12.0110           1   0.00000     -0.301140E-02
      1869 A        118      SER      HA       HB       0.900000E-01   1.00800           0   0.00000     -0.301140E-02
      1870 A        118      SER      CB       CT2      0.500000E-01   12.0110           0   0.00000     -0.301140E-02
      1871 A        118      SER      HB1      HA       0.900000E-01   1.00800           0   0.00000     -0.301140E-02
      1872 A        118      SER      HB2      HA       0.900000E-01   1.00800           0   0.00000     -0.301140E-02
      1873 A        118      SER      OG       OH1     -0.660000       15.9990           0   0.00000     -0.301140E-02
      1874 A        118      SER      HG1      H        0.430000       1.00800           0   0.00000     -0.301140E-02
      1875 A        118      SER      C        C        0.510000       12.0110           0   0.00000     -0.301140E-02
      1876 A        118      SER      O        O       -0.510000       15.9990           0   0.00000     -0.301140E-02
      1877 A        119      ILE      N        NH1     -0.470000       14.0070           0   0.00000     -0.301140E-02
      1878 A        119      ILE      HN       H        0.310000       1.00800           0   0.00000     -0.301140E-02
      1879 A        119      ILE      CA       CT1      0.700000E-01   12.0110           1   0.00000     -0.301140E-02
      1880 A        119      ILE      HA       HB       0.900000E-01   1.00800           0   0.00000     -0.301140E-02
      1881 A        119      ILE      CB       CT1     -0.900000E-01   12.0110           0   0.00000     -0.301140E-02
      1882 A        119      ILE      HB       HA       0.900000E-01   1.00800           0   0.00000     -0.301140E-02
      1883 A        119      ILE      CG2      CT3     -0.270000       12.0110           0   0.00000     -0.301140E-02
      1884 A        119      ILE      HG21     HA       0.900000E-01   1.00800           0   0.00000     -0.301140E-02
      1885 A        119      ILE      HG22     HA       0.900000E-01   1.00800           0   0.00000     -0.301140E-02
      1886 A        119      ILE      HG23     HA       0.900000E-01   1.00800           0   0.00000     -0.301140E-02
      1887 A        119      ILE      CG1      CT2     -0.180000       12.0110           0   0.00000     -0.301140E-02
      1888 A        119      ILE      HG11     HA       0.900000E-01   1.00800           0   0.00000     -0.301140E-02
      1889 A        119      ILE      HG12     HA       0.900000E-01   1.00800           0   0.00000     -0.301140E-02
      1890 A        119      ILE      CD       CT3     -0.270000       12.0110           0   0.00000     -0.301140E-02
      1891 A        119      ILE      HD1      HA       0.900000E-01   1.00800           0   0.00000     -0.301140E-02
      1892 A        119      ILE      HD2      HA       0.900000E-01   1.00800           0   0.00000     -0.301140E-02
      1893 A        119      ILE      HD3      HA       0.900000E-01   1.00800           0   0.00000     -0.301140E-02
      1894 A        119      ILE      C        C        0.510000       12.0110           0   0.00000     -0.301140E-02
      1895 A        119      ILE      O        O       -0.510000       15.9990           0   0.00000     -0.301140E-02
      1896 A        120      HSD      N        NH1     -0.470000       14.0070           0   0.00000     -0.301140E-02
      1897 A        120      HSD      HN       H        0.310000       1.00800           0   0.00000     -0.301140E-02
      1898 A        120      HSD      CA       CT1      0.700000E-01   12.0110           1   0.00000     -0.301140E-02
      1899 A        120      HSD      HA       HB       0.900000E-01   1.00800           0   0.00000     -0.301140E-02
      1900 A        120      HSD      CB       CT2     -0.900000E-01   12.0110           0   0.00000     -0.301140E-02
      1901 A        120      HSD      HB1      HA       0.900000E-01   1.00800           0   0.00000     -0.301140E-02
      1902 A        120      HSD      HB2      HA       0.900000E-01   1.00800           0   0.00000     -0.301140E-02
      1903 A        120      HSD      ND1      NR1     -0.360000       14.0070           0   0.00000     -0.301140E-02
      1904 A        120      HSD      HD1      H        0.320000       1.00800           0   0.00000     -0.301140E-02
      1905 A        120      HSD      CG       CPH1    -0.500000E-01   12.0110           0   0.00000     -0.301140E-02
      1906 A        120      HSD      CE1      CPH2     0.250000       12.0110           0   0.00000     -0.301140E-02
      1907 A        120      HSD      HE1      HR1      0.130000       1.00800           0   0.00000     -0.301140E-02
      1908 A        120      HSD      NE2      NR2     -0.700000       14.0070           0   0.00000     -0.301140E-02
      1909 A        120      HSD      CD2      CPH1     0.220000       12.0110           0   0.00000     -0.301140E-02
      1910 A        120      HSD      HD2      HR3      0.100000       1.00800           0   0.00000     -0.301140E-02
      1911 A        120      HSD      C        C        0.510000       12.0110           0   0.00000     -0.301140E-02
      1912 A        120      HSD      O        O       -0.510000       15.9990           0   0.00000     -0.301140E-02
      1913 A        121      ARG      N        NH1     -0.470000       14.0070           0   0.00000     -0.301140E-02
      1914 A        121      ARG      HN       H        0.310000       1.00800           0   0.00000     -0.301140E-02
      1915 A        121      ARG      CA       CT1      0.700000E-01   12.0110           1   0.00000     -0.301140E-02
      1916 A        121      ARG      HA       HB       0.900000E-01   1.00800           0   0.00000     -0.301140E-02
      1917 A        121      ARG      CB       CT2     -0.180000       12.0110           0   0.00000     -0.301140E-02
      1918 A        121      ARG      HB1      HA       0.900000E-01   1.00800           0   0.00000     -0.301140E-02
      1919 A        121      ARG      HB2      HA       0.900000E-01   1.00800           0   0.00000     -0.301140E-02
      1920 A        121      ARG      CG       CT2     -0.180000       12.0110           0   0.00000     -0.301140E-02
      1921 A        121      ARG      HG1      HA       0.900000E-01   1.00800           0   0.00000     -0.301140E-02
      1922 A        121      ARG      HG2      HA       0.900000E-01   1.00800           0   0.00000     -0.301140E-02
      1923 A        121      ARG      CD       CT2      0.200000       12.0110           0   0.00000     -0.301140E-02
      1924 A        121      ARG      HD1      HA       0.900000E-01   1.00800           0   0.00000     -0.301140E-02
      1925 A        121      ARG      HD2      HA       0.900000E-01   1.00800           0   0.00000     -0.301140E-02
      1926 A        121      ARG      NE       NC2     -0.700000       14.0070           0   0.00000     -0.301140E-02
      1927 A        121      ARG      HE       HC       0.440000       1.00800           0   0.00000     -0.301140E-02
      1928 A        121      ARG      CZ       C        0.640000       12.0110           0   0.00000     -0.301140E-02
      1929 A        121      ARG      NH1      NC2     -0.800000       14.0070           0   0.00000     -0.301140E-02
      1930 A        121      ARG      HH11     HC       0.460000       1.00800           0   0.00000     -0.301140E-02
      1931 A        121      ARG      HH12     HC       0.460000       1.00800           0   0.00000     -0.301140E-02
      1932 A        121      ARG      NH2      NC2     -0.800000       14.0070           0   0.00000     -0.301140E-02
      1933 A        121      ARG      HH21     HC       0.460000       1.00800           0   0.00000     -0.301140E-02
      1934 A        121      ARG      HH22     HC       0.460000       1.00800           0   0.00000     -0.301140E-02
      1935 A        121      ARG      C        C        0.510000       12.0110           0   0.00000     -0.301140E-02
      1936 A        121      ARG      O        O       -0.510000       15.9990           0   0.00000     -0.301140E-02
      1937 A        122      PRO      N        N       -0.290000       14.0070           0   0.00000     -0.301140E-02
      1938 A        122      PRO      CD       CP3       0.00000       12.0110           0   0.00000     -0.301140E-02
      1939 A        122      PRO      HD1      HA       0.900000E-01   1.00800           0   0.00000     -0.301140E-02
      1940 A        122      PRO      HD2      HA       0.900000E-01   1.00800           0   0.00000     -0.301140E-02
      1941 A        122      PRO      CA       CP1      0.200000E-01   12.0110           1   0.00000     -0.301140E-02
      1942 A        122      PRO      HA       HB       0.900000E-01   1.00800           0   0.00000     -0.301140E-02
      1943 A        122      PRO      CB       CP2     -0.180000       12.0110           0   0.00000     -0.301140E-02
      1944 A        122      PRO      HB1      HA       0.900000E-01   1.00800           0   0.00000     -0.301140E-02
      1945 A        122      PRO      HB2      HA       0.900000E-01   1.00800           0   0.00000     -0.301140E-02
      1946 A        122      PRO      CG       CP2     -0.180000       12.0110           0   0.00000     -0.301140E-02
      1947 A        122      PRO      HG1      HA       0.900000E-01   1.00800           0   0.00000     -0.301140E-02
      1948 A        122      PRO      HG2      HA       0.900000E-01   1.00800           0   0.00000     -0.301140E-02
      1949 A        122      PRO      C        C        0.510000       12.0110           0   0.00000     -0.301140E-02
      1950 A        122      PRO      O        O       -0.510000       15.9990           0   0.00000     -0.301140E-02
      1951 A        123      LEU      N        NH1     -0.470000       14.0070           0   0.00000     -0.301140E-02
      1952 A        123      LEU      HN       H        0.310000       1.00800           0   0.00000     -0.301140E-02
      1953 A        123      LEU      CA       CT1      0.700000E-01   12.0110           1   0.00000     -0.301140E-02
      1954 A        123      LEU      HA       HB       0.900000E-01   1.00800           0   0.00000     -0.301140E-02
      1955 A        123      LEU      CB       CT2     -0.180000       12.0110           0   0.00000     -0.301140E-02
      1956 A        123      LEU      HB1      HA       0.900000E-01   1.00800           0   0.00000     -0.301140E-02
      1957 A        123      LEU      HB2      HA       0.900000E-01   1.00800           0   0.00000     -0.301140E-02
      1958 A        123      LEU      CG       CT1     -0.900000E-01   12.0110           0   0.00000     -0.301140E-02
      1959 A        123      LEU      HG       HA       0.900000E-01   1.00800           0   0.00000     -0.301140E-02
      1960 A        123      LEU      CD1      CT3     -0.270000       12.0110           0   0.00000     -0.301140E-02
      1961 A        123      LEU      HD11     HA       0.900000E-01   1.00800           0   0.00000     -0.301140E-02
      1962 A        123      LEU      HD12     HA       0.900000E-01   1.00800           0   0.00000     -0.301140E-02
      1963 A        123      LEU      HD13     HA       0.900000E-01   1.00800           0   0.00000     -0.301140E-02
      1964 A        123      LEU      CD2      CT3     -0.270000       12.0110           0   0.00000     -0.301140E-02
      1965 A        123      LEU      HD21     HA       0.900000E-01   1.00800           0   0.00000     -0.301140E-02
      1966 A        123      LEU      HD22     HA       0.900000E-01   1.00800           0   0.00000     -0.301140E-02
      1967 A        123      LEU      HD23     HA       0.900000E-01   1.00800           0   0.00000     -0.301140E-02
      1968 A        123      LEU      C        C        0.510000       12.0110           0   0.00000     -0.301140E-02
      1969 A        123      LEU      O        O       -0.510000       15.9990           0   0.00000     -0.301140E-02
      1970 A        124      ALA      N        NH1     -0.470000       14.0070           0   0.00000     -0.301140E-02
      1971 A        124      ALA      HN       H        0.310000       1.00800           0   0.00000     -0.301140E-02
      1972 A        124      ALA      CA       CT1      0.700000E-01   12.0110           1   0.00000     -0.301140E-02
      1973 A        124      ALA      HA       HB       0.900000E-01   1.00800           0   0.00000     -0.301140E-02
      1974 A        124      ALA      CB       CT3     -0.270000       12.0110           0   0.00000     -0.301140E-02
      1975 A        124      ALA      HB1      HA       0.900000E-01   1.00800           0   0.00000     -0.301140E-02
      1976 A        124      ALA      HB2      HA       0.900000E-01   1.00800           0   0.00000     -0.301140E-02
      1977 A        124      ALA      HB3      HA       0.900000E-01   1.00800           0   0.00000     -0.301140E-02
      1978 A        124      ALA      C        C        0.510000       12.0110           0   0.00000     -0.301140E-02
      1979 A        124      ALA      O        O       -0.510000       15.9990           0   0.00000     -0.301140E-02
      1980 A        125      TYR      N        NH1     -0.470000       14.0070           0   0.00000     -0.301140E-02
      1981 A        125      TYR      HN       H        0.310000       1.00800           0   0.00000     -0.301140E-02
      1982 A        125      TYR      CA       CT1      0.700000E-01   12.0110           1   0.00000     -0.301140E-02
      1983 A        125      TYR      HA       HB       0.900000E-01   1.00800           0   0.00000     -0.301140E-02
      1984 A        125      TYR      CB       CT2     -0.180000       12.0110           0   0.00000     -0.301140E-02
      1985 A        125      TYR      HB1      HA       0.900000E-01   1.00800           0   0.00000     -0.301140E-02
      1986 A        125      TYR      HB2      HA       0.900000E-01   1.00800           0   0.00000     -0.301140E-02
      1987 A        125      TYR      CG       CA        0.00000       12.0110           0   0.00000     -0.301140E-02
      1988 A        125      TYR      CD1      CA      -0.115000       12.0110           0   0.00000     -0.301140E-02
      1989 A        125      TYR      HD1      HP       0.115000       1.00800           0   0.00000     -0.301140E-02
      1990 A        125      TYR      CE1      CA      -0.115000       12.0110           0   0.00000     -0.301140E-02
      1991 A        125      TYR      HE1      HP       0.115000       1.00800           0   0.00000     -0.301140E-02
      1992 A        125      TYR      CZ       CA       0.110000       12.0110           0   0.00000     -0.301140E-02
      1993 A        125      TYR      OH       OH1     -0.540000       15.9990           0   0.00000     -0.301140E-02
      1994 A        125      TYR      HH       H        0.430000       1.00800           0   0.00000     -0.301140E-02
      1995 A        125      TYR      CD2      CA      -0.115000       12.0110           0   0.00000     -0.301140E-02
      1996 A        125      TYR      HD2      HP       0.115000       1.00800           0   0.00000     -0.301140E-02
      1997 A        125      TYR      CE2      CA      -0.115000       12.0110           0   0.00000     -0.301140E-02
      1998 A        125      TYR      HE2      HP       0.115000       1.00800           0   0.00000     -0.301140E-02
      1999 A        125      TYR      C        C        0.510000       12.0110           0   0.00000     -0.301140E-02
      2000 A        125      TYR      O        O       -0.510000       15.9990           0   0.00000     -0.301140E-02
      2001 A        126      LYS      N        NH1     -0.470000       14.0070           0   0.00000     -0.301140E-02
      2002 A        126      LYS      HN       H        0.310000       1.00800           0   0.00000     -0.301140E-02
      2003 A        126      LYS      CA       CT1      0.700000E-01   12.0110           1   0.00000     -0.301140E-02
      2004 A        126      LYS      HA       HB       0.900000E-01   1.00800           0   0.00000     -0.301140E-02
      2005 A        126      LYS      CB       CT2     -0.180000       12.0110           0   0.00000     -0.301140E-02
      2006 A        126      LYS      HB1      HA       0.900000E-01   1.00800           0   0.00000     -0.301140E-02
      2007 A        126      LYS      HB2      HA       0.900000E-01   1.00800           0   0.00000     -0.301140E-02
      2008 A        126      LYS      CG       CT2     -0.180000       12.0110           0   0.00000     -0.301140E-02
      2009 A        126      LYS      HG1      HA       0.900000E-01   1.00800           0   0.00000     -0.301140E-02
      2010 A        126      LYS      HG2      HA       0.900000E-01   1.00800           0   0.00000     -0.301140E-02
      2011 A        126      LYS      CD       CT2     -0.180000       12.0110           0   0.00000     -0.301140E-02
      2012 A        126      LYS      HD1      HA       0.900000E-01   1.00800           0   0.00000     -0.301140E-02
      2013 A        126      LYS      HD2      HA       0.900000E-01   1.00800           0   0.00000     -0.301140E-02
      2014 A        126      LYS      CE       CT2      0.210000       12.0110           0   0.00000     -0.301140E-02
      2015 A        126      LYS      HE1      HA       0.500000E-01   1.00800           0   0.00000     -0.301140E-02
      2016 A        126      LYS      HE2      HA       0.500000E-01   1.00800           0   0.00000     -0.301140E-02
      2017 A        126      LYS      NZ       NH3     -0.300000       14.0070           0   0.00000     -0.301140E-02
      2018 A        126      LYS      HZ1      HC       0.330000       1.00800           0   0.00000     -0.301140E-02
      2019 A        126      LYS      HZ2      HC       0.330000       1.00800           0   0.00000     -0.301140E-02
      2020 A        126      LYS      HZ3      HC       0.330000       1.00800           0   0.00000     -0.301140E-02
      2021 A        126      LYS      C        C        0.510000       12.0110           0   0.00000     -0.301140E-02
      2022 A        126      LYS      O        O       -0.510000       15.9990           0   0.00000     -0.301140E-02
      2023 A        127      ARG      N        NH1     -0.470000       14.0070           0   0.00000     -0.301140E-02
      2024 A        127      ARG      HN       H        0.310000       1.00800           0   0.00000     -0.301140E-02
      2025 A        127      ARG      CA       CT1      0.700000E-01   12.0110           1   0.00000     -0.301140E-02
      2026 A        127      ARG      HA       HB       0.900000E-01   1.00800           0   0.00000     -0.301140E-02
      2027 A        127      ARG      CB       CT2     -0.180000       12.0110           0   0.00000     -0.301140E-02
      2028 A        127      ARG      HB1      HA       0.900000E-01   1.00800           0   0.00000     -0.301140E-02
      2029 A        127      ARG      HB2      HA       0.900000E-01   1.00800           0   0.00000     -0.301140E-02
      2030 A        127      ARG      CG       CT2     -0.180000       12.0110           0   0.00000     -0.301140E-02
      2031 A        127      ARG      HG1      HA       0.900000E-01   1.00800           0   0.00000     -0.301140E-02
      2032 A        127      ARG      HG2      HA       0.900000E-01   1.00800           0   0.00000     -0.301140E-02
      2033 A        127      ARG      CD       CT2      0.200000       12.0110           0   0.00000     -0.301140E-02
      2034 A        127      ARG      HD1      HA       0.900000E-01   1.00800           0   0.00000     -0.301140E-02
      2035 A        127      ARG      HD2      HA       0.900000E-01   1.00800           0   0.00000     -0.301140E-02
      2036 A        127      ARG      NE       NC2     -0.700000       14.0070           0   0.00000     -0.301140E-02
      2037 A        127      ARG      HE       HC       0.440000       1.00800           0   0.00000     -0.301140E-02
      2038 A        127      ARG      CZ       C        0.640000       12.0110           0   0.00000     -0.301140E-02
      2039 A        127      ARG      NH1      NC2     -0.800000       14.0070           0   0.00000     -0.301140E-02
      2040 A        127      ARG      HH11     HC       0.460000       1.00800           0   0.00000     -0.301140E-02
      2041 A        127      ARG      HH12     HC       0.460000       1.00800           0   0.00000     -0.301140E-02
      2042 A        127      ARG      NH2      NC2     -0.800000       14.0070           0   0.00000     -0.301140E-02
      2043 A        127      ARG      HH21     HC       0.460000       1.00800           0   0.00000     -0.301140E-02
      2044 A        127      ARG      HH22     HC       0.460000       1.00800           0   0.00000     -0.301140E-02
      2045 A        127      ARG      C        C        0.510000       12.0110           0   0.00000     -0.301140E-02
      2046 A        127      ARG      O        O       -0.510000       15.9990           0   0.00000     -0.301140E-02
      2047 A        128      ILE      N        NH1     -0.470000       14.0070           0   0.00000     -0.301140E-02
      2048 A        128      ILE      HN       H        0.310000       1.00800           0   0.00000     -0.301140E-02
      2049 A        128      ILE      CA       CT1      0.700000E-01   12.0110           1   0.00000     -0.301140E-02
      2050 A        128      ILE      HA       HB       0.900000E-01   1.00800           0   0.00000     -0.301140E-02
      2051 A        128      ILE      CB       CT1     -0.900000E-01   12.0110           0   0.00000     -0.301140E-02
      2052 A        128      ILE      HB       HA       0.900000E-01   1.00800           0   0.00000     -0.301140E-02
      2053 A        128      ILE      CG2      CT3     -0.270000       12.0110           0   0.00000     -0.301140E-02
      2054 A        128      ILE      HG21     HA       0.900000E-01   1.00800           0   0.00000     -0.301140E-02
      2055 A        128      ILE      HG22     HA       0.900000E-01   1.00800           0   0.00000     -0.301140E-02
      2056 A        128      ILE      HG23     HA       0.900000E-01   1.00800           0   0.00000     -0.301140E-02
      2057 A        128      ILE      CG1      CT2     -0.180000       12.0110           0   0.00000     -0.301140E-02
      2058 A        128      ILE      HG11     HA       0.900000E-01   1.00800           0   0.00000     -0.301140E-02
      2059 A        128      ILE      HG12     HA       0.900000E-01   1.00800           0   0.00000     -0.301140E-02
      2060 A        128      ILE      CD       CT3     -0.270000       12.0110           0   0.00000     -0.301140E-02
      2061 A        128      ILE      HD1      HA       0.900000E-01   1.00800           0   0.00000     -0.301140E-02
      2062 A        128      ILE      HD2      HA       0.900000E-01   1.00800           0   0.00000     -0.301140E-02
      2063 A        128      ILE      HD3      HA       0.900000E-01   1.00800           0   0.00000     -0.301140E-02
      2064 A        128      ILE      C        C        0.510000       12.0110           0   0.00000     -0.301140E-02
      2065 A        128      ILE      O        O       -0.510000       15.9990           0   0.00000     -0.301140E-02
      2066 A        129      VAL      N        NH1     -0.470000       14.0070           0   0.00000     -0.301140E-02
      2067 A        129      VAL      HN       H        0.310000       1.00800           0   0.00000     -0.301140E-02
      2068 A        129      VAL      CA       CT1      0.700000E-01   12.0110           1   0.00000     -0.301140E-02
      2069 A        129      VAL      HA       HB       0.900000E-01   1.00800           0   0.00000     -0.301140E-02
      2070 A        129      VAL      CB       CT1     -0.900000E-01   12.0110           0   0.00000     -0.301140E-02
      2071 A        129      VAL      HB       HA       0.900000E-01   1.00800           0   0.00000     -0.301140E-02
      2072 A        129      VAL      CG1      CT3     -0.270000       12.0110           0   0.00000     -0.301140E-02
      2073 A        129      VAL      HG11     HA       0.900000E-01   1.00800           0   0.00000     -0.301140E-02
      2074 A        129      VAL      HG12     HA       0.900000E-01   1.00800           0   0.00000     -0.301140E-02
      2075 A        129      VAL      HG13     HA       0.900000E-01   1.00800           0   0.00000     -0.301140E-02
      2076 A        129      VAL      CG2      CT3     -0.270000       12.0110           0   0.00000     -0.301140E-02
      2077 A        129      VAL      HG21     HA       0.900000E-01   1.00800           0   0.00000     -0.301140E-02
      2078 A        129      VAL      HG22     HA       0.900000E-01   1.00800           0   0.00000     -0.301140E-02
      2079 A        129      VAL      HG23     HA       0.900000E-01   1.00800           0   0.00000     -0.301140E-02
      2080 A        129      VAL      C        C        0.510000       12.0110           0   0.00000     -0.301140E-02
      2081 A        129      VAL      O        O       -0.510000       15.9990           0   0.00000     -0.301140E-02
      2082 A        130      THR      N        NH1     -0.470000       14.0070           0   0.00000     -0.301140E-02
      2083 A        130      THR      HN       H        0.310000       1.00800           0   0.00000     -0.301140E-02
      2084 A        130      THR      CA       CT1      0.700000E-01   12.0110           1   0.00000     -0.301140E-02
      2085 A        130      THR      HA       HB       0.900000E-01   1.00800           0   0.00000     -0.301140E-02
      2086 A        130      THR      CB       CT1      0.140000       12.0110           0   0.00000     -0.301140E-02
      2087 A        130      THR      HB       HA       0.900000E-01   1.00800           0   0.00000     -0.301140E-02
      2088 A        130      THR      OG1      OH1     -0.660000       15.9990           0   0.00000     -0.301140E-02
      2089 A        130      THR      HG1      H        0.430000       1.00800           0   0.00000     -0.301140E-02
      2090 A        130      THR      CG2      CT3     -0.270000       12.0110           0   0.00000     -0.301140E-02
      2091 A        130      THR      HG21     HA       0.900000E-01   1.00800           0   0.00000     -0.301140E-02
      2092 A        130      THR      HG22     HA       0.900000E-01   1.00800           0   0.00000     -0.301140E-02
      2093 A        130      THR      HG23     HA       0.900000E-01   1.00800           0   0.00000     -0.301140E-02
      2094 A        130      THR      C        C        0.510000       12.0110           0   0.00000     -0.301140E-02
      2095 A        130      THR      O        O       -0.510000       15.9990           0   0.00000     -0.301140E-02
      2096 A        131      ARG      N        NH1     -0.470000       14.0070           0   0.00000     -0.301140E-02
      2097 A        131      ARG      HN       H        0.310000       1.00800           0   0.00000     -0.301140E-02
      2098 A        131      ARG      CA       CT1      0.700000E-01   12.0110           1   0.00000     -0.301140E-02
      2099 A        131      ARG      HA       HB       0.900000E-01   1.00800           0   0.00000     -0.301140E-02
      2100 A        131      ARG      CB       CT2     -0.180000       12.0110           0   0.00000     -0.301140E-02
      2101 A        131      ARG      HB1      HA       0.900000E-01   1.00800           0   0.00000     -0.301140E-02
      2102 A        131      ARG      HB2      HA       0.900000E-01   1.00800           0   0.00000     -0.301140E-02
      2103 A        131      ARG      CG       CT2     -0.180000       12.0110           0   0.00000     -0.301140E-02
      2104 A        131      ARG      HG1      HA       0.900000E-01   1.00800           0   0.00000     -0.301140E-02
      2105 A        131      ARG      HG2      HA       0.900000E-01   1.00800           0   0.00000     -0.301140E-02
      2106 A        131      ARG      CD       CT2      0.200000       12.0110           0   0.00000     -0.301140E-02
      2107 A        131      ARG      HD1      HA       0.900000E-01   1.00800           0   0.00000     -0.301140E-02
      2108 A        131      ARG      HD2      HA       0.900000E-01   1.00800           0   0.00000     -0.301140E-02
      2109 A        131      ARG      NE       NC2     -0.700000       14.0070           0   0.00000     -0.301140E-02
      2110 A        131      ARG      HE       HC       0.440000       1.00800           0   0.00000     -0.301140E-02
      2111 A        131      ARG      CZ       C        0.640000       12.0110           0   0.00000     -0.301140E-02
      2112 A        131      ARG      NH1      NC2     -0.800000       14.0070           0   0.00000     -0.301140E-02
      2113 A        131      ARG      HH11     HC       0.460000       1.00800           0   0.00000     -0.301140E-02
      2114 A        131      ARG      HH12     HC       0.460000       1.00800           0   0.00000     -0.301140E-02
      2115 A        131      ARG      NH2      NC2     -0.800000       14.0070           0   0.00000     -0.301140E-02
      2116 A        131      ARG      HH21     HC       0.460000       1.00800           0   0.00000     -0.301140E-02
      2117 A        131      ARG      HH22     HC       0.460000       1.00800           0   0.00000     -0.301140E-02
      2118 A        131      ARG      C        C        0.510000       12.0110           0   0.00000     -0.301140E-02
      2119 A        131      ARG      O        O       -0.510000       15.9990           0   0.00000     -0.301140E-02
      2120 A        132      PRO      N        N       -0.290000       14.0070           0   0.00000     -0.301140E-02
      2121 A        132      PRO      CD       CP3       0.00000       12.0110           0   0.00000     -0.301140E-02
      2122 A        132      PRO      HD1      HA       0.900000E-01   1.00800           0   0.00000     -0.301140E-02
      2123 A        132      PRO      HD2      HA       0.900000E-01   1.00800           0   0.00000     -0.301140E-02
      2124 A        132      PRO      CA       CP1      0.200000E-01   12.0110           1   0.00000     -0.301140E-02
      2125 A        132      PRO      HA       HB       0.900000E-01   1.00800           0   0.00000     -0.301140E-02
      2126 A        132      PRO      CB       CP2     -0.180000       12.0110           0   0.00000     -0.301140E-02
      2127 A        132      PRO      HB1      HA       0.900000E-01   1.00800           0   0.00000     -0.301140E-02
      2128 A        132      PRO      HB2      HA       0.900000E-01   1.00800           0   0.00000     -0.301140E-02
      2129 A        132      PRO      CG       CP2     -0.180000       12.0110           0   0.00000     -0.301140E-02
      2130 A        132      PRO      HG1      HA       0.900000E-01   1.00800           0   0.00000     -0.301140E-02
      2131 A        132      PRO      HG2      HA       0.900000E-01   1.00800           0   0.00000     -0.301140E-02
      2132 A        132      PRO      C        C        0.510000       12.0110           0   0.00000     -0.301140E-02
      2133 A        132      PRO      O        O       -0.510000       15.9990           0   0.00000     -0.301140E-02
      2134 A        133      LYS      N        NH1     -0.470000       14.0070           0   0.00000     -0.301140E-02
      2135 A        133      LYS      HN       H        0.310000       1.00800           0   0.00000     -0.301140E-02
      2136 A        133      LYS      CA       CT1      0.700000E-01   12.0110           1   0.00000     -0.301140E-02
      2137 A        133      LYS      HA       HB       0.900000E-01   1.00800           0   0.00000     -0.301140E-02
      2138 A        133      LYS      CB       CT2     -0.180000       12.0110           0   0.00000     -0.301140E-02
      2139 A        133      LYS      HB1      HA       0.900000E-01   1.00800           0   0.00000     -0.301140E-02
      2140 A        133      LYS      HB2      HA       0.900000E-01   1.00800           0   0.00000     -0.301140E-02
      2141 A        133      LYS      CG       CT2     -0.180000       12.0110           0   0.00000     -0.301140E-02
      2142 A        133      LYS      HG1      HA       0.900000E-01   1.00800           0   0.00000     -0.301140E-02
      2143 A        133      LYS      HG2      HA       0.900000E-01   1.00800           0   0.00000     -0.301140E-02
      2144 A        133      LYS      CD       CT2     -0.180000       12.0110           0   0.00000     -0.301140E-02
      2145 A        133      LYS      HD1      HA       0.900000E-01   1.00800           0   0.00000     -0.301140E-02
      2146 A        133      LYS      HD2      HA       0.900000E-01   1.00800           0   0.00000     -0.301140E-02
      2147 A        133      LYS      CE       CT2      0.210000       12.0110           0   0.00000     -0.301140E-02
      2148 A        133      LYS      HE1      HA       0.500000E-01   1.00800           0   0.00000     -0.301140E-02
      2149 A        133      LYS      HE2      HA       0.500000E-01   1.00800           0   0.00000     -0.301140E-02
      2150 A        133      LYS      NZ       NH3     -0.300000       14.0070           0   0.00000     -0.301140E-02
      2151 A        133      LYS      HZ1      HC       0.330000       1.00800           0   0.00000     -0.301140E-02
      2152 A        133      LYS      HZ2      HC       0.330000       1.00800           0   0.00000     -0.301140E-02
      2153 A        133      LYS      HZ3      HC       0.330000       1.00800           0   0.00000     -0.301140E-02
      2154 A        133      LYS      C        C        0.510000       12.0110           0   0.00000     -0.301140E-02
      2155 A        133      LYS      O        O       -0.510000       15.9990           0   0.00000     -0.301140E-02
      2156 A        134      ALA      N        NH1     -0.470000       14.0070           0   0.00000     -0.301140E-02
      2157 A        134      ALA      HN       H        0.310000       1.00800           0   0.00000     -0.301140E-02
      2158 A        134      ALA      CA       CT1      0.700000E-01   12.0110           1   0.00000     -0.301140E-02
      2159 A        134      ALA      HA       HB       0.900000E-01   1.00800           0   0.00000     -0.301140E-02
      2160 A        134      ALA      CB       CT3     -0.270000       12.0110           0   0.00000     -0.301140E-02
      2161 A        134      ALA      HB1      HA       0.900000E-01   1.00800           0   0.00000     -0.301140E-02
      2162 A        134      ALA      HB2      HA       0.900000E-01   1.00800           0   0.00000     -0.301140E-02
      2163 A        134      ALA      HB3      HA       0.900000E-01   1.00800           0   0.00000     -0.301140E-02
      2164 A        134      ALA      C        C        0.510000       12.0110           0   0.00000     -0.301140E-02
      2165 A        134      ALA      O        O       -0.510000       15.9990           0   0.00000     -0.301140E-02
      2166 A        135      VAL      N        NH1     -0.470000       14.0070           0   0.00000     -0.301140E-02
      2167 A        135      VAL      HN       H        0.310000       1.00800           0   0.00000     -0.301140E-02
      2168 A        135      VAL      CA       CT1      0.700000E-01   12.0110           1   0.00000     -0.301140E-02
      2169 A        135      VAL      HA       HB       0.900000E-01   1.00800           0   0.00000     -0.301140E-02
      2170 A        135      VAL      CB       CT1     -0.900000E-01   12.0110           0   0.00000     -0.301140E-02
      2171 A        135      VAL      HB       HA       0.900000E-01   1.00800           0   0.00000     -0.301140E-02
      2172 A        135      VAL      CG1      CT3     -0.270000       12.0110           0   0.00000     -0.301140E-02
      2173 A        135      VAL      HG11     HA       0.900000E-01   1.00800           0   0.00000     -0.301140E-02
      2174 A        135      VAL      HG12     HA       0.900000E-01   1.00800           0   0.00000     -0.301140E-02
      2175 A        135      VAL      HG13     HA       0.900000E-01   1.00800           0   0.00000     -0.301140E-02
      2176 A        135      VAL      CG2      CT3     -0.270000       12.0110           0   0.00000     -0.301140E-02
      2177 A        135      VAL      HG21     HA       0.900000E-01   1.00800           0   0.00000     -0.301140E-02
      2178 A        135      VAL      HG22     HA       0.900000E-01   1.00800           0   0.00000     -0.301140E-02
      2179 A        135      VAL      HG23     HA       0.900000E-01   1.00800           0   0.00000     -0.301140E-02
      2180 A        135      VAL      C        C        0.510000       12.0110           0   0.00000     -0.301140E-02
      2181 A        135      VAL      O        O       -0.510000       15.9990           0   0.00000     -0.301140E-02
      2182 A        136      VAL      N        NH1     -0.470000       14.0070           0   0.00000     -0.301140E-02
      2183 A        136      VAL      HN       H        0.310000       1.00800           0   0.00000     -0.301140E-02
      2184 A        136      VAL      CA       CT1      0.700000E-01   12.0110           1   0.00000     -0.301140E-02
      2185 A        136      VAL      HA       HB       0.900000E-01   1.00800           0   0.00000     -0.301140E-02
      2186 A        136      VAL      CB       CT1     -0.900000E-01   12.0110           0   0.00000     -0.301140E-02
      2187 A        136      VAL      HB       HA       0.900000E-01   1.00800           0   0.00000     -0.301140E-02
      2188 A        136      VAL      CG1      CT3     -0.270000       12.0110           0   0.00000     -0.301140E-02
      2189 A        136      VAL      HG11     HA       0.900000E-01   1.00800           0   0.00000     -0.301140E-02
      2190 A        136      VAL      HG12     HA       0.900000E-01   1.00800           0   0.00000     -0.301140E-02
      2191 A        136      VAL      HG13     HA       0.900000E-01   1.00800           0   0.00000     -0.301140E-02
      2192 A        136      VAL      CG2      CT3     -0.270000       12.0110           0   0.00000     -0.301140E-02
      2193 A        136      VAL      HG21     HA       0.900000E-01   1.00800           0   0.00000     -0.301140E-02
      2194 A        136      VAL      HG22     HA       0.900000E-01   1.00800           0   0.00000     -0.301140E-02
      2195 A        136      VAL      HG23     HA       0.900000E-01   1.00800           0   0.00000     -0.301140E-02
      2196 A        136      VAL      C        C        0.510000       12.0110           0   0.00000     -0.301140E-02
      2197 A        136      VAL      O        O       -0.510000       15.9990           0   0.00000     -0.301140E-02
      2198 A        137      ALA      N        NH1     -0.470000       14.0070           0   0.00000     -0.301140E-02
      2199 A        137      ALA      HN       H        0.310000       1.00800           0   0.00000     -0.301140E-02
      2200 A        137      ALA      CA       CT1      0.700000E-01   12.0110           1   0.00000     -0.301140E-02
      2201 A        137      ALA      HA       HB       0.900000E-01   1.00800           0   0.00000     -0.301140E-02
      2202 A        137      ALA      CB       CT3     -0.270000       12.0110           0   0.00000     -0.301140E-02
      2203 A        137      ALA      HB1      HA       0.900000E-01   1.00800           0   0.00000     -0.301140E-02
      2204 A        137      ALA      HB2      HA       0.900000E-01   1.00800           0   0.00000     -0.301140E-02
      2205 A        137      ALA      HB3      HA       0.900000E-01   1.00800           0   0.00000     -0.301140E-02
      2206 A        137      ALA      C        C        0.510000       12.0110           0   0.00000     -0.301140E-02
      2207 A        137      ALA      O        O       -0.510000       15.9990           0   0.00000     -0.301140E-02
      2208 A        138      PHE      N        NH1     -0.470000       14.0070           0   0.00000     -0.301140E-02
      2209 A        138      PHE      HN       H        0.310000       1.00800           0   0.00000     -0.301140E-02
      2210 A        138      PHE      CA       CT1      0.700000E-01   12.0110           1   0.00000     -0.301140E-02
      2211 A        138      PHE      HA       HB       0.900000E-01   1.00800           0   0.00000     -0.301140E-02
      2212 A        138      PHE      CB       CT2     -0.180000       12.0110           0   0.00000     -0.301140E-02
      2213 A        138      PHE      HB1      HA       0.900000E-01   1.00800           0   0.00000     -0.301140E-02
      2214 A        138      PHE      HB2      HA       0.900000E-01   1.00800           0   0.00000     -0.301140E-02
      2215 A        138      PHE      CG       CA        0.00000       12.0110           0   0.00000     -0.301140E-02
      2216 A        138      PHE      CD1      CA      -0.115000       12.0110           0   0.00000     -0.301140E-02
      2217 A        138      PHE      HD1      HP       0.115000       1.00800           0   0.00000     -0.301140E-02
      2218 A        138      PHE      CE1      CA      -0.115000       12.0110           0   0.00000     -0.301140E-02
      2219 A        138      PHE      HE1      HP       0.115000       1.00800           0   0.00000     -0.301140E-02
      2220 A        138      PHE      CZ       CA      -0.115000       12.0110           0   0.00000     -0.301140E-02
      2221 A        138      PHE      HZ       HP       0.115000       1.00800           0   0.00000     -0.301140E-02
      2222 A        138      PHE      CD2      CA      -0.115000       12.0110           0   0.00000     -0.301140E-02
      2223 A        138      PHE      HD2      HP       0.115000       1.00800           0   0.00000     -0.301140E-02
      2224 A        138      PHE      CE2      CA      -0.115000       12.0110           0   0.00000     -0.301140E-02
      2225 A        138      PHE      HE2      HP       0.115000       1.00800           0   0.00000     -0.301140E-02
      2226 A        138      PHE      C        C        0.510000       12.0110           0   0.00000     -0.301140E-02
      2227 A        138      PHE      O        O       -0.510000       15.9990           0   0.00000     -0.301140E-02
      2228 A        139      CYS      N        NH1     -0.470000       14.0070           0   0.00000     -0.301140E-02
      2229 A        139      CYS      HN       H        0.310000       1.00800           0   0.00000     -0.301140E-02
      2230 A        139      CYS      CA       CT1      0.700000E-01   12.0110           1   0.00000     -0.301140E-02
      2231 A        139      CYS      HA       HB       0.900000E-01   1.00800           0   0.00000     -0.301140E-02
      2232 A        139      CYS      CB       CT2     -0.110000       12.0110           0   0.00000     -0.301140E-02
      2233 A        139      CYS      HB1      HA       0.900000E-01   1.00800           0   0.00000     -0.301140E-02
      2234 A        139      CYS      HB2      HA       0.900000E-01   1.00800           0   0.00000     -0.301140E-02
      2235 A        139      CYS      SG       S       -0.230000       32.0600           0   0.00000     -0.301140E-02
      2236 A        139      CYS      HG1      HS       0.160000       1.00800           0   0.00000     -0.301140E-02
      2237 A        139      CYS      C        C        0.510000       12.0110           0   0.00000     -0.301140E-02
      2238 A        139      CYS      O        O       -0.510000       15.9990           0   0.00000     -0.301140E-02
      2239 A        140      LEU      N        NH1     -0.470000       14.0070           0   0.00000     -0.301140E-02
      2240 A        140      LEU      HN       H        0.310000       1.00800           0   0.00000     -0.301140E-02
      2241 A        140      LEU      CA       CT1      0.700000E-01   12.0110           1   0.00000     -0.301140E-02
      2242 A        140      LEU      HA       HB       0.900000E-01   1.00800           0   0.00000     -0.301140E-02
      2243 A        140      LEU      CB       CT2     -0.180000       12.0110           0   0.00000     -0.301140E-02
      2244 A        140      LEU      HB1      HA       0.900000E-01   1.00800           0   0.00000     -0.301140E-02
      2245 A        140      LEU      HB2      HA       0.900000E-01   1.00800           0   0.00000     -0.301140E-02
      2246 A        140      LEU      CG       CT1     -0.900000E-01   12.0110           0   0.00000     -0.301140E-02
      2247 A        140      LEU      HG       HA       0.900000E-01   1.00800           0   0.00000     -0.301140E-02
      2248 A        140      LEU      CD1      CT3     -0.270000       12.0110           0   0.00000     -0.301140E-02
      2249 A        140      LEU      HD11     HA       0.900000E-01   1.00800           0   0.00000     -0.301140E-02
      2250 A        140      LEU      HD12     HA       0.900000E-01   1.00800           0   0.00000     -0.301140E-02
      2251 A        140      LEU      HD13     HA       0.900000E-01   1.00800           0   0.00000     -0.301140E-02
      2252 A        140      LEU      CD2      CT3     -0.270000       12.0110           0   0.00000     -0.301140E-02
      2253 A        140      LEU      HD21     HA       0.900000E-01   1.00800           0   0.00000     -0.301140E-02
      2254 A        140      LEU      HD22     HA       0.900000E-01   1.00800           0   0.00000     -0.301140E-02
      2255 A        140      LEU      HD23     HA       0.900000E-01   1.00800           0   0.00000     -0.301140E-02
      2256 A        140      LEU      C        C        0.510000       12.0110           0   0.00000     -0.301140E-02
      2257 A        140      LEU      O        O       -0.510000       15.9990           0   0.00000     -0.301140E-02
      2258 A        141      MET      N        NH1     -0.470000       14.0070           0   0.00000     -0.301140E-02
      2259 A        141      MET      HN       H        0.310000       1.00800           0   0.00000     -0.301140E-02
      2260 A        141      MET      CA       CT1      0.700000E-01   12.0110           1   0.00000     -0.301140E-02
      2261 A        141      MET      HA       HB       0.900000E-01   1.00800           0   0.00000     -0.301140E-02
      2262 A        141      MET      CB       CT2     -0.180000       12.0110           0   0.00000     -0.301140E-02
      2263 A        141      MET      HB1      HA       0.900000E-01   1.00800           0   0.00000     -0.301140E-02
      2264 A        141      MET      HB2      HA       0.900000E-01   1.00800           0   0.00000     -0.301140E-02
      2265 A        141      MET      CG       CT2     -0.140000       12.0110           0   0.00000     -0.301140E-02
      2266 A        141      MET      HG1      HA       0.900000E-01   1.00800           0   0.00000     -0.301140E-02
      2267 A        141      MET      HG2      HA       0.900000E-01   1.00800           0   0.00000     -0.301140E-02
      2268 A        141      MET      SD       S       -0.900000E-01   32.0600           0   0.00000     -0.301140E-02
      2269 A        141      MET      CE       CT3     -0.220000       12.0110           0   0.00000     -0.301140E-02
      2270 A        141      MET      HE1      HA       0.900000E-01   1.00800           0   0.00000     -0.301140E-02
      2271 A        141      MET      HE2      HA       0.900000E-01   1.00800           0   0.00000     -0.301140E-02
      2272 A        141      MET      HE3      HA       0.900000E-01   1.00800           0   0.00000     -0.301140E-02
      2273 A        141      MET      C        C        0.510000       12.0110           0   0.00000     -0.301140E-02
      2274 A        141      MET      O        O       -0.510000       15.9990           0   0.00000     -0.301140E-02
      2275 A        142      TRP      N        NH1     -0.470000       14.0070           0   0.00000     -0.301140E-02
      2276 A        142      TRP      HN       H        0.310000       1.00800           0   0.00000     -0.301140E-02
      2277 A        142      TRP      CA       CT1      0.700000E-01   12.0110           1   0.00000     -0.301140E-02
      2278 A        142      TRP      HA       HB       0.900000E-01   1.00800           0   0.00000     -0.301140E-02
      2279 A        142      TRP      CB       CT2     -0.180000       12.0110           0   0.00000     -0.301140E-02
      2280 A        142      TRP      HB1      HA       0.900000E-01   1.00800           0   0.00000     -0.301140E-02
      2281 A        142      TRP      HB2      HA       0.900000E-01   1.00800           0   0.00000     -0.301140E-02
      2282 A        142      TRP      CG       CY      -0.300000E-01   12.0110           0   0.00000     -0.301140E-02
      2283 A        142      TRP      CD1      CA       0.350000E-01   12.0110           0   0.00000     -0.301140E-02
      2284 A        142      TRP      HD1      HP       0.115000       1.00800           0   0.00000     -0.301140E-02
      2285 A        142      TRP      NE1      NY      -0.610000       14.0070           0   0.00000     -0.301140E-02
      2286 A        142      TRP      HE1      H        0.380000       1.00800           0   0.00000     -0.301140E-02
      2287 A        142      TRP      CE2      CPT      0.130000       12.0110           0   0.00000     -0.301140E-02
      2288 A        142      TRP      CD2      CPT     -0.200000E-01   12.0110           0   0.00000     -0.301140E-02
      2289 A        142      TRP      CE3      CA      -0.115000       12.0110           0   0.00000     -0.301140E-02
      2290 A        142      TRP      HE3      HP       0.115000       1.00800           0   0.00000     -0.301140E-02
      2291 A        142      TRP      CZ3      CA      -0.115000       12.0110           0   0.00000     -0.301140E-02
      2292 A        142      TRP      HZ3      HP       0.115000       1.00800           0   0.00000     -0.301140E-02
      2293 A        142      TRP      CZ2      CA      -0.115000       12.0110           0   0.00000     -0.301140E-02
      2294 A        142      TRP      HZ2      HP       0.115000       1.00800           0   0.00000     -0.301140E-02
      2295 A        142      TRP      CH2      CA      -0.115000       12.0110           0   0.00000     -0.301140E-02
      2296 A        142      TRP      HH2      HP       0.115000       1.00800           0   0.00000     -0.301140E-02
      2297 A        142      TRP      C        C        0.510000       12.0110           0   0.00000     -0.301140E-02
      2298 A        142      TRP      O        O       -0.510000       15.9990           0   0.00000     -0.301140E-02
      2299 A        143      THR      N        NH1     -0.470000       14.0070           0   0.00000     -0.301140E-02
      2300 A        143      THR      HN       H        0.310000       1.00800           0   0.00000     -0.301140E-02
      2301 A        143      THR      CA       CT1      0.700000E-01   12.0110           1   0.00000     -0.301140E-02
      2302 A        143      THR      HA       HB       0.900000E-01   1.00800           0   0.00000     -0.301140E-02
      2303 A        143      THR      CB       CT1      0.140000       12.0110           0   0.00000     -0.301140E-02
      2304 A        143      THR      HB       HA       0.900000E-01   1.00800           0   0.00000     -0.301140E-02
      2305 A        143      THR      OG1      OH1     -0.660000       15.9990           0   0.00000     -0.301140E-02
      2306 A        143      THR      HG1      H        0.430000       1.00800           0   0.00000     -0.301140E-02
      2307 A        143      THR      CG2      CT3     -0.270000       12.0110           0   0.00000     -0.301140E-02
      2308 A        143      THR      HG21     HA       0.900000E-01   1.00800           0   0.00000     -0.301140E-02
      2309 A        143      THR      HG22     HA       0.900000E-01   1.00800           0   0.00000     -0.301140E-02
      2310 A        143      THR      HG23     HA       0.900000E-01   1.00800           0   0.00000     -0.301140E-02
      2311 A        143      THR      C        C        0.510000       12.0110           0   0.00000     -0.301140E-02
      2312 A        143      THR      O        O       -0.510000       15.9990           0   0.00000     -0.301140E-02
      2313 A        144      ILE      N        NH1     -0.470000       14.0070           0   0.00000     -0.301140E-02
      2314 A        144      ILE      HN       H        0.310000       1.00800           0   0.00000     -0.301140E-02
      2315 A        144      ILE      CA       CT1      0.700000E-01   12.0110           1   0.00000     -0.301140E-02
      2316 A        144      ILE      HA       HB       0.900000E-01   1.00800           0   0.00000     -0.301140E-02
      2317 A        144      ILE      CB       CT1     -0.900000E-01   12.0110           0   0.00000     -0.301140E-02
      2318 A        144      ILE      HB       HA       0.900000E-01   1.00800           0   0.00000     -0.301140E-02
      2319 A        144      ILE      CG2      CT3     -0.270000       12.0110           0   0.00000     -0.301140E-02
      2320 A        144      ILE      HG21     HA       0.900000E-01   1.00800           0   0.00000     -0.301140E-02
      2321 A        144      ILE      HG22     HA       0.900000E-01   1.00800           0   0.00000     -0.301140E-02
      2322 A        144      ILE      HG23     HA       0.900000E-01   1.00800           0   0.00000     -0.301140E-02
      2323 A        144      ILE      CG1      CT2     -0.180000       12.0110           0   0.00000     -0.301140E-02
      2324 A        144      ILE      HG11     HA       0.900000E-01   1.00800           0   0.00000     -0.301140E-02
      2325 A        144      ILE      HG12     HA       0.900000E-01   1.00800           0   0.00000     -0.301140E-02
      2326 A        144      ILE      CD       CT3     -0.270000       12.0110           0   0.00000     -0.301140E-02
      2327 A        144      ILE      HD1      HA       0.900000E-01   1.00800           0   0.00000     -0.301140E-02
      2328 A        144      ILE      HD2      HA       0.900000E-01   1.00800           0   0.00000     -0.301140E-02
      2329 A        144      ILE      HD3      HA       0.900000E-01   1.00800           0   0.00000     -0.301140E-02
      2330 A        144      ILE      C        C        0.510000       12.0110           0   0.00000     -0.301140E-02
      2331 A        144      ILE      O        O       -0.510000       15.9990           0   0.00000     -0.301140E-02
      2332 A        145      ALA      N        NH1     -0.470000       14.0070           0   0.00000     -0.301140E-02
      2333 A        145      ALA      HN       H        0.310000       1.00800           0   0.00000     -0.301140E-02
      2334 A        145      ALA      CA       CT1      0.700000E-01   12.0110           1   0.00000     -0.301140E-02
      2335 A        145      ALA      HA       HB       0.900000E-01   1.00800           0   0.00000     -0.301140E-02
      2336 A        145      ALA      CB       CT3     -0.270000       12.0110           0   0.00000     -0.301140E-02
      2337 A        145      ALA      HB1      HA       0.900000E-01   1.00800           0   0.00000     -0.301140E-02
      2338 A        145      ALA      HB2      HA       0.900000E-01   1.00800           0   0.00000     -0.301140E-02
      2339 A        145      ALA      HB3      HA       0.900000E-01   1.00800           0   0.00000     -0.301140E-02
      2340 A        145      ALA      C        C        0.510000       12.0110           0   0.00000     -0.301140E-02
      2341 A        145      ALA      O        O       -0.510000       15.9990           0   0.00000     -0.301140E-02
      2342 A        146      ILE      N        NH1     -0.470000       14.0070           0   0.00000     -0.301140E-02
      2343 A        146      ILE      HN       H        0.310000       1.00800           0   0.00000     -0.301140E-02
      2344 A        146      ILE      CA       CT1      0.700000E-01   12.0110           1   0.00000     -0.301140E-02
      2345 A        146      ILE      HA       HB       0.900000E-01   1.00800           0   0.00000     -0.301140E-02
      2346 A        146      ILE      CB       CT1     -0.900000E-01   12.0110           0   0.00000     -0.301140E-02
      2347 A        146      ILE      HB       HA       0.900000E-01   1.00800           0   0.00000     -0.301140E-02
      2348 A        146      ILE      CG2      CT3     -0.270000       12.0110           0   0.00000     -0.301140E-02
      2349 A        146      ILE      HG21     HA       0.900000E-01   1.00800           0   0.00000     -0.301140E-02
      2350 A        146      ILE      HG22     HA       0.900000E-01   1.00800           0   0.00000     -0.301140E-02
      2351 A        146      ILE      HG23     HA       0.900000E-01   1.00800           0   0.00000     -0.301140E-02
      2352 A        146      ILE      CG1      CT2     -0.180000       12.0110           0   0.00000     -0.301140E-02
      2353 A        146      ILE      HG11     HA       0.900000E-01   1.00800           0   0.00000     -0.301140E-02
      2354 A        146      ILE      HG12     HA       0.900000E-01   1.00800           0   0.00000     -0.301140E-02
      2355 A        146      ILE      CD       CT3     -0.270000       12.0110           0   0.00000     -0.301140E-02
      2356 A        146      ILE      HD1      HA       0.900000E-01   1.00800           0   0.00000     -0.301140E-02
      2357 A        146      ILE      HD2      HA       0.900000E-01   1.00800           0   0.00000     -0.301140E-02
      2358 A        146      ILE      HD3      HA       0.900000E-01   1.00800           0   0.00000     -0.301140E-02
      2359 A        146      ILE      C        C        0.510000       12.0110           0   0.00000     -0.301140E-02
      2360 A        146      ILE      O        O       -0.510000       15.9990           0   0.00000     -0.301140E-02
      2361 A        147      VAL      N        NH1     -0.470000       14.0070           0   0.00000     -0.301140E-02
      2362 A        147      VAL      HN       H        0.310000       1.00800           0   0.00000     -0.301140E-02
      2363 A        147      VAL      CA       CT1      0.700000E-01   12.0110           1   0.00000     -0.301140E-02
      2364 A        147      VAL      HA       HB       0.900000E-01   1.00800           0   0.00000     -0.301140E-02
      2365 A        147      VAL      CB       CT1     -0.900000E-01   12.0110           0   0.00000     -0.301140E-02
      2366 A        147      VAL      HB       HA       0.900000E-01   1.00800           0   0.00000     -0.301140E-02
      2367 A        147      VAL      CG1      CT3     -0.270000       12.0110           0   0.00000     -0.301140E-02
      2368 A        147      VAL      HG11     HA       0.900000E-01   1.00800           0   0.00000     -0.301140E-02
      2369 A        147      VAL      HG12     HA       0.900000E-01   1.00800           0   0.00000     -0.301140E-02
      2370 A        147      VAL      HG13     HA       0.900000E-01   1.00800           0   0.00000     -0.301140E-02
      2371 A        147      VAL      CG2      CT3     -0.270000       12.0110           0   0.00000     -0.301140E-02
      2372 A        147      VAL      HG21     HA       0.900000E-01   1.00800           0   0.00000     -0.301140E-02
      2373 A        147      VAL      HG22     HA       0.900000E-01   1.00800           0   0.00000     -0.301140E-02
      2374 A        147      VAL      HG23     HA       0.900000E-01   1.00800           0   0.00000     -0.301140E-02
      2375 A        147      VAL      C        C        0.510000       12.0110           0   0.00000     -0.301140E-02
      2376 A        147      VAL      O        O       -0.510000       15.9990           0   0.00000     -0.301140E-02
      2377 A        148      ILE      N        NH1     -0.470000       14.0070           0   0.00000     -0.301140E-02
      2378 A        148      ILE      HN       H        0.310000       1.00800           0   0.00000     -0.301140E-02
      2379 A        148      ILE      CA       CT1      0.700000E-01   12.0110           1   0.00000     -0.301140E-02
      2380 A        148      ILE      HA       HB       0.900000E-01   1.00800           0   0.00000     -0.301140E-02
      2381 A        148      ILE      CB       CT1     -0.900000E-01   12.0110           0   0.00000     -0.301140E-02
      2382 A        148      ILE      HB       HA       0.900000E-01   1.00800           0   0.00000     -0.301140E-02
      2383 A        148      ILE      CG2      CT3     -0.270000       12.0110           0   0.00000     -0.301140E-02
      2384 A        148      ILE      HG21     HA       0.900000E-01   1.00800           0   0.00000     -0.301140E-02
      2385 A        148      ILE      HG22     HA       0.900000E-01   1.00800           0   0.00000     -0.301140E-02
      2386 A        148      ILE      HG23     HA       0.900000E-01   1.00800           0   0.00000     -0.301140E-02
      2387 A        148      ILE      CG1      CT2     -0.180000       12.0110           0   0.00000     -0.301140E-02
      2388 A        148      ILE      HG11     HA       0.900000E-01   1.00800           0   0.00000     -0.301140E-02
      2389 A        148      ILE      HG12     HA       0.900000E-01   1.00800           0   0.00000     -0.301140E-02
      2390 A        148      ILE      CD       CT3     -0.270000       12.0110           0   0.00000     -0.301140E-02
      2391 A        148      ILE      HD1      HA       0.900000E-01   1.00800           0   0.00000     -0.301140E-02
      2392 A        148      ILE      HD2      HA       0.900000E-01   1.00800           0   0.00000     -0.301140E-02
      2393 A        148      ILE      HD3      HA       0.900000E-01   1.00800           0   0.00000     -0.301140E-02
      2394 A        148      ILE      C        C        0.510000       12.0110           0   0.00000     -0.301140E-02
      2395 A        148      ILE      O        O       -0.510000       15.9990           0   0.00000     -0.301140E-02
      2396 A        149      ALA      N        NH1     -0.470000       14.0070           0   0.00000     -0.301140E-02
      2397 A        149      ALA      HN       H        0.310000       1.00800           0   0.00000     -0.301140E-02
      2398 A        149      ALA      CA       CT1      0.700000E-01   12.0110           1   0.00000     -0.301140E-02
      2399 A        149      ALA      HA       HB       0.900000E-01   1.00800           0   0.00000     -0.301140E-02
      2400 A        149      ALA      CB       CT3     -0.270000       12.0110           0   0.00000     -0.301140E-02
      2401 A        149      ALA      HB1      HA       0.900000E-01   1.00800           0   0.00000     -0.301140E-02
      2402 A        149      ALA      HB2      HA       0.900000E-01   1.00800           0   0.00000     -0.301140E-02
      2403 A        149      ALA      HB3      HA       0.900000E-01   1.00800           0   0.00000     -0.301140E-02
      2404 A        149      ALA      C        C        0.510000       12.0110           0   0.00000     -0.301140E-02
      2405 A        149      ALA      O        O       -0.510000       15.9990           0   0.00000     -0.301140E-02
      2406 A        150      VAL      N        NH1     -0.470000       14.0070           0   0.00000     -0.301140E-02
      2407 A        150      VAL      HN       H        0.310000       1.00800           0   0.00000     -0.301140E-02
      2408 A        150      VAL      CA       CT1      0.700000E-01   12.0110           1   0.00000     -0.301140E-02
      2409 A        150      VAL      HA       HB       0.900000E-01   1.00800           0   0.00000     -0.301140E-02
      2410 A        150      VAL      CB       CT1     -0.900000E-01   12.0110           0   0.00000     -0.301140E-02
      2411 A        150      VAL      HB       HA       0.900000E-01   1.00800           0   0.00000     -0.301140E-02
      2412 A        150      VAL      CG1      CT3     -0.270000       12.0110           0   0.00000     -0.301140E-02
      2413 A        150      VAL      HG11     HA       0.900000E-01   1.00800           0   0.00000     -0.301140E-02
      2414 A        150      VAL      HG12     HA       0.900000E-01   1.00800           0   0.00000     -0.301140E-02
      2415 A        150      VAL      HG13     HA       0.900000E-01   1.00800           0   0.00000     -0.301140E-02
      2416 A        150      VAL      CG2      CT3     -0.270000       12.0110           0   0.00000     -0.301140E-02
      2417 A        150      VAL      HG21     HA       0.900000E-01   1.00800           0   0.00000     -0.301140E-02
      2418 A        150      VAL      HG22     HA       0.900000E-01   1.00800           0   0.00000     -0.301140E-02
      2419 A        150      VAL      HG23     HA       0.900000E-01   1.00800           0   0.00000     -0.301140E-02
      2420 A        150      VAL      C        C        0.510000       12.0110           0   0.00000     -0.301140E-02
      2421 A        150      VAL      O        O       -0.510000       15.9990           0   0.00000     -0.301140E-02
      2422 A        151      LEU      N        NH1     -0.470000       14.0070           0   0.00000     -0.301140E-02
      2423 A        151      LEU      HN       H        0.310000       1.00800           0   0.00000     -0.301140E-02
      2424 A        151      LEU      CA       CT1      0.700000E-01   12.0110           1   0.00000     -0.301140E-02
      2425 A        151      LEU      HA       HB       0.900000E-01   1.00800           0   0.00000     -0.301140E-02
      2426 A        151      LEU      CB       CT2     -0.180000       12.0110           0   0.00000     -0.301140E-02
      2427 A        151      LEU      HB1      HA       0.900000E-01   1.00800           0   0.00000     -0.301140E-02
      2428 A        151      LEU      HB2      HA       0.900000E-01   1.00800           0   0.00000     -0.301140E-02
      2429 A        151      LEU      CG       CT1     -0.900000E-01   12.0110           0   0.00000     -0.301140E-02
      2430 A        151      LEU      HG       HA       0.900000E-01   1.00800           0   0.00000     -0.301140E-02
      2431 A        151      LEU      CD1      CT3     -0.270000       12.0110           0   0.00000     -0.301140E-02
      2432 A        151      LEU      HD11     HA       0.900000E-01   1.00800           0   0.00000     -0.301140E-02
      2433 A        151      LEU      HD12     HA       0.900000E-01   1.00800           0   0.00000     -0.301140E-02
      2434 A        151      LEU      HD13     HA       0.900000E-01   1.00800           0   0.00000     -0.301140E-02
      2435 A        151      LEU      CD2      CT3     -0.270000       12.0110           0   0.00000     -0.301140E-02
      2436 A        151      LEU      HD21     HA       0.900000E-01   1.00800           0   0.00000     -0.301140E-02
      2437 A        151      LEU      HD22     HA       0.900000E-01   1.00800           0   0.00000     -0.301140E-02
      2438 A        151      LEU      HD23     HA       0.900000E-01   1.00800           0   0.00000     -0.301140E-02
      2439 A        151      LEU      C        C        0.510000       12.0110           0   0.00000     -0.301140E-02
      2440 A        151      LEU      O        O       -0.510000       15.9990           0   0.00000     -0.301140E-02
      2441 A        152      PRO      N        N       -0.290000       14.0070           0   0.00000     -0.301140E-02
      2442 A        152      PRO      CD       CP3       0.00000       12.0110           0   0.00000     -0.301140E-02
      2443 A        152      PRO      HD1      HA       0.900000E-01   1.00800           0   0.00000     -0.301140E-02
      2444 A        152      PRO      HD2      HA       0.900000E-01   1.00800           0   0.00000     -0.301140E-02
      2445 A        152      PRO      CA       CP1      0.200000E-01   12.0110           1   0.00000     -0.301140E-02
      2446 A        152      PRO      HA       HB       0.900000E-01   1.00800           0   0.00000     -0.301140E-02
      2447 A        152      PRO      CB       CP2     -0.180000       12.0110           0   0.00000     -0.301140E-02
      2448 A        152      PRO      HB1      HA       0.900000E-01   1.00800           0   0.00000     -0.301140E-02
      2449 A        152      PRO      HB2      HA       0.900000E-01   1.00800           0   0.00000     -0.301140E-02
      2450 A        152      PRO      CG       CP2     -0.180000       12.0110           0   0.00000     -0.301140E-02
      2451 A        152      PRO      HG1      HA       0.900000E-01   1.00800           0   0.00000     -0.301140E-02
      2452 A        152      PRO      HG2      HA       0.900000E-01   1.00800           0   0.00000     -0.301140E-02
      2453 A        152      PRO      C        C        0.510000       12.0110           0   0.00000     -0.301140E-02
      2454 A        152      PRO      O        O       -0.510000       15.9990           0   0.00000     -0.301140E-02
      2455 A        153      LEU      N        NH1     -0.470000       14.0070           0   0.00000     -0.301140E-02
      2456 A        153      LEU      HN       H        0.310000       1.00800           0   0.00000     -0.301140E-02
      2457 A        153      LEU      CA       CT1      0.700000E-01   12.0110           1   0.00000     -0.301140E-02
      2458 A        153      LEU      HA       HB       0.900000E-01   1.00800           0   0.00000     -0.301140E-02
      2459 A        153      LEU      CB       CT2     -0.180000       12.0110           0   0.00000     -0.301140E-02
      2460 A        153      LEU      HB1      HA       0.900000E-01   1.00800           0   0.00000     -0.301140E-02
      2461 A        153      LEU      HB2      HA       0.900000E-01   1.00800           0   0.00000     -0.301140E-02
      2462 A        153      LEU      CG       CT1     -0.900000E-01   12.0110           0   0.00000     -0.301140E-02
      2463 A        153      LEU      HG       HA       0.900000E-01   1.00800           0   0.00000     -0.301140E-02
      2464 A        153      LEU      CD1      CT3     -0.270000       12.0110           0   0.00000     -0.301140E-02
      2465 A        153      LEU      HD11     HA       0.900000E-01   1.00800           0   0.00000     -0.301140E-02
      2466 A        153      LEU      HD12     HA       0.900000E-01   1.00800           0   0.00000     -0.301140E-02
      2467 A        153      LEU      HD13     HA       0.900000E-01   1.00800           0   0.00000     -0.301140E-02
      2468 A        153      LEU      CD2      CT3     -0.270000       12.0110           0   0.00000     -0.301140E-02
      2469 A        153      LEU      HD21     HA       0.900000E-01   1.00800           0   0.00000     -0.301140E-02
      2470 A        153      LEU      HD22     HA       0.900000E-01   1.00800           0   0.00000     -0.301140E-02
      2471 A        153      LEU      HD23     HA       0.900000E-01   1.00800           0   0.00000     -0.301140E-02
      2472 A        153      LEU      C        C        0.510000       12.0110           0   0.00000     -0.301140E-02
      2473 A        153      LEU      O        O       -0.510000       15.9990           0   0.00000     -0.301140E-02
      2474 A        154      LEU      N        NH1     -0.470000       14.0070           0   0.00000     -0.301140E-02
      2475 A        154      LEU      HN       H        0.310000       1.00800           0   0.00000     -0.301140E-02
      2476 A        154      LEU      CA       CT1      0.700000E-01   12.0110           1   0.00000     -0.301140E-02
      2477 A        154      LEU      HA       HB       0.900000E-01   1.00800           0   0.00000     -0.301140E-02
      2478 A        154      LEU      CB       CT2     -0.180000       12.0110           0   0.00000     -0.301140E-02
      2479 A        154      LEU      HB1      HA       0.900000E-01   1.00800           0   0.00000     -0.301140E-02
      2480 A        154      LEU      HB2      HA       0.900000E-01   1.00800           0   0.00000     -0.301140E-02
      2481 A        154      LEU      CG       CT1     -0.900000E-01   12.0110           0   0.00000     -0.301140E-02
      2482 A        154      LEU      HG       HA       0.900000E-01   1.00800           0   0.00000     -0.301140E-02
      2483 A        154      LEU      CD1      CT3     -0.270000       12.0110           0   0.00000     -0.301140E-02
      2484 A        154      LEU      HD11     HA       0.900000E-01   1.00800           0   0.00000     -0.301140E-02
      2485 A        154      LEU      HD12     HA       0.900000E-01   1.00800           0   0.00000     -0.301140E-02
      2486 A        154      LEU      HD13     HA       0.900000E-01   1.00800           0   0.00000     -0.301140E-02
      2487 A        154      LEU      CD2      CT3     -0.270000       12.0110           0   0.00000     -0.301140E-02
      2488 A        154      LEU      HD21     HA       0.900000E-01   1.00800           0   0.00000     -0.301140E-02
      2489 A        154      LEU      HD22     HA       0.900000E-01   1.00800           0   0.00000     -0.301140E-02
      2490 A        154      LEU      HD23     HA       0.900000E-01   1.00800           0   0.00000     -0.301140E-02
      2491 A        154      LEU      C        C        0.510000       12.0110           0   0.00000     -0.301140E-02
      2492 A        154      LEU      O        O       -0.510000       15.9990           0   0.00000     -0.301140E-02
      2493 A        155      GLY      N        NH1     -0.470000       14.0070           0   0.00000     -0.301140E-02
      2494 A        155      GLY      HN       H        0.310000       1.00800           0   0.00000     -0.301140E-02
      2495 A        155      GLY      CA       CT2     -0.200000E-01   12.0110           1   0.00000     -0.301140E-02
      2496 A        155      GLY      HA1      HB       0.900000E-01   1.00800           0   0.00000     -0.301140E-02
      2497 A        155      GLY      HA2      HB       0.900000E-01   1.00800           0   0.00000     -0.301140E-02
      2498 A        155      GLY      C        C        0.510000       12.0110           0   0.00000     -0.301140E-02
      2499 A        155      GLY      O        O       -0.510000       15.9990           0   0.00000     -0.301140E-02
      2500 A        156      TRP      N        NH1     -0.470000       14.0070           0   0.00000     -0.301140E-02
      2501 A        156      TRP      HN       H        0.310000       1.00800           0   0.00000     -0.301140E-02
      2502 A        156      TRP      CA       CT1      0.700000E-01   12.0110           1   0.00000     -0.301140E-02
      2503 A        156      TRP      HA       HB       0.900000E-01   1.00800           0   0.00000     -0.301140E-02
      2504 A        156      TRP      CB       CT2     -0.180000       12.0110           0   0.00000     -0.301140E-02
      2505 A        156      TRP      HB1      HA       0.900000E-01   1.00800           0   0.00000     -0.301140E-02
      2506 A        156      TRP      HB2      HA       0.900000E-01   1.00800           0   0.00000     -0.301140E-02
      2507 A        156      TRP      CG       CY      -0.300000E-01   12.0110           0   0.00000     -0.301140E-02
      2508 A        156      TRP      CD1      CA       0.350000E-01   12.0110           0   0.00000     -0.301140E-02
      2509 A        156      TRP      HD1      HP       0.115000       1.00800           0   0.00000     -0.301140E-02
      2510 A        156      TRP      NE1      NY      -0.610000       14.0070           0   0.00000     -0.301140E-02
      2511 A        156      TRP      HE1      H        0.380000       1.00800           0   0.00000     -0.301140E-02
      2512 A        156      TRP      CE2      CPT      0.130000       12.0110           0   0.00000     -0.301140E-02
      2513 A        156      TRP      CD2      CPT     -0.200000E-01   12.0110           0   0.00000     -0.301140E-02
      2514 A        156      TRP      CE3      CA      -0.115000       12.0110           0   0.00000     -0.301140E-02
      2515 A        156      TRP      HE3      HP       0.115000       1.00800           0   0.00000     -0.301140E-02
      2516 A        156      TRP      CZ3      CA      -0.115000       12.0110           0   0.00000     -0.301140E-02
      2517 A        156      TRP      HZ3      HP       0.115000       1.00800           0   0.00000     -0.301140E-02
      2518 A        156      TRP      CZ2      CA      -0.115000       12.0110           0   0.00000     -0.301140E-02
      2519 A        156      TRP      HZ2      HP       0.115000       1.00800           0   0.00000     -0.301140E-02
      2520 A        156      TRP      CH2      CA      -0.115000       12.0110           0   0.00000     -0.301140E-02
      2521 A        156      TRP      HH2      HP       0.115000       1.00800           0   0.00000     -0.301140E-02
      2522 A        156      TRP      C        C        0.510000       12.0110           0   0.00000     -0.301140E-02
      2523 A        156      TRP      O        O       -0.510000       15.9990           0   0.00000     -0.301140E-02
      2524 A        157      ASN      N        NH1     -0.470000       14.0070           0   0.00000     -0.301140E-02
      2525 A        157      ASN      HN       H        0.310000       1.00800           0   0.00000     -0.301140E-02
      2526 A        157      ASN      CA       CT1      0.700000E-01   12.0110           1   0.00000     -0.301140E-02
      2527 A        157      ASN      HA       HB       0.900000E-01   1.00800           0   0.00000     -0.301140E-02
      2528 A        157      ASN      CB       CT2     -0.180000       12.0110           0   0.00000     -0.301140E-02
      2529 A        157      ASN      HB1      HA       0.900000E-01   1.00800           0   0.00000     -0.301140E-02
      2530 A        157      ASN      HB2      HA       0.900000E-01   1.00800           0   0.00000     -0.301140E-02
      2531 A        157      ASN      CG       CC       0.550000       12.0110           0   0.00000     -0.301140E-02
      2532 A        157      ASN      OD1      O       -0.550000       15.9990           0   0.00000     -0.301140E-02
      2533 A        157      ASN      ND2      NH2     -0.620000       14.0070           0   0.00000     -0.301140E-02
      2534 A        157      ASN      HD21     H        0.320000       1.00800           0   0.00000     -0.301140E-02
      2535 A        157      ASN      HD22     H        0.300000       1.00800           0   0.00000     -0.301140E-02
      2536 A        157      ASN      C        C        0.510000       12.0110           0   0.00000     -0.301140E-02
      2537 A        157      ASN      O        O       -0.510000       15.9990           0   0.00000     -0.301140E-02
      2538 A        158      CYS      N        NH1     -0.470000       14.0070           0   0.00000     -0.301140E-02
      2539 A        158      CYS      HN       H        0.310000       1.00800           0   0.00000     -0.301140E-02
      2540 A        158      CYS      CA       CT1      0.700000E-01   12.0110           1   0.00000     -0.301140E-02
      2541 A        158      CYS      HA       HB       0.900000E-01   1.00800           0   0.00000     -0.301140E-02
      2542 A        158      CYS      CB       CT2     -0.110000       12.0110           0   0.00000     -0.301140E-02
      2543 A        158      CYS      HB1      HA       0.900000E-01   1.00800           0   0.00000     -0.301140E-02
      2544 A        158      CYS      HB2      HA       0.900000E-01   1.00800           0   0.00000     -0.301140E-02
      2545 A        158      CYS      SG       S       -0.230000       32.0600           0   0.00000     -0.301140E-02
      2546 A        158      CYS      HG1      HS       0.160000       1.00800           0   0.00000     -0.301140E-02
      2547 A        158      CYS      C        C        0.510000       12.0110           0   0.00000     -0.301140E-02
      2548 A        158      CYS      O        O       -0.510000       15.9990           0   0.00000     -0.301140E-02
      2549 A        159      GLU      N        NH1     -0.470000       14.0070           0   0.00000     -0.301140E-02
      2550 A        159      GLU      HN       H        0.310000       1.00800           0   0.00000     -0.301140E-02
      2551 A        159      GLU      CA       CT1      0.700000E-01   12.0110           1   0.00000     -0.301140E-02
      2552 A        159      GLU      HA       HB       0.900000E-01   1.00800           0   0.00000     -0.301140E-02
      2553 A        159      GLU      CB       CT2     -0.180000       12.0110           0   0.00000     -0.301140E-02
      2554 A        159      GLU      HB1      HA       0.900000E-01   1.00800           0   0.00000     -0.301140E-02
      2555 A        159      GLU      HB2      HA       0.900000E-01   1.00800           0   0.00000     -0.301140E-02
      2556 A        159      GLU      CG       CT2     -0.280000       12.0110           0   0.00000     -0.301140E-02
      2557 A        159      GLU      HG1      HA       0.900000E-01   1.00800           0   0.00000     -0.301140E-02
      2558 A        159      GLU      HG2      HA       0.900000E-01   1.00800           0   0.00000     -0.301140E-02
      2559 A        159      GLU      CD       CC       0.620000       12.0110           0   0.00000     -0.301140E-02
      2560 A        159      GLU      OE1      OC      -0.760000       15.9990           0   0.00000     -0.301140E-02
      2561 A        159      GLU      OE2      OC      -0.760000       15.9990           0   0.00000     -0.301140E-02
      2562 A        159      GLU      C        C        0.510000       12.0110           0   0.00000     -0.301140E-02
      2563 A        159      GLU      O        O       -0.510000       15.9990           0   0.00000     -0.301140E-02
      2564 A        160      LYS      N        NH1     -0.470000       14.0070           0   0.00000     -0.301140E-02
      2565 A        160      LYS      HN       H        0.310000       1.00800           0   0.00000     -0.301140E-02
      2566 A        160      LYS      CA       CT1      0.700000E-01   12.0110           1   0.00000     -0.301140E-02
      2567 A        160      LYS      HA       HB       0.900000E-01   1.00800           0   0.00000     -0.301140E-02
      2568 A        160      LYS      CB       CT2     -0.180000       12.0110           0   0.00000     -0.301140E-02
      2569 A        160      LYS      HB1      HA       0.900000E-01   1.00800           0   0.00000     -0.301140E-02
      2570 A        160      LYS      HB2      HA       0.900000E-01   1.00800           0   0.00000     -0.301140E-02
      2571 A        160      LYS      CG       CT2     -0.180000       12.0110           0   0.00000     -0.301140E-02
      2572 A        160      LYS      HG1      HA       0.900000E-01   1.00800           0   0.00000     -0.301140E-02
      2573 A        160      LYS      HG2      HA       0.900000E-01   1.00800           0   0.00000     -0.301140E-02
      2574 A        160      LYS      CD       CT2     -0.180000       12.0110           0   0.00000     -0.301140E-02
      2575 A        160      LYS      HD1      HA       0.900000E-01   1.00800           0   0.00000     -0.301140E-02
      2576 A        160      LYS      HD2      HA       0.900000E-01   1.00800           0   0.00000     -0.301140E-02
      2577 A        160      LYS      CE       CT2      0.210000       12.0110           0   0.00000     -0.301140E-02
      2578 A        160      LYS      HE1      HA       0.500000E-01   1.00800           0   0.00000     -0.301140E-02
      2579 A        160      LYS      HE2      HA       0.500000E-01   1.00800           0   0.00000     -0.301140E-02
      2580 A        160      LYS      NZ       NH3     -0.300000       14.0070           0   0.00000     -0.301140E-02
      2581 A        160      LYS      HZ1      HC       0.330000       1.00800           0   0.00000     -0.301140E-02
      2582 A        160      LYS      HZ2      HC       0.330000       1.00800           0   0.00000     -0.301140E-02
      2583 A        160      LYS      HZ3      HC       0.330000       1.00800           0   0.00000     -0.301140E-02
      2584 A        160      LYS      C        C        0.510000       12.0110           0   0.00000     -0.301140E-02
      2585 A        160      LYS      O        O       -0.510000       15.9990           0   0.00000     -0.301140E-02
      2586 A        161      LEU      N        NH1     -0.470000       14.0070           0   0.00000     -0.301140E-02
      2587 A        161      LEU      HN       H        0.310000       1.00800           0   0.00000     -0.301140E-02
      2588 A        161      LEU      CA       CT1      0.700000E-01   12.0110           1   0.00000     -0.301140E-02
      2589 A        161      LEU      HA       HB       0.900000E-01   1.00800           0   0.00000     -0.301140E-02
      2590 A        161      LEU      CB       CT2     -0.180000       12.0110           0   0.00000     -0.301140E-02
      2591 A        161      LEU      HB1      HA       0.900000E-01   1.00800           0   0.00000     -0.301140E-02
      2592 A        161      LEU      HB2      HA       0.900000E-01   1.00800           0   0.00000     -0.301140E-02
      2593 A        161      LEU      CG       CT1     -0.900000E-01   12.0110           0   0.00000     -0.301140E-02
      2594 A        161      LEU      HG       HA       0.900000E-01   1.00800           0   0.00000     -0.301140E-02
      2595 A        161      LEU      CD1      CT3     -0.270000       12.0110           0   0.00000     -0.301140E-02
      2596 A        161      LEU      HD11     HA       0.900000E-01   1.00800           0   0.00000     -0.301140E-02
      2597 A        161      LEU      HD12     HA       0.900000E-01   1.00800           0   0.00000     -0.301140E-02
      2598 A        161      LEU      HD13     HA       0.900000E-01   1.00800           0   0.00000     -0.301140E-02
      2599 A        161      LEU      CD2      CT3     -0.270000       12.0110           0   0.00000     -0.301140E-02
      2600 A        161      LEU      HD21     HA       0.900000E-01   1.00800           0   0.00000     -0.301140E-02
      2601 A        161      LEU      HD22     HA       0.900000E-01   1.00800           0   0.00000     -0.301140E-02
      2602 A        161      LEU      HD23     HA       0.900000E-01   1.00800           0   0.00000     -0.301140E-02
      2603 A        161      LEU      C        C        0.510000       12.0110           0   0.00000     -0.301140E-02
      2604 A        161      LEU      O        O       -0.510000       15.9990           0   0.00000     -0.301140E-02
      2605 A        162      GLN      N        NH1     -0.470000       14.0070           0   0.00000     -0.301140E-02
      2606 A        162      GLN      HN       H        0.310000       1.00800           0   0.00000     -0.301140E-02
      2607 A        162      GLN      CA       CT1      0.700000E-01   12.0110           1   0.00000     -0.301140E-02
      2608 A        162      GLN      HA       HB       0.900000E-01   1.00800           0   0.00000     -0.301140E-02
      2609 A        162      GLN      CB       CT2     -0.180000       12.0110           0   0.00000     -0.301140E-02
      2610 A        162      GLN      HB1      HA       0.900000E-01   1.00800           0   0.00000     -0.301140E-02
      2611 A        162      GLN      HB2      HA       0.900000E-01   1.00800           0   0.00000     -0.301140E-02
      2612 A        162      GLN      CG       CT2     -0.180000       12.0110           0   0.00000     -0.301140E-02
      2613 A        162      GLN      HG1      HA       0.900000E-01   1.00800           0   0.00000     -0.301140E-02
      2614 A        162      GLN      HG2      HA       0.900000E-01   1.00800           0   0.00000     -0.301140E-02
      2615 A        162      GLN      CD       CC       0.550000       12.0110           0   0.00000     -0.301140E-02
      2616 A        162      GLN      OE1      O       -0.550000       15.9990           0   0.00000     -0.301140E-02
      2617 A        162      GLN      NE2      NH2     -0.620000       14.0070           0   0.00000     -0.301140E-02
      2618 A        162      GLN      HE21     H        0.320000       1.00800           0   0.00000     -0.301140E-02
      2619 A        162      GLN      HE22     H        0.300000       1.00800           0   0.00000     -0.301140E-02
      2620 A        162      GLN      C        C        0.510000       12.0110           0   0.00000     -0.301140E-02
      2621 A        162      GLN      O        O       -0.510000       15.9990           0   0.00000     -0.301140E-02
      2622 A        163      SER      N        NH1     -0.470000       14.0070           0   0.00000     -0.301140E-02
      2623 A        163      SER      HN       H        0.310000       1.00800           0   0.00000     -0.301140E-02
      2624 A        163      SER      CA       CT1      0.700000E-01   12.0110           1   0.00000     -0.301140E-02
      2625 A        163      SER      HA       HB       0.900000E-01   1.00800           0   0.00000     -0.301140E-02
      2626 A        163      SER      CB       CT2      0.500000E-01   12.0110           0   0.00000     -0.301140E-02
      2627 A        163      SER      HB1      HA       0.900000E-01   1.00800           0   0.00000     -0.301140E-02
      2628 A        163      SER      HB2      HA       0.900000E-01   1.00800           0   0.00000     -0.301140E-02
      2629 A        163      SER      OG       OH1     -0.660000       15.9990           0   0.00000     -0.301140E-02
      2630 A        163      SER      HG1      H        0.430000       1.00800           0   0.00000     -0.301140E-02
      2631 A        163      SER      C        C        0.510000       12.0110           0   0.00000     -0.301140E-02
      2632 A        163      SER      O        O       -0.510000       15.9990           0   0.00000     -0.301140E-02
      2633 A        164      VAL      N        NH1     -0.470000       14.0070           0   0.00000     -0.301140E-02
      2634 A        164      VAL      HN       H        0.310000       1.00800           0   0.00000     -0.301140E-02
      2635 A        164      VAL      CA       CT1      0.700000E-01   12.0110           1   0.00000     -0.301140E-02
      2636 A        164      VAL      HA       HB       0.900000E-01   1.00800           0   0.00000     -0.301140E-02
      2637 A        164      VAL      CB       CT1     -0.900000E-01   12.0110           0   0.00000     -0.301140E-02
      2638 A        164      VAL      HB       HA       0.900000E-01   1.00800           0   0.00000     -0.301140E-02
      2639 A        164      VAL      CG1      CT3     -0.270000       12.0110           0   0.00000     -0.301140E-02
      2640 A        164      VAL      HG11     HA       0.900000E-01   1.00800           0   0.00000     -0.301140E-02
      2641 A        164      VAL      HG12     HA       0.900000E-01   1.00800           0   0.00000     -0.301140E-02
      2642 A        164      VAL      HG13     HA       0.900000E-01   1.00800           0   0.00000     -0.301140E-02
      2643 A        164      VAL      CG2      CT3     -0.270000       12.0110           0   0.00000     -0.301140E-02
      2644 A        164      VAL      HG21     HA       0.900000E-01   1.00800           0   0.00000     -0.301140E-02
      2645 A        164      VAL      HG22     HA       0.900000E-01   1.00800           0   0.00000     -0.301140E-02
      2646 A        164      VAL      HG23     HA       0.900000E-01   1.00800           0   0.00000     -0.301140E-02
      2647 A        164      VAL      C        C        0.510000       12.0110           0   0.00000     -0.301140E-02
      2648 A        164      VAL      O        O       -0.510000       15.9990           0   0.00000     -0.301140E-02
      2649 A        165      CYS      N        NH1     -0.470000       14.0070           0   0.00000     -0.301140E-02
      2650 A        165      CYS      HN       H        0.310000       1.00800           0   0.00000     -0.301140E-02
      2651 A        165      CYS      CA       CT1      0.700000E-01   12.0110           1   0.00000     -0.301140E-02
      2652 A        165      CYS      HA       HB       0.900000E-01   1.00800           0   0.00000     -0.301140E-02
      2653 A        165      CYS      CB       CT2     -0.110000       12.0110           0   0.00000     -0.301140E-02
      2654 A        165      CYS      HB1      HA       0.900000E-01   1.00800           0   0.00000     -0.301140E-02
      2655 A        165      CYS      HB2      HA       0.900000E-01   1.00800           0   0.00000     -0.301140E-02
      2656 A        165      CYS      SG       S       -0.230000       32.0600           0   0.00000     -0.301140E-02
      2657 A        165      CYS      HG1      HS       0.160000       1.00800           0   0.00000     -0.301140E-02
      2658 A        165      CYS      C        C        0.510000       12.0110           0   0.00000     -0.301140E-02
      2659 A        165      CYS      O        O       -0.510000       15.9990           0   0.00000     -0.301140E-02
      2660 A        166      SER      N        NH1     -0.470000       14.0070           0   0.00000     -0.301140E-02
      2661 A        166      SER      HN       H        0.310000       1.00800           0   0.00000     -0.301140E-02
      2662 A        166      SER      CA       CT1      0.700000E-01   12.0110           1   0.00000     -0.301140E-02
      2663 A        166      SER      HA       HB       0.900000E-01   1.00800           0   0.00000     -0.301140E-02
      2664 A        166      SER      CB       CT2      0.500000E-01   12.0110           0   0.00000     -0.301140E-02
      2665 A        166      SER      HB1      HA       0.900000E-01   1.00800           0   0.00000     -0.301140E-02
      2666 A        166      SER      HB2      HA       0.900000E-01   1.00800           0   0.00000     -0.301140E-02
      2667 A        166      SER      OG       OH1     -0.660000       15.9990           0   0.00000     -0.301140E-02
      2668 A        166      SER      HG1      H        0.430000       1.00800           0   0.00000     -0.301140E-02
      2669 A        166      SER      C        C        0.510000       12.0110           0   0.00000     -0.301140E-02
      2670 A        166      SER      O        O       -0.510000       15.9990           0   0.00000     -0.301140E-02
      2671 A        167      ASP      N        NH1     -0.470000       14.0070           0   0.00000     -0.301140E-02
      2672 A        167      ASP      HN       H        0.310000       1.00800           0   0.00000     -0.301140E-02
      2673 A        167      ASP      CA       CT1      0.700000E-01   12.0110           1   0.00000     -0.301140E-02
      2674 A        167      ASP      HA       HB       0.900000E-01   1.00800           0   0.00000     -0.301140E-02
      2675 A        167      ASP      CB       CT2     -0.280000       12.0110           0   0.00000     -0.301140E-02
      2676 A        167      ASP      HB1      HA       0.900000E-01   1.00800           0   0.00000     -0.301140E-02
      2677 A        167      ASP      HB2      HA       0.900000E-01   1.00800           0   0.00000     -0.301140E-02
      2678 A        167      ASP      CG       CC       0.620000       12.0110           0   0.00000     -0.301140E-02
      2679 A        167      ASP      OD1      OC      -0.760000       15.9990           0   0.00000     -0.301140E-02
      2680 A        167      ASP      OD2      OC      -0.760000       15.9990           0   0.00000     -0.301140E-02
      2681 A        167      ASP      C        C        0.510000       12.0110           0   0.00000     -0.301140E-02
      2682 A        167      ASP      O        O       -0.510000       15.9990           0   0.00000     -0.301140E-02
      2683 A        168      ILE      N        NH1     -0.470000       14.0070           0   0.00000     -0.301140E-02
      2684 A        168      ILE      HN       H        0.310000       1.00800           0   0.00000     -0.301140E-02
      2685 A        168      ILE      CA       CT1      0.700000E-01   12.0110           1   0.00000     -0.301140E-02
      2686 A        168      ILE      HA       HB       0.900000E-01   1.00800           0   0.00000     -0.301140E-02
      2687 A        168      ILE      CB       CT1     -0.900000E-01   12.0110           0   0.00000     -0.301140E-02
      2688 A        168      ILE      HB       HA       0.900000E-01   1.00800           0   0.00000     -0.301140E-02
      2689 A        168      ILE      CG2      CT3     -0.270000       12.0110           0   0.00000     -0.301140E-02
      2690 A        168      ILE      HG21     HA       0.900000E-01   1.00800           0   0.00000     -0.301140E-02
      2691 A        168      ILE      HG22     HA       0.900000E-01   1.00800           0   0.00000     -0.301140E-02
      2692 A        168      ILE      HG23     HA       0.900000E-01   1.00800           0   0.00000     -0.301140E-02
      2693 A        168      ILE      CG1      CT2     -0.180000       12.0110           0   0.00000     -0.301140E-02
      2694 A        168      ILE      HG11     HA       0.900000E-01   1.00800           0   0.00000     -0.301140E-02
      2695 A        168      ILE      HG12     HA       0.900000E-01   1.00800           0   0.00000     -0.301140E-02
      2696 A        168      ILE      CD       CT3     -0.270000       12.0110           0   0.00000     -0.301140E-02
      2697 A        168      ILE      HD1      HA       0.900000E-01   1.00800           0   0.00000     -0.301140E-02
      2698 A        168      ILE      HD2      HA       0.900000E-01   1.00800           0   0.00000     -0.301140E-02
      2699 A        168      ILE      HD3      HA       0.900000E-01   1.00800           0   0.00000     -0.301140E-02
      2700 A        168      ILE      C        C        0.510000       12.0110           0   0.00000     -0.301140E-02
      2701 A        168      ILE      O        O       -0.510000       15.9990           0   0.00000     -0.301140E-02
      2702 A        169      PHE      N        NH1     -0.470000       14.0070           0   0.00000     -0.301140E-02
      2703 A        169      PHE      HN       H        0.310000       1.00800           0   0.00000     -0.301140E-02
      2704 A        169      PHE      CA       CT1      0.700000E-01   12.0110           1   0.00000     -0.301140E-02
      2705 A        169      PHE      HA       HB       0.900000E-01   1.00800           0   0.00000     -0.301140E-02
      2706 A        169      PHE      CB       CT2     -0.180000       12.0110           0   0.00000     -0.301140E-02
      2707 A        169      PHE      HB1      HA       0.900000E-01   1.00800           0   0.00000     -0.301140E-02
      2708 A        169      PHE      HB2      HA       0.900000E-01   1.00800           0   0.00000     -0.301140E-02
      2709 A        169      PHE      CG       CA        0.00000       12.0110           0   0.00000     -0.301140E-02
      2710 A        169      PHE      CD1      CA      -0.115000       12.0110           0   0.00000     -0.301140E-02
      2711 A        169      PHE      HD1      HP       0.115000       1.00800           0   0.00000     -0.301140E-02
      2712 A        169      PHE      CE1      CA      -0.115000       12.0110           0   0.00000     -0.301140E-02
      2713 A        169      PHE      HE1      HP       0.115000       1.00800           0   0.00000     -0.301140E-02
      2714 A        169      PHE      CZ       CA      -0.115000       12.0110           0   0.00000     -0.301140E-02
      2715 A        169      PHE      HZ       HP       0.115000       1.00800           0   0.00000     -0.301140E-02
      2716 A        169      PHE      CD2      CA      -0.115000       12.0110           0   0.00000     -0.301140E-02
      2717 A        169      PHE      HD2      HP       0.115000       1.00800           0   0.00000     -0.301140E-02
      2718 A        169      PHE      CE2      CA      -0.115000       12.0110           0   0.00000     -0.301140E-02
      2719 A        169      PHE      HE2      HP       0.115000       1.00800           0   0.00000     -0.301140E-02
      2720 A        169      PHE      C        C        0.510000       12.0110           0   0.00000     -0.301140E-02
      2721 A        169      PHE      O        O       -0.510000       15.9990           0   0.00000     -0.301140E-02
      2722 A        170      PRO      N        N       -0.290000       14.0070           0   0.00000     -0.301140E-02
      2723 A        170      PRO      CD       CP3       0.00000       12.0110           0   0.00000     -0.301140E-02
      2724 A        170      PRO      HD1      HA       0.900000E-01   1.00800           0   0.00000     -0.301140E-02
      2725 A        170      PRO      HD2      HA       0.900000E-01   1.00800           0   0.00000     -0.301140E-02
      2726 A        170      PRO      CA       CP1      0.200000E-01   12.0110           1   0.00000     -0.301140E-02
      2727 A        170      PRO      HA       HB       0.900000E-01   1.00800           0   0.00000     -0.301140E-02
      2728 A        170      PRO      CB       CP2     -0.180000       12.0110           0   0.00000     -0.301140E-02
      2729 A        170      PRO      HB1      HA       0.900000E-01   1.00800           0   0.00000     -0.301140E-02
      2730 A        170      PRO      HB2      HA       0.900000E-01   1.00800           0   0.00000     -0.301140E-02
      2731 A        170      PRO      CG       CP2     -0.180000       12.0110           0   0.00000     -0.301140E-02
      2732 A        170      PRO      HG1      HA       0.900000E-01   1.00800           0   0.00000     -0.301140E-02
      2733 A        170      PRO      HG2      HA       0.900000E-01   1.00800           0   0.00000     -0.301140E-02
      2734 A        170      PRO      C        C        0.510000       12.0110           0   0.00000     -0.301140E-02
      2735 A        170      PRO      O        O       -0.510000       15.9990           0   0.00000     -0.301140E-02
      2736 A        171      HSD      N        NH1     -0.470000       14.0070           0   0.00000     -0.301140E-02
      2737 A        171      HSD      HN       H        0.310000       1.00800           0   0.00000     -0.301140E-02
      2738 A        171      HSD      CA       CT1      0.700000E-01   12.0110           1   0.00000     -0.301140E-02
      2739 A        171      HSD      HA       HB       0.900000E-01   1.00800           0   0.00000     -0.301140E-02
      2740 A        171      HSD      CB       CT2     -0.900000E-01   12.0110           0   0.00000     -0.301140E-02
      2741 A        171      HSD      HB1      HA       0.900000E-01   1.00800           0   0.00000     -0.301140E-02
      2742 A        171      HSD      HB2      HA       0.900000E-01   1.00800           0   0.00000     -0.301140E-02
      2743 A        171      HSD      ND1      NR1     -0.360000       14.0070           0   0.00000     -0.301140E-02
      2744 A        171      HSD      HD1      H        0.320000       1.00800           0   0.00000     -0.301140E-02
      2745 A        171      HSD      CG       CPH1    -0.500000E-01   12.0110           0   0.00000     -0.301140E-02
      2746 A        171      HSD      CE1      CPH2     0.250000       12.0110           0   0.00000     -0.301140E-02
      2747 A        171      HSD      HE1      HR1      0.130000       1.00800           0   0.00000     -0.301140E-02
      2748 A        171      HSD      NE2      NR2     -0.700000       14.0070           0   0.00000     -0.301140E-02
      2749 A        171      HSD      CD2      CPH1     0.220000       12.0110           0   0.00000     -0.301140E-02
      2750 A        171      HSD      HD2      HR3      0.100000       1.00800           0   0.00000     -0.301140E-02
      2751 A        171      HSD      C        C        0.510000       12.0110           0   0.00000     -0.301140E-02
      2752 A        171      HSD      O        O       -0.510000       15.9990           0   0.00000     -0.301140E-02
      2753 A        172      ILE      N        NH1     -0.470000       14.0070           0   0.00000     -0.301140E-02
      2754 A        172      ILE      HN       H        0.310000       1.00800           0   0.00000     -0.301140E-02
      2755 A        172      ILE      CA       CT1      0.700000E-01   12.0110           1   0.00000     -0.301140E-02
      2756 A        172      ILE      HA       HB       0.900000E-01   1.00800           0   0.00000     -0.301140E-02
      2757 A        172      ILE      CB       CT1     -0.900000E-01   12.0110           0   0.00000     -0.301140E-02
      2758 A        172      ILE      HB       HA       0.900000E-01   1.00800           0   0.00000     -0.301140E-02
      2759 A        172      ILE      CG2      CT3     -0.270000       12.0110           0   0.00000     -0.301140E-02
      2760 A        172      ILE      HG21     HA       0.900000E-01   1.00800           0   0.00000     -0.301140E-02
      2761 A        172      ILE      HG22     HA       0.900000E-01   1.00800           0   0.00000     -0.301140E-02
      2762 A        172      ILE      HG23     HA       0.900000E-01   1.00800           0   0.00000     -0.301140E-02
      2763 A        172      ILE      CG1      CT2     -0.180000       12.0110           0   0.00000     -0.301140E-02
      2764 A        172      ILE      HG11     HA       0.900000E-01   1.00800           0   0.00000     -0.301140E-02
      2765 A        172      ILE      HG12     HA       0.900000E-01   1.00800           0   0.00000     -0.301140E-02
      2766 A        172      ILE      CD       CT3     -0.270000       12.0110           0   0.00000     -0.301140E-02
      2767 A        172      ILE      HD1      HA       0.900000E-01   1.00800           0   0.00000     -0.301140E-02
      2768 A        172      ILE      HD2      HA       0.900000E-01   1.00800           0   0.00000     -0.301140E-02
      2769 A        172      ILE      HD3      HA       0.900000E-01   1.00800           0   0.00000     -0.301140E-02
      2770 A        172      ILE      C        C        0.510000       12.0110           0   0.00000     -0.301140E-02
      2771 A        172      ILE      O        O       -0.510000       15.9990           0   0.00000     -0.301140E-02
      2772 A        173      ASP      N        NH1     -0.470000       14.0070           0   0.00000     -0.301140E-02
      2773 A        173      ASP      HN       H        0.310000       1.00800           0   0.00000     -0.301140E-02
      2774 A        173      ASP      CA       CT1      0.700000E-01   12.0110           1   0.00000     -0.301140E-02
      2775 A        173      ASP      HA       HB       0.900000E-01   1.00800           0   0.00000     -0.301140E-02
      2776 A        173      ASP      CB       CT2     -0.280000       12.0110           0   0.00000     -0.301140E-02
      2777 A        173      ASP      HB1      HA       0.900000E-01   1.00800           0   0.00000     -0.301140E-02
      2778 A        173      ASP      HB2      HA       0.900000E-01   1.00800           0   0.00000     -0.301140E-02
      2779 A        173      ASP      CG       CC       0.620000       12.0110           0   0.00000     -0.301140E-02
      2780 A        173      ASP      OD1      OC      -0.760000       15.9990           0   0.00000     -0.301140E-02
      2781 A        173      ASP      OD2      OC      -0.760000       15.9990           0   0.00000     -0.301140E-02
      2782 A        173      ASP      C        C        0.510000       12.0110           0   0.00000     -0.301140E-02
      2783 A        173      ASP      O        O       -0.510000       15.9990           0   0.00000     -0.301140E-02
      2784 A        174      GLU      N        NH1     -0.470000       14.0070           0   0.00000     -0.301140E-02
      2785 A        174      GLU      HN       H        0.310000       1.00800           0   0.00000     -0.301140E-02
      2786 A        174      GLU      CA       CT1      0.700000E-01   12.0110           1   0.00000     -0.301140E-02
      2787 A        174      GLU      HA       HB       0.900000E-01   1.00800           0   0.00000     -0.301140E-02
      2788 A        174      GLU      CB       CT2     -0.180000       12.0110           0   0.00000     -0.301140E-02
      2789 A        174      GLU      HB1      HA       0.900000E-01   1.00800           0   0.00000     -0.301140E-02
      2790 A        174      GLU      HB2      HA       0.900000E-01   1.00800           0   0.00000     -0.301140E-02
      2791 A        174      GLU      CG       CT2     -0.280000       12.0110           0   0.00000     -0.301140E-02
      2792 A        174      GLU      HG1      HA       0.900000E-01   1.00800           0   0.00000     -0.301140E-02
      2793 A        174      GLU      HG2      HA       0.900000E-01   1.00800           0   0.00000     -0.301140E-02
      2794 A        174      GLU      CD       CC       0.620000       12.0110           0   0.00000     -0.301140E-02
      2795 A        174      GLU      OE1      OC      -0.760000       15.9990           0   0.00000     -0.301140E-02
      2796 A        174      GLU      OE2      OC      -0.760000       15.9990           0   0.00000     -0.301140E-02
      2797 A        174      GLU      C        C        0.510000       12.0110           0   0.00000     -0.301140E-02
      2798 A        174      GLU      O        O       -0.510000       15.9990           0   0.00000     -0.301140E-02
      2799 A        175      THR      N        NH1     -0.470000       14.0070           0   0.00000     -0.301140E-02
      2800 A        175      THR      HN       H        0.310000       1.00800           0   0.00000     -0.301140E-02
      2801 A        175      THR      CA       CT1      0.700000E-01   12.0110           1   0.00000     -0.301140E-02
      2802 A        175      THR      HA       HB       0.900000E-01   1.00800           0   0.00000     -0.301140E-02
      2803 A        175      THR      CB       CT1      0.140000       12.0110           0   0.00000     -0.301140E-02
      2804 A        175      THR      HB       HA       0.900000E-01   1.00800           0   0.00000     -0.301140E-02
      2805 A        175      THR      OG1      OH1     -0.660000       15.9990           0   0.00000     -0.301140E-02
      2806 A        175      THR      HG1      H        0.430000       1.00800           0   0.00000     -0.301140E-02
      2807 A        175      THR      CG2      CT3     -0.270000       12.0110           0   0.00000     -0.301140E-02
      2808 A        175      THR      HG21     HA       0.900000E-01   1.00800           0   0.00000     -0.301140E-02
      2809 A        175      THR      HG22     HA       0.900000E-01   1.00800           0   0.00000     -0.301140E-02
      2810 A        175      THR      HG23     HA       0.900000E-01   1.00800           0   0.00000     -0.301140E-02
      2811 A        175      THR      C        C        0.510000       12.0110           0   0.00000     -0.301140E-02
      2812 A        175      THR      O        O       -0.510000       15.9990           0   0.00000     -0.301140E-02
      2813 A        176      TYR      N        NH1     -0.470000       14.0070           0   0.00000     -0.301140E-02
      2814 A        176      TYR      HN       H        0.310000       1.00800           0   0.00000     -0.301140E-02
      2815 A        176      TYR      CA       CT1      0.700000E-01   12.0110           1   0.00000     -0.301140E-02
      2816 A        176      TYR      HA       HB       0.900000E-01   1.00800           0   0.00000     -0.301140E-02
      2817 A        176      TYR      CB       CT2     -0.180000       12.0110           0   0.00000     -0.301140E-02
      2818 A        176      TYR      HB1      HA       0.900000E-01   1.00800           0   0.00000     -0.301140E-02
      2819 A        176      TYR      HB2      HA       0.900000E-01   1.00800           0   0.00000     -0.301140E-02
      2820 A        176      TYR      CG       CA        0.00000       12.0110           0   0.00000     -0.301140E-02
      2821 A        176      TYR      CD1      CA      -0.115000       12.0110           0   0.00000     -0.301140E-02
      2822 A        176      TYR      HD1      HP       0.115000       1.00800           0   0.00000     -0.301140E-02
      2823 A        176      TYR      CE1      CA      -0.115000       12.0110           0   0.00000     -0.301140E-02
      2824 A        176      TYR      HE1      HP       0.115000       1.00800           0   0.00000     -0.301140E-02
      2825 A        176      TYR      CZ       CA       0.110000       12.0110           0   0.00000     -0.301140E-02
      2826 A        176      TYR      OH       OH1     -0.540000       15.9990           0   0.00000     -0.301140E-02
      2827 A        176      TYR      HH       H        0.430000       1.00800           0   0.00000     -0.301140E-02
      2828 A        176      TYR      CD2      CA      -0.115000       12.0110           0   0.00000     -0.301140E-02
      2829 A        176      TYR      HD2      HP       0.115000       1.00800           0   0.00000     -0.301140E-02
      2830 A        176      TYR      CE2      CA      -0.115000       12.0110           0   0.00000     -0.301140E-02
      2831 A        176      TYR      HE2      HP       0.115000       1.00800           0   0.00000     -0.301140E-02
      2832 A        176      TYR      C        C        0.510000       12.0110           0   0.00000     -0.301140E-02
      2833 A        176      TYR      O        O       -0.510000       15.9990           0   0.00000     -0.301140E-02
      2834 A        177      LEU      N        NH1     -0.470000       14.0070           0   0.00000     -0.301140E-02
      2835 A        177      LEU      HN       H        0.310000       1.00800           0   0.00000     -0.301140E-02
      2836 A        177      LEU      CA       CT1      0.700000E-01   12.0110           1   0.00000     -0.301140E-02
      2837 A        177      LEU      HA       HB       0.900000E-01   1.00800           0   0.00000     -0.301140E-02
      2838 A        177      LEU      CB       CT2     -0.180000       12.0110           0   0.00000     -0.301140E-02
      2839 A        177      LEU      HB1      HA       0.900000E-01   1.00800           0   0.00000     -0.301140E-02
      2840 A        177      LEU      HB2      HA       0.900000E-01   1.00800           0   0.00000     -0.301140E-02
      2841 A        177      LEU      CG       CT1     -0.900000E-01   12.0110           0   0.00000     -0.301140E-02
      2842 A        177      LEU      HG       HA       0.900000E-01   1.00800           0   0.00000     -0.301140E-02
      2843 A        177      LEU      CD1      CT3     -0.270000       12.0110           0   0.00000     -0.301140E-02
      2844 A        177      LEU      HD11     HA       0.900000E-01   1.00800           0   0.00000     -0.301140E-02
      2845 A        177      LEU      HD12     HA       0.900000E-01   1.00800           0   0.00000     -0.301140E-02
      2846 A        177      LEU      HD13     HA       0.900000E-01   1.00800           0   0.00000     -0.301140E-02
      2847 A        177      LEU      CD2      CT3     -0.270000       12.0110           0   0.00000     -0.301140E-02
      2848 A        177      LEU      HD21     HA       0.900000E-01   1.00800           0   0.00000     -0.301140E-02
      2849 A        177      LEU      HD22     HA       0.900000E-01   1.00800           0   0.00000     -0.301140E-02
      2850 A        177      LEU      HD23     HA       0.900000E-01   1.00800           0   0.00000     -0.301140E-02
      2851 A        177      LEU      C        C        0.510000       12.0110           0   0.00000     -0.301140E-02
      2852 A        177      LEU      O        O       -0.510000       15.9990           0   0.00000     -0.301140E-02
      2853 A        178      MET      N        NH1     -0.470000       14.0070           0   0.00000     -0.301140E-02
      2854 A        178      MET      HN       H        0.310000       1.00800           0   0.00000     -0.301140E-02
      2855 A        178      MET      CA       CT1      0.700000E-01   12.0110           1   0.00000     -0.301140E-02
      2856 A        178      MET      HA       HB       0.900000E-01   1.00800           0   0.00000     -0.301140E-02
      2857 A        178      MET      CB       CT2     -0.180000       12.0110           0   0.00000     -0.301140E-02
      2858 A        178      MET      HB1      HA       0.900000E-01   1.00800           0   0.00000     -0.301140E-02
      2859 A        178      MET      HB2      HA       0.900000E-01   1.00800           0   0.00000     -0.301140E-02
      2860 A        178      MET      CG       CT2     -0.140000       12.0110           0   0.00000     -0.301140E-02
      2861 A        178      MET      HG1      HA       0.900000E-01   1.00800           0   0.00000     -0.301140E-02
      2862 A        178      MET      HG2      HA       0.900000E-01   1.00800           0   0.00000     -0.301140E-02
      2863 A        178      MET      SD       S       -0.900000E-01   32.0600           0   0.00000     -0.301140E-02
      2864 A        178      MET      CE       CT3     -0.220000       12.0110           0   0.00000     -0.301140E-02
      2865 A        178      MET      HE1      HA       0.900000E-01   1.00800           0   0.00000     -0.301140E-02
      2866 A        178      MET      HE2      HA       0.900000E-01   1.00800           0   0.00000     -0.301140E-02
      2867 A        178      MET      HE3      HA       0.900000E-01   1.00800           0   0.00000     -0.301140E-02
      2868 A        178      MET      C        C        0.510000       12.0110           0   0.00000     -0.301140E-02
      2869 A        178      MET      O        O       -0.510000       15.9990           0   0.00000     -0.301140E-02
      2870 A        179      PHE      N        NH1     -0.470000       14.0070           0   0.00000     -0.301140E-02
      2871 A        179      PHE      HN       H        0.310000       1.00800           0   0.00000     -0.301140E-02
      2872 A        179      PHE      CA       CT1      0.700000E-01   12.0110           1   0.00000     -0.301140E-02
      2873 A        179      PHE      HA       HB       0.900000E-01   1.00800           0   0.00000     -0.301140E-02
      2874 A        179      PHE      CB       CT2     -0.180000       12.0110           0   0.00000     -0.301140E-02
      2875 A        179      PHE      HB1      HA       0.900000E-01   1.00800           0   0.00000     -0.301140E-02
      2876 A        179      PHE      HB2      HA       0.900000E-01   1.00800           0   0.00000     -0.301140E-02
      2877 A        179      PHE      CG       CA        0.00000       12.0110           0   0.00000     -0.301140E-02
      2878 A        179      PHE      CD1      CA      -0.115000       12.0110           0   0.00000     -0.301140E-02
      2879 A        179      PHE      HD1      HP       0.115000       1.00800           0   0.00000     -0.301140E-02
      2880 A        179      PHE      CE1      CA      -0.115000       12.0110           0   0.00000     -0.301140E-02
      2881 A        179      PHE      HE1      HP       0.115000       1.00800           0   0.00000     -0.301140E-02
      2882 A        179      PHE      CZ       CA      -0.115000       12.0110           0   0.00000     -0.301140E-02
      2883 A        179      PHE      HZ       HP       0.115000       1.00800           0   0.00000     -0.301140E-02
      2884 A        179      PHE      CD2      CA      -0.115000       12.0110           0   0.00000     -0.301140E-02
      2885 A        179      PHE      HD2      HP       0.115000       1.00800           0   0.00000     -0.301140E-02
      2886 A        179      PHE      CE2      CA      -0.115000       12.0110           0   0.00000     -0.301140E-02
      2887 A        179      PHE      HE2      HP       0.115000       1.00800           0   0.00000     -0.301140E-02
      2888 A        179      PHE      C        C        0.510000       12.0110           0   0.00000     -0.301140E-02
      2889 A        179      PHE      O        O       -0.510000       15.9990           0   0.00000     -0.301140E-02
      2890 A        180      TRP      N        NH1     -0.470000       14.0070           0   0.00000     -0.301140E-02
      2891 A        180      TRP      HN       H        0.310000       1.00800           0   0.00000     -0.301140E-02
      2892 A        180      TRP      CA       CT1      0.700000E-01   12.0110           1   0.00000     -0.301140E-02
      2893 A        180      TRP      HA       HB       0.900000E-01   1.00800           0   0.00000     -0.301140E-02
      2894 A        180      TRP      CB       CT2     -0.180000       12.0110           0   0.00000     -0.301140E-02
      2895 A        180      TRP      HB1      HA       0.900000E-01   1.00800           0   0.00000     -0.301140E-02
      2896 A        180      TRP      HB2      HA       0.900000E-01   1.00800           0   0.00000     -0.301140E-02
      2897 A        180      TRP      CG       CY      -0.300000E-01   12.0110           0   0.00000     -0.301140E-02
      2898 A        180      TRP      CD1      CA       0.350000E-01   12.0110           0   0.00000     -0.301140E-02
      2899 A        180      TRP      HD1      HP       0.115000       1.00800           0   0.00000     -0.301140E-02
      2900 A        180      TRP      NE1      NY      -0.610000       14.0070           0   0.00000     -0.301140E-02
      2901 A        180      TRP      HE1      H        0.380000       1.00800           0   0.00000     -0.301140E-02
      2902 A        180      TRP      CE2      CPT      0.130000       12.0110           0   0.00000     -0.301140E-02
      2903 A        180      TRP      CD2      CPT     -0.200000E-01   12.0110           0   0.00000     -0.301140E-02
      2904 A        180      TRP      CE3      CA      -0.115000       12.0110           0   0.00000     -0.301140E-02
      2905 A        180      TRP      HE3      HP       0.115000       1.00800           0   0.00000     -0.301140E-02
      2906 A        180      TRP      CZ3      CA      -0.115000       12.0110           0   0.00000     -0.301140E-02
      2907 A        180      TRP      HZ3      HP       0.115000       1.00800           0   0.00000     -0.301140E-02
      2908 A        180      TRP      CZ2      CA      -0.115000       12.0110           0   0.00000     -0.301140E-02
      2909 A        180      TRP      HZ2      HP       0.115000       1.00800           0   0.00000     -0.301140E-02
      2910 A        180      TRP      CH2      CA      -0.115000       12.0110           0   0.00000     -0.301140E-02
      2911 A        180      TRP      HH2      HP       0.115000       1.00800           0   0.00000     -0.301140E-02
      2912 A        180      TRP      C        C        0.510000       12.0110           0   0.00000     -0.301140E-02
      2913 A        180      TRP      O        O       -0.510000       15.9990           0   0.00000     -0.301140E-02
      2914 A        181      ILE      N        NH1     -0.470000       14.0070           0   0.00000     -0.301140E-02
      2915 A        181      ILE      HN       H        0.310000       1.00800           0   0.00000     -0.301140E-02
      2916 A        181      ILE      CA       CT1      0.700000E-01   12.0110           1   0.00000     -0.301140E-02
      2917 A        181      ILE      HA       HB       0.900000E-01   1.00800           0   0.00000     -0.301140E-02
      2918 A        181      ILE      CB       CT1     -0.900000E-01   12.0110           0   0.00000     -0.301140E-02
      2919 A        181      ILE      HB       HA       0.900000E-01   1.00800           0   0.00000     -0.301140E-02
      2920 A        181      ILE      CG2      CT3     -0.270000       12.0110           0   0.00000     -0.301140E-02
      2921 A        181      ILE      HG21     HA       0.900000E-01   1.00800           0   0.00000     -0.301140E-02
      2922 A        181      ILE      HG22     HA       0.900000E-01   1.00800           0   0.00000     -0.301140E-02
      2923 A        181      ILE      HG23     HA       0.900000E-01   1.00800           0   0.00000     -0.301140E-02
      2924 A        181      ILE      CG1      CT2     -0.180000       12.0110           0   0.00000     -0.301140E-02
      2925 A        181      ILE      HG11     HA       0.900000E-01   1.00800           0   0.00000     -0.301140E-02
      2926 A        181      ILE      HG12     HA       0.900000E-01   1.00800           0   0.00000     -0.301140E-02
      2927 A        181      ILE      CD       CT3     -0.270000       12.0110           0   0.00000     -0.301140E-02
      2928 A        181      ILE      HD1      HA       0.900000E-01   1.00800           0   0.00000     -0.301140E-02
      2929 A        181      ILE      HD2      HA       0.900000E-01   1.00800           0   0.00000     -0.301140E-02
      2930 A        181      ILE      HD3      HA       0.900000E-01   1.00800           0   0.00000     -0.301140E-02
      2931 A        181      ILE      C        C        0.510000       12.0110           0   0.00000     -0.301140E-02
      2932 A        181      ILE      O        O       -0.510000       15.9990           0   0.00000     -0.301140E-02
      2933 A        182      GLY      N        NH1     -0.470000       14.0070           0   0.00000     -0.301140E-02
      2934 A        182      GLY      HN       H        0.310000       1.00800           0   0.00000     -0.301140E-02
      2935 A        182      GLY      CA       CT2     -0.200000E-01   12.0110           1   0.00000     -0.301140E-02
      2936 A        182      GLY      HA1      HB       0.900000E-01   1.00800           0   0.00000     -0.301140E-02
      2937 A        182      GLY      HA2      HB       0.900000E-01   1.00800           0   0.00000     -0.301140E-02
      2938 A        182      GLY      C        C        0.510000       12.0110           0   0.00000     -0.301140E-02
      2939 A        182      GLY      O        O       -0.510000       15.9990           0   0.00000     -0.301140E-02
      2940 A        183      VAL      N        NH1     -0.470000       14.0070           0   0.00000     -0.301140E-02
      2941 A        183      VAL      HN       H        0.310000       1.00800           0   0.00000     -0.301140E-02
      2942 A        183      VAL      CA       CT1      0.700000E-01   12.0110           1   0.00000     -0.301140E-02
      2943 A        183      VAL      HA       HB       0.900000E-01   1.00800           0   0.00000     -0.301140E-02
      2944 A        183      VAL      CB       CT1     -0.900000E-01   12.0110           0   0.00000     -0.301140E-02
      2945 A        183      VAL      HB       HA       0.900000E-01   1.00800           0   0.00000     -0.301140E-02
      2946 A        183      VAL      CG1      CT3     -0.270000       12.0110           0   0.00000     -0.301140E-02
      2947 A        183      VAL      HG11     HA       0.900000E-01   1.00800           0   0.00000     -0.301140E-02
      2948 A        183      VAL      HG12     HA       0.900000E-01   1.00800           0   0.00000     -0.301140E-02
      2949 A        183      VAL      HG13     HA       0.900000E-01   1.00800           0   0.00000     -0.301140E-02
      2950 A        183      VAL      CG2      CT3     -0.270000       12.0110           0   0.00000     -0.301140E-02
      2951 A        183      VAL      HG21     HA       0.900000E-01   1.00800           0   0.00000     -0.301140E-02
      2952 A        183      VAL      HG22     HA       0.900000E-01   1.00800           0   0.00000     -0.301140E-02
      2953 A        183      VAL      HG23     HA       0.900000E-01   1.00800           0   0.00000     -0.301140E-02
      2954 A        183      VAL      C        C        0.510000       12.0110           0   0.00000     -0.301140E-02
      2955 A        183      VAL      O        O       -0.510000       15.9990           0   0.00000     -0.301140E-02
      2956 A        184      THR      N        NH1     -0.470000       14.0070           0   0.00000     -0.301140E-02
      2957 A        184      THR      HN       H        0.310000       1.00800           0   0.00000     -0.301140E-02
      2958 A        184      THR      CA       CT1      0.700000E-01   12.0110           1   0.00000     -0.301140E-02
      2959 A        184      THR      HA       HB       0.900000E-01   1.00800           0   0.00000     -0.301140E-02
      2960 A        184      THR      CB       CT1      0.140000       12.0110           0   0.00000     -0.301140E-02
      2961 A        184      THR      HB       HA       0.900000E-01   1.00800           0   0.00000     -0.301140E-02
      2962 A        184      THR      OG1      OH1     -0.660000       15.9990           0   0.00000     -0.301140E-02
      2963 A        184      THR      HG1      H        0.430000       1.00800           0   0.00000     -0.301140E-02
      2964 A        184      THR      CG2      CT3     -0.270000       12.0110           0   0.00000     -0.301140E-02
      2965 A        184      THR      HG21     HA       0.900000E-01   1.00800           0   0.00000     -0.301140E-02
      2966 A        184      THR      HG22     HA       0.900000E-01   1.00800           0   0.00000     -0.301140E-02
      2967 A        184      THR      HG23     HA       0.900000E-01   1.00800           0   0.00000     -0.301140E-02
      2968 A        184      THR      C        C        0.510000       12.0110           0   0.00000     -0.301140E-02
      2969 A        184      THR      O        O       -0.510000       15.9990           0   0.00000     -0.301140E-02
      2970 A        185      SER      N        NH1     -0.470000       14.0070           0   0.00000     -0.301140E-02
      2971 A        185      SER      HN       H        0.310000       1.00800           0   0.00000     -0.301140E-02
      2972 A        185      SER      CA       CT1      0.700000E-01   12.0110           1   0.00000     -0.301140E-02
      2973 A        185      SER      HA       HB       0.900000E-01   1.00800           0   0.00000     -0.301140E-02
      2974 A        185      SER      CB       CT2      0.500000E-01   12.0110           0   0.00000     -0.301140E-02
      2975 A        185      SER      HB1      HA       0.900000E-01   1.00800           0   0.00000     -0.301140E-02
      2976 A        185      SER      HB2      HA       0.900000E-01   1.00800           0   0.00000     -0.301140E-02
      2977 A        185      SER      OG       OH1     -0.660000       15.9990           0   0.00000     -0.301140E-02
      2978 A        185      SER      HG1      H        0.430000       1.00800           0   0.00000     -0.301140E-02
      2979 A        185      SER      C        C        0.510000       12.0110           0   0.00000     -0.301140E-02
      2980 A        185      SER      O        O       -0.510000       15.9990           0   0.00000     -0.301140E-02
      2981 A        186      VAL      N        NH1     -0.470000       14.0070           0   0.00000     -0.301140E-02
      2982 A        186      VAL      HN       H        0.310000       1.00800           0   0.00000     -0.301140E-02
      2983 A        186      VAL      CA       CT1      0.700000E-01   12.0110           1   0.00000     -0.301140E-02
      2984 A        186      VAL      HA       HB       0.900000E-01   1.00800           0   0.00000     -0.301140E-02
      2985 A        186      VAL      CB       CT1     -0.900000E-01   12.0110           0   0.00000     -0.301140E-02
      2986 A        186      VAL      HB       HA       0.900000E-01   1.00800           0   0.00000     -0.301140E-02
      2987 A        186      VAL      CG1      CT3     -0.270000       12.0110           0   0.00000     -0.301140E-02
      2988 A        186      VAL      HG11     HA       0.900000E-01   1.00800           0   0.00000     -0.301140E-02
      2989 A        186      VAL      HG12     HA       0.900000E-01   1.00800           0   0.00000     -0.301140E-02
      2990 A        186      VAL      HG13     HA       0.900000E-01   1.00800           0   0.00000     -0.301140E-02
      2991 A        186      VAL      CG2      CT3     -0.270000       12.0110           0   0.00000     -0.301140E-02
      2992 A        186      VAL      HG21     HA       0.900000E-01   1.00800           0   0.00000     -0.301140E-02
      2993 A        186      VAL      HG22     HA       0.900000E-01   1.00800           0   0.00000     -0.301140E-02
      2994 A        186      VAL      HG23     HA       0.900000E-01   1.00800           0   0.00000     -0.301140E-02
      2995 A        186      VAL      C        C        0.510000       12.0110           0   0.00000     -0.301140E-02
      2996 A        186      VAL      O        O       -0.510000       15.9990           0   0.00000     -0.301140E-02
      2997 A        187      LEU      N        NH1     -0.470000       14.0070           0   0.00000     -0.301140E-02
      2998 A        187      LEU      HN       H        0.310000       1.00800           0   0.00000     -0.301140E-02
      2999 A        187      LEU      CA       CT1      0.700000E-01   12.0110           1   0.00000     -0.301140E-02
      3000 A        187      LEU      HA       HB       0.900000E-01   1.00800           0   0.00000     -0.301140E-02
      3001 A        187      LEU      CB       CT2     -0.180000       12.0110           0   0.00000     -0.301140E-02
      3002 A        187      LEU      HB1      HA       0.900000E-01   1.00800           0   0.00000     -0.301140E-02
      3003 A        187      LEU      HB2      HA       0.900000E-01   1.00800           0   0.00000     -0.301140E-02
      3004 A        187      LEU      CG       CT1     -0.900000E-01   12.0110           0   0.00000     -0.301140E-02
      3005 A        187      LEU      HG       HA       0.900000E-01   1.00800           0   0.00000     -0.301140E-02
      3006 A        187      LEU      CD1      CT3     -0.270000       12.0110           0   0.00000     -0.301140E-02
      3007 A        187      LEU      HD11     HA       0.900000E-01   1.00800           0   0.00000     -0.301140E-02
      3008 A        187      LEU      HD12     HA       0.900000E-01   1.00800           0   0.00000     -0.301140E-02
      3009 A        187      LEU      HD13     HA       0.900000E-01   1.00800           0   0.00000     -0.301140E-02
      3010 A        187      LEU      CD2      CT3     -0.270000       12.0110           0   0.00000     -0.301140E-02
      3011 A        187      LEU      HD21     HA       0.900000E-01   1.00800           0   0.00000     -0.301140E-02
      3012 A        187      LEU      HD22     HA       0.900000E-01   1.00800           0   0.00000     -0.301140E-02
      3013 A        187      LEU      HD23     HA       0.900000E-01   1.00800           0   0.00000     -0.301140E-02
      3014 A        187      LEU      C        C        0.510000       12.0110           0   0.00000     -0.301140E-02
      3015 A        187      LEU      O        O       -0.510000       15.9990           0   0.00000     -0.301140E-02
      3016 A        188      LEU      N        NH1     -0.470000       14.0070           0   0.00000     -0.301140E-02
      3017 A        188      LEU      HN       H        0.310000       1.00800           0   0.00000     -0.301140E-02
      3018 A        188      LEU      CA       CT1      0.700000E-01   12.0110           1   0.00000     -0.301140E-02
      3019 A        188      LEU      HA       HB       0.900000E-01   1.00800           0   0.00000     -0.301140E-02
      3020 A        188      LEU      CB       CT2     -0.180000       12.0110           0   0.00000     -0.301140E-02
      3021 A        188      LEU      HB1      HA       0.900000E-01   1.00800           0   0.00000     -0.301140E-02
      3022 A        188      LEU      HB2      HA       0.900000E-01   1.00800           0   0.00000     -0.301140E-02
      3023 A        188      LEU      CG       CT1     -0.900000E-01   12.0110           0   0.00000     -0.301140E-02
      3024 A        188      LEU      HG       HA       0.900000E-01   1.00800           0   0.00000     -0.301140E-02
      3025 A        188      LEU      CD1      CT3     -0.270000       12.0110           0   0.00000     -0.301140E-02
      3026 A        188      LEU      HD11     HA       0.900000E-01   1.00800           0   0.00000     -0.301140E-02
      3027 A        188      LEU      HD12     HA       0.900000E-01   1.00800           0   0.00000     -0.301140E-02
      3028 A        188      LEU      HD13     HA       0.900000E-01   1.00800           0   0.00000     -0.301140E-02
      3029 A        188      LEU      CD2      CT3     -0.270000       12.0110           0   0.00000     -0.301140E-02
      3030 A        188      LEU      HD21     HA       0.900000E-01   1.00800           0   0.00000     -0.301140E-02
      3031 A        188      LEU      HD22     HA       0.900000E-01   1.00800           0   0.00000     -0.301140E-02
      3032 A        188      LEU      HD23     HA       0.900000E-01   1.00800           0   0.00000     -0.301140E-02
      3033 A        188      LEU      C        C        0.510000       12.0110           0   0.00000     -0.301140E-02
      3034 A        188      LEU      O        O       -0.510000       15.9990           0   0.00000     -0.301140E-02
      3035 A        189      LEU      N        NH1     -0.470000       14.0070           0   0.00000     -0.301140E-02
      3036 A        189      LEU      HN       H        0.310000       1.00800           0   0.00000     -0.301140E-02
      3037 A        189      LEU      CA       CT1      0.700000E-01   12.0110           1   0.00000     -0.301140E-02
      3038 A        189      LEU      HA       HB       0.900000E-01   1.00800           0   0.00000     -0.301140E-02
      3039 A        189      LEU      CB       CT2     -0.180000       12.0110           0   0.00000     -0.301140E-02
      3040 A        189      LEU      HB1      HA       0.900000E-01   1.00800           0   0.00000     -0.301140E-02
      3041 A        189      LEU      HB2      HA       0.900000E-01   1.00800           0   0.00000     -0.301140E-02
      3042 A        189      LEU      CG       CT1     -0.900000E-01   12.0110           0   0.00000     -0.301140E-02
      3043 A        189      LEU      HG       HA       0.900000E-01   1.00800           0   0.00000     -0.301140E-02
      3044 A        189      LEU      CD1      CT3     -0.270000       12.0110           0   0.00000     -0.301140E-02
      3045 A        189      LEU      HD11     HA       0.900000E-01   1.00800           0   0.00000     -0.301140E-02
      3046 A        189      LEU      HD12     HA       0.900000E-01   1.00800           0   0.00000     -0.301140E-02
      3047 A        189      LEU      HD13     HA       0.900000E-01   1.00800           0   0.00000     -0.301140E-02
      3048 A        189      LEU      CD2      CT3     -0.270000       12.0110           0   0.00000     -0.301140E-02
      3049 A        189      LEU      HD21     HA       0.900000E-01   1.00800           0   0.00000     -0.301140E-02
      3050 A        189      LEU      HD22     HA       0.900000E-01   1.00800           0   0.00000     -0.301140E-02
      3051 A        189      LEU      HD23     HA       0.900000E-01   1.00800           0   0.00000     -0.301140E-02
      3052 A        189      LEU      C        C        0.510000       12.0110           0   0.00000     -0.301140E-02
      3053 A        189      LEU      O        O       -0.510000       15.9990           0   0.00000     -0.301140E-02
      3054 A        190      PHE      N        NH1     -0.470000       14.0070           0   0.00000     -0.301140E-02
      3055 A        190      PHE      HN       H        0.310000       1.00800           0   0.00000     -0.301140E-02
      3056 A        190      PHE      CA       CT1      0.700000E-01   12.0110           1   0.00000     -0.301140E-02
      3057 A        190      PHE      HA       HB       0.900000E-01   1.00800           0   0.00000     -0.301140E-02
      3058 A        190      PHE      CB       CT2     -0.180000       12.0110           0   0.00000     -0.301140E-02
      3059 A        190      PHE      HB1      HA       0.900000E-01   1.00800           0   0.00000     -0.301140E-02
      3060 A        190      PHE      HB2      HA       0.900000E-01   1.00800           0   0.00000     -0.301140E-02
      3061 A        190      PHE      CG       CA        0.00000       12.0110           0   0.00000     -0.301140E-02
      3062 A        190      PHE      CD1      CA      -0.115000       12.0110           0   0.00000     -0.301140E-02
      3063 A        190      PHE      HD1      HP       0.115000       1.00800           0   0.00000     -0.301140E-02
      3064 A        190      PHE      CE1      CA      -0.115000       12.0110           0   0.00000     -0.301140E-02
      3065 A        190      PHE      HE1      HP       0.115000       1.00800           0   0.00000     -0.301140E-02
      3066 A        190      PHE      CZ       CA      -0.115000       12.0110           0   0.00000     -0.301140E-02
      3067 A        190      PHE      HZ       HP       0.115000       1.00800           0   0.00000     -0.301140E-02
      3068 A        190      PHE      CD2      CA      -0.115000       12.0110           0   0.00000     -0.301140E-02
      3069 A        190      PHE      HD2      HP       0.115000       1.00800           0   0.00000     -0.301140E-02
      3070 A        190      PHE      CE2      CA      -0.115000       12.0110           0   0.00000     -0.301140E-02
      3071 A        190      PHE      HE2      HP       0.115000       1.00800           0   0.00000     -0.301140E-02
      3072 A        190      PHE      C        C        0.510000       12.0110           0   0.00000     -0.301140E-02
      3073 A        190      PHE      O        O       -0.510000       15.9990           0   0.00000     -0.301140E-02
      3074 A        191      ILE      N        NH1     -0.470000       14.0070           0   0.00000     -0.301140E-02
      3075 A        191      ILE      HN       H        0.310000       1.00800           0   0.00000     -0.301140E-02
      3076 A        191      ILE      CA       CT1      0.700000E-01   12.0110           1   0.00000     -0.301140E-02
      3077 A        191      ILE      HA       HB       0.900000E-01   1.00800           0   0.00000     -0.301140E-02
      3078 A        191      ILE      CB       CT1     -0.900000E-01   12.0110           0   0.00000     -0.301140E-02
      3079 A        191      ILE      HB       HA       0.900000E-01   1.00800           0   0.00000     -0.301140E-02
      3080 A        191      ILE      CG2      CT3     -0.270000       12.0110           0   0.00000     -0.301140E-02
      3081 A        191      ILE      HG21     HA       0.900000E-01   1.00800           0   0.00000     -0.301140E-02
      3082 A        191      ILE      HG22     HA       0.900000E-01   1.00800           0   0.00000     -0.301140E-02
      3083 A        191      ILE      HG23     HA       0.900000E-01   1.00800           0   0.00000     -0.301140E-02
      3084 A        191      ILE      CG1      CT2     -0.180000       12.0110           0   0.00000     -0.301140E-02
      3085 A        191      ILE      HG11     HA       0.900000E-01   1.00800           0   0.00000     -0.301140E-02
      3086 A        191      ILE      HG12     HA       0.900000E-01   1.00800           0   0.00000     -0.301140E-02
      3087 A        191      ILE      CD       CT3     -0.270000       12.0110           0   0.00000     -0.301140E-02
      3088 A        191      ILE      HD1      HA       0.900000E-01   1.00800           0   0.00000     -0.301140E-02
      3089 A        191      ILE      HD2      HA       0.900000E-01   1.00800           0   0.00000     -0.301140E-02
      3090 A        191      ILE      HD3      HA       0.900000E-01   1.00800           0   0.00000     -0.301140E-02
      3091 A        191      ILE      C        C        0.510000       12.0110           0   0.00000     -0.301140E-02
      3092 A        191      ILE      O        O       -0.510000       15.9990           0   0.00000     -0.301140E-02
      3093 A        192      VAL      N        NH1     -0.470000       14.0070           0   0.00000     -0.301140E-02
      3094 A        192      VAL      HN       H        0.310000       1.00800           0   0.00000     -0.301140E-02
      3095 A        192      VAL      CA       CT1      0.700000E-01   12.0110           1   0.00000     -0.301140E-02
      3096 A        192      VAL      HA       HB       0.900000E-01   1.00800           0   0.00000     -0.301140E-02
      3097 A        192      VAL      CB       CT1     -0.900000E-01   12.0110           0   0.00000     -0.301140E-02
      3098 A        192      VAL      HB       HA       0.900000E-01   1.00800           0   0.00000     -0.301140E-02
      3099 A        192      VAL      CG1      CT3     -0.270000       12.0110           0   0.00000     -0.301140E-02
      3100 A        192      VAL      HG11     HA       0.900000E-01   1.00800           0   0.00000     -0.301140E-02
      3101 A        192      VAL      HG12     HA       0.900000E-01   1.00800           0   0.00000     -0.301140E-02
      3102 A        192      VAL      HG13     HA       0.900000E-01   1.00800           0   0.00000     -0.301140E-02
      3103 A        192      VAL      CG2      CT3     -0.270000       12.0110           0   0.00000     -0.301140E-02
      3104 A        192      VAL      HG21     HA       0.900000E-01   1.00800           0   0.00000     -0.301140E-02
      3105 A        192      VAL      HG22     HA       0.900000E-01   1.00800           0   0.00000     -0.301140E-02
      3106 A        192      VAL      HG23     HA       0.900000E-01   1.00800           0   0.00000     -0.301140E-02
      3107 A        192      VAL      C        C        0.510000       12.0110           0   0.00000     -0.301140E-02
      3108 A        192      VAL      O        O       -0.510000       15.9990           0   0.00000     -0.301140E-02
      3109 A        193      TYR      N        NH1     -0.470000       14.0070           0   0.00000     -0.301140E-02
      3110 A        193      TYR      HN       H        0.310000       1.00800           0   0.00000     -0.301140E-02
      3111 A        193      TYR      CA       CT1      0.700000E-01   12.0110           1   0.00000     -0.301140E-02
      3112 A        193      TYR      HA       HB       0.900000E-01   1.00800           0   0.00000     -0.301140E-02
      3113 A        193      TYR      CB       CT2     -0.180000       12.0110           0   0.00000     -0.301140E-02
      3114 A        193      TYR      HB1      HA       0.900000E-01   1.00800           0   0.00000     -0.301140E-02
      3115 A        193      TYR      HB2      HA       0.900000E-01   1.00800           0   0.00000     -0.301140E-02
      3116 A        193      TYR      CG       CA        0.00000       12.0110           0   0.00000     -0.301140E-02
      3117 A        193      TYR      CD1      CA      -0.115000       12.0110           0   0.00000     -0.301140E-02
      3118 A        193      TYR      HD1      HP       0.115000       1.00800           0   0.00000     -0.301140E-02
      3119 A        193      TYR      CE1      CA      -0.115000       12.0110           0   0.00000     -0.301140E-02
      3120 A        193      TYR      HE1      HP       0.115000       1.00800           0   0.00000     -0.301140E-02
      3121 A        193      TYR      CZ       CA       0.110000       12.0110           0   0.00000     -0.301140E-02
      3122 A        193      TYR      OH       OH1     -0.540000       15.9990           0   0.00000     -0.301140E-02
      3123 A        193      TYR      HH       H        0.430000       1.00800           0   0.00000     -0.301140E-02
      3124 A        193      TYR      CD2      CA      -0.115000       12.0110           0   0.00000     -0.301140E-02
      3125 A        193      TYR      HD2      HP       0.115000       1.00800           0   0.00000     -0.301140E-02
      3126 A        193      TYR      CE2      CA      -0.115000       12.0110           0   0.00000     -0.301140E-02
      3127 A        193      TYR      HE2      HP       0.115000       1.00800           0   0.00000     -0.301140E-02
      3128 A        193      TYR      C        C        0.510000       12.0110           0   0.00000     -0.301140E-02
      3129 A        193      TYR      O        O       -0.510000       15.9990           0   0.00000     -0.301140E-02
      3130 A        194      ALA      N        NH1     -0.470000       14.0070           0   0.00000     -0.301140E-02
      3131 A        194      ALA      HN       H        0.310000       1.00800           0   0.00000     -0.301140E-02
      3132 A        194      ALA      CA       CT1      0.700000E-01   12.0110           1   0.00000     -0.301140E-02
      3133 A        194      ALA      HA       HB       0.900000E-01   1.00800           0   0.00000     -0.301140E-02
      3134 A        194      ALA      CB       CT3     -0.270000       12.0110           0   0.00000     -0.301140E-02
      3135 A        194      ALA      HB1      HA       0.900000E-01   1.00800           0   0.00000     -0.301140E-02
      3136 A        194      ALA      HB2      HA       0.900000E-01   1.00800           0   0.00000     -0.301140E-02
      3137 A        194      ALA      HB3      HA       0.900000E-01   1.00800           0   0.00000     -0.301140E-02
      3138 A        194      ALA      C        C        0.510000       12.0110           0   0.00000     -0.301140E-02
      3139 A        194      ALA      O        O       -0.510000       15.9990           0   0.00000     -0.301140E-02
      3140 A        195      TYR      N        NH1     -0.470000       14.0070           0   0.00000     -0.301140E-02
      3141 A        195      TYR      HN       H        0.310000       1.00800           0   0.00000     -0.301140E-02
      3142 A        195      TYR      CA       CT1      0.700000E-01   12.0110           1   0.00000     -0.301140E-02
      3143 A        195      TYR      HA       HB       0.900000E-01   1.00800           0   0.00000     -0.301140E-02
      3144 A        195      TYR      CB       CT2     -0.180000       12.0110           0   0.00000     -0.301140E-02
      3145 A        195      TYR      HB1      HA       0.900000E-01   1.00800           0   0.00000     -0.301140E-02
      3146 A        195      TYR      HB2      HA       0.900000E-01   1.00800           0   0.00000     -0.301140E-02
      3147 A        195      TYR      CG       CA        0.00000       12.0110           0   0.00000     -0.301140E-02
      3148 A        195      TYR      CD1      CA      -0.115000       12.0110           0   0.00000     -0.301140E-02
      3149 A        195      TYR      HD1      HP       0.115000       1.00800           0   0.00000     -0.301140E-02
      3150 A        195      TYR      CE1      CA      -0.115000       12.0110           0   0.00000     -0.301140E-02
      3151 A        195      TYR      HE1      HP       0.115000       1.00800           0   0.00000     -0.301140E-02
      3152 A        195      TYR      CZ       CA       0.110000       12.0110           0   0.00000     -0.301140E-02
      3153 A        195      TYR      OH       OH1     -0.540000       15.9990           0   0.00000     -0.301140E-02
      3154 A        195      TYR      HH       H        0.430000       1.00800           0   0.00000     -0.301140E-02
      3155 A        195      TYR      CD2      CA      -0.115000       12.0110           0   0.00000     -0.301140E-02
      3156 A        195      TYR      HD2      HP       0.115000       1.00800           0   0.00000     -0.301140E-02
      3157 A        195      TYR      CE2      CA      -0.115000       12.0110           0   0.00000     -0.301140E-02
      3158 A        195      TYR      HE2      HP       0.115000       1.00800           0   0.00000     -0.301140E-02
      3159 A        195      TYR      C        C        0.510000       12.0110           0   0.00000     -0.301140E-02
      3160 A        195      TYR      O        O       -0.510000       15.9990           0   0.00000     -0.301140E-02
      3161 A        196      MET      N        NH1     -0.470000       14.0070           0   0.00000     -0.301140E-02
      3162 A        196      MET      HN       H        0.310000       1.00800           0   0.00000     -0.301140E-02
      3163 A        196      MET      CA       CT1      0.700000E-01   12.0110           1   0.00000     -0.301140E-02
      3164 A        196      MET      HA       HB       0.900000E-01   1.00800           0   0.00000     -0.301140E-02
      3165 A        196      MET      CB       CT2     -0.180000       12.0110           0   0.00000     -0.301140E-02
      3166 A        196      MET      HB1      HA       0.900000E-01   1.00800           0   0.00000     -0.301140E-02
      3167 A        196      MET      HB2      HA       0.900000E-01   1.00800           0   0.00000     -0.301140E-02
      3168 A        196      MET      CG       CT2     -0.140000       12.0110           0   0.00000     -0.301140E-02
      3169 A        196      MET      HG1      HA       0.900000E-01   1.00800           0   0.00000     -0.301140E-02
      3170 A        196      MET      HG2      HA       0.900000E-01   1.00800           0   0.00000     -0.301140E-02
      3171 A        196      MET      SD       S       -0.900000E-01   32.0600           0   0.00000     -0.301140E-02
      3172 A        196      MET      CE       CT3     -0.220000       12.0110           0   0.00000     -0.301140E-02
      3173 A        196      MET      HE1      HA       0.900000E-01   1.00800           0   0.00000     -0.301140E-02
      3174 A        196      MET      HE2      HA       0.900000E-01   1.00800           0   0.00000     -0.301140E-02
      3175 A        196      MET      HE3      HA       0.900000E-01   1.00800           0   0.00000     -0.301140E-02
      3176 A        196      MET      C        C        0.510000       12.0110           0   0.00000     -0.301140E-02
      3177 A        196      MET      O        O       -0.510000       15.9990           0   0.00000     -0.301140E-02
      3178 A        197      TYR      N        NH1     -0.470000       14.0070           0   0.00000     -0.301140E-02
      3179 A        197      TYR      HN       H        0.310000       1.00800           0   0.00000     -0.301140E-02
      3180 A        197      TYR      CA       CT1      0.700000E-01   12.0110           1   0.00000     -0.301140E-02
      3181 A        197      TYR      HA       HB       0.900000E-01   1.00800           0   0.00000     -0.301140E-02
      3182 A        197      TYR      CB       CT2     -0.180000       12.0110           0   0.00000     -0.301140E-02
      3183 A        197      TYR      HB1      HA       0.900000E-01   1.00800           0   0.00000     -0.301140E-02
      3184 A        197      TYR      HB2      HA       0.900000E-01   1.00800           0   0.00000     -0.301140E-02
      3185 A        197      TYR      CG       CA        0.00000       12.0110           0   0.00000     -0.301140E-02
      3186 A        197      TYR      CD1      CA      -0.115000       12.0110           0   0.00000     -0.301140E-02
      3187 A        197      TYR      HD1      HP       0.115000       1.00800           0   0.00000     -0.301140E-02
      3188 A        197      TYR      CE1      CA      -0.115000       12.0110           0   0.00000     -0.301140E-02
      3189 A        197      TYR      HE1      HP       0.115000       1.00800           0   0.00000     -0.301140E-02
      3190 A        197      TYR      CZ       CA       0.110000       12.0110           0   0.00000     -0.301140E-02
      3191 A        197      TYR      OH       OH1     -0.540000       15.9990           0   0.00000     -0.301140E-02
      3192 A        197      TYR      HH       H        0.430000       1.00800           0   0.00000     -0.301140E-02
      3193 A        197      TYR      CD2      CA      -0.115000       12.0110           0   0.00000     -0.301140E-02
      3194 A        197      TYR      HD2      HP       0.115000       1.00800           0   0.00000     -0.301140E-02
      3195 A        197      TYR      CE2      CA      -0.115000       12.0110           0   0.00000     -0.301140E-02
      3196 A        197      TYR      HE2      HP       0.115000       1.00800           0   0.00000     -0.301140E-02
      3197 A        197      TYR      C        C        0.510000       12.0110           0   0.00000     -0.301140E-02
      3198 A        197      TYR      O        O       -0.510000       15.9990           0   0.00000     -0.301140E-02
      3199 A        198      ILE      N        NH1     -0.470000       14.0070           0   0.00000     -0.301140E-02
      3200 A        198      ILE      HN       H        0.310000       1.00800           0   0.00000     -0.301140E-02
      3201 A        198      ILE      CA       CT1      0.700000E-01   12.0110           1   0.00000     -0.301140E-02
      3202 A        198      ILE      HA       HB       0.900000E-01   1.00800           0   0.00000     -0.301140E-02
      3203 A        198      ILE      CB       CT1     -0.900000E-01   12.0110           0   0.00000     -0.301140E-02
      3204 A        198      ILE      HB       HA       0.900000E-01   1.00800           0   0.00000     -0.301140E-02
      3205 A        198      ILE      CG2      CT3     -0.270000       12.0110           0   0.00000     -0.301140E-02
      3206 A        198      ILE      HG21     HA       0.900000E-01   1.00800           0   0.00000     -0.301140E-02
      3207 A        198      ILE      HG22     HA       0.900000E-01   1.00800           0   0.00000     -0.301140E-02
      3208 A        198      ILE      HG23     HA       0.900000E-01   1.00800           0   0.00000     -0.301140E-02
      3209 A        198      ILE      CG1      CT2     -0.180000       12.0110           0   0.00000     -0.301140E-02
      3210 A        198      ILE      HG11     HA       0.900000E-01   1.00800           0   0.00000     -0.301140E-02
      3211 A        198      ILE      HG12     HA       0.900000E-01   1.00800           0   0.00000     -0.301140E-02
      3212 A        198      ILE      CD       CT3     -0.270000       12.0110           0   0.00000     -0.301140E-02
      3213 A        198      ILE      HD1      HA       0.900000E-01   1.00800           0   0.00000     -0.301140E-02
      3214 A        198      ILE      HD2      HA       0.900000E-01   1.00800           0   0.00000     -0.301140E-02
      3215 A        198      ILE      HD3      HA       0.900000E-01   1.00800           0   0.00000     -0.301140E-02
      3216 A        198      ILE      C        C        0.510000       12.0110           0   0.00000     -0.301140E-02
      3217 A        198      ILE      O        O       -0.510000       15.9990           0   0.00000     -0.301140E-02
      3218 A        199      LEU      N        NH1     -0.470000       14.0070           0   0.00000     -0.301140E-02
      3219 A        199      LEU      HN       H        0.310000       1.00800           0   0.00000     -0.301140E-02
      3220 A        199      LEU      CA       CT1      0.700000E-01   12.0110           1   0.00000     -0.301140E-02
      3221 A        199      LEU      HA       HB       0.900000E-01   1.00800           0   0.00000     -0.301140E-02
      3222 A        199      LEU      CB       CT2     -0.180000       12.0110           0   0.00000     -0.301140E-02
      3223 A        199      LEU      HB1      HA       0.900000E-01   1.00800           0   0.00000     -0.301140E-02
      3224 A        199      LEU      HB2      HA       0.900000E-01   1.00800           0   0.00000     -0.301140E-02
      3225 A        199      LEU      CG       CT1     -0.900000E-01   12.0110           0   0.00000     -0.301140E-02
      3226 A        199      LEU      HG       HA       0.900000E-01   1.00800           0   0.00000     -0.301140E-02
      3227 A        199      LEU      CD1      CT3     -0.270000       12.0110           0   0.00000     -0.301140E-02
      3228 A        199      LEU      HD11     HA       0.900000E-01   1.00800           0   0.00000     -0.301140E-02
      3229 A        199      LEU      HD12     HA       0.900000E-01   1.00800           0   0.00000     -0.301140E-02
      3230 A        199      LEU      HD13     HA       0.900000E-01   1.00800           0   0.00000     -0.301140E-02
      3231 A        199      LEU      CD2      CT3     -0.270000       12.0110           0   0.00000     -0.301140E-02
      3232 A        199      LEU      HD21     HA       0.900000E-01   1.00800           0   0.00000     -0.301140E-02
      3233 A        199      LEU      HD22     HA       0.900000E-01   1.00800           0   0.00000     -0.301140E-02
      3234 A        199      LEU      HD23     HA       0.900000E-01   1.00800           0   0.00000     -0.301140E-02
      3235 A        199      LEU      C        C        0.510000       12.0110           0   0.00000     -0.301140E-02
      3236 A        199      LEU      O        O       -0.510000       15.9990           0   0.00000     -0.301140E-02
      3237 A        200      TRP      N        NH1     -0.470000       14.0070           0   0.00000     -0.301140E-02
      3238 A        200      TRP      HN       H        0.310000       1.00800           0   0.00000     -0.301140E-02
      3239 A        200      TRP      CA       CT1      0.700000E-01   12.0110           1   0.00000     -0.301140E-02
      3240 A        200      TRP      HA       HB       0.900000E-01   1.00800           0   0.00000     -0.301140E-02
      3241 A        200      TRP      CB       CT2     -0.180000       12.0110           0   0.00000     -0.301140E-02
      3242 A        200      TRP      HB1      HA       0.900000E-01   1.00800           0   0.00000     -0.301140E-02
      3243 A        200      TRP      HB2      HA       0.900000E-01   1.00800           0   0.00000     -0.301140E-02
      3244 A        200      TRP      CG       CY      -0.300000E-01   12.0110           0   0.00000     -0.301140E-02
      3245 A        200      TRP      CD1      CA       0.350000E-01   12.0110           0   0.00000     -0.301140E-02
      3246 A        200      TRP      HD1      HP       0.115000       1.00800           0   0.00000     -0.301140E-02
      3247 A        200      TRP      NE1      NY      -0.610000       14.0070           0   0.00000     -0.301140E-02
      3248 A        200      TRP      HE1      H        0.380000       1.00800           0   0.00000     -0.301140E-02
      3249 A        200      TRP      CE2      CPT      0.130000       12.0110           0   0.00000     -0.301140E-02
      3250 A        200      TRP      CD2      CPT     -0.200000E-01   12.0110           0   0.00000     -0.301140E-02
      3251 A        200      TRP      CE3      CA      -0.115000       12.0110           0   0.00000     -0.301140E-02
      3252 A        200      TRP      HE3      HP       0.115000       1.00800           0   0.00000     -0.301140E-02
      3253 A        200      TRP      CZ3      CA      -0.115000       12.0110           0   0.00000     -0.301140E-02
      3254 A        200      TRP      HZ3      HP       0.115000       1.00800           0   0.00000     -0.301140E-02
      3255 A        200      TRP      CZ2      CA      -0.115000       12.0110           0   0.00000     -0.301140E-02
      3256 A        200      TRP      HZ2      HP       0.115000       1.00800           0   0.00000     -0.301140E-02
      3257 A        200      TRP      CH2      CA      -0.115000       12.0110           0   0.00000     -0.301140E-02
      3258 A        200      TRP      HH2      HP       0.115000       1.00800           0   0.00000     -0.301140E-02
      3259 A        200      TRP      C        C        0.510000       12.0110           0   0.00000     -0.301140E-02
      3260 A        200      TRP      O        O       -0.510000       15.9990           0   0.00000     -0.301140E-02
      3261 A        201      LYS      N        NH1     -0.470000       14.0070           0   0.00000     -0.301140E-02
      3262 A        201      LYS      HN       H        0.310000       1.00800           0   0.00000     -0.301140E-02
      3263 A        201      LYS      CA       CT1      0.700000E-01   12.0110           1   0.00000     -0.301140E-02
      3264 A        201      LYS      HA       HB       0.900000E-01   1.00800           0   0.00000     -0.301140E-02
      3265 A        201      LYS      CB       CT2     -0.180000       12.0110           0   0.00000     -0.301140E-02
      3266 A        201      LYS      HB1      HA       0.900000E-01   1.00800           0   0.00000     -0.301140E-02
      3267 A        201      LYS      HB2      HA       0.900000E-01   1.00800           0   0.00000     -0.301140E-02
      3268 A        201      LYS      CG       CT2     -0.180000       12.0110           0   0.00000     -0.301140E-02
      3269 A        201      LYS      HG1      HA       0.900000E-01   1.00800           0   0.00000     -0.301140E-02
      3270 A        201      LYS      HG2      HA       0.900000E-01   1.00800           0   0.00000     -0.301140E-02
      3271 A        201      LYS      CD       CT2     -0.180000       12.0110           0   0.00000     -0.301140E-02
      3272 A        201      LYS      HD1      HA       0.900000E-01   1.00800           0   0.00000     -0.301140E-02
      3273 A        201      LYS      HD2      HA       0.900000E-01   1.00800           0   0.00000     -0.301140E-02
      3274 A        201      LYS      CE       CT2      0.210000       12.0110           0   0.00000     -0.301140E-02
      3275 A        201      LYS      HE1      HA       0.500000E-01   1.00800           0   0.00000     -0.301140E-02
      3276 A        201      LYS      HE2      HA       0.500000E-01   1.00800           0   0.00000     -0.301140E-02
      3277 A        201      LYS      NZ       NH3     -0.300000       14.0070           0   0.00000     -0.301140E-02
      3278 A        201      LYS      HZ1      HC       0.330000       1.00800           0   0.00000     -0.301140E-02
      3279 A        201      LYS      HZ2      HC       0.330000       1.00800           0   0.00000     -0.301140E-02
      3280 A        201      LYS      HZ3      HC       0.330000       1.00800           0   0.00000     -0.301140E-02
      3281 A        201      LYS      C        C        0.510000       12.0110           0   0.00000     -0.301140E-02
      3282 A        201      LYS      O        O       -0.510000       15.9990           0   0.00000     -0.301140E-02
      3283 A        202      ALA      N        NH1     -0.470000       14.0070           0   0.00000     -0.301140E-02
      3284 A        202      ALA      HN       H        0.310000       1.00800           0   0.00000     -0.301140E-02
      3285 A        202      ALA      CA       CT1      0.700000E-01   12.0110           1   0.00000     -0.301140E-02
      3286 A        202      ALA      HA       HB       0.900000E-01   1.00800           0   0.00000     -0.301140E-02
      3287 A        202      ALA      CB       CT3     -0.270000       12.0110           0   0.00000     -0.301140E-02
      3288 A        202      ALA      HB1      HA       0.900000E-01   1.00800           0   0.00000     -0.301140E-02
      3289 A        202      ALA      HB2      HA       0.900000E-01   1.00800           0   0.00000     -0.301140E-02
      3290 A        202      ALA      HB3      HA       0.900000E-01   1.00800           0   0.00000     -0.301140E-02
      3291 A        202      ALA      C        C        0.510000       12.0110           0   0.00000     -0.301140E-02
      3292 A        202      ALA      O        O       -0.510000       15.9990           0   0.00000     -0.301140E-02
      3293 A        203      HSD      N        NH1     -0.470000       14.0070           0   0.00000     -0.301140E-02
      3294 A        203      HSD      HN       H        0.310000       1.00800           0   0.00000     -0.301140E-02
      3295 A        203      HSD      CA       CT1      0.700000E-01   12.0110           1   0.00000     -0.301140E-02
      3296 A        203      HSD      HA       HB       0.900000E-01   1.00800           0   0.00000     -0.301140E-02
      3297 A        203      HSD      CB       CT2     -0.900000E-01   12.0110           0   0.00000     -0.301140E-02
      3298 A        203      HSD      HB1      HA       0.900000E-01   1.00800           0   0.00000     -0.301140E-02
      3299 A        203      HSD      HB2      HA       0.900000E-01   1.00800           0   0.00000     -0.301140E-02
      3300 A        203      HSD      ND1      NR1     -0.360000       14.0070           0   0.00000     -0.301140E-02
      3301 A        203      HSD      HD1      H        0.320000       1.00800           0   0.00000     -0.301140E-02
      3302 A        203      HSD      CG       CPH1    -0.500000E-01   12.0110           0   0.00000     -0.301140E-02
      3303 A        203      HSD      CE1      CPH2     0.250000       12.0110           0   0.00000     -0.301140E-02
      3304 A        203      HSD      HE1      HR1      0.130000       1.00800           0   0.00000     -0.301140E-02
      3305 A        203      HSD      NE2      NR2     -0.700000       14.0070           0   0.00000     -0.301140E-02
      3306 A        203      HSD      CD2      CPH1     0.220000       12.0110           0   0.00000     -0.301140E-02
      3307 A        203      HSD      HD2      HR3      0.100000       1.00800           0   0.00000     -0.301140E-02
      3308 A        203      HSD      C        C        0.510000       12.0110           0   0.00000     -0.301140E-02
      3309 A        203      HSD      O        O       -0.510000       15.9990           0   0.00000     -0.301140E-02
      3310 A        204      SER      N        NH1     -0.470000       14.0070           0   0.00000     -0.301140E-02
      3311 A        204      SER      HN       H        0.310000       1.00800           0   0.00000     -0.301140E-02
      3312 A        204      SER      CA       CT1      0.700000E-01   12.0110           1   0.00000     -0.301140E-02
      3313 A        204      SER      HA       HB       0.900000E-01   1.00800           0   0.00000     -0.301140E-02
      3314 A        204      SER      CB       CT2      0.500000E-01   12.0110           0   0.00000     -0.301140E-02
      3315 A        204      SER      HB1      HA       0.900000E-01   1.00800           0   0.00000     -0.301140E-02
      3316 A        204      SER      HB2      HA       0.900000E-01   1.00800           0   0.00000     -0.301140E-02
      3317 A        204      SER      OG       OH1     -0.660000       15.9990           0   0.00000     -0.301140E-02
      3318 A        204      SER      HG1      H        0.430000       1.00800           0   0.00000     -0.301140E-02
      3319 A        204      SER      C        C        0.510000       12.0110           0   0.00000     -0.301140E-02
      3320 A        204      SER      O        O       -0.510000       15.9990           0   0.00000     -0.301140E-02
      3321 A        205      HSD      N        NH1     -0.470000       14.0070           0   0.00000     -0.301140E-02
      3322 A        205      HSD      HN       H        0.310000       1.00800           0   0.00000     -0.301140E-02
      3323 A        205      HSD      CA       CT1      0.700000E-01   12.0110           1   0.00000     -0.301140E-02
      3324 A        205      HSD      HA       HB       0.900000E-01   1.00800           0   0.00000     -0.301140E-02
      3325 A        205      HSD      CB       CT2     -0.900000E-01   12.0110           0   0.00000     -0.301140E-02
      3326 A        205      HSD      HB1      HA       0.900000E-01   1.00800           0   0.00000     -0.301140E-02
      3327 A        205      HSD      HB2      HA       0.900000E-01   1.00800           0   0.00000     -0.301140E-02
      3328 A        205      HSD      ND1      NR1     -0.360000       14.0070           0   0.00000     -0.301140E-02
      3329 A        205      HSD      HD1      H        0.320000       1.00800           0   0.00000     -0.301140E-02
      3330 A        205      HSD      CG       CPH1    -0.500000E-01   12.0110           0   0.00000     -0.301140E-02
      3331 A        205      HSD      CE1      CPH2     0.250000       12.0110           0   0.00000     -0.301140E-02
      3332 A        205      HSD      HE1      HR1      0.130000       1.00800           0   0.00000     -0.301140E-02
      3333 A        205      HSD      NE2      NR2     -0.700000       14.0070           0   0.00000     -0.301140E-02
      3334 A        205      HSD      CD2      CPH1     0.220000       12.0110           0   0.00000     -0.301140E-02
      3335 A        205      HSD      HD2      HR3      0.100000       1.00800           0   0.00000     -0.301140E-02
      3336 A        205      HSD      C        C        0.510000       12.0110           0   0.00000     -0.301140E-02
      3337 A        205      HSD      O        O       -0.510000       15.9990           0   0.00000     -0.301140E-02
      3338 A        206      ALA      N        NH1     -0.470000       14.0070           0   0.00000     -0.301140E-02
      3339 A        206      ALA      HN       H        0.310000       1.00800           0   0.00000     -0.301140E-02
      3340 A        206      ALA      CA       CT1      0.700000E-01   12.0110           1   0.00000     -0.301140E-02
      3341 A        206      ALA      HA       HB       0.900000E-01   1.00800           0   0.00000     -0.301140E-02
      3342 A        206      ALA      CB       CT3     -0.270000       12.0110           0   0.00000     -0.301140E-02
      3343 A        206      ALA      HB1      HA       0.900000E-01   1.00800           0   0.00000     -0.301140E-02
      3344 A        206      ALA      HB2      HA       0.900000E-01   1.00800           0   0.00000     -0.301140E-02
      3345 A        206      ALA      HB3      HA       0.900000E-01   1.00800           0   0.00000     -0.301140E-02
      3346 A        206      ALA      C        C        0.510000       12.0110           0   0.00000     -0.301140E-02
      3347 A        206      ALA      O        O       -0.510000       15.9990           0   0.00000     -0.301140E-02
      3348 A        207      VAL      N        NH1     -0.470000       14.0070           0   0.00000     -0.301140E-02
      3349 A        207      VAL      HN       H        0.310000       1.00800           0   0.00000     -0.301140E-02
      3350 A        207      VAL      CA       CT1      0.700000E-01   12.0110           1   0.00000     -0.301140E-02
      3351 A        207      VAL      HA       HB       0.900000E-01   1.00800           0   0.00000     -0.301140E-02
      3352 A        207      VAL      CB       CT1     -0.900000E-01   12.0110           0   0.00000     -0.301140E-02
      3353 A        207      VAL      HB       HA       0.900000E-01   1.00800           0   0.00000     -0.301140E-02
      3354 A        207      VAL      CG1      CT3     -0.270000       12.0110           0   0.00000     -0.301140E-02
      3355 A        207      VAL      HG11     HA       0.900000E-01   1.00800           0   0.00000     -0.301140E-02
      3356 A        207      VAL      HG12     HA       0.900000E-01   1.00800           0   0.00000     -0.301140E-02
      3357 A        207      VAL      HG13     HA       0.900000E-01   1.00800           0   0.00000     -0.301140E-02
      3358 A        207      VAL      CG2      CT3     -0.270000       12.0110           0   0.00000     -0.301140E-02
      3359 A        207      VAL      HG21     HA       0.900000E-01   1.00800           0   0.00000     -0.301140E-02
[truncated: 21,672,347 more chars]
