# Supplementary material for: Unlocking Selenium Chemical Space via a Programmable Synthesis Platform Bearing Cannabinoid Receptor Recognition Motifs
Source: J Am Chem Soc. 2026 Apr 28;148(18):18649–59. doi: 10.1021/jacs.5c16359 (PMC13185125; doi:10.1021/jacs.5c16359)
Supplement: Supplementary file 3 [file ja5c16359_si_001.zip › Feb2426simulations_and_analysis_package/sele-simu-1/input_small.pdb]

REMARK  ENERGY MINIMIZED STARTING STRUCTURE                                           
REMARK   DATE:     6/19/25      3:30:48      CREATED BY USER: hassan                  
ATOM      1  CAY GLU     1      -3.568   2.973  23.186  1.00  0.00      A   
ATOM      2  HY1 GLU     1      -3.156   2.997  24.217  1.00  0.00      A   
ATOM      3  HY2 GLU     1      -4.573   3.446  23.188  1.00  0.00      A   
ATOM      4  HY3 GLU     1      -2.899   3.550  22.512  1.00  0.00      A   
ATOM      5  CY  GLU     1      -3.667   1.575  22.710  1.00  0.00      A   
ATOM      6  OY  GLU     1      -3.364   1.266  21.565  1.00  0.00      A   
ATOM      7  N   GLU     1      -4.111   0.674  23.591  1.00 77.27      A   
ATOM      8  HN  GLU     1      -4.227   0.953  24.541  1.00  0.00      A   
ATOM      9  CA  GLU     1      -4.168  -0.757  23.350  1.00 77.27      A   
ATOM     10  HA  GLU     1      -3.289  -1.032  22.786  1.00  0.00      A   
ATOM     11  CB  GLU     1      -4.137  -1.529  24.699  1.00 77.27      A   
ATOM     12  HB1 GLU     1      -5.115  -1.432  25.217  1.00  0.00      A   
ATOM     13  HB2 GLU     1      -3.993  -2.606  24.469  1.00  0.00      A   
ATOM     14  CG  GLU     1      -3.001  -1.108  25.672  1.00 77.27      A   
ATOM     15  HG1 GLU     1      -2.690  -2.002  26.253  1.00  0.00      A   
ATOM     16  HG2 GLU     1      -2.116  -0.742  25.108  1.00  0.00      A   
ATOM     17  CD  GLU     1      -3.414  -0.052  26.680  1.00 77.27      A   
ATOM     18  OE1 GLU     1      -3.679   1.123  26.319  1.00 77.27      A   
ATOM     19  OE2 GLU     1      -3.465  -0.361  27.900  1.00 77.27      A   
ATOM     20  C   GLU     1      -5.378  -1.232  22.547  1.00 77.27      A   
ATOM     21  O   GLU     1      -5.949  -2.291  22.804  1.00 77.27      A   
ATOM     22  N   ASN     2      -5.793  -0.457  21.536  1.00 64.46      A   
ATOM     23  HN  ASN     2      -5.290   0.379  21.328  1.00  0.00      A   
ATOM     24  CA  ASN     2      -6.838  -0.817  20.608  1.00 64.46      A   
ATOM     25  HA  ASN     2      -6.800  -1.881  20.427  1.00  0.00      A   
ATOM     26  CB  ASN     2      -8.219  -0.321  21.100  1.00 64.46      A   
ATOM     27  HB1 ASN     2      -8.222  -0.366  22.210  1.00  0.00      A   
ATOM     28  HB2 ASN     2      -8.440   0.724  20.797  1.00  0.00      A   
ATOM     29  CG  ASN     2      -9.302  -1.271  20.628  1.00 64.46      A   
ATOM     30  OD1 ASN     2      -9.677  -2.171  21.378  1.00 64.46      A   
ATOM     31  ND2 ASN     2      -9.809  -1.102  19.391  1.00 64.46      A   
ATOM     32 HD21 ASN     2     -10.494  -1.768  19.096  1.00  0.00      A   
ATOM     33 HD22 ASN     2      -9.510  -0.341  18.815  1.00  0.00      A   
ATOM     34  C   ASN     2      -6.472  -0.092  19.336  1.00 64.46      A   
ATOM     35  O   ASN     2      -5.882   0.986  19.376  1.00 64.46      A   
ATOM     36  N   PHE     3      -6.796  -0.647  18.160  1.00 54.09      A   
ATOM     37  HN  PHE     3      -7.249  -1.534  18.118  1.00  0.00      A   
ATOM     38  CA  PHE     3      -6.531   0.034  16.904  1.00 54.09      A   
ATOM     39  HA  PHE     3      -5.476   0.262  16.873  1.00  0.00      A   
ATOM     40  CB  PHE     3      -6.905  -0.961  15.773  1.00 54.09      A   
ATOM     41  HB1 PHE     3      -6.651  -1.990  16.108  1.00  0.00      A   
ATOM     42  HB2 PHE     3      -7.996  -0.942  15.567  1.00  0.00      A   
ATOM     43  CG  PHE     3      -6.149  -0.730  14.498  1.00 54.09      A   
ATOM     44  CD1 PHE     3      -4.860  -1.266  14.337  1.00 54.09      A   
ATOM     45  HD1 PHE     3      -4.398  -1.804  15.152  1.00  0.00      A   
ATOM     46  CE1 PHE     3      -4.187  -1.146  13.114  1.00 54.09      A   
ATOM     47  HE1 PHE     3      -3.203  -1.577  12.995  1.00  0.00      A   
ATOM     48  CZ  PHE     3      -4.801  -0.486  12.043  1.00 54.09      A   
ATOM     49  HZ  PHE     3      -4.292  -0.412  11.093  1.00  0.00      A   
ATOM     50  CD2 PHE     3      -6.747  -0.055  13.423  1.00 54.09      A   
ATOM     51  HD2 PHE     3      -7.744   0.346  13.529  1.00  0.00      A   
ATOM     52  CE2 PHE     3      -6.079   0.065  12.198  1.00 54.09      A   
ATOM     53  HE2 PHE     3      -6.562   0.569  11.375  1.00  0.00      A   
ATOM     54  C   PHE     3      -7.322   1.337  16.773  1.00 54.09      A   
ATOM     55  O   PHE     3      -8.541   1.348  16.935  1.00 54.09      A   
ATOM     56  N   MET     4      -6.610   2.452  16.498  1.00 55.79      A   
ATOM     57  HN  MET     4      -5.618   2.365  16.446  1.00  0.00      A   
ATOM     58  CA  MET     4      -7.133   3.788  16.240  1.00 55.79      A   
ATOM     59  HA  MET     4      -6.264   4.422  16.337  1.00  0.00      A   
ATOM     60  CB  MET     4      -7.596   3.932  14.763  1.00 55.79      A   
ATOM     61  HB1 MET     4      -7.754   5.010  14.546  1.00  0.00      A   
ATOM     62  HB2 MET     4      -6.765   3.588  14.110  1.00  0.00      A   
ATOM     63  CG  MET     4      -8.881   3.210  14.325  1.00 55.79      A   
ATOM     64  HG1 MET     4      -8.817   2.131  14.584  1.00  0.00      A   
ATOM     65  HG2 MET     4      -9.737   3.634  14.892  1.00  0.00      A   
ATOM     66  SD  MET     4      -9.161   3.385  12.542  1.00 55.79      A   
ATOM     67  CE  MET     4     -10.868   2.792  12.600  1.00 55.79      A   
ATOM     68  HE1 MET     4     -11.312   2.770  11.582  1.00  0.00      A   
ATOM     69  HE2 MET     4     -10.918   1.765  13.022  1.00  0.00      A   
ATOM     70  HE3 MET     4     -11.495   3.453  13.237  1.00  0.00      A   
ATOM     71  C   MET     4      -8.100   4.365  17.287  1.00 55.79      A   
ATOM     72  O   MET     4      -9.134   4.955  16.973  1.00 55.79      A   
ATOM     73  N   ASP     5      -7.740   4.276  18.593  1.00 69.78      A   
ATOM     74  HN  ASP     5      -6.965   3.710  18.864  1.00  0.00      A   
ATOM     75  CA  ASP     5      -8.240   5.196  19.608  1.00 69.78      A   
ATOM     76  HA  ASP     5      -9.318   5.200  19.546  1.00  0.00      A   
ATOM     77  CB  ASP     5      -7.779   4.771  21.023  1.00 69.78      A   
ATOM     78  HB1 ASP     5      -7.985   3.689  21.164  1.00  0.00      A   
ATOM     79  HB2 ASP     5      -6.692   4.949  21.167  1.00  0.00      A   
ATOM     80  CG  ASP     5      -8.557   5.540  22.069  1.00 69.78      A   
ATOM     81  OD1 ASP     5      -9.491   4.927  22.644  1.00 69.78      A   
ATOM     82  OD2 ASP     5      -8.274   6.745  22.288  1.00 69.78      A   
ATOM     83  C   ASP     5      -7.741   6.619  19.271  1.00 69.78      A   
ATOM     84  O   ASP     5      -6.608   6.799  18.835  1.00 69.78      A   
ATOM     85  N   ILE     6      -8.580   7.656  19.441  1.00 76.16      A   
ATOM     86  HN  ILE     6      -9.482   7.493  19.833  1.00  0.00      A   
ATOM     87  CA  ILE     6      -8.242   9.027  19.080  1.00 76.16      A   
ATOM     88  HA  ILE     6      -7.291   9.062  18.570  1.00  0.00      A   
ATOM     89  CB  ILE     6      -9.330   9.572  18.148  1.00 76.16      A   
ATOM     90  HB  ILE     6      -9.397   8.859  17.299  1.00  0.00      A   
ATOM     91  CG2 ILE     6     -10.724   9.592  18.826  1.00 76.16      A   
ATOM     92 HG21 ILE     6     -11.511   9.846  18.085  1.00  0.00      A   
ATOM     93 HG22 ILE     6     -10.987   8.604  19.261  1.00  0.00      A   
ATOM     94 HG23 ILE     6     -10.760  10.358  19.630  1.00  0.00      A   
ATOM     95  CG1 ILE     6      -8.954  10.947  17.550  1.00 76.16      A   
ATOM     96 HG11 ILE     6      -9.016  11.720  18.345  1.00  0.00      A   
ATOM     97 HG12 ILE     6      -7.900  10.914  17.199  1.00  0.00      A   
ATOM     98  CD  ILE     6      -9.858  11.342  16.378  1.00  0.00      A   
ATOM     99  HD1 ILE     6      -9.584  12.350  16.001  1.00  0.00      A   
ATOM    100  HD2 ILE     6      -9.760  10.608  15.549  1.00  0.00      A   
ATOM    101  HD3 ILE     6     -10.924  11.380  16.690  1.00  0.00      A   
ATOM    102  C   ILE     6      -8.121   9.910  20.314  1.00 76.16      A   
ATOM    103  O   ILE     6      -7.346  10.862  20.316  1.00 76.16      A   
ATOM    104  N   GLU     7      -8.816   9.583  21.429  1.00 77.59      A   
ATOM    105  HN  GLU     7      -9.278   8.703  21.498  1.00  0.00      A   
ATOM    106  CA  GLU     7      -8.905  10.423  22.619  1.00 77.59      A   
ATOM    107  HA  GLU     7      -9.022  11.456  22.325  1.00  0.00      A   
ATOM    108  CB  GLU     7     -10.127  10.012  23.480  1.00 77.59      A   
ATOM    109  HB1 GLU     7     -10.202   8.904  23.471  1.00  0.00      A   
ATOM    110  HB2 GLU     7      -9.980  10.314  24.539  1.00  0.00      A   
ATOM    111  CG  GLU     7     -11.462  10.627  22.971  1.00 77.59      A   
ATOM    112  HG1 GLU     7     -11.376  10.929  21.906  1.00  0.00      A   
ATOM    113  HG2 GLU     7     -12.275   9.875  23.060  1.00  0.00      A   
ATOM    114  CD  GLU     7     -11.888  11.841  23.786  1.00 77.59      A   
ATOM    115  OE1 GLU     7     -11.523  12.996  23.448  1.00 77.59      A   
ATOM    116  OE2 GLU     7     -12.575  11.624  24.826  1.00 77.59      A   
ATOM    117  C   GLU     7      -7.626  10.340  23.441  1.00 77.59      A   
ATOM    118  O   GLU     7      -7.244  11.253  24.176  1.00 77.59      A   
ATOM    119  N   CYS     8      -6.868   9.239  23.283  1.00 81.25      A   
ATOM    120  HN  CYS     8      -7.261   8.451  22.816  1.00  0.00      A   
ATOM    121  CA  CYS     8      -5.495   9.126  23.751  1.00 81.25      A   
ATOM    122  HA  CYS     8      -5.473   9.344  24.809  1.00  0.00      A   
ATOM    123  CB  CYS     8      -4.957   7.689  23.516  1.00 81.25      A   
ATOM    124  HB1 CYS     8      -4.991   7.461  22.430  1.00  0.00      A   
ATOM    125  HB2 CYS     8      -3.895   7.641  23.838  1.00  0.00      A   
ATOM    126  SG  CYS     8      -5.905   6.428  24.431  1.00 81.25      A   
ATOM    127  HG1 CYS     8      -7.029   6.572  23.745  1.00  0.00      A   
ATOM    128  C   CYS     8      -4.538  10.101  23.068  1.00 81.25      A   
ATOM    129  O   CYS     8      -3.585  10.596  23.674  1.00 81.25      A   
ATOM    130  N   PHE     9      -4.763  10.366  21.764  1.00 77.35      A   
ATOM    131  HN  PHE     9      -5.578   9.994  21.327  1.00  0.00      A   
ATOM    132  CA  PHE     9      -3.939  11.232  20.940  1.00 77.35      A   
ATOM    133  HA  PHE     9      -2.921  11.187  21.299  1.00  0.00      A   
ATOM    134  CB  PHE     9      -3.969  10.782  19.456  1.00 77.35      A   
ATOM    135  HB1 PHE     9      -5.015  10.655  19.102  1.00  0.00      A   
ATOM    136  HB2 PHE     9      -3.461  11.526  18.807  1.00  0.00      A   
ATOM    137  CG  PHE     9      -3.246   9.467  19.314  1.00 77.35      A   
ATOM    138  CD1 PHE     9      -3.897   8.250  19.567  1.00 77.35      A   
ATOM    139  HD1 PHE     9      -4.939   8.254  19.851  1.00  0.00      A   
ATOM    140  CE1 PHE     9      -3.213   7.032  19.466  1.00 77.35      A   
ATOM    141  HE1 PHE     9      -3.737   6.108  19.658  1.00  0.00      A   
ATOM    142  CZ  PHE     9      -1.860   7.020  19.101  1.00 77.35      A   
ATOM    143  HZ  PHE     9      -1.334   6.081  19.013  1.00  0.00      A   
ATOM    144  CD2 PHE     9      -1.893   9.440  18.946  1.00 77.35      A   
ATOM    145  HD2 PHE     9      -1.387  10.373  18.747  1.00  0.00      A   
ATOM    146  CE2 PHE     9      -1.200   8.227  18.834  1.00 77.35      A   
ATOM    147  HE2 PHE     9      -0.164   8.220  18.529  1.00  0.00      A   
ATOM    148  C   PHE     9      -4.361  12.700  21.062  1.00 77.35      A   
ATOM    149  O   PHE     9      -3.521  13.567  21.317  1.00 77.35      A   
ATOM    150  N   MET    10      -5.670  13.009  20.927  1.00 84.78      A   
ATOM    151  HN  MET    10      -6.342  12.295  20.749  1.00  0.00      A   
ATOM    152  CA  MET    10      -6.206  14.360  20.990  1.00 84.78      A   
ATOM    153  HA  MET    10      -5.565  14.976  21.603  1.00  0.00      A   
ATOM    154  CB  MET    10      -6.317  14.955  19.564  1.00 84.78      A   
ATOM    155  HB1 MET    10      -5.320  14.889  19.077  1.00  0.00      A   
ATOM    156  HB2 MET    10      -7.014  14.325  18.972  1.00  0.00      A   
ATOM    157  CG  MET    10      -6.792  16.419  19.526  1.00 84.78      A   
ATOM    158  HG1 MET    10      -7.698  16.512  20.162  1.00  0.00      A   
ATOM    159  HG2 MET    10      -6.010  17.068  19.976  1.00  0.00      A   
ATOM    160  SD  MET    10      -7.223  17.012  17.870  1.00 84.78      A   
ATOM    161  CE  MET    10      -8.104  18.433  18.572  1.00 84.78      A   
ATOM    162  HE1 MET    10      -7.396  19.153  19.035  1.00  0.00      A   
ATOM    163  HE2 MET    10      -8.673  18.973  17.786  1.00  0.00      A   
ATOM    164  HE3 MET    10      -8.832  18.117  19.349  1.00  0.00      A   
ATOM    165  C   MET    10      -7.597  14.373  21.611  1.00 84.78      A   
ATOM    166  O   MET    10      -8.481  13.634  21.192  1.00 84.78      A   
ATOM    167  N   VAL    11      -7.833  15.251  22.611  1.00 88.45      A   
ATOM    168  HN  VAL    11      -7.095  15.806  22.987  1.00  0.00      A   
ATOM    169  CA  VAL    11      -9.149  15.503  23.187  1.00 88.45      A   
ATOM    170  HA  VAL    11      -9.574  14.542  23.435  1.00  0.00      A   
ATOM    171  CB  VAL    11      -9.050  16.324  24.477  1.00 88.45      A   
ATOM    172  HB  VAL    11      -8.620  17.322  24.248  1.00  0.00      A   
ATOM    173  CG1 VAL    11     -10.434  16.522  25.131  1.00 88.45      A   
ATOM    174 HG11 VAL    11     -10.321  16.991  26.131  1.00  0.00      A   
ATOM    175 HG12 VAL    11     -11.084  17.185  24.520  1.00  0.00      A   
ATOM    176 HG13 VAL    11     -10.952  15.548  25.260  1.00  0.00      A   
ATOM    177  CG2 VAL    11      -8.113  15.605  25.468  1.00 88.45      A   
ATOM    178 HG21 VAL    11      -8.104  16.140  26.442  1.00  0.00      A   
ATOM    179 HG22 VAL    11      -8.461  14.566  25.650  1.00  0.00      A   
ATOM    180 HG23 VAL    11      -7.068  15.568  25.092  1.00  0.00      A   
ATOM    181  C   VAL    11     -10.122  16.178  22.230  1.00 88.45      A   
ATOM    182  O   VAL    11      -9.783  17.172  21.584  1.00 88.45      A   
ATOM    183  N   LEU    12     -11.370  15.671  22.126  1.00 83.97      A   
ATOM    184  HN  LEU    12     -11.607  14.834  22.613  1.00  0.00      A   
ATOM    185  CA  LEU    12     -12.328  16.196  21.170  1.00 83.97      A   
ATOM    186  HA  LEU    12     -12.022  17.179  20.844  1.00  0.00      A   
ATOM    187  CB  LEU    12     -12.428  15.252  19.940  1.00 83.97      A   
ATOM    188  HB1 LEU    12     -12.529  14.216  20.327  1.00  0.00      A   
ATOM    189  HB2 LEU    12     -13.334  15.475  19.336  1.00  0.00      A   
ATOM    190  CG  LEU    12     -11.217  15.299  18.986  1.00 83.97      A   
ATOM    191  HG  LEU    12     -10.288  15.248  19.593  1.00  0.00      A   
ATOM    192  CD1 LEU    12     -11.226  14.076  18.064  1.00 83.97      A   
ATOM    193 HD11 LEU    12     -10.354  14.108  17.376  1.00  0.00      A   
ATOM    194 HD12 LEU    12     -11.159  13.146  18.668  1.00  0.00      A   
ATOM    195 HD13 LEU    12     -12.161  14.043  17.465  1.00  0.00      A   
ATOM    196  CD2 LEU    12     -11.190  16.591  18.154  1.00 83.97      A   
ATOM    197 HD21 LEU    12     -10.315  16.584  17.470  1.00  0.00      A   
ATOM    198 HD22 LEU    12     -12.115  16.679  17.545  1.00  0.00      A   
ATOM    199 HD23 LEU    12     -11.106  17.478  18.819  1.00  0.00      A   
ATOM    200  C   LEU    12     -13.736  16.352  21.699  1.00 83.97      A   
ATOM    201  O   LEU    12     -14.307  15.494  22.362  1.00 83.97      A   
ATOM    202  N   ASN    13     -14.359  17.499  21.369  1.00 83.40      A   
ATOM    203  HN  ASN    13     -13.855  18.206  20.878  1.00  0.00      A   
ATOM    204  CA  ASN    13     -15.716  17.849  21.757  1.00 83.40      A   
ATOM    205  HA  ASN    13     -15.722  17.717  22.829  1.00  0.00      A   
ATOM    206  CB  ASN    13     -16.011  19.347  21.499  1.00 83.40      A   
ATOM    207  HB1 ASN    13     -16.314  19.522  20.444  1.00  0.00      A   
ATOM    208  HB2 ASN    13     -16.819  19.704  22.172  1.00  0.00      A   
ATOM    209  CG  ASN    13     -14.750  20.161  21.767  1.00 83.40      A   
ATOM    210  OD1 ASN    13     -13.937  20.338  20.857  1.00 83.40      A   
ATOM    211  ND2 ASN    13     -14.536  20.600  23.020  1.00 83.40      A   
ATOM    212 HD21 ASN    13     -13.728  21.161  23.195  1.00  0.00      A   
ATOM    213 HD22 ASN    13     -15.289  20.581  23.678  1.00  0.00      A   
ATOM    214  C   ASN    13     -16.773  16.896  21.192  1.00 83.40      A   
ATOM    215  O   ASN    13     -16.617  16.487  20.038  1.00 83.40      A   
ATOM    216  N   PRO    14     -17.841  16.486  21.895  1.00 80.40      A   
ATOM    217  CD  PRO    14     -18.183  16.956  23.240  1.00 80.40      A   
ATOM    218  HD1 PRO    14     -17.517  16.452  23.974  1.00  0.00      A   
ATOM    219  HD2 PRO    14     -18.094  18.059  23.332  1.00  0.00      A   
ATOM    220  CA  PRO    14     -18.723  15.392  21.469  1.00 80.40      A   
ATOM    221  HA  PRO    14     -18.118  14.518  21.281  1.00  0.00      A   
ATOM    222  CB  PRO    14     -19.688  15.187  22.651  1.00 80.40      A   
ATOM    223  HB1 PRO    14     -19.296  14.369  23.293  1.00  0.00      A   
ATOM    224  HB2 PRO    14     -20.721  14.923  22.338  1.00  0.00      A   
ATOM    225  CG  PRO    14     -19.629  16.502  23.437  1.00 80.40      A   
ATOM    226  HG1 PRO    14     -19.894  16.368  24.508  1.00  0.00      A   
ATOM    227  HG2 PRO    14     -20.321  17.245  22.984  1.00  0.00      A   
ATOM    228  C   PRO    14     -19.430  15.713  20.160  1.00 80.40      A   
ATOM    229  O   PRO    14     -19.691  14.811  19.365  1.00 80.40      A   
ATOM    230  N   SER    15     -19.701  17.006  19.890  1.00 75.94      A   
ATOM    231  HN  SER    15     -19.505  17.692  20.586  1.00  0.00      A   
ATOM    232  CA  SER    15     -20.230  17.486  18.619  1.00 75.94      A   
ATOM    233  HA  SER    15     -21.131  16.929  18.409  1.00  0.00      A   
ATOM    234  CB  SER    15     -20.598  18.985  18.669  1.00 75.94      A   
ATOM    235  HB1 SER    15     -19.732  19.593  19.010  1.00  0.00      A   
ATOM    236  HB2 SER    15     -20.889  19.345  17.659  1.00  0.00      A   
ATOM    237  OG  SER    15     -21.714  19.184  19.538  1.00 75.94      A   
ATOM    238  HG1 SER    15     -21.392  19.283  20.437  1.00  0.00      A   
ATOM    239  C   SER    15     -19.300  17.240  17.441  1.00 75.94      A   
ATOM    240  O   SER    15     -19.736  16.931  16.334  1.00 75.94      A   
ATOM    241  N   GLN    16     -17.971  17.352  17.647  1.00 72.79      A   
ATOM    242  HN  GLN    16     -17.624  17.527  18.565  1.00  0.00      A   
ATOM    243  CA  GLN    16     -16.983  16.951  16.659  1.00 72.79      A   
ATOM    244  HA  GLN    16     -17.235  17.407  15.713  1.00  0.00      A   
ATOM    245  CB  GLN    16     -15.540  17.344  17.068  1.00 72.79      A   
ATOM    246  HB1 GLN    16     -15.200  16.731  17.930  1.00  0.00      A   
ATOM    247  HB2 GLN    16     -14.882  17.091  16.210  1.00  0.00      A   
ATOM    248  CG  GLN    16     -15.351  18.824  17.448  1.00 72.79      A   
ATOM    249  HG1 GLN    16     -15.951  19.464  16.768  1.00  0.00      A   
ATOM    250  HG2 GLN    16     -15.673  19.008  18.495  1.00  0.00      A   
ATOM    251  CD  GLN    16     -13.882  19.185  17.261  1.00 72.79      A   
ATOM    252  OE1 GLN    16     -13.364  19.058  16.151  1.00 72.79      A   
ATOM    253  NE2 GLN    16     -13.180  19.654  18.311  1.00 72.79      A   
ATOM    254 HE21 GLN    16     -12.204  19.838  18.192  1.00  0.00      A   
ATOM    255 HE22 GLN    16     -13.623  19.881  19.178  1.00  0.00      A   
ATOM    256  C   GLN    16     -16.925  15.447  16.449  1.00 72.79      A   
ATOM    257  O   GLN    16     -16.810  14.984  15.319  1.00 72.79      A   
ATOM    258  N   GLN    17     -16.992  14.649  17.543  1.00 67.34      A   
ATOM    259  HN  GLN    17     -17.102  15.057  18.446  1.00  0.00      A   
ATOM    260  CA  GLN    17     -16.826  13.200  17.510  1.00 67.34      A   
ATOM    261  HA  GLN    17     -15.858  12.989  17.081  1.00  0.00      A   
ATOM    262  CB  GLN    17     -16.880  12.567  18.935  1.00 67.34      A   
ATOM    263  HB1 GLN    17     -17.840  12.838  19.424  1.00  0.00      A   
ATOM    264  HB2 GLN    17     -16.854  11.462  18.827  1.00  0.00      A   
ATOM    265  CG  GLN    17     -15.698  12.964  19.864  1.00 67.34      A   
ATOM    266  HG1 GLN    17     -14.733  12.749  19.358  1.00  0.00      A   
ATOM    267  HG2 GLN    17     -15.738  14.050  20.092  1.00  0.00      A   
ATOM    268  CD  GLN    17     -15.702  12.178  21.188  1.00 67.34      A   
ATOM    269  OE1 GLN    17     -15.997  10.981  21.234  1.00 67.34      A   
ATOM    270  NE2 GLN    17     -15.349  12.854  22.302  1.00 67.34      A   
ATOM    271 HE21 GLN    17     -15.312  12.356  23.168  1.00  0.00      A   
ATOM    272 HE22 GLN    17     -15.005  13.792  22.255  1.00  0.00      A   
ATOM    273  C   GLN    17     -17.848  12.524  16.602  1.00 67.34      A   
ATOM    274  O   GLN    17     -17.502  11.668  15.791  1.00 67.34      A   
ATOM    275  N   LEU    18     -19.128  12.947  16.664  1.00 58.37      A   
ATOM    276  HN  LEU    18     -19.392  13.613  17.358  1.00  0.00      A   
ATOM    277  CA  LEU    18     -20.181  12.450  15.788  1.00 58.37      A   
ATOM    278  HA  LEU    18     -20.063  11.377  15.815  1.00  0.00      A   
ATOM    279  CB  LEU    18     -21.550  12.775  16.417  1.00 58.37      A   
ATOM    280  HB1 LEU    18     -21.415  12.707  17.517  1.00  0.00      A   
ATOM    281  HB2 LEU    18     -21.831  13.828  16.199  1.00  0.00      A   
ATOM    282  CG  LEU    18     -22.719  11.822  16.074  1.00 58.37      A   
ATOM    283  HG  LEU    18     -23.060  12.031  15.037  1.00  0.00      A   
ATOM    284  CD1 LEU    18     -22.369  10.326  16.161  1.00 58.37      A   
ATOM    285 HD11 LEU    18     -23.285   9.712  16.024  1.00  0.00      A   
ATOM    286 HD12 LEU    18     -21.642  10.035  15.372  1.00  0.00      A   
ATOM    287 HD13 LEU    18     -21.939  10.086  17.156  1.00  0.00      A   
ATOM    288  CD2 LEU    18     -23.870  12.104  17.047  1.00 58.37      A   
ATOM    289 HD21 LEU    18     -24.713  11.403  16.866  1.00  0.00      A   
ATOM    290 HD22 LEU    18     -23.534  11.961  18.096  1.00  0.00      A   
ATOM    291 HD23 LEU    18     -24.236  13.147  16.934  1.00  0.00      A   
ATOM    292  C   LEU    18     -19.987  12.810  14.318  1.00 58.37      A   
ATOM    293  O   LEU    18     -20.184  11.983  13.431  1.00 58.37      A   
ATOM    294  N   ALA    19     -19.504  14.033  14.012  1.00 54.37      A   
ATOM    295  HN  ALA    19     -19.337  14.700  14.734  1.00  0.00      A   
ATOM    296  CA  ALA    19     -19.093  14.404  12.667  1.00 54.37      A   
ATOM    297  HA  ALA    19     -19.921  14.204  12.003  1.00  0.00      A   
ATOM    298  CB  ALA    19     -18.784  15.915  12.635  1.00 54.37      A   
ATOM    299  HB1 ALA    19     -19.664  16.484  13.003  1.00  0.00      A   
ATOM    300  HB2 ALA    19     -17.919  16.156  13.290  1.00  0.00      A   
ATOM    301  HB3 ALA    19     -18.556  16.249  11.600  1.00  0.00      A   
ATOM    302  C   ALA    19     -17.906  13.617  12.122  1.00 54.37      A   
ATOM    303  O   ALA    19     -17.940  13.124  10.998  1.00 54.37      A   
ATOM    304  N   ILE    20     -16.844  13.434  12.932  1.00 50.48      A   
ATOM    305  HN  ILE    20     -16.849  13.855  13.836  1.00  0.00      A   
ATOM    306  CA  ILE    20     -15.660  12.649  12.598  1.00 50.48      A   
ATOM    307  HA  ILE    20     -15.250  13.024  11.672  1.00  0.00      A   
ATOM    308  CB  ILE    20     -14.613  12.804  13.706  1.00 50.48      A   
ATOM    309  HB  ILE    20     -15.121  12.697  14.688  1.00  0.00      A   
ATOM    310  CG2 ILE    20     -13.520  11.717  13.611  1.00 50.48      A   
ATOM    311 HG21 ILE    20     -12.699  11.910  14.336  1.00  0.00      A   
ATOM    312 HG22 ILE    20     -13.926  10.708  13.837  1.00  0.00      A   
ATOM    313 HG23 ILE    20     -13.092  11.701  12.586  1.00  0.00      A   
ATOM    314  CG1 ILE    20     -14.005  14.230  13.627  1.00 50.48      A   
ATOM    315 HG11 ILE    20     -13.398  14.308  12.700  1.00  0.00      A   
ATOM    316 HG12 ILE    20     -14.829  14.971  13.549  1.00  0.00      A   
ATOM    317  CD  ILE    20     -13.144  14.606  14.839  1.00  0.00      A   
ATOM    318  HD1 ILE    20     -12.791  15.656  14.757  1.00  0.00      A   
ATOM    319  HD2 ILE    20     -13.736  14.510  15.774  1.00  0.00      A   
ATOM    320  HD3 ILE    20     -12.253  13.948  14.918  1.00  0.00      A   
ATOM    321  C   ILE    20     -16.017  11.193  12.339  1.00 50.48      A   
ATOM    322  O   ILE    20     -15.590  10.610  11.346  1.00 50.48      A   
ATOM    323  N   ALA    21     -16.879  10.586  13.181  1.00 46.35      A   
ATOM    324  HN  ALA    21     -17.194  11.055  14.003  1.00  0.00      A   
ATOM    325  CA  ALA    21     -17.379   9.241  12.985  1.00 46.35      A   
ATOM    326  HA  ALA    21     -16.535   8.568  12.948  1.00  0.00      A   
ATOM    327  CB  ALA    21     -18.296   8.884  14.173  1.00 46.35      A   
ATOM    328  HB1 ALA    21     -17.728   8.963  15.124  1.00  0.00      A   
ATOM    329  HB2 ALA    21     -19.157   9.584  14.231  1.00  0.00      A   
ATOM    330  HB3 ALA    21     -18.686   7.847  14.082  1.00  0.00      A   
ATOM    331  C   ALA    21     -18.159   9.057  11.685  1.00 46.35      A   
ATOM    332  O   ALA    21     -17.932   8.102  10.942  1.00 46.35      A   
ATOM    333  N   VAL    22     -19.070   9.998  11.350  1.00 45.33      A   
ATOM    334  HN  VAL    22     -19.266  10.748  11.977  1.00  0.00      A   
ATOM    335  CA  VAL    22     -19.811   9.986  10.094  1.00 45.33      A   
ATOM    336  HA  VAL    22     -20.279   9.017   9.998  1.00  0.00      A   
ATOM    337  CB  VAL    22     -20.916  11.045  10.094  1.00 45.33      A   
ATOM    338  HB  VAL    22     -20.486  12.020  10.409  1.00  0.00      A   
ATOM    339  CG1 VAL    22     -21.569  11.212   8.705  1.00 45.33      A   
ATOM    340 HG11 VAL    22     -22.430  11.911   8.776  1.00  0.00      A   
ATOM    341 HG12 VAL    22     -20.856  11.631   7.963  1.00  0.00      A   
ATOM    342 HG13 VAL    22     -21.943  10.235   8.331  1.00  0.00      A   
ATOM    343  CG2 VAL    22     -21.995  10.618  11.109  1.00 45.33      A   
ATOM    344 HG21 VAL    22     -22.799  11.384  11.161  1.00  0.00      A   
ATOM    345 HG22 VAL    22     -22.448   9.650  10.805  1.00  0.00      A   
ATOM    346 HG23 VAL    22     -21.571  10.495  12.129  1.00  0.00      A   
ATOM    347  C   VAL    22     -18.906  10.128   8.877  1.00 45.33      A   
ATOM    348  O   VAL    22     -19.011   9.357   7.922  1.00 45.33      A   
ATOM    349  N   LEU    23     -17.954  11.082   8.896  1.00 41.27      A   
ATOM    350  HN  LEU    23     -17.882  11.696   9.678  1.00  0.00      A   
ATOM    351  CA  LEU    23     -17.000  11.293   7.819  1.00 41.27      A   
ATOM    352  HA  LEU    23     -17.554  11.388   6.897  1.00  0.00      A   
ATOM    353  CB  LEU    23     -16.215  12.604   8.062  1.00 41.27      A   
ATOM    354  HB1 LEU    23     -15.757  12.556   9.073  1.00  0.00      A   
ATOM    355  HB2 LEU    23     -15.394  12.697   7.319  1.00  0.00      A   
ATOM    356  CG  LEU    23     -17.095  13.874   7.972  1.00 41.27      A   
ATOM    357  HG  LEU    23     -18.023  13.694   8.555  1.00  0.00      A   
ATOM    358  CD1 LEU    23     -16.395  15.084   8.612  1.00 41.27      A   
ATOM    359 HD11 LEU    23     -17.076  15.961   8.617  1.00  0.00      A   
ATOM    360 HD12 LEU    23     -16.111  14.852   9.661  1.00  0.00      A   
ATOM    361 HD13 LEU    23     -15.479  15.353   8.043  1.00  0.00      A   
ATOM    362  CD2 LEU    23     -17.501  14.192   6.525  1.00 41.27      A   
ATOM    363 HD21 LEU    23     -18.133  15.105   6.497  1.00  0.00      A   
ATOM    364 HD22 LEU    23     -16.599  14.370   5.902  1.00  0.00      A   
ATOM    365 HD23 LEU    23     -18.081  13.356   6.080  1.00  0.00      A   
ATOM    366  C   LEU    23     -16.044  10.127   7.619  1.00 41.27      A   
ATOM    367  O   LEU    23     -15.837   9.677   6.493  1.00 41.27      A   
ATOM    368  N   SER    24     -15.479   9.560   8.705  1.00 37.83      A   
ATOM    369  HN  SER    24     -15.596   9.955   9.612  1.00  0.00      A   
ATOM    370  CA  SER    24     -14.641   8.368   8.630  1.00 37.83      A   
ATOM    371  HA  SER    24     -13.838   8.561   7.934  1.00  0.00      A   
ATOM    372  CB  SER    24     -14.031   7.977  10.000  1.00 37.83      A   
ATOM    373  HB1 SER    24     -14.830   7.954  10.771  1.00  0.00      A   
ATOM    374  HB2 SER    24     -13.557   6.974   9.950  1.00  0.00      A   
ATOM    375  OG  SER    24     -13.026   8.914  10.380  1.00 37.83      A   
ATOM    376  HG1 SER    24     -12.829   8.745  11.304  1.00  0.00      A   
ATOM    377  C   SER    24     -15.378   7.149   8.121  1.00 37.83      A   
ATOM    378  O   SER    24     -14.890   6.441   7.240  1.00 37.83      A   
ATOM    379  N   LEU    25     -16.596   6.871   8.638  1.00 37.74      A   
ATOM    380  HN  LEU    25     -17.001   7.433   9.354  1.00  0.00      A   
ATOM    381  CA  LEU    25     -17.352   5.706   8.216  1.00 37.74      A   
ATOM    382  HA  LEU    25     -16.616   4.918   8.157  1.00  0.00      A   
ATOM    383  CB  LEU    25     -18.362   5.247   9.285  1.00 37.74      A   
ATOM    384  HB1 LEU    25     -17.858   5.359  10.269  1.00  0.00      A   
ATOM    385  HB2 LEU    25     -19.243   5.924   9.298  1.00  0.00      A   
ATOM    386  CG  LEU    25     -18.825   3.772   9.183  1.00 37.74      A   
ATOM    387  HG  LEU    25     -19.565   3.697   8.357  1.00  0.00      A   
ATOM    388  CD1 LEU    25     -17.703   2.754   8.914  1.00 37.74      A   
ATOM    389 HD11 LEU    25     -18.106   1.720   8.979  1.00  0.00      A   
ATOM    390 HD12 LEU    25     -17.275   2.886   7.897  1.00  0.00      A   
ATOM    391 HD13 LEU    25     -16.893   2.862   9.666  1.00  0.00      A   
ATOM    392  CD2 LEU    25     -19.505   3.385  10.498  1.00 37.74      A   
ATOM    393 HD21 LEU    25     -19.984   2.386  10.419  1.00  0.00      A   
ATOM    394 HD22 LEU    25     -18.763   3.361  11.324  1.00  0.00      A   
ATOM    395 HD23 LEU    25     -20.274   4.146  10.749  1.00  0.00      A   
ATOM    396  C   LEU    25     -17.893   5.808   6.795  1.00 37.74      A   
ATOM    397  O   LEU    25     -17.835   4.844   6.032  1.00 37.74      A   
ATOM    398  N   THR    26     -18.375   6.992   6.353  1.00 36.35      A   
ATOM    399  HN  THR    26     -18.450   7.773   6.968  1.00  0.00      A   
ATOM    400  CA  THR    26     -18.753   7.197   4.949  1.00 36.35      A   
ATOM    401  HA  THR    26     -19.386   6.361   4.691  1.00  0.00      A   
ATOM    402  CB  THR    26     -19.617   8.441   4.702  1.00 36.35      A   
ATOM    403  HB  THR    26     -20.365   8.495   5.522  1.00  0.00      A   
ATOM    404  OG1 THR    26     -20.317   8.352   3.470  1.00 36.35      A   
ATOM    405  HG1 THR    26     -20.844   9.152   3.415  1.00  0.00      A   
ATOM    406  CG2 THR    26     -18.822   9.751   4.665  1.00 36.35      A   
ATOM    407 HG21 THR    26     -19.513  10.620   4.637  1.00  0.00      A   
ATOM    408 HG22 THR    26     -18.189   9.837   5.574  1.00  0.00      A   
ATOM    409 HG23 THR    26     -18.167   9.800   3.769  1.00  0.00      A   
ATOM    410  C   THR    26     -17.578   7.120   3.983  1.00 36.35      A   
ATOM    411  O   THR    26     -17.665   6.464   2.948  1.00 36.35      A   
ATOM    412  N   LEU    27     -16.410   7.724   4.309  1.00 32.11      A   
ATOM    413  HN  LEU    27     -16.325   8.268   5.141  1.00  0.00      A   
ATOM    414  CA  LEU    27     -15.223   7.648   3.472  1.00 32.11      A   
ATOM    415  HA  LEU    27     -15.512   7.949   2.476  1.00  0.00      A   
ATOM    416  CB  LEU    27     -14.113   8.600   3.987  1.00 32.11      A   
ATOM    417  HB1 LEU    27     -14.541   9.623   4.060  1.00  0.00      A   
ATOM    418  HB2 LEU    27     -13.824   8.297   5.016  1.00  0.00      A   
ATOM    419  CG  LEU    27     -12.840   8.671   3.109  1.00 32.11      A   
ATOM    420  HG  LEU    27     -12.392   7.656   3.049  1.00  0.00      A   
ATOM    421  CD1 LEU    27     -13.137   9.141   1.676  1.00 32.11      A   
ATOM    422 HD11 LEU    27     -12.189   9.242   1.106  1.00  0.00      A   
ATOM    423 HD12 LEU    27     -13.780   8.411   1.139  1.00  0.00      A   
ATOM    424 HD13 LEU    27     -13.646  10.129   1.688  1.00  0.00      A   
ATOM    425  CD2 LEU    27     -11.788   9.590   3.748  1.00 32.11      A   
ATOM    426 HD21 LEU    27     -10.852   9.574   3.150  1.00  0.00      A   
ATOM    427 HD22 LEU    27     -12.164  10.635   3.787  1.00  0.00      A   
ATOM    428 HD23 LEU    27     -11.554   9.255   4.781  1.00  0.00      A   
ATOM    429  C   LEU    27     -14.659   6.232   3.354  1.00 32.11      A   
ATOM    430  O   LEU    27     -14.292   5.761   2.275  1.00 32.11      A   
ATOM    431  N   GLY    28     -14.617   5.476   4.472  1.00 28.43      A   
ATOM    432  HN  GLY    28     -14.856   5.872   5.355  1.00  0.00      A   
ATOM    433  CA  GLY    28     -14.226   4.070   4.439  1.00 28.43      A   
ATOM    434  HA1 GLY    28     -14.211   3.718   5.460  1.00  0.00      A   
ATOM    435  HA2 GLY    28     -13.263   3.984   3.958  1.00  0.00      A   
ATOM    436  C   GLY    28     -15.197   3.196   3.684  1.00 28.43      A   
ATOM    437  O   GLY    28     -14.802   2.267   2.990  1.00 28.43      A   
ATOM    438  N   THR    29     -16.508   3.495   3.756  1.00 27.94      A   
ATOM    439  HN  THR    29     -16.818   4.226   4.360  1.00  0.00      A   
ATOM    440  CA  THR    29     -17.526   2.803   2.961  1.00 27.94      A   
ATOM    441  HA  THR    29     -17.405   1.742   3.120  1.00  0.00      A   
ATOM    442  CB  THR    29     -18.955   3.178   3.348  1.00 27.94      A   
ATOM    443  HB  THR    29     -19.136   4.261   3.176  1.00  0.00      A   
ATOM    444  OG1 THR    29     -19.184   2.881   4.719  1.00 27.94      A   
ATOM    445  HG1 THR    29     -18.709   3.543   5.225  1.00  0.00      A   
ATOM    446  CG2 THR    29     -19.986   2.354   2.560  1.00 27.94      A   
ATOM    447 HG21 THR    29     -21.008   2.578   2.932  1.00  0.00      A   
ATOM    448 HG22 THR    29     -19.955   2.598   1.477  1.00  0.00      A   
ATOM    449 HG23 THR    29     -19.793   1.268   2.692  1.00  0.00      A   
ATOM    450  C   THR    29     -17.344   3.046   1.476  1.00 27.94      A   
ATOM    451  O   THR    29     -17.354   2.121   0.667  1.00 27.94      A   
ATOM    452  N   PHE    30     -17.105   4.312   1.087  1.00 28.04      A   
ATOM    453  HN  PHE    30     -17.124   5.044   1.763  1.00  0.00      A   
ATOM    454  CA  PHE    30     -16.876   4.733  -0.281  1.00 28.04      A   
ATOM    455  HA  PHE    30     -17.739   4.457  -0.869  1.00  0.00      A   
ATOM    456  CB  PHE    30     -16.726   6.281  -0.229  1.00 28.04      A   
ATOM    457  HB1 PHE    30     -17.582   6.706   0.337  1.00  0.00      A   
ATOM    458  HB2 PHE    30     -15.797   6.563   0.311  1.00  0.00      A   
ATOM    459  CG  PHE    30     -16.704   6.943  -1.576  1.00 28.04      A   
ATOM    460  CD1 PHE    30     -15.489   7.111  -2.256  1.00 28.04      A   
ATOM    461  HD1 PHE    30     -14.570   6.735  -1.833  1.00  0.00      A   
ATOM    462  CE1 PHE    30     -15.452   7.740  -3.505  1.00 28.04      A   
ATOM    463  HE1 PHE    30     -14.512   7.827  -4.029  1.00  0.00      A   
ATOM    464  CZ  PHE    30     -16.633   8.215  -4.081  1.00 28.04      A   
ATOM    465  HZ  PHE    30     -16.595   8.671  -5.059  1.00  0.00      A   
ATOM    466  CD2 PHE    30     -17.884   7.437  -2.154  1.00 28.04      A   
ATOM    467  HD2 PHE    30     -18.821   7.324  -1.629  1.00  0.00      A   
ATOM    468  CE2 PHE    30     -17.848   8.075  -3.402  1.00 28.04      A   
ATOM    469  HE2 PHE    30     -18.755   8.451  -3.851  1.00  0.00      A   
ATOM    470  C   PHE    30     -15.657   4.074  -0.921  1.00 28.04      A   
ATOM    471  O   PHE    30     -15.760   3.492  -1.998  1.00 28.04      A   
ATOM    472  N   THR    31     -14.504   4.078  -0.216  1.00 26.33      A   
ATOM    473  HN  THR    31     -14.486   4.560   0.657  1.00  0.00      A   
ATOM    474  CA  THR    31     -13.241   3.476  -0.664  1.00 26.33      A   
ATOM    475  HA  THR    31     -13.010   3.901  -1.629  1.00  0.00      A   
ATOM    476  CB  THR    31     -12.044   3.775   0.230  1.00 26.33      A   
ATOM    477  HB  THR    31     -11.163   3.175  -0.082  1.00  0.00      A   
ATOM    478  OG1 THR    31     -12.314   3.541   1.602  1.00 26.33      A   
ATOM    479  HG1 THR    31     -12.876   4.273   1.867  1.00  0.00      A   
ATOM    480  CG2 THR    31     -11.682   5.253   0.103  1.00 26.33      A   
ATOM    481 HG21 THR    31     -10.776   5.481   0.704  1.00  0.00      A   
ATOM    482 HG22 THR    31     -11.472   5.480  -0.964  1.00  0.00      A   
ATOM    483 HG23 THR    31     -12.515   5.908   0.438  1.00  0.00      A   
ATOM    484  C   THR    31     -13.322   1.982  -0.871  1.00 26.33      A   
ATOM    485  O   THR    31     -12.748   1.440  -1.815  1.00 26.33      A   
ATOM    486  N   VAL    32     -14.061   1.257  -0.009  1.00 26.20      A   
ATOM    487  HN  VAL    32     -14.443   1.687   0.805  1.00  0.00      A   
ATOM    488  CA  VAL    32     -14.393  -0.142  -0.238  1.00 26.20      A   
ATOM    489  HA  VAL    32     -13.475  -0.693  -0.377  1.00  0.00      A   
ATOM    490  CB  VAL    32     -15.136  -0.715   0.974  1.00 26.20      A   
ATOM    491  HB  VAL    32     -15.959  -0.022   1.253  1.00  0.00      A   
ATOM    492  CG1 VAL    32     -15.738  -2.110   0.701  1.00 26.20      A   
ATOM    493 HG11 VAL    32     -16.163  -2.525   1.640  1.00  0.00      A   
ATOM    494 HG12 VAL    32     -16.556  -2.060  -0.049  1.00  0.00      A   
ATOM    495 HG13 VAL    32     -14.953  -2.806   0.334  1.00  0.00      A   
ATOM    496  CG2 VAL    32     -14.150  -0.810   2.153  1.00 26.20      A   
ATOM    497 HG21 VAL    32     -14.664  -1.190   3.061  1.00  0.00      A   
ATOM    498 HG22 VAL    32     -13.314  -1.498   1.905  1.00  0.00      A   
ATOM    499 HG23 VAL    32     -13.711   0.181   2.397  1.00  0.00      A   
ATOM    500  C   VAL    32     -15.213  -0.334  -1.514  1.00 26.20      A   
ATOM    501  O   VAL    32     -14.883  -1.167  -2.357  1.00 26.20      A   
ATOM    502  N   LEU    33     -16.277   0.469  -1.726  1.00 26.69      A   
ATOM    503  HN  LEU    33     -16.516   1.172  -1.061  1.00  0.00      A   
ATOM    504  CA  LEU    33     -17.141   0.353  -2.891  1.00 26.69      A   
ATOM    505  HA  LEU    33     -17.439  -0.683  -2.966  1.00  0.00      A   
ATOM    506  CB  LEU    33     -18.416   1.210  -2.723  1.00 26.69      A   
ATOM    507  HB1 LEU    33     -18.111   2.263  -2.544  1.00  0.00      A   
ATOM    508  HB2 LEU    33     -19.005   1.176  -3.664  1.00  0.00      A   
ATOM    509  CG  LEU    33     -19.362   0.766  -1.589  1.00 26.69      A   
ATOM    510  HG  LEU    33     -18.776   0.678  -0.649  1.00  0.00      A   
ATOM    511  CD1 LEU    33     -20.448   1.830  -1.368  1.00 26.69      A   
ATOM    512 HD11 LEU    33     -21.121   1.529  -0.536  1.00  0.00      A   
ATOM    513 HD12 LEU    33     -19.982   2.804  -1.107  1.00  0.00      A   
ATOM    514 HD13 LEU    33     -21.055   1.960  -2.289  1.00  0.00      A   
ATOM    515  CD2 LEU    33     -20.010  -0.596  -1.875  1.00 26.69      A   
ATOM    516 HD21 LEU    33     -20.714  -0.865  -1.059  1.00  0.00      A   
ATOM    517 HD22 LEU    33     -20.576  -0.559  -2.831  1.00  0.00      A   
ATOM    518 HD23 LEU    33     -19.241  -1.395  -1.948  1.00  0.00      A   
ATOM    519  C   LEU    33     -16.484   0.670  -4.230  1.00 26.69      A   
ATOM    520  O   LEU    33     -16.647  -0.081  -5.192  1.00 26.69      A   
ATOM    521  N   GLU    34     -15.705   1.764  -4.343  1.00 25.79      A   
ATOM    522  HN  GLU    34     -15.595   2.394  -3.578  1.00  0.00      A   
ATOM    523  CA  GLU    34     -14.992   2.096  -5.570  1.00 25.79      A   
ATOM    524  HA  GLU    34     -15.705   2.027  -6.379  1.00  0.00      A   
ATOM    525  CB  GLU    34     -14.476   3.552  -5.562  1.00 25.79      A   
ATOM    526  HB1 GLU    34     -14.016   3.802  -6.542  1.00  0.00      A   
ATOM    527  HB2 GLU    34     -15.349   4.227  -5.433  1.00  0.00      A   
ATOM    528  CG  GLU    34     -13.465   3.866  -4.440  1.00 25.79      A   
ATOM    529  HG1 GLU    34     -13.902   3.575  -3.461  1.00  0.00      A   
ATOM    530  HG2 GLU    34     -12.516   3.305  -4.577  1.00  0.00      A   
ATOM    531  CD  GLU    34     -13.121   5.347  -4.345  1.00 25.79      A   
ATOM    532  OE1 GLU    34     -13.275   6.074  -5.360  1.00 25.79      A   
ATOM    533  OE2 GLU    34     -12.700   5.758  -3.232  1.00 25.79      A   
ATOM    534  C   GLU    34     -13.886   1.105  -5.923  1.00 25.79      A   
ATOM    535  O   GLU    34     -13.753   0.694  -7.072  1.00 25.79      A   
ATOM    536  N   ASN    35     -13.086   0.626  -4.946  1.00 23.89      A   
ATOM    537  HN  ASN    35     -13.170   0.980  -4.017  1.00  0.00      A   
ATOM    538  CA  ASN    35     -12.090  -0.409  -5.193  1.00 23.89      A   
ATOM    539  HA  ASN    35     -11.551  -0.123  -6.084  1.00  0.00      A   
ATOM    540  CB  ASN    35     -11.065  -0.513  -4.040  1.00 23.89      A   
ATOM    541  HB1 ASN    35     -11.569  -0.548  -3.051  1.00  0.00      A   
ATOM    542  HB2 ASN    35     -10.428  -1.416  -4.161  1.00  0.00      A   
ATOM    543  CG  ASN    35     -10.133   0.695  -4.146  1.00 23.89      A   
ATOM    544  OD1 ASN    35      -9.290   0.740  -5.043  1.00 23.89      A   
ATOM    545  ND2 ASN    35     -10.300   1.699  -3.259  1.00 23.89      A   
ATOM    546 HD21 ASN    35      -9.733   2.517  -3.361  1.00  0.00      A   
ATOM    547 HD22 ASN    35     -11.085   1.682  -2.640  1.00  0.00      A   
ATOM    548  C   ASN    35     -12.706  -1.758  -5.566  1.00 23.89      A   
ATOM    549  O   ASN    35     -12.212  -2.440  -6.463  1.00 23.89      A   
ATOM    550  N   LEU    36     -13.851  -2.155  -4.960  1.00 28.04      A   
ATOM    551  HN  LEU    36     -14.222  -1.649  -4.186  1.00  0.00      A   
ATOM    552  CA  LEU    36     -14.648  -3.277  -5.450  1.00 28.04      A   
ATOM    553  HA  LEU    36     -14.012  -4.149  -5.487  1.00  0.00      A   
ATOM    554  CB  LEU    36     -15.872  -3.558  -4.543  1.00 28.04      A   
ATOM    555  HB1 LEU    36     -16.380  -2.592  -4.337  1.00  0.00      A   
ATOM    556  HB2 LEU    36     -16.598  -4.213  -5.071  1.00  0.00      A   
ATOM    557  CG  LEU    36     -15.542  -4.241  -3.200  1.00 28.04      A   
ATOM    558  HG  LEU    36     -14.727  -3.668  -2.709  1.00  0.00      A   
ATOM    559  CD1 LEU    36     -16.769  -4.200  -2.278  1.00 28.04      A   
ATOM    560 HD11 LEU    36     -16.529  -4.655  -1.293  1.00  0.00      A   
ATOM    561 HD12 LEU    36     -17.084  -3.148  -2.111  1.00  0.00      A   
ATOM    562 HD13 LEU    36     -17.617  -4.756  -2.733  1.00  0.00      A   
ATOM    563  CD2 LEU    36     -15.072  -5.692  -3.390  1.00 28.04      A   
ATOM    564 HD21 LEU    36     -14.875  -6.160  -2.402  1.00  0.00      A   
ATOM    565 HD22 LEU    36     -15.854  -6.283  -3.914  1.00  0.00      A   
ATOM    566 HD23 LEU    36     -14.136  -5.731  -3.988  1.00  0.00      A   
ATOM    567  C   LEU    36     -15.157  -3.067  -6.874  1.00 28.04      A   
ATOM    568  O   LEU    36     -15.101  -3.982  -7.693  1.00 28.04      A   
ATOM    569  N   LEU    37     -15.638  -1.855  -7.239  1.00 30.73      A   
ATOM    570  HN  LEU    37     -15.732  -1.122  -6.570  1.00  0.00      A   
ATOM    571  CA  LEU    37     -16.042  -1.566  -8.609  1.00 30.73      A   
ATOM    572  HA  LEU    37     -16.716  -2.366  -8.878  1.00  0.00      A   
ATOM    573  CB  LEU    37     -16.895  -0.263  -8.748  1.00 30.73      A   
ATOM    574  HB1 LEU    37     -17.785  -0.494  -9.371  1.00  0.00      A   
ATOM    575  HB2 LEU    37     -17.277  -0.022  -7.734  1.00  0.00      A   
ATOM    576  CG  LEU    37     -16.249   1.017  -9.338  1.00 30.73      A   
ATOM    577  HG  LEU    37     -15.220   1.119  -8.933  1.00  0.00      A   
ATOM    578  CD1 LEU    37     -16.188   1.027 -10.877  1.00 30.73      A   
ATOM    579 HD11 LEU    37     -15.721   1.973 -11.225  1.00  0.00      A   
ATOM    580 HD12 LEU    37     -15.588   0.183 -11.279  1.00  0.00      A   
ATOM    581 HD13 LEU    37     -17.212   0.964 -11.303  1.00  0.00      A   
ATOM    582  CD2 LEU    37     -17.043   2.253  -8.896  1.00 30.73      A   
ATOM    583 HD21 LEU    37     -16.532   3.185  -9.219  1.00  0.00      A   
ATOM    584 HD22 LEU    37     -18.056   2.229  -9.352  1.00  0.00      A   
ATOM    585 HD23 LEU    37     -17.166   2.282  -7.792  1.00  0.00      A   
ATOM    586  C   LEU    37     -14.896  -1.678  -9.610  1.00 30.73      A   
ATOM    587  O   LEU    37     -15.047  -2.290 -10.668  1.00 30.73      A   
ATOM    588  N   VAL    38     -13.692  -1.159  -9.272  1.00 29.36      A   
ATOM    589  HN  VAL    38     -13.611  -0.630  -8.431  1.00  0.00      A   
ATOM    590  CA  VAL    38     -12.482  -1.308 -10.073  1.00 29.36      A   
ATOM    591  HA  VAL    38     -12.699  -0.940 -11.065  1.00  0.00      A   
ATOM    592  CB  VAL    38     -11.314  -0.497  -9.510  1.00 29.36      A   
ATOM    593  HB  VAL    38     -11.201  -0.717  -8.427  1.00  0.00      A   
ATOM    594  CG1 VAL    38      -9.981  -0.815 -10.224  1.00 29.36      A   
ATOM    595 HG11 VAL    38      -9.185  -0.136  -9.849  1.00  0.00      A   
ATOM    596 HG12 VAL    38      -9.650  -1.857 -10.024  1.00  0.00      A   
ATOM    597 HG13 VAL    38     -10.081  -0.672 -11.321  1.00  0.00      A   
ATOM    598  CG2 VAL    38     -11.636   0.999  -9.689  1.00 29.36      A   
ATOM    599 HG21 VAL    38     -10.795   1.615  -9.305  1.00  0.00      A   
ATOM    600 HG22 VAL    38     -11.784   1.242 -10.763  1.00  0.00      A   
ATOM    601 HG23 VAL    38     -12.554   1.287  -9.134  1.00  0.00      A   
ATOM    602  C   VAL    38     -12.101  -2.772 -10.246  1.00 29.36      A   
ATOM    603  O   VAL    38     -11.798  -3.210 -11.358  1.00 29.36      A   
ATOM    604  N   LEU    39     -12.181  -3.589  -9.170  1.00 28.39      A   
ATOM    605  HN  LEU    39     -12.385  -3.214  -8.269  1.00  0.00      A   
ATOM    606  CA  LEU    39     -11.982  -5.027  -9.250  1.00 28.39      A   
ATOM    607  HA  LEU    39     -11.005  -5.196  -9.677  1.00  0.00      A   
ATOM    608  CB  LEU    39     -12.045  -5.709  -7.860  1.00 28.39      A   
ATOM    609  HB1 LEU    39     -12.946  -5.338  -7.325  1.00  0.00      A   
ATOM    610  HB2 LEU    39     -12.152  -6.809  -7.974  1.00  0.00      A   
ATOM    611  CG  LEU    39     -10.802  -5.461  -6.986  1.00 28.39      A   
ATOM    612  HG  LEU    39     -10.616  -4.367  -6.954  1.00  0.00      A   
ATOM    613  CD1 LEU    39     -11.053  -5.929  -5.547  1.00 28.39      A   
ATOM    614 HD11 LEU    39     -10.174  -5.692  -4.909  1.00  0.00      A   
ATOM    615 HD12 LEU    39     -11.939  -5.405  -5.130  1.00  0.00      A   
ATOM    616 HD13 LEU    39     -11.235  -7.024  -5.518  1.00  0.00      A   
ATOM    617  CD2 LEU    39      -9.553  -6.157  -7.548  1.00 28.39      A   
ATOM    618 HD21 LEU    39      -8.685  -5.962  -6.883  1.00  0.00      A   
ATOM    619 HD22 LEU    39      -9.713  -7.255  -7.607  1.00  0.00      A   
ATOM    620 HD23 LEU    39      -9.297  -5.777  -8.560  1.00  0.00      A   
ATOM    621  C   LEU    39     -12.961  -5.730 -10.172  1.00 28.39      A   
ATOM    622  O   LEU    39     -12.548  -6.515 -11.018  1.00 28.39      A   
ATOM    623  N   CYS    40     -14.273  -5.440 -10.092  1.00 36.58      A   
ATOM    624  HN  CYS    40     -14.603  -4.831  -9.375  1.00  0.00      A   
ATOM    625  CA  CYS    40     -15.266  -6.034 -10.978  1.00 36.58      A   
ATOM    626  HA  CYS    40     -15.151  -7.106 -10.917  1.00  0.00      A   
ATOM    627  CB  CYS    40     -16.699  -5.675 -10.515  1.00 36.58      A   
ATOM    628  HB1 CYS    40     -16.816  -4.571 -10.537  1.00  0.00      A   
ATOM    629  HB2 CYS    40     -17.429  -6.117 -11.227  1.00  0.00      A   
ATOM    630  SG  CYS    40     -17.065  -6.314  -8.846  1.00 36.58      A   
ATOM    631  HG1 CYS    40     -18.272  -5.777  -8.743  1.00  0.00      A   
ATOM    632  C   CYS    40     -15.064  -5.670 -12.442  1.00 36.58      A   
ATOM    633  O   CYS    40     -15.139  -6.531 -13.315  1.00 36.58      A   
ATOM    634  N   VAL    41     -14.761  -4.394 -12.754  1.00 33.76      A   
ATOM    635  HN  VAL    41     -14.713  -3.700 -12.040  1.00  0.00      A   
ATOM    636  CA  VAL    41     -14.478  -3.956 -14.117  1.00 33.76      A   
ATOM    637  HA  VAL    41     -15.292  -4.305 -14.734  1.00  0.00      A   
ATOM    638  CB  VAL    41     -14.409  -2.427 -14.189  1.00 33.76      A   
ATOM    639  HB  VAL    41     -13.667  -2.062 -13.447  1.00  0.00      A   
ATOM    640  CG1 VAL    41     -14.004  -1.937 -15.594  1.00 33.76      A   
ATOM    641 HG11 VAL    41     -14.033  -0.827 -15.633  1.00  0.00      A   
ATOM    642 HG12 VAL    41     -12.978  -2.264 -15.865  1.00  0.00      A   
ATOM    643 HG13 VAL    41     -14.714  -2.329 -16.353  1.00  0.00      A   
ATOM    644  CG2 VAL    41     -15.793  -1.838 -13.842  1.00 33.76      A   
ATOM    645 HG21 VAL    41     -15.748  -0.728 -13.852  1.00  0.00      A   
ATOM    646 HG22 VAL    41     -16.550  -2.159 -14.588  1.00  0.00      A   
ATOM    647 HG23 VAL    41     -16.138  -2.157 -12.836  1.00  0.00      A   
ATOM    648  C   VAL    41     -13.218  -4.595 -14.699  1.00 33.76      A   
ATOM    649  O   VAL    41     -13.220  -5.074 -15.833  1.00 33.76      A   
ATOM    650  N   ILE    42     -12.099  -4.659 -13.941  1.00 33.06      A   
ATOM    651  HN  ILE    42     -12.075  -4.264 -13.026  1.00  0.00      A   
ATOM    652  CA  ILE    42     -10.888  -5.317 -14.423  1.00 33.06      A   
ATOM    653  HA  ILE    42     -10.758  -4.989 -15.444  1.00  0.00      A   
ATOM    654  CB  ILE    42      -9.625  -4.854 -13.690  1.00 33.06      A   
ATOM    655  HB  ILE    42      -9.707  -3.752 -13.579  1.00  0.00      A   
ATOM    656  CG2 ILE    42      -9.504  -5.457 -12.276  1.00 33.06      A   
ATOM    657 HG21 ILE    42      -8.690  -4.959 -11.707  1.00  0.00      A   
ATOM    658 HG22 ILE    42     -10.452  -5.305 -11.717  1.00  0.00      A   
ATOM    659 HG23 ILE    42      -9.287  -6.545 -12.320  1.00  0.00      A   
ATOM    660  CG1 ILE    42      -8.373  -5.136 -14.552  1.00 33.06      A   
ATOM    661 HG11 ILE    42      -8.227  -6.233 -14.650  1.00  0.00      A   
ATOM    662 HG12 ILE    42      -8.562  -4.729 -15.568  1.00  0.00      A   
ATOM    663  CD  ILE    42      -7.096  -4.493 -14.008  1.00  0.00      A   
ATOM    664  HD1 ILE    42      -6.248  -4.667 -14.705  1.00  0.00      A   
ATOM    665  HD2 ILE    42      -7.235  -3.398 -13.888  1.00  0.00      A   
ATOM    666  HD3 ILE    42      -6.826  -4.926 -13.021  1.00  0.00      A   
ATOM    667  C   ILE    42     -11.003  -6.835 -14.517  1.00 33.06      A   
ATOM    668  O   ILE    42     -10.577  -7.445 -15.497  1.00 33.06      A   
ATOM    669  N   LEU    43     -11.630  -7.489 -13.517  1.00 41.45      A   
ATOM    670  HN  LEU    43     -11.967  -6.986 -12.724  1.00  0.00      A   
ATOM    671  CA  LEU    43     -11.845  -8.923 -13.474  1.00 41.45      A   
ATOM    672  HA  LEU    43     -10.886  -9.400 -13.610  1.00  0.00      A   
ATOM    673  CB  LEU    43     -12.441  -9.331 -12.104  1.00 41.45      A   
ATOM    674  HB1 LEU    43     -11.761  -8.954 -11.310  1.00  0.00      A   
ATOM    675  HB2 LEU    43     -13.413  -8.810 -11.966  1.00  0.00      A   
ATOM    676  CG  LEU    43     -12.662 -10.838 -11.861  1.00 41.45      A   
ATOM    677  HG  LEU    43     -13.382 -11.220 -12.616  1.00  0.00      A   
ATOM    678  CD1 LEU    43     -11.361 -11.644 -11.976  1.00 41.45      A   
ATOM    679 HD11 LEU    43     -11.565 -12.713 -11.750  1.00  0.00      A   
ATOM    680 HD12 LEU    43     -10.939 -11.580 -13.001  1.00  0.00      A   
ATOM    681 HD13 LEU    43     -10.609 -11.268 -11.250  1.00  0.00      A   
ATOM    682  CD2 LEU    43     -13.294 -11.051 -10.477  1.00 41.45      A   
ATOM    683 HD21 LEU    43     -13.472 -12.132 -10.294  1.00  0.00      A   
ATOM    684 HD22 LEU    43     -12.627 -10.659  -9.679  1.00  0.00      A   
ATOM    685 HD23 LEU    43     -14.270 -10.524 -10.417  1.00  0.00      A   
ATOM    686  C   LEU    43     -12.747  -9.419 -14.581  1.00 41.45      A   
ATOM    687  O   LEU    43     -12.474 -10.457 -15.175  1.00 41.45      A   
ATOM    688  N   HSD    44     -13.829  -8.688 -14.916  1.00 44.32      A   
ATOM    689  HN  HSD    44     -14.055  -7.857 -14.414  1.00  0.00      A   
ATOM    690  CA  HSD    44     -14.805  -9.140 -15.896  1.00 44.32      A   
ATOM    691  HA  HSD    44     -14.725 -10.212 -16.003  1.00  0.00      A   
ATOM    692  CB  HSD    44     -16.232  -8.900 -15.402  1.00 44.32      A   
ATOM    693  HB1 HSD    44     -16.353  -7.834 -15.111  1.00  0.00      A   
ATOM    694  HB2 HSD    44     -16.980  -9.134 -16.189  1.00  0.00      A   
ATOM    695  ND1 HSD    44     -16.812 -11.125 -14.331  1.00 44.32      A   
ATOM    696  HD1 HSD    44     -17.028 -11.611 -15.178  1.00  0.00      A   
ATOM    697  CG  HSD    44     -16.491  -9.789 -14.217  1.00 44.32      A   
ATOM    698  CE1 HSD    44     -16.889 -11.626 -13.076  1.00 44.32      A   
ATOM    699  HE1 HSD    44     -17.156 -12.660 -12.862  1.00  0.00      A   
ATOM    700  NE2 HSD    44     -16.632 -10.709 -12.166  1.00 44.32      A   
ATOM    701  CD2 HSD    44     -16.379  -9.552 -12.883  1.00 44.32      A   
ATOM    702  HD2 HSD    44     -16.127  -8.637 -12.362  1.00  0.00      A   
ATOM    703  C   HSD    44     -14.552  -8.602 -17.294  1.00 44.32      A   
ATOM    704  O   HSD    44     -15.328  -8.839 -18.218  1.00 44.32      A   
ATOM    705  N   SER    45     -13.405  -7.924 -17.522  1.00 41.21      A   
ATOM    706  HN  SER    45     -12.789  -7.720 -16.765  1.00  0.00      A   
ATOM    707  CA  SER    45     -12.984  -7.515 -18.857  1.00 41.21      A   
ATOM    708  HA  SER    45     -13.793  -7.660 -19.558  1.00  0.00      A   
ATOM    709  CB  SER    45     -12.583  -6.021 -18.945  1.00 41.21      A   
ATOM    710  HB1 SER    45     -13.392  -5.407 -18.494  1.00  0.00      A   
ATOM    711  HB2 SER    45     -11.665  -5.838 -18.347  1.00  0.00      A   
ATOM    712  OG  SER    45     -12.378  -5.617 -20.305  1.00 41.21      A   
ATOM    713  HG1 SER    45     -13.214  -5.267 -20.623  1.00  0.00      A   
ATOM    714  C   SER    45     -11.810  -8.348 -19.328  1.00 41.21      A   
ATOM    715  O   SER    45     -10.685  -8.211 -18.851  1.00 41.21      A   
ATOM    716  N   ARG    46     -12.044  -9.215 -20.338  1.00 44.29      A   
ATOM    717  HN  ARG    46     -12.982  -9.330 -20.656  1.00  0.00      A   
ATOM    718  CA  ARG    46     -11.062 -10.107 -20.937  1.00 44.29      A   
ATOM    719  HA  ARG    46     -10.724 -10.799 -20.180  1.00  0.00      A   
ATOM    720  CB  ARG    46     -11.745 -10.857 -22.100  1.00 44.29      A   
ATOM    721  HB1 ARG    46     -12.710 -11.261 -21.728  1.00  0.00      A   
ATOM    722  HB2 ARG    46     -11.986 -10.143 -22.916  1.00  0.00      A   
ATOM    723  CG  ARG    46     -10.923 -12.028 -22.660  1.00  0.00      A   
ATOM    724  HG1 ARG    46      -9.886 -11.712 -22.906  1.00  0.00      A   
ATOM    725  HG2 ARG    46     -10.856 -12.795 -21.860  1.00  0.00      A   
ATOM    726  CD  ARG    46     -11.547 -12.613 -23.925  1.00  0.00      A   
ATOM    727  HD1 ARG    46     -12.656 -12.607 -23.851  1.00  0.00      A   
ATOM    728  HD2 ARG    46     -11.231 -12.035 -24.820  1.00  0.00      A   
ATOM    729  NE  ARG    46     -11.079 -14.020 -24.037  1.00  0.00      A   
ATOM    730  HE  ARG    46     -10.487 -14.426 -23.340  1.00  0.00      A   
ATOM    731  CZ  ARG    46     -11.559 -14.878 -24.943  1.00  0.00      A   
ATOM    732  NH1 ARG    46     -11.240 -16.159 -24.808  1.00  0.00      A   
ATOM    733 HH11 ARG    46     -11.705 -16.826 -25.390  1.00  0.00      A   
ATOM    734 HH12 ARG    46     -10.781 -16.394 -23.951  1.00  0.00      A   
ATOM    735  NH2 ARG    46     -12.381 -14.507 -25.915  1.00  0.00      A   
ATOM    736 HH21 ARG    46     -12.595 -15.162 -26.640  1.00  0.00      A   
ATOM    737 HH22 ARG    46     -12.527 -13.532 -26.085  1.00  0.00      A   
ATOM    738  C   ARG    46      -9.842  -9.372 -21.485  1.00 44.29      A   
ATOM    739  O   ARG    46      -8.706  -9.792 -21.286  1.00 44.29      A   
ATOM    740  N   SER    47     -10.069  -8.215 -22.143  1.00 43.93      A   
ATOM    741  HN  SER    47     -11.014  -7.910 -22.231  1.00  0.00      A   
ATOM    742  CA  SER    47      -9.050  -7.336 -22.717  1.00 43.93      A   
ATOM    743  HA  SER    47      -8.495  -7.881 -23.467  1.00  0.00      A   
ATOM    744  CB  SER    47      -9.759  -6.112 -23.364  1.00 43.93      A   
ATOM    745  HB1 SER    47     -10.430  -6.485 -24.167  1.00  0.00      A   
ATOM    746  HB2 SER    47     -10.394  -5.602 -22.607  1.00  0.00      A   
ATOM    747  OG  SER    47      -8.861  -5.160 -23.933  1.00 43.93      A   
ATOM    748  HG1 SER    47      -9.388  -4.667 -24.566  1.00  0.00      A   
ATOM    749  C   SER    47      -8.057  -6.849 -21.673  1.00 43.93      A   
ATOM    750  O   SER    47      -6.852  -6.852 -21.902  1.00 43.93      A   
ATOM    751  N   LEU    48      -8.520  -6.429 -20.480  1.00 40.08      A   
ATOM    752  HN  LEU    48      -9.496  -6.431 -20.274  1.00  0.00      A   
ATOM    753  CA  LEU    48      -7.625  -5.979 -19.427  1.00 40.08      A   
ATOM    754  HA  LEU    48      -6.831  -5.397 -19.871  1.00  0.00      A   
ATOM    755  CB  LEU    48      -8.363  -5.090 -18.385  1.00 40.08      A   
ATOM    756  HB1 LEU    48      -9.321  -5.579 -18.107  1.00  0.00      A   
ATOM    757  HB2 LEU    48      -7.738  -5.041 -17.468  1.00  0.00      A   
ATOM    758  CG  LEU    48      -8.634  -3.612 -18.775  1.00 40.08      A   
ATOM    759  HG  LEU    48      -9.137  -3.155 -17.896  1.00  0.00      A   
ATOM    760  CD1 LEU    48      -7.333  -2.824 -18.999  1.00 40.08      A   
ATOM    761 HD11 LEU    48      -7.557  -1.747 -19.156  1.00  0.00      A   
ATOM    762 HD12 LEU    48      -6.665  -2.919 -18.117  1.00  0.00      A   
ATOM    763 HD13 LEU    48      -6.792  -3.197 -19.895  1.00  0.00      A   
ATOM    764  CD2 LEU    48      -9.589  -3.432 -19.964  1.00 40.08      A   
ATOM    765 HD21 LEU    48      -9.831  -2.357 -20.107  1.00  0.00      A   
ATOM    766 HD22 LEU    48      -9.132  -3.815 -20.901  1.00  0.00      A   
ATOM    767 HD23 LEU    48     -10.539  -3.978 -19.781  1.00  0.00      A   
ATOM    768  C   LEU    48      -6.931  -7.106 -18.683  1.00 40.08      A   
ATOM    769  O   LEU    48      -5.721  -7.095 -18.473  1.00 40.08      A   
ATOM    770  N   ARG    49      -7.703  -8.128 -18.297  1.00 40.93      A   
ATOM    771  HN  ARG    49      -8.680  -8.083 -18.489  1.00  0.00      A   
ATOM    772  CA  ARG    49      -7.290  -9.311 -17.570  1.00 40.93      A   
ATOM    773  HA  ARG    49      -6.888  -9.032 -16.607  1.00  0.00      A   
ATOM    774  CB  ARG    49      -8.617 -10.130 -17.440  1.00 40.93      A   
ATOM    775  HB1 ARG    49      -9.298  -9.541 -16.788  1.00  0.00      A   
ATOM    776  HB2 ARG    49      -9.094 -10.164 -18.442  1.00  0.00      A   
ATOM    777  CG  ARG    49      -8.572 -11.582 -16.917  1.00 40.93      A   
ATOM    778  HG1 ARG    49      -8.014 -12.233 -17.623  1.00  0.00      A   
ATOM    779  HG2 ARG    49      -8.017 -11.581 -15.955  1.00  0.00      A   
ATOM    780  CD  ARG    49      -9.976 -12.181 -16.653  1.00 40.93      A   
ATOM    781  HD1 ARG    49      -9.880 -13.144 -16.107  1.00  0.00      A   
ATOM    782  HD2 ARG    49     -10.548 -11.466 -16.024  1.00  0.00      A   
ATOM    783  NE  ARG    49     -10.699 -12.446 -17.955  1.00 40.93      A   
ATOM    784  HE  ARG    49     -10.192 -12.864 -18.709  1.00  0.00      A   
ATOM    785  CZ  ARG    49     -12.034 -12.566 -18.063  1.00 40.93      A   
ATOM    786  NH1 ARG    49     -12.892 -12.193 -17.122  1.00 40.93      A   
ATOM    787 HH11 ARG    49     -13.879 -12.270 -17.260  1.00  0.00      A   
ATOM    788 HH12 ARG    49     -12.584 -11.598 -16.379  1.00  0.00      A   
ATOM    789  NH2 ARG    49     -12.546 -13.177 -19.126  1.00 40.93      A   
ATOM    790 HH21 ARG    49     -13.412 -13.632 -18.917  1.00  0.00      A   
ATOM    791 HH22 ARG    49     -11.907 -13.710 -19.679  1.00  0.00      A   
ATOM    792  C   ARG    49      -6.255 -10.152 -18.294  1.00 40.93      A   
ATOM    793  O   ARG    49      -5.368 -10.724 -17.674  1.00 40.93      A   
ATOM    794  N   CYS    50      -6.319 -10.242 -19.639  1.00 43.54      A   
ATOM    795  HN  CYS    50      -7.056  -9.803 -20.148  1.00  0.00      A   
ATOM    796  CA  CYS    50      -5.378 -11.047 -20.403  1.00 43.54      A   
ATOM    797  HA  CYS    50      -5.035 -11.871 -19.794  1.00  0.00      A   
ATOM    798  CB  CYS    50      -6.019 -11.637 -21.686  1.00 43.54      A   
ATOM    799  HB1 CYS    50      -6.342 -10.806 -22.349  1.00  0.00      A   
ATOM    800  HB2 CYS    50      -5.258 -12.226 -22.240  1.00  0.00      A   
ATOM    801  SG  CYS    50      -7.440 -12.713 -21.298  1.00 43.54      A   
ATOM    802  HG1 CYS    50      -8.241 -11.695 -21.019  1.00  0.00      A   
ATOM    803  C   CYS    50      -4.141 -10.245 -20.788  1.00 43.54      A   
ATOM    804  O   CYS    50      -3.285 -10.725 -21.533  1.00 43.54      A   
ATOM    805  N   ARG    51      -3.984  -9.016 -20.253  1.00 36.72      A   
ATOM    806  HN  ARG    51      -4.657  -8.648 -19.616  1.00  0.00      A   
ATOM    807  CA  ARG    51      -2.857  -8.164 -20.551  1.00 36.72      A   
ATOM    808  HA  ARG    51      -2.295  -8.591 -21.368  1.00  0.00      A   
ATOM    809  CB  ARG    51      -3.309  -6.759 -21.064  1.00 36.72      A   
ATOM    810  HB1 ARG    51      -4.222  -6.450 -20.512  1.00  0.00      A   
ATOM    811  HB2 ARG    51      -2.520  -6.007 -20.850  1.00  0.00      A   
ATOM    812  CG  ARG    51      -3.561  -6.699 -22.589  1.00 36.72      A   
ATOM    813  HG1 ARG    51      -2.658  -7.098 -23.099  1.00  0.00      A   
ATOM    814  HG2 ARG    51      -4.403  -7.370 -22.863  1.00  0.00      A   
ATOM    815  CD  ARG    51      -3.801  -5.283 -23.152  1.00 36.72      A   
ATOM    816  HD1 ARG    51      -3.080  -4.561 -22.712  1.00  0.00      A   
ATOM    817  HD2 ARG    51      -3.689  -5.282 -24.257  1.00  0.00      A   
ATOM    818  NE  ARG    51      -5.205  -4.888 -22.824  1.00 36.72      A   
ATOM    819  HE  ARG    51      -5.846  -5.606 -22.552  1.00  0.00      A   
ATOM    820  CZ  ARG    51      -5.699  -3.648 -22.894  1.00 36.72      A   
ATOM    821  NH1 ARG    51      -4.967  -2.583 -23.192  1.00 36.72      A   
ATOM    822 HH11 ARG    51      -5.458  -1.713 -23.243  1.00  0.00      A   
ATOM    823 HH12 ARG    51      -4.050  -2.707 -23.571  1.00  0.00      A   
ATOM    824  NH2 ARG    51      -6.995  -3.432 -22.698  1.00 36.72      A   
ATOM    825 HH21 ARG    51      -7.270  -2.480 -22.831  1.00  0.00      A   
ATOM    826 HH22 ARG    51      -7.613  -4.175 -22.955  1.00  0.00      A   
ATOM    827  C   ARG    51      -1.916  -7.944 -19.354  1.00 36.72      A   
ATOM    828  O   ARG    51      -2.307  -7.267 -18.399  1.00 36.72      A   
ATOM    829  N   PRO    52      -0.648  -8.403 -19.350  1.00 30.92      A   
ATOM    830  CD  PRO    52      -0.060  -9.252 -20.390  1.00 30.92      A   
ATOM    831  HD1 PRO    52      -0.475 -10.277 -20.286  1.00  0.00      A   
ATOM    832  HD2 PRO    52      -0.255  -8.861 -21.412  1.00  0.00      A   
ATOM    833  CA  PRO    52       0.255  -8.265 -18.202  1.00 30.92      A   
ATOM    834  HA  PRO    52      -0.245  -8.674 -17.337  1.00  0.00      A   
ATOM    835  CB  PRO    52       1.499  -9.094 -18.573  1.00 30.92      A   
ATOM    836  HB1 PRO    52       1.402 -10.100 -18.112  1.00  0.00      A   
ATOM    837  HB2 PRO    52       2.451  -8.634 -18.232  1.00  0.00      A   
ATOM    838  CG  PRO    52       1.440  -9.239 -20.096  1.00 30.92      A   
ATOM    839  HG1 PRO    52       1.960 -10.152 -20.458  1.00  0.00      A   
ATOM    840  HG2 PRO    52       1.904  -8.349 -20.572  1.00  0.00      A   
ATOM    841  C   PRO    52       0.575  -6.834 -17.840  1.00 30.92      A   
ATOM    842  O   PRO    52       0.754  -6.540 -16.659  1.00 30.92      A   
ATOM    843  N   SER    53       0.580  -5.921 -18.829  1.00 29.17      A   
ATOM    844  HN  SER    53       0.495  -6.256 -19.765  1.00  0.00      A   
ATOM    845  CA  SER    53       0.781  -4.487 -18.645  1.00 29.17      A   
ATOM    846  HA  SER    53       1.744  -4.336 -18.181  1.00  0.00      A   
ATOM    847  CB  SER    53       0.730  -3.733 -20.006  1.00 29.17      A   
ATOM    848  HB1 SER    53       1.465  -4.201 -20.696  1.00  0.00      A   
ATOM    849  HB2 SER    53      -0.277  -3.837 -20.465  1.00  0.00      A   
ATOM    850  OG  SER    53       1.056  -2.346 -19.882  1.00 29.17      A   
ATOM    851  HG1 SER    53       0.584  -2.030 -19.108  1.00  0.00      A   
ATOM    852  C   SER    53      -0.276  -3.831 -17.756  1.00 29.17      A   
ATOM    853  O   SER    53      -0.078  -2.713 -17.292  1.00 29.17      A   
ATOM    854  N   TYR    54      -1.437  -4.481 -17.518  1.00 29.58      A   
ATOM    855  HN  TYR    54      -1.611  -5.377 -17.920  1.00  0.00      A   
ATOM    856  CA  TYR    54      -2.496  -3.931 -16.688  1.00 29.58      A   
ATOM    857  HA  TYR    54      -2.187  -2.985 -16.268  1.00  0.00      A   
ATOM    858  CB  TYR    54      -3.782  -3.706 -17.526  1.00 29.58      A   
ATOM    859  HB1 TYR    54      -4.033  -4.614 -18.116  1.00  0.00      A   
ATOM    860  HB2 TYR    54      -4.645  -3.450 -16.875  1.00  0.00      A   
ATOM    861  CG  TYR    54      -3.549  -2.540 -18.453  1.00 29.58      A   
ATOM    862  CD1 TYR    54      -3.548  -1.233 -17.936  1.00 29.58      A   
ATOM    863  HD1 TYR    54      -3.750  -1.076 -16.887  1.00  0.00      A   
ATOM    864  CE1 TYR    54      -3.259  -0.137 -18.762  1.00 29.58      A   
ATOM    865  HE1 TYR    54      -3.252   0.863 -18.355  1.00  0.00      A   
ATOM    866  CZ  TYR    54      -2.964  -0.336 -20.114  1.00 29.58      A   
ATOM    867  OH  TYR    54      -2.658   0.777 -20.928  1.00 29.58      A   
ATOM    868  HH  TYR    54      -2.522   0.464 -21.825  1.00  0.00      A   
ATOM    869  CD2 TYR    54      -3.266  -2.729 -19.816  1.00 29.58      A   
ATOM    870  HD2 TYR    54      -3.260  -3.730 -20.224  1.00  0.00      A   
ATOM    871  CE2 TYR    54      -2.964  -1.634 -20.640  1.00 29.58      A   
ATOM    872  HE2 TYR    54      -2.725  -1.794 -21.681  1.00  0.00      A   
ATOM    873  C   TYR    54      -2.786  -4.799 -15.473  1.00 29.58      A   
ATOM    874  O   TYR    54      -3.692  -4.505 -14.696  1.00 29.58      A   
ATOM    875  N   HSD    55      -1.959  -5.838 -15.199  1.00 28.75      A   
ATOM    876  HN  HSD    55      -1.227  -6.072 -15.834  1.00  0.00      A   
ATOM    877  CA  HSD    55      -2.060  -6.652 -13.986  1.00 28.75      A   
ATOM    878  HA  HSD    55      -3.046  -7.090 -13.944  1.00  0.00      A   
ATOM    879  CB  HSD    55      -0.980  -7.771 -13.917  1.00 28.75      A   
ATOM    880  HB1 HSD    55       0.016  -7.330 -14.138  1.00  0.00      A   
ATOM    881  HB2 HSD    55      -0.944  -8.184 -12.886  1.00  0.00      A   
ATOM    882  ND1 HSD    55      -0.329 -10.067 -14.706  1.00 28.75      A   
ATOM    883  HD1 HSD    55       0.415 -10.181 -14.048  1.00  0.00      A   
ATOM    884  CG  HSD    55      -1.168  -8.975 -14.805  1.00 28.75      A   
ATOM    885  CE1 HSD    55      -0.749 -10.979 -15.615  1.00 28.75      A   
ATOM    886  HE1 HSD    55      -0.278 -11.952 -15.753  1.00  0.00      A   
ATOM    887  NE2 HSD    55      -1.791 -10.550 -16.290  1.00 28.75      A   
ATOM    888  CD2 HSD    55      -2.068  -9.290 -15.780  1.00 28.75      A   
ATOM    889  HD2 HSD    55      -2.900  -8.719 -16.175  1.00  0.00      A   
ATOM    890  C   HSD    55      -1.877  -5.837 -12.711  1.00 28.75      A   
ATOM    891  O   HSD    55      -2.467  -6.134 -11.673  1.00 28.75      A   
ATOM    892  N   PHE    56      -1.042  -4.774 -12.763  1.00 21.02      A   
ATOM    893  HN  PHE    56      -0.596  -4.548 -13.625  1.00  0.00      A   
ATOM    894  CA  PHE    56      -0.702  -3.946 -11.618  1.00 21.02      A   
ATOM    895  HA  PHE    56      -0.286  -4.617 -10.881  1.00  0.00      A   
ATOM    896  CB  PHE    56       0.417  -2.909 -11.957  1.00 21.02      A   
ATOM    897  HB1 PHE    56       0.853  -2.521 -11.011  1.00  0.00      A   
ATOM    898  HB2 PHE    56       1.232  -3.411 -12.520  1.00  0.00      A   
ATOM    899  CG  PHE    56      -0.056  -1.723 -12.765  1.00 21.02      A   
ATOM    900  CD1 PHE    56      -0.116  -1.756 -14.168  1.00 21.02      A   
ATOM    901  HD1 PHE    56       0.207  -2.637 -14.702  1.00  0.00      A   
ATOM    902  CE1 PHE    56      -0.590  -0.648 -14.886  1.00 21.02      A   
ATOM    903  HE1 PHE    56      -0.634  -0.682 -15.964  1.00  0.00      A   
ATOM    904  CZ  PHE    56      -1.006   0.504 -14.208  1.00 21.02      A   
ATOM    905  HZ  PHE    56      -1.378   1.354 -14.761  1.00  0.00      A   
ATOM    906  CD2 PHE    56      -0.457  -0.553 -12.100  1.00 21.02      A   
ATOM    907  HD2 PHE    56      -0.404  -0.517 -11.022  1.00  0.00      A   
ATOM    908  CE2 PHE    56      -0.941   0.552 -12.810  1.00 21.02      A   
ATOM    909  HE2 PHE    56      -1.263   1.434 -12.278  1.00  0.00      A   
ATOM    910  C   PHE    56      -1.920  -3.308 -10.936  1.00 21.02      A   
ATOM    911  O   PHE    56      -1.987  -3.269  -9.714  1.00 21.02      A   
ATOM    912  N   ILE    57      -2.933  -2.847 -11.706  1.00 20.79      A   
ATOM    913  HN  ILE    57      -2.856  -2.906 -12.699  1.00  0.00      A   
ATOM    914  CA  ILE    57      -4.185  -2.285 -11.198  1.00 20.79      A   
ATOM    915  HA  ILE    57      -3.938  -1.485 -10.517  1.00  0.00      A   
ATOM    916  CB  ILE    57      -5.045  -1.714 -12.333  1.00 20.79      A   
ATOM    917  HB  ILE    57      -5.308  -2.537 -13.032  1.00  0.00      A   
ATOM    918  CG2 ILE    57      -6.349  -1.106 -11.762  1.00 20.79      A   
ATOM    919 HG21 ILE    57      -6.974  -0.669 -12.570  1.00  0.00      A   
ATOM    920 HG22 ILE    57      -6.974  -1.868 -11.249  1.00  0.00      A   
ATOM    921 HG23 ILE    57      -6.110  -0.303 -11.032  1.00  0.00      A   
ATOM    922  CG1 ILE    57      -4.250  -0.656 -13.138  1.00 20.79      A   
ATOM    923 HG11 ILE    57      -3.978   0.179 -12.458  1.00  0.00      A   
ATOM    924 HG12 ILE    57      -3.304  -1.105 -13.508  1.00  0.00      A   
ATOM    925  CD  ILE    57      -5.006  -0.100 -14.352  1.00  0.00      A   
ATOM    926  HD1 ILE    57      -4.342   0.562 -14.948  1.00  0.00      A   
ATOM    927  HD2 ILE    57      -5.356  -0.930 -15.003  1.00  0.00      A   
ATOM    928  HD3 ILE    57      -5.888   0.495 -14.032  1.00  0.00      A   
ATOM    929  C   ILE    57      -4.985  -3.301 -10.403  1.00 20.79      A   
ATOM    930  O   ILE    57      -5.525  -2.993  -9.345  1.00 20.79      A   
ATOM    931  N   GLY    58      -5.049  -4.570 -10.868  1.00 20.59      A   
ATOM    932  HN  GLY    58      -4.569  -4.813 -11.708  1.00  0.00      A   
ATOM    933  CA  GLY    58      -5.747  -5.630 -10.143  1.00 20.59      A   
ATOM    934  HA1 GLY    58      -5.739  -6.516 -10.760  1.00  0.00      A   
ATOM    935  HA2 GLY    58      -6.743  -5.288  -9.904  1.00  0.00      A   
ATOM    936  C   GLY    58      -5.076  -5.984  -8.843  1.00 20.59      A   
ATOM    937  O   GLY    58      -5.731  -6.244  -7.841  1.00 20.59      A   
ATOM    938  N   SER    59      -3.733  -5.955  -8.826  1.00 18.35      A   
ATOM    939  HN  SER    59      -3.247  -5.777  -9.678  1.00  0.00      A   
ATOM    940  CA  SER    59      -2.937  -6.106  -7.615  1.00 18.35      A   
ATOM    941  HA  SER    59      -3.266  -6.998  -7.102  1.00  0.00      A   
ATOM    942  CB  SER    59      -1.447  -6.268  -7.995  1.00 18.35      A   
ATOM    943  HB1 SER    59      -1.368  -7.072  -8.758  1.00  0.00      A   
ATOM    944  HB2 SER    59      -1.060  -5.332  -8.452  1.00  0.00      A   
ATOM    945  OG  SER    59      -0.637  -6.636  -6.882  1.00 18.35      A   
ATOM    946  HG1 SER    59      -0.100  -5.866  -6.680  1.00  0.00      A   
ATOM    947  C   SER    59      -3.104  -4.943  -6.638  1.00 18.35      A   
ATOM    948  O   SER    59      -3.340  -5.142  -5.447  1.00 18.35      A   
ATOM    949  N   LEU    60      -3.047  -3.686  -7.133  1.00 18.12      A   
ATOM    950  HN  LEU    60      -2.825  -3.529  -8.093  1.00  0.00      A   
ATOM    951  CA  LEU    60      -3.263  -2.485  -6.340  1.00 18.12      A   
ATOM    952  HA  LEU    60      -2.592  -2.517  -5.495  1.00  0.00      A   
ATOM    953  CB  LEU    60      -2.999  -1.197  -7.161  1.00 18.12      A   
ATOM    954  HB1 LEU    60      -3.575  -1.252  -8.109  1.00  0.00      A   
ATOM    955  HB2 LEU    60      -3.373  -0.319  -6.591  1.00  0.00      A   
ATOM    956  CG  LEU    60      -1.516  -0.916  -7.480  1.00 18.12      A   
ATOM    957  HG  LEU    60      -1.061  -1.846  -7.884  1.00  0.00      A   
ATOM    958  CD1 LEU    60      -1.392   0.188  -8.538  1.00 18.12      A   
ATOM    959 HD11 LEU    60      -0.327   0.351  -8.810  1.00  0.00      A   
ATOM    960 HD12 LEU    60      -1.970  -0.083  -9.447  1.00  0.00      A   
ATOM    961 HD13 LEU    60      -1.801   1.141  -8.138  1.00  0.00      A   
ATOM    962  CD2 LEU    60      -0.750  -0.495  -6.221  1.00 18.12      A   
ATOM    963 HD21 LEU    60       0.325  -0.327  -6.445  1.00  0.00      A   
ATOM    964 HD22 LEU    60      -1.179   0.445  -5.813  1.00  0.00      A   
ATOM    965 HD23 LEU    60      -0.839  -1.275  -5.435  1.00  0.00      A   
ATOM    966  C   LEU    60      -4.660  -2.392  -5.749  1.00 18.12      A   
ATOM    967  O   LEU    60      -4.819  -2.089  -4.573  1.00 18.12      A   
ATOM    968  N   ALA    61      -5.716  -2.705  -6.525  1.00 18.85      A   
ATOM    969  HN  ALA    61      -5.586  -2.919  -7.491  1.00  0.00      A   
ATOM    970  CA  ALA    61      -7.088  -2.681  -6.055  1.00 18.85      A   
ATOM    971  HA  ALA    61      -7.277  -1.693  -5.662  1.00  0.00      A   
ATOM    972  CB  ALA    61      -8.039  -2.920  -7.241  1.00 18.85      A   
ATOM    973  HB1 ALA    61      -7.856  -2.154  -8.024  1.00  0.00      A   
ATOM    974  HB2 ALA    61      -7.863  -3.921  -7.689  1.00  0.00      A   
ATOM    975  HB3 ALA    61      -9.098  -2.836  -6.916  1.00  0.00      A   
ATOM    976  C   ALA    61      -7.358  -3.650  -4.905  1.00 18.85      A   
ATOM    977  O   ALA    61      -8.061  -3.317  -3.955  1.00 18.85      A   
ATOM    978  N   VAL    62      -6.763  -4.865  -4.926  1.00 17.97      A   
ATOM    979  HN  VAL    62      -6.222  -5.141  -5.718  1.00  0.00      A   
ATOM    980  CA  VAL    62      -6.760  -5.768  -3.776  1.00 17.97      A   
ATOM    981  HA  VAL    62      -7.784  -5.896  -3.457  1.00  0.00      A   
ATOM    982  CB  VAL    62      -6.192  -7.146  -4.130  1.00 17.97      A   
ATOM    983  HB  VAL    62      -5.172  -7.026  -4.556  1.00  0.00      A   
ATOM    984  CG1 VAL    62      -6.114  -8.070  -2.895  1.00 17.97      A   
ATOM    985 HG11 VAL    62      -5.788  -9.086  -3.203  1.00  0.00      A   
ATOM    986 HG12 VAL    62      -5.381  -7.694  -2.150  1.00  0.00      A   
ATOM    987 HG13 VAL    62      -7.109  -8.149  -2.406  1.00  0.00      A   
ATOM    988  CG2 VAL    62      -7.099  -7.807  -5.185  1.00 17.97      A   
ATOM    989 HG21 VAL    62      -6.721  -8.822  -5.431  1.00  0.00      A   
ATOM    990 HG22 VAL    62      -8.139  -7.897  -4.805  1.00  0.00      A   
ATOM    991 HG23 VAL    62      -7.116  -7.215  -6.125  1.00  0.00      A   
ATOM    992  C   VAL    62      -6.014  -5.186  -2.580  1.00 17.97      A   
ATOM    993  O   VAL    62      -6.481  -5.263  -1.444  1.00 17.97      A   
ATOM    994  N   ALA    63      -4.837  -4.566  -2.799  1.00 18.40      A   
ATOM    995  HN  ALA    63      -4.467  -4.488  -3.721  1.00  0.00      A   
ATOM    996  CA  ALA    63      -4.065  -3.939  -1.746  1.00 18.40      A   
ATOM    997  HA  ALA    63      -3.909  -4.675  -0.971  1.00  0.00      A   
ATOM    998  CB  ALA    63      -2.695  -3.525  -2.310  1.00 18.40      A   
ATOM    999  HB1 ALA    63      -2.181  -4.401  -2.761  1.00  0.00      A   
ATOM   1000  HB2 ALA    63      -2.809  -2.751  -3.098  1.00  0.00      A   
ATOM   1001  HB3 ALA    63      -2.044  -3.107  -1.514  1.00  0.00      A   
ATOM   1002  C   ALA    63      -4.750  -2.745  -1.072  1.00 18.40      A   
ATOM   1003  O   ALA    63      -4.844  -2.703   0.155  1.00 18.40      A   
ATOM   1004  N   ASP    64      -5.310  -1.790  -1.844  1.00 22.17      A   
ATOM   1005  HN  ASP    64      -5.180  -1.810  -2.832  1.00  0.00      A   
ATOM   1006  CA  ASP    64      -6.091  -0.668  -1.341  1.00 22.17      A   
ATOM   1007  HA  ASP    64      -5.499  -0.127  -0.618  1.00  0.00      A   
ATOM   1008  CB  ASP    64      -6.484   0.271  -2.528  1.00 22.17      A   
ATOM   1009  HB1 ASP    64      -6.784  -0.326  -3.416  1.00  0.00      A   
ATOM   1010  HB2 ASP    64      -7.340   0.917  -2.238  1.00  0.00      A   
ATOM   1011  CG  ASP    64      -5.363   1.221  -2.933  1.00 22.17      A   
ATOM   1012  OD1 ASP    64      -4.843   1.923  -2.025  1.00 22.17      A   
ATOM   1013  OD2 ASP    64      -5.052   1.333  -4.149  1.00 22.17      A   
ATOM   1014  C   ASP    64      -7.351  -1.139  -0.600  1.00 22.17      A   
ATOM   1015  O   ASP    64      -7.661  -0.679   0.500  1.00 22.17      A   
ATOM   1016  N   LEU    65      -8.077  -2.137  -1.157  1.00 20.94      A   
ATOM   1017  HN  LEU    65      -7.827  -2.480  -2.059  1.00  0.00      A   
ATOM   1018  CA  LEU    65      -9.238  -2.756  -0.529  1.00 20.94      A   
ATOM   1019  HA  LEU    65      -9.942  -1.965  -0.316  1.00  0.00      A   
ATOM   1020  CB  LEU    65      -9.891  -3.779  -1.492  1.00 20.94      A   
ATOM   1021  HB1 LEU    65     -10.082  -3.267  -2.459  1.00  0.00      A   
ATOM   1022  HB2 LEU    65      -9.160  -4.591  -1.695  1.00  0.00      A   
ATOM   1023  CG  LEU    65     -11.220  -4.399  -1.012  1.00 20.94      A   
ATOM   1024  HG  LEU    65     -11.061  -4.855  -0.012  1.00  0.00      A   
ATOM   1025  CD1 LEU    65     -12.329  -3.345  -0.893  1.00 20.94      A   
ATOM   1026 HD11 LEU    65     -13.284  -3.829  -0.597  1.00  0.00      A   
ATOM   1027 HD12 LEU    65     -12.072  -2.584  -0.125  1.00  0.00      A   
ATOM   1028 HD13 LEU    65     -12.485  -2.830  -1.865  1.00  0.00      A   
ATOM   1029  CD2 LEU    65     -11.665  -5.513  -1.967  1.00 20.94      A   
ATOM   1030 HD21 LEU    65     -12.580  -6.010  -1.580  1.00  0.00      A   
ATOM   1031 HD22 LEU    65     -11.893  -5.078  -2.963  1.00  0.00      A   
ATOM   1032 HD23 LEU    65     -10.861  -6.271  -2.082  1.00  0.00      A   
ATOM   1033  C   LEU    65      -8.931  -3.437   0.800  1.00 20.94      A   
ATOM   1034  O   LEU    65      -9.696  -3.351   1.758  1.00 20.94      A   
ATOM   1035  N   LEU    66      -7.776  -4.125   0.913  1.00 22.68      A   
ATOM   1036  HN  LEU    66      -7.186  -4.231   0.116  1.00  0.00      A   
ATOM   1037  CA  LEU    66      -7.329  -4.747   2.150  1.00 22.68      A   
ATOM   1038  HA  LEU    66      -8.094  -5.443   2.462  1.00  0.00      A   
ATOM   1039  CB  LEU    66      -5.999  -5.504   1.894  1.00 22.68      A   
ATOM   1040  HB1 LEU    66      -6.178  -6.237   1.079  1.00  0.00      A   
ATOM   1041  HB2 LEU    66      -5.247  -4.780   1.513  1.00  0.00      A   
ATOM   1042  CG  LEU    66      -5.388  -6.254   3.099  1.00 22.68      A   
ATOM   1043  HG  LEU    66      -5.157  -5.512   3.893  1.00  0.00      A   
ATOM   1044  CD1 LEU    66      -6.345  -7.302   3.688  1.00 22.68      A   
ATOM   1045 HD11 LEU    66      -5.850  -7.850   4.518  1.00  0.00      A   
ATOM   1046 HD12 LEU    66      -7.259  -6.817   4.094  1.00  0.00      A   
ATOM   1047 HD13 LEU    66      -6.644  -8.034   2.908  1.00  0.00      A   
ATOM   1048  CD2 LEU    66      -4.065  -6.919   2.688  1.00 22.68      A   
ATOM   1049 HD21 LEU    66      -3.597  -7.421   3.562  1.00  0.00      A   
ATOM   1050 HD22 LEU    66      -4.242  -7.675   1.893  1.00  0.00      A   
ATOM   1051 HD23 LEU    66      -3.354  -6.158   2.302  1.00  0.00      A   
ATOM   1052  C   LEU    66      -7.164  -3.740   3.278  1.00 22.68      A   
ATOM   1053  O   LEU    66      -7.624  -3.968   4.395  1.00 22.68      A   
ATOM   1054  N   GLY    67      -6.575  -2.556   3.003  1.00 25.51      A   
ATOM   1055  HN  GLY    67      -6.261  -2.362   2.077  1.00  0.00      A   
ATOM   1056  CA  GLY    67      -6.447  -1.510   4.013  1.00 25.51      A   
ATOM   1057  HA1 GLY    67      -5.821  -0.735   3.596  1.00  0.00      A   
ATOM   1058  HA2 GLY    67      -6.042  -1.943   4.916  1.00  0.00      A   
ATOM   1059  C   GLY    67      -7.769  -0.871   4.370  1.00 25.51      A   
ATOM   1060  O   GLY    67      -8.081  -0.687   5.547  1.00 25.51      A   
ATOM   1061  N   SER    68      -8.610  -0.541   3.370  1.00 25.01      A   
ATOM   1062  HN  SER    68      -8.369  -0.704   2.417  1.00  0.00      A   
ATOM   1063  CA  SER    68      -9.909   0.078   3.611  1.00 25.01      A   
ATOM   1064  HA  SER    68      -9.727   0.922   4.260  1.00  0.00      A   
ATOM   1065  CB  SER    68     -10.567   0.672   2.334  1.00 25.01      A   
ATOM   1066  HB1 SER    68     -11.477   1.244   2.616  1.00  0.00      A   
ATOM   1067  HB2 SER    68      -9.849   1.383   1.872  1.00  0.00      A   
ATOM   1068  OG  SER    68     -10.915  -0.322   1.371  1.00 25.01      A   
ATOM   1069  HG1 SER    68     -11.244   0.148   0.601  1.00  0.00      A   
ATOM   1070  C   SER    68     -10.906  -0.797   4.363  1.00 25.01      A   
ATOM   1071  O   SER    68     -11.560  -0.338   5.299  1.00 25.01      A   
ATOM   1072  N   VAL    69     -11.013  -2.101   4.033  1.00 26.20      A   
ATOM   1073  HN  VAL    69     -10.518  -2.442   3.237  1.00  0.00      A   
ATOM   1074  CA  VAL    69     -11.861  -3.051   4.751  1.00 26.20      A   
ATOM   1075  HA  VAL    69     -12.860  -2.642   4.773  1.00  0.00      A   
ATOM   1076  CB  VAL    69     -11.920  -4.407   4.043  1.00 26.20      A   
ATOM   1077  HB  VAL    69     -10.885  -4.752   3.832  1.00  0.00      A   
ATOM   1078  CG1 VAL    69     -12.649  -5.480   4.882  1.00 26.20      A   
ATOM   1079 HG11 VAL    69     -12.774  -6.407   4.283  1.00  0.00      A   
ATOM   1080 HG12 VAL    69     -12.077  -5.744   5.797  1.00  0.00      A   
ATOM   1081 HG13 VAL    69     -13.656  -5.118   5.181  1.00  0.00      A   
ATOM   1082  CG2 VAL    69     -12.665  -4.224   2.707  1.00 26.20      A   
ATOM   1083 HG21 VAL    69     -12.696  -5.184   2.147  1.00  0.00      A   
ATOM   1084 HG22 VAL    69     -13.708  -3.883   2.884  1.00  0.00      A   
ATOM   1085 HG23 VAL    69     -12.156  -3.472   2.068  1.00  0.00      A   
ATOM   1086  C   VAL    69     -11.446  -3.225   6.206  1.00 26.20      A   
ATOM   1087  O   VAL    69     -12.288  -3.233   7.105  1.00 26.20      A   
ATOM   1088  N   ILE    70     -10.129  -3.316   6.498  1.00 29.08      A   
ATOM   1089  HN  ILE    70      -9.454  -3.318   5.765  1.00  0.00      A   
ATOM   1090  CA  ILE    70      -9.614  -3.362   7.864  1.00 29.08      A   
ATOM   1091  HA  ILE    70     -10.098  -4.179   8.378  1.00  0.00      A   
ATOM   1092  CB  ILE    70      -8.100  -3.596   7.898  1.00 29.08      A   
ATOM   1093  HB  ILE    70      -7.618  -2.858   7.221  1.00  0.00      A   
ATOM   1094  CG2 ILE    70      -7.512  -3.419   9.323  1.00 29.08      A   
ATOM   1095 HG21 ILE    70      -6.428  -3.660   9.331  1.00  0.00      A   
ATOM   1096 HG22 ILE    70      -7.606  -2.372   9.684  1.00  0.00      A   
ATOM   1097 HG23 ILE    70      -8.023  -4.094  10.042  1.00  0.00      A   
ATOM   1098  CG1 ILE    70      -7.781  -5.011   7.371  1.00 29.08      A   
ATOM   1099 HG11 ILE    70      -8.097  -5.765   8.122  1.00  0.00      A   
ATOM   1100 HG12 ILE    70      -8.365  -5.204   6.446  1.00  0.00      A   
ATOM   1101  CD  ILE    70      -6.298  -5.184   7.030  1.00  0.00      A   
ATOM   1102  HD1 ILE    70      -6.128  -6.188   6.585  1.00  0.00      A   
ATOM   1103  HD2 ILE    70      -5.987  -4.424   6.282  1.00  0.00      A   
ATOM   1104  HD3 ILE    70      -5.653  -5.066   7.927  1.00  0.00      A   
ATOM   1105  C   ILE    70      -9.951  -2.097   8.646  1.00 29.08      A   
ATOM   1106  O   ILE    70     -10.339  -2.172   9.813  1.00 29.08      A   
ATOM   1107  N   PHE    71      -9.848  -0.901   8.023  1.00 35.08      A   
ATOM   1108  HN  PHE    71      -9.492  -0.857   7.093  1.00  0.00      A   
ATOM   1109  CA  PHE    71     -10.252   0.362   8.627  1.00 35.08      A   
ATOM   1110  HA  PHE    71      -9.693   0.493   9.542  1.00  0.00      A   
ATOM   1111  CB  PHE    71      -9.927   1.525   7.641  1.00 35.08      A   
ATOM   1112  HB1 PHE    71      -8.853   1.471   7.361  1.00  0.00      A   
ATOM   1113  HB2 PHE    71     -10.517   1.418   6.706  1.00  0.00      A   
ATOM   1114  CG  PHE    71     -10.191   2.901   8.207  1.00 35.08      A   
ATOM   1115  CD1 PHE    71      -9.184   3.611   8.879  1.00 35.08      A   
ATOM   1116  HD1 PHE    71      -8.208   3.166   9.007  1.00  0.00      A   
ATOM   1117  CE1 PHE    71      -9.430   4.895   9.385  1.00 35.08      A   
ATOM   1118  HE1 PHE    71      -8.648   5.432   9.901  1.00  0.00      A   
ATOM   1119  CZ  PHE    71     -10.697   5.475   9.236  1.00 35.08      A   
ATOM   1120  HZ  PHE    71     -10.888   6.464   9.625  1.00  0.00      A   
ATOM   1121  CD2 PHE    71     -11.452   3.502   8.046  1.00 35.08      A   
ATOM   1122  HD2 PHE    71     -12.233   2.973   7.520  1.00  0.00      A   
ATOM   1123  CE2 PHE    71     -11.710   4.777   8.566  1.00 35.08      A   
ATOM   1124  HE2 PHE    71     -12.683   5.227   8.432  1.00  0.00      A   
ATOM   1125  C   PHE    71     -11.743   0.377   8.997  1.00 35.08      A   
ATOM   1126  O   PHE    71     -12.114   0.691  10.129  1.00 35.08      A   
ATOM   1127  N   VAL    72     -12.632  -0.028   8.064  1.00 33.50      A   
ATOM   1128  HN  VAL    72     -12.311  -0.269   7.151  1.00  0.00      A   
ATOM   1129  CA  VAL    72     -14.073  -0.098   8.288  1.00 33.50      A   
ATOM   1130  HA  VAL    72     -14.403   0.865   8.650  1.00  0.00      A   
ATOM   1131  CB  VAL    72     -14.812  -0.407   6.986  1.00 33.50      A   
ATOM   1132  HB  VAL    72     -14.373  -1.313   6.516  1.00  0.00      A   
ATOM   1133  CG1 VAL    72     -16.322  -0.637   7.210  1.00 33.50      A   
ATOM   1134 HG11 VAL    72     -16.841  -0.704   6.230  1.00  0.00      A   
ATOM   1135 HG12 VAL    72     -16.517  -1.580   7.764  1.00  0.00      A   
ATOM   1136 HG13 VAL    72     -16.764   0.210   7.777  1.00  0.00      A   
ATOM   1137  CG2 VAL    72     -14.631   0.785   6.032  1.00 33.50      A   
ATOM   1138 HG21 VAL    72     -15.136   0.575   5.064  1.00  0.00      A   
ATOM   1139 HG22 VAL    72     -15.085   1.700   6.468  1.00  0.00      A   
ATOM   1140 HG23 VAL    72     -13.560   0.987   5.815  1.00  0.00      A   
ATOM   1141  C   VAL    72     -14.462  -1.106   9.350  1.00 33.50      A   
ATOM   1142  O   VAL    72     -15.226  -0.802  10.265  1.00 33.50      A   
ATOM   1143  N   TYR    73     -13.886  -2.326   9.303  1.00 38.92      A   
ATOM   1144  HN  TYR    73     -13.285  -2.565   8.545  1.00  0.00      A   
ATOM   1145  CA  TYR    73     -14.079  -3.332  10.331  1.00 38.92      A   
ATOM   1146  HA  TYR    73     -15.137  -3.524  10.433  1.00  0.00      A   
ATOM   1147  CB  TYR    73     -13.338  -4.659   9.919  1.00 38.92      A   
ATOM   1148  HB1 TYR    73     -13.942  -5.205   9.163  1.00  0.00      A   
ATOM   1149  HB2 TYR    73     -12.372  -4.380   9.446  1.00  0.00      A   
ATOM   1150  CG  TYR    73     -13.029  -5.613  11.063  1.00 38.92      A   
ATOM   1151  CD1 TYR    73     -14.007  -5.931  12.020  1.00 38.92      A   
ATOM   1152  HD1 TYR    73     -15.020  -5.579  11.896  1.00  0.00      A   
ATOM   1153  CE1 TYR    73     -13.658  -6.579  13.211  1.00 38.92      A   
ATOM   1154  HE1 TYR    73     -14.403  -6.734  13.978  1.00  0.00      A   
ATOM   1155  CZ  TYR    73     -12.330  -6.936  13.450  1.00 38.92      A   
ATOM   1156  OH  TYR    73     -11.956  -7.426  14.716  1.00 38.92      A   
ATOM   1157  HH  TYR    73     -12.612  -7.126  15.350  1.00  0.00      A   
ATOM   1158  CD2 TYR    73     -11.709  -6.050  11.279  1.00 38.92      A   
ATOM   1159  HD2 TYR    73     -10.940  -5.807  10.561  1.00  0.00      A   
ATOM   1160  CE2 TYR    73     -11.363  -6.718  12.464  1.00 38.92      A   
ATOM   1161  HE2 TYR    73     -10.339  -7.007  12.647  1.00  0.00      A   
ATOM   1162  C   TYR    73     -13.595  -2.831  11.690  1.00 38.92      A   
ATOM   1163  O   TYR    73     -14.316  -2.933  12.674  1.00 38.92      A   
ATOM   1164  N   SER    74     -12.393  -2.231  11.777  1.00 40.11      A   
ATOM   1165  HN  SER    74     -11.822  -2.147  10.964  1.00  0.00      A   
ATOM   1166  CA  SER    74     -11.840  -1.723  13.029  1.00 40.11      A   
ATOM   1167  HA  SER    74     -11.831  -2.537  13.738  1.00  0.00      A   
ATOM   1168  CB  SER    74     -10.400  -1.181  12.884  1.00 40.11      A   
ATOM   1169  HB1 SER    74     -10.372  -0.359  12.137  1.00  0.00      A   
ATOM   1170  HB2 SER    74     -10.040  -0.782  13.856  1.00  0.00      A   
ATOM   1171  OG  SER    74      -9.522  -2.225  12.472  1.00 40.11      A   
ATOM   1172  HG1 SER    74      -9.658  -2.322  11.527  1.00  0.00      A   
ATOM   1173  C   SER    74     -12.683  -0.619  13.640  1.00 40.11      A   
ATOM   1174  O   SER    74     -12.832  -0.544  14.858  1.00 40.11      A   
ATOM   1175  N   PHE    75     -13.288   0.257  12.806  1.00 42.90      A   
ATOM   1176  HN  PHE    75     -13.108   0.228  11.826  1.00  0.00      A   
ATOM   1177  CA  PHE    75     -14.260   1.239  13.260  1.00 42.90      A   
ATOM   1178  HA  PHE    75     -13.784   1.813  14.042  1.00  0.00      A   
ATOM   1179  CB  PHE    75     -14.665   2.183  12.093  1.00 42.90      A   
ATOM   1180  HB1 PHE    75     -13.763   2.451  11.503  1.00  0.00      A   
ATOM   1181  HB2 PHE    75     -15.395   1.701  11.408  1.00  0.00      A   
ATOM   1182  CG  PHE    75     -15.253   3.455  12.644  1.00 42.90      A   
ATOM   1183  CD1 PHE    75     -16.606   3.516  13.015  1.00 42.90      A   
ATOM   1184  HD1 PHE    75     -17.243   2.659  12.855  1.00  0.00      A   
ATOM   1185  CE1 PHE    75     -17.125   4.657  13.639  1.00 42.90      A   
ATOM   1186  HE1 PHE    75     -18.162   4.687  13.940  1.00  0.00      A   
ATOM   1187  CZ  PHE    75     -16.288   5.749  13.895  1.00 42.90      A   
ATOM   1188  HZ  PHE    75     -16.673   6.617  14.409  1.00  0.00      A   
ATOM   1189  CD2 PHE    75     -14.432   4.571  12.876  1.00 42.90      A   
ATOM   1190  HD2 PHE    75     -13.390   4.540  12.596  1.00  0.00      A   
ATOM   1191  CE2 PHE    75     -14.945   5.714  13.503  1.00 42.90      A   
ATOM   1192  HE2 PHE    75     -14.303   6.559  13.699  1.00  0.00      A   
ATOM   1193  C   PHE    75     -15.494   0.568  13.881  1.00 42.90      A   
ATOM   1194  O   PHE    75     -15.938   0.927  14.969  1.00 42.90      A   
ATOM   1195  N   ILE    76     -16.045  -0.466  13.219  1.00 44.66      A   
ATOM   1196  HN  ILE    76     -15.665  -0.739  12.339  1.00  0.00      A   
ATOM   1197  CA  ILE    76     -17.193  -1.237  13.683  1.00 44.66      A   
ATOM   1198  HA  ILE    76     -17.964  -0.527  13.943  1.00  0.00      A   
ATOM   1199  CB  ILE    76     -17.724  -2.089  12.527  1.00 44.66      A   
ATOM   1200  HB  ILE    76     -16.870  -2.637  12.074  1.00  0.00      A   
ATOM   1201  CG2 ILE    76     -18.765  -3.124  13.003  1.00 44.66      A   
ATOM   1202 HG21 ILE    76     -19.183  -3.689  12.142  1.00  0.00      A   
ATOM   1203 HG22 ILE    76     -18.305  -3.866  13.689  1.00  0.00      A   
ATOM   1204 HG23 ILE    76     -19.605  -2.622  13.530  1.00  0.00      A   
ATOM   1205  CG1 ILE    76     -18.328  -1.156  11.445  1.00 44.66      A   
ATOM   1206 HG11 ILE    76     -19.250  -0.685  11.849  1.00  0.00      A   
ATOM   1207 HG12 ILE    76     -17.613  -0.337  11.217  1.00  0.00      A   
ATOM   1208  CD  ILE    76     -18.649  -1.869  10.128  1.00  0.00      A   
ATOM   1209  HD1 ILE    76     -19.006  -1.139   9.371  1.00  0.00      A   
ATOM   1210  HD2 ILE    76     -17.736  -2.362   9.729  1.00  0.00      A   
ATOM   1211  HD3 ILE    76     -19.437  -2.639  10.266  1.00  0.00      A   
ATOM   1212  C   ILE    76     -16.936  -2.046  14.949  1.00 44.66      A   
ATOM   1213  O   ILE    76     -17.726  -2.027  15.893  1.00 44.66      A   
ATOM   1214  N   ASP    77     -15.775  -2.721  15.008  1.00 50.62      A   
ATOM   1215  HN  ASP    77     -15.187  -2.712  14.203  1.00  0.00      A   
ATOM   1216  CA  ASP    77     -15.263  -3.512  16.108  1.00 50.62      A   
ATOM   1217  HA  ASP    77     -15.928  -4.343  16.290  1.00  0.00      A   
ATOM   1218  CB  ASP    77     -13.857  -3.981  15.639  1.00 50.62      A   
ATOM   1219  HB1 ASP    77     -13.954  -4.394  14.612  1.00  0.00      A   
ATOM   1220  HB2 ASP    77     -13.172  -3.108  15.585  1.00  0.00      A   
ATOM   1221  CG  ASP    77     -13.202  -5.059  16.470  1.00 50.62      A   
ATOM   1222  OD1 ASP    77     -13.650  -6.229  16.440  1.00 50.62      A   
ATOM   1223  OD2 ASP    77     -12.133  -4.768  17.067  1.00 50.62      A   
ATOM   1224  C   ASP    77     -15.148  -2.675  17.393  1.00 50.62      A   
ATOM   1225  O   ASP    77     -15.477  -3.144  18.482  1.00 50.62      A   
ATOM   1226  N   PHE    78     -14.691  -1.400  17.276  1.00 51.52      A   
ATOM   1227  HN  PHE    78     -14.414  -1.059  16.381  1.00  0.00      A   
ATOM   1228  CA  PHE    78     -14.431  -0.552  18.428  1.00 51.52      A   
ATOM   1229  HA  PHE    78     -14.395  -1.190  19.299  1.00  0.00      A   
ATOM   1230  CB  PHE    78     -13.021   0.097  18.271  1.00 51.52      A   
ATOM   1231  HB1 PHE    78     -12.297  -0.710  18.027  1.00  0.00      A   
ATOM   1232  HB2 PHE    78     -13.036   0.810  17.419  1.00  0.00      A   
ATOM   1233  CG  PHE    78     -12.479   0.809  19.500  1.00 51.52      A   
ATOM   1234  CD1 PHE    78     -12.831   0.455  20.821  1.00 51.52      A   
ATOM   1235  HD1 PHE    78     -13.503  -0.369  21.010  1.00  0.00      A   
ATOM   1236  CE1 PHE    78     -12.361   1.191  21.916  1.00 51.52      A   
ATOM   1237  HE1 PHE    78     -12.707   0.945  22.909  1.00  0.00      A   
ATOM   1238  CZ  PHE    78     -11.485   2.262  21.711  1.00 51.52      A   
ATOM   1239  HZ  PHE    78     -11.130   2.854  22.542  1.00  0.00      A   
ATOM   1240  CD2 PHE    78     -11.566   1.862  19.318  1.00 51.52      A   
ATOM   1241  HD2 PHE    78     -11.247   2.125  18.321  1.00  0.00      A   
ATOM   1242  CE2 PHE    78     -11.075   2.585  20.412  1.00 51.52      A   
ATOM   1243  HE2 PHE    78     -10.390   3.405  20.257  1.00  0.00      A   
ATOM   1244  C   PHE    78     -15.500   0.506  18.752  1.00 51.52      A   
ATOM   1245  O   PHE    78     -15.689   0.853  19.919  1.00 51.52      A   
ATOM   1246  N   HSD    79     -16.257   1.049  17.774  1.00 52.08      A   
ATOM   1247  HN  HSD    79     -16.150   0.772  16.822  1.00  0.00      A   
ATOM   1248  CA  HSD    79     -17.094   2.216  18.052  1.00 52.08      A   
ATOM   1249  HA  HSD    79     -16.984   2.532  19.079  1.00  0.00      A   
ATOM   1250  CB  HSD    79     -16.652   3.427  17.186  1.00 52.08      A   
ATOM   1251  HB1 HSD    79     -16.560   3.126  16.120  1.00  0.00      A   
ATOM   1252  HB2 HSD    79     -17.402   4.244  17.240  1.00  0.00      A   
ATOM   1253  ND1 HSD    79     -14.104   3.624  17.283  1.00 52.08      A   
ATOM   1254  HD1 HSD    79     -13.903   2.928  16.594  1.00  0.00      A   
ATOM   1255  CG  HSD    79     -15.363   4.027  17.673  1.00 52.08      A   
ATOM   1256  CE1 HSD    79     -13.212   4.335  18.016  1.00 52.08      A   
ATOM   1257  HE1 HSD    79     -12.133   4.231  17.906  1.00  0.00      A   
ATOM   1258  NE2 HSD    79     -13.813   5.156  18.863  1.00 52.08      A   
ATOM   1259  CD2 HSD    79     -15.170   4.971  18.631  1.00 52.08      A   
ATOM   1260  HD2 HSD    79     -15.910   5.533  19.187  1.00  0.00      A   
ATOM   1261  C   HSD    79     -18.590   2.056  17.878  1.00 52.08      A   
ATOM   1262  O   HSD    79     -19.326   3.000  18.148  1.00 52.08      A   
ATOM   1263  N   VAL    80     -19.106   0.879  17.493  1.00 52.86      A   
ATOM   1264  HN  VAL    80     -18.495   0.117  17.289  1.00  0.00      A   
ATOM   1265  CA  VAL    80     -20.554   0.643  17.505  1.00 52.86      A   
ATOM   1266  HA  VAL    80     -21.055   1.400  18.090  1.00  0.00      A   
ATOM   1267  CB  VAL    80     -21.204   0.602  16.117  1.00 52.86      A   
ATOM   1268  HB  VAL    80     -22.301   0.478  16.245  1.00  0.00      A   
ATOM   1269  CG1 VAL    80     -20.960   1.945  15.401  1.00 52.86      A   
ATOM   1270 HG11 VAL    80     -21.508   1.972  14.435  1.00  0.00      A   
ATOM   1271 HG12 VAL    80     -21.307   2.787  16.038  1.00  0.00      A   
ATOM   1272 HG13 VAL    80     -19.879   2.087  15.191  1.00  0.00      A   
ATOM   1273  CG2 VAL    80     -20.677  -0.563  15.261  1.00 52.86      A   
ATOM   1274 HG21 VAL    80     -21.077  -0.495  14.227  1.00  0.00      A   
ATOM   1275 HG22 VAL    80     -19.568  -0.518  15.205  1.00  0.00      A   
ATOM   1276 HG23 VAL    80     -20.973  -1.549  15.678  1.00  0.00      A   
ATOM   1277  C   VAL    80     -20.800  -0.668  18.236  1.00 52.86      A   
ATOM   1278  O   VAL    80     -21.801  -0.823  18.934  1.00 52.86      A   
ATOM   1279  N   PHE    81     -19.828  -1.609  18.179  1.00 53.25      A   
ATOM   1280  HN  PHE    81     -19.100  -1.570  17.499  1.00  0.00      A   
ATOM   1281  CA  PHE    81     -19.621  -2.617  19.201  1.00 53.25      A   
ATOM   1282  HA  PHE    81     -20.513  -2.721  19.801  1.00  0.00      A   
ATOM   1283  CB  PHE    81     -19.186  -3.990  18.633  1.00 53.25      A   
ATOM   1284  HB1 PHE    81     -18.165  -3.911  18.204  1.00  0.00      A   
ATOM   1285  HB2 PHE    81     -19.195  -4.769  19.425  1.00  0.00      A   
ATOM   1286  CG  PHE    81     -20.132  -4.405  17.539  1.00 53.25      A   
ATOM   1287  CD1 PHE    81     -21.531  -4.337  17.702  1.00 53.25      A   
ATOM   1288  HD1 PHE    81     -21.961  -4.043  18.648  1.00  0.00      A   
ATOM   1289  CE1 PHE    81     -22.383  -4.566  16.615  1.00 53.25      A   
ATOM   1290  HE1 PHE    81     -23.451  -4.462  16.734  1.00  0.00      A   
ATOM   1291  CZ  PHE    81     -21.845  -4.905  15.369  1.00 53.25      A   
ATOM   1292  HZ  PHE    81     -22.495  -5.063  14.521  1.00  0.00      A   
ATOM   1293  CD2 PHE    81     -19.613  -4.778  16.290  1.00 53.25      A   
ATOM   1294  HD2 PHE    81     -18.543  -4.810  16.145  1.00  0.00      A   
ATOM   1295  CE2 PHE    81     -20.464  -5.038  15.212  1.00 53.25      A   
ATOM   1296  HE2 PHE    81     -20.054  -5.312  14.251  1.00  0.00      A   
ATOM   1297  C   PHE    81     -18.534  -2.027  20.070  1.00 53.25      A   
ATOM   1298  O   PHE    81     -17.660  -1.340  19.557  1.00 53.25      A   
ATOM   1299  N   HSD    82     -18.555  -2.201  21.404  1.00 58.73      A   
ATOM   1300  HN  HSD    82     -19.219  -2.799  21.847  1.00  0.00      A   
ATOM   1301  CA  HSD    82     -17.551  -1.570  22.252  1.00 58.73      A   
ATOM   1302  HA  HSD    82     -16.904  -0.936  21.665  1.00  0.00      A   
ATOM   1303  CB  HSD    82     -18.134  -0.642  23.340  1.00 58.73      A   
ATOM   1304  HB1 HSD    82     -18.875  -1.196  23.956  1.00  0.00      A   
ATOM   1305  HB2 HSD    82     -17.317  -0.292  24.006  1.00  0.00      A   
ATOM   1306  ND1 HSD    82     -18.474   1.125  21.519  1.00 58.73      A   
ATOM   1307  HD1 HSD    82     -17.814   0.750  20.867  1.00  0.00      A   
ATOM   1308  CG  HSD    82     -18.783   0.596  22.759  1.00 58.73      A   
ATOM   1309  CE1 HSD    82     -19.218   2.245  21.361  1.00 58.73      A   
ATOM   1310  HE1 HSD    82     -19.195   2.856  20.459  1.00  0.00      A   
ATOM   1311  NE2 HSD    82     -19.968   2.490  22.421  1.00 58.73      A   
ATOM   1312  CD2 HSD    82     -19.698   1.448  23.300  1.00 58.73      A   
ATOM   1313  HD2 HSD    82     -20.185   1.408  24.267  1.00  0.00      A   
ATOM   1314  C   HSD    82     -16.600  -2.631  22.781  1.00 58.73      A   
ATOM   1315  O   HSD    82     -16.552  -2.932  23.974  1.00 58.73      A   
ATOM   1316  N   ARG    83     -15.810  -3.227  21.859  1.00 58.78      A   
ATOM   1317  HN  ARG    83     -15.832  -2.907  20.915  1.00  0.00      A   
ATOM   1318  CA  ARG    83     -14.995  -4.411  22.071  1.00 58.78      A   
ATOM   1319  HA  ARG    83     -15.206  -4.810  23.052  1.00  0.00      A   
ATOM   1320  CB  ARG    83     -15.427  -5.474  21.025  1.00 58.78      A   
ATOM   1321  HB1 ARG    83     -16.462  -5.784  21.285  1.00  0.00      A   
ATOM   1322  HB2 ARG    83     -15.482  -4.999  20.023  1.00  0.00      A   
ATOM   1323  CG  ARG    83     -14.548  -6.729  20.921  1.00  0.00      A   
ATOM   1324  HG1 ARG    83     -14.081  -6.926  21.909  1.00  0.00      A   
ATOM   1325  HG2 ARG    83     -15.187  -7.605  20.678  1.00  0.00      A   
ATOM   1326  CD  ARG    83     -13.501  -6.605  19.812  1.00  0.00      A   
ATOM   1327  HD1 ARG    83     -13.959  -6.758  18.812  1.00  0.00      A   
ATOM   1328  HD2 ARG    83     -13.004  -5.612  19.834  1.00  0.00      A   
ATOM   1329  NE  ARG    83     -12.499  -7.667  20.079  1.00  0.00      A   
ATOM   1330  HE  ARG    83     -12.511  -8.172  20.942  1.00  0.00      A   
ATOM   1331  CZ  ARG    83     -11.337  -7.723  19.430  1.00  0.00      A   
ATOM   1332  NH1 ARG    83     -10.399  -8.548  19.889  1.00  0.00      A   
ATOM   1333 HH11 ARG    83      -9.601  -8.712  19.308  1.00  0.00      A   
ATOM   1334 HH12 ARG    83     -10.567  -9.156  20.664  1.00  0.00      A   
ATOM   1335  NH2 ARG    83     -11.072  -6.954  18.378  1.00  0.00      A   
ATOM   1336 HH21 ARG    83     -10.138  -6.624  18.240  1.00  0.00      A   
ATOM   1337 HH22 ARG    83     -11.775  -6.335  18.027  1.00  0.00      A   
ATOM   1338  C   ARG    83     -13.526  -4.075  22.054  1.00 58.78      A   
ATOM   1339  O   ARG    83     -13.055  -3.262  21.265  1.00 58.78      A   
ATOM   1340  N   LYS    84     -12.764  -4.685  22.987  1.00 63.55      A   
ATOM   1341  HN  LYS    84     -13.153  -5.347  23.623  1.00  0.00      A   
ATOM   1342  CA  LYS    84     -11.350  -4.426  23.120  1.00 63.55      A   
ATOM   1343  HA  LYS    84     -11.138  -3.488  22.629  1.00  0.00      A   
ATOM   1344  CB  LYS    84     -10.935  -4.265  24.609  1.00 63.55      A   
ATOM   1345  HB1 LYS    84     -11.843  -4.019  25.201  1.00  0.00      A   
ATOM   1346  HB2 LYS    84     -10.546  -5.230  24.999  1.00  0.00      A   
ATOM   1347  CG  LYS    84      -9.903  -3.144  24.858  1.00 63.55      A   
ATOM   1348  HG1 LYS    84      -9.512  -3.251  25.893  1.00  0.00      A   
ATOM   1349  HG2 LYS    84      -9.049  -3.277  24.159  1.00  0.00      A   
ATOM   1350  CD  LYS    84     -10.498  -1.726  24.699  1.00 63.55      A   
ATOM   1351  HD1 LYS    84     -10.900  -1.635  23.667  1.00  0.00      A   
ATOM   1352  HD2 LYS    84     -11.350  -1.619  25.404  1.00  0.00      A   
ATOM   1353  CE  LYS    84      -9.484  -0.596  24.938  1.00 63.55      A   
ATOM   1354  HE1 LYS    84      -9.125  -0.597  25.989  1.00  0.00      A   
ATOM   1355  HE2 LYS    84      -8.611  -0.726  24.262  1.00  0.00      A   
ATOM   1356  NZ  LYS    84     -10.098   0.716  24.653  1.00 63.55      A   
ATOM   1357  HZ1 LYS    84      -9.381   1.447  24.468  1.00  0.00      A   
ATOM   1358  HZ2 LYS    84     -10.718   0.669  23.820  1.00  0.00      A   
ATOM   1359  HZ3 LYS    84     -10.632   1.080  25.468  1.00  0.00      A   
ATOM   1360  C   LYS    84     -10.531  -5.478  22.407  1.00 63.55      A   
ATOM   1361  O   LYS    84     -10.721  -6.677  22.620  1.00 63.55      A   
ATOM   1362  N   ASP    85      -9.617  -5.024  21.524  1.00 61.62      A   
ATOM   1363  HN  ASP    85      -9.579  -4.044  21.345  1.00  0.00      A   
ATOM   1364  CA  ASP    85      -8.581  -5.808  20.882  1.00 61.62      A   
ATOM   1365  HA  ASP    85      -9.067  -6.521  20.233  1.00  0.00      A   
ATOM   1366  CB  ASP    85      -7.621  -4.897  20.055  1.00 61.62      A   
ATOM   1367  HB1 ASP    85      -7.434  -3.948  20.601  1.00  0.00      A   
ATOM   1368  HB2 ASP    85      -6.645  -5.396  19.874  1.00  0.00      A   
ATOM   1369  CG  ASP    85      -8.187  -4.601  18.690  1.00 61.62      A   
ATOM   1370  OD1 ASP    85      -8.751  -5.549  18.080  1.00 61.62      A   
ATOM   1371  OD2 ASP    85      -8.045  -3.462  18.174  1.00 61.62      A   
ATOM   1372  C   ASP    85      -7.730  -6.633  21.833  1.00 61.62      A   
ATOM   1373  O   ASP    85      -7.583  -6.372  23.027  1.00 61.62      A   
ATOM   1374  N   SER    86      -7.102  -7.660  21.261  1.00 60.42      A   
ATOM   1375  HN  SER    86      -7.204  -7.828  20.283  1.00  0.00      A   
ATOM   1376  CA  SER    86      -6.216  -8.571  21.935  1.00 60.42      A   
ATOM   1377  HA  SER    86      -5.836  -8.121  22.840  1.00  0.00      A   
ATOM   1378  CB  SER    86      -6.924  -9.915  22.276  1.00 60.42      A   
ATOM   1379  HB1 SER    86      -6.195 -10.662  22.658  1.00  0.00      A   
ATOM   1380  HB2 SER    86      -7.659  -9.716  23.085  1.00  0.00      A   
ATOM   1381  OG  SER    86      -7.634 -10.453  21.155  1.00 60.42      A   
ATOM   1382  HG1 SER    86      -8.544 -10.566  21.440  1.00  0.00      A   
ATOM   1383  C   SER    86      -5.054  -8.757  21.010  1.00 60.42      A   
ATOM   1384  O   SER    86      -5.149  -8.477  19.814  1.00 60.42      A   
ATOM   1385  N   ARG    87      -3.905  -9.190  21.555  1.00 58.26      A   
ATOM   1386  HN  ARG    87      -3.857  -9.316  22.543  1.00  0.00      A   
ATOM   1387  CA  ARG    87      -2.617  -9.227  20.889  1.00 58.26      A   
ATOM   1388  HA  ARG    87      -2.254  -8.213  20.805  1.00  0.00      A   
ATOM   1389  CB  ARG    87      -1.678 -10.049  21.804  1.00 58.26      A   
ATOM   1390  HB1 ARG    87      -1.674  -9.556  22.800  1.00  0.00      A   
ATOM   1391  HB2 ARG    87      -2.109 -11.063  21.947  1.00  0.00      A   
ATOM   1392  CG  ARG    87      -0.219 -10.198  21.332  1.00 58.26      A   
ATOM   1393  HG1 ARG    87      -0.204 -10.672  20.328  1.00  0.00      A   
ATOM   1394  HG2 ARG    87       0.249  -9.194  21.236  1.00  0.00      A   
ATOM   1395  CD  ARG    87       0.619 -11.078  22.272  1.00 58.26      A   
ATOM   1396  HD1 ARG    87       0.128 -12.065  22.411  1.00  0.00      A   
ATOM   1397  HD2 ARG    87       1.633 -11.243  21.849  1.00  0.00      A   
ATOM   1398  NE  ARG    87       0.761 -10.343  23.573  1.00 58.26      A   
ATOM   1399  HE  ARG    87       1.308  -9.509  23.644  1.00  0.00      A   
ATOM   1400  CZ  ARG    87       0.305 -10.730  24.769  1.00 58.26      A   
ATOM   1401  NH1 ARG    87      -0.366 -11.851  24.975  1.00 58.26      A   
ATOM   1402 HH11 ARG    87      -0.412 -12.167  25.923  1.00  0.00      A   
ATOM   1403 HH12 ARG    87      -0.342 -12.555  24.265  1.00  0.00      A   
ATOM   1404  NH2 ARG    87       0.573  -9.941  25.805  1.00 58.26      A   
ATOM   1405 HH21 ARG    87       0.026 -10.064  26.633  1.00  0.00      A   
ATOM   1406 HH22 ARG    87       1.110  -9.124  25.593  1.00  0.00      A   
ATOM   1407  C   ARG    87      -2.631  -9.822  19.482  1.00 58.26      A   
ATOM   1408  O   ARG    87      -2.193  -9.190  18.526  1.00 58.26      A   
ATOM   1409  N   ASN    88      -3.203 -11.029  19.304  1.00 53.43      A   
ATOM   1410  HN  ASN    88      -3.529 -11.541  20.095  1.00  0.00      A   
ATOM   1411  CA  ASN    88      -3.304 -11.689  18.011  1.00 53.43      A   
ATOM   1412  HA  ASN    88      -2.310 -11.795  17.602  1.00  0.00      A   
ATOM   1413  CB  ASN    88      -3.987 -13.082  18.160  1.00 53.43      A   
ATOM   1414  HB1 ASN    88      -4.978 -12.964  18.648  1.00  0.00      A   
ATOM   1415  HB2 ASN    88      -4.147 -13.532  17.156  1.00  0.00      A   
ATOM   1416  CG  ASN    88      -3.167 -14.071  18.984  1.00 53.43      A   
ATOM   1417  OD1 ASN    88      -2.191 -13.748  19.661  1.00 53.43      A   
ATOM   1418  ND2 ASN    88      -3.594 -15.356  18.944  1.00 53.43      A   
ATOM   1419 HD21 ASN    88      -3.114 -16.021  19.517  1.00  0.00      A   
ATOM   1420 HD22 ASN    88      -4.376 -15.618  18.380  1.00  0.00      A   
ATOM   1421  C   ASN    88      -4.128 -10.911  16.986  1.00 53.43      A   
ATOM   1422  O   ASN    88      -3.713 -10.756  15.840  1.00 53.43      A   
ATOM   1423  N   VAL    89      -5.316 -10.380  17.364  1.00 51.47      A   
ATOM   1424  HN  VAL    89      -5.639 -10.440  18.305  1.00  0.00      A   
ATOM   1425  CA  VAL    89      -6.135  -9.614  16.433  1.00 51.47      A   
ATOM   1426  HA  VAL    89      -6.117 -10.165  15.504  1.00  0.00      A   
ATOM   1427  CB  VAL    89      -7.610  -9.544  16.772  1.00 51.47      A   
ATOM   1428  HB  VAL    89      -7.959 -10.562  17.048  1.00  0.00      A   
ATOM   1429  CG1 VAL    89      -7.875  -8.606  17.947  1.00 51.47      A   
ATOM   1430 HG11 VAL    89      -8.965  -8.394  17.936  1.00  0.00      A   
ATOM   1431 HG12 VAL    89      -7.569  -9.075  18.906  1.00  0.00      A   
ATOM   1432 HG13 VAL    89      -7.371  -7.622  17.833  1.00  0.00      A   
ATOM   1433  CG2 VAL    89      -8.420  -9.107  15.531  1.00 51.47      A   
ATOM   1434 HG21 VAL    89      -9.508  -9.127  15.753  1.00  0.00      A   
ATOM   1435 HG22 VAL    89      -8.153  -8.074  15.221  1.00  0.00      A   
ATOM   1436 HG23 VAL    89      -8.238  -9.794  14.677  1.00  0.00      A   
ATOM   1437  C   VAL    89      -5.523  -8.259  16.076  1.00 51.47      A   
ATOM   1438  O   VAL    89      -5.544  -7.842  14.922  1.00 51.47      A   
ATOM   1439  N   PHE    90      -4.898  -7.553  17.045  1.00 49.48      A   
ATOM   1440  HN  PHE    90      -4.900  -7.905  17.978  1.00  0.00      A   
ATOM   1441  CA  PHE    90      -4.198  -6.293  16.830  1.00 49.48      A   
ATOM   1442  HA  PHE    90      -4.889  -5.590  16.389  1.00  0.00      A   
ATOM   1443  CB  PHE    90      -3.713  -5.783  18.219  1.00 49.48      A   
ATOM   1444  HB1 PHE    90      -4.582  -5.738  18.909  1.00  0.00      A   
ATOM   1445  HB2 PHE    90      -2.978  -6.493  18.656  1.00  0.00      A   
ATOM   1446  CG  PHE    90      -3.092  -4.411  18.179  1.00 49.48      A   
ATOM   1447  CD1 PHE    90      -3.885  -3.259  18.321  1.00 49.48      A   
ATOM   1448  HD1 PHE    90      -4.954  -3.357  18.443  1.00  0.00      A   
ATOM   1449  CE1 PHE    90      -3.296  -1.987  18.321  1.00 49.48      A   
ATOM   1450  HE1 PHE    90      -3.905  -1.104  18.445  1.00  0.00      A   
ATOM   1451  CZ  PHE    90      -1.911  -1.856  18.167  1.00 49.48      A   
ATOM   1452  HZ  PHE    90      -1.458  -0.876  18.165  1.00  0.00      A   
ATOM   1453  CD2 PHE    90      -1.701  -4.266  18.030  1.00 49.48      A   
ATOM   1454  HD2 PHE    90      -1.081  -5.144  17.925  1.00  0.00      A   
ATOM   1455  CE2 PHE    90      -1.112  -2.996  18.018  1.00 49.48      A   
ATOM   1456  HE2 PHE    90      -0.043  -2.895  17.901  1.00  0.00      A   
ATOM   1457  C   PHE    90      -3.021  -6.457  15.866  1.00 49.48      A   
ATOM   1458  O   PHE    90      -2.849  -5.684  14.921  1.00 49.48      A   
ATOM   1459  N   LEU    91      -2.215  -7.526  16.051  1.00 43.33      A   
ATOM   1460  HN  LEU    91      -2.343  -8.121  16.840  1.00  0.00      A   
ATOM   1461  CA  LEU    91      -1.156  -7.905  15.132  1.00 43.33      A   
ATOM   1462  HA  LEU    91      -0.551  -7.027  14.961  1.00  0.00      A   
ATOM   1463  CB  LEU    91      -0.250  -9.010  15.724  1.00 43.33      A   
ATOM   1464  HB1 LEU    91      -0.886  -9.881  15.991  1.00  0.00      A   
ATOM   1465  HB2 LEU    91       0.481  -9.340  14.956  1.00  0.00      A   
ATOM   1466  CG  LEU    91       0.542  -8.580  16.982  1.00 43.33      A   
ATOM   1467  HG  LEU    91      -0.181  -8.244  17.755  1.00  0.00      A   
ATOM   1468  CD1 LEU    91       1.309  -9.778  17.563  1.00 43.33      A   
ATOM   1469 HD11 LEU    91       1.853  -9.478  18.485  1.00  0.00      A   
ATOM   1470 HD12 LEU    91       0.603 -10.597  17.819  1.00  0.00      A   
ATOM   1471 HD13 LEU    91       2.044 -10.165  16.826  1.00  0.00      A   
ATOM   1472  CD2 LEU    91       1.489  -7.400  16.722  1.00 43.33      A   
ATOM   1473 HD21 LEU    91       2.117  -7.208  17.619  1.00  0.00      A   
ATOM   1474 HD22 LEU    91       2.158  -7.609  15.860  1.00  0.00      A   
ATOM   1475 HD23 LEU    91       0.918  -6.474  16.501  1.00  0.00      A   
ATOM   1476  C   LEU    91      -1.684  -8.286  13.754  1.00 43.33      A   
ATOM   1477  O   LEU    91      -1.096  -7.907  12.747  1.00 43.33      A   
ATOM   1478  N   PHE    92      -2.827  -9.002  13.646  1.00 40.85      A   
ATOM   1479  HN  PHE    92      -3.276  -9.367  14.457  1.00  0.00      A   
ATOM   1480  CA  PHE    92      -3.471  -9.251  12.362  1.00 40.85      A   
ATOM   1481  HA  PHE    92      -2.691  -9.622  11.714  1.00  0.00      A   
ATOM   1482  CB  PHE    92      -4.556 -10.352  12.469  1.00 40.85      A   
ATOM   1483  HB1 PHE    92      -4.188 -11.174  13.119  1.00  0.00      A   
ATOM   1484  HB2 PHE    92      -5.499  -9.956  12.902  1.00  0.00      A   
ATOM   1485  CG  PHE    92      -4.819 -10.933  11.101  1.00 40.85      A   
ATOM   1486  CD1 PHE    92      -3.938 -11.868  10.535  1.00 40.85      A   
ATOM   1487  HD1 PHE    92      -3.088 -12.206  11.108  1.00  0.00      A   
ATOM   1488  CE1 PHE    92      -4.145 -12.360   9.240  1.00 40.85      A   
ATOM   1489  HE1 PHE    92      -3.461 -13.083   8.820  1.00  0.00      A   
ATOM   1490  CZ  PHE    92      -5.234 -11.903   8.488  1.00 40.85      A   
ATOM   1491  HZ  PHE    92      -5.394 -12.271   7.485  1.00  0.00      A   
ATOM   1492  CD2 PHE    92      -5.900 -10.483  10.335  1.00 40.85      A   
ATOM   1493  HD2 PHE    92      -6.561  -9.735  10.749  1.00  0.00      A   
ATOM   1494  CE2 PHE    92      -6.108 -10.956   9.034  1.00 40.85      A   
ATOM   1495  HE2 PHE    92      -6.939 -10.581   8.454  1.00  0.00      A   
ATOM   1496  C   PHE    92      -4.010  -7.988  11.665  1.00 40.85      A   
ATOM   1497  O   PHE    92      -3.844  -7.812  10.455  1.00 40.85      A   
ATOM   1498  N   LYS    93      -4.646  -7.047  12.401  1.00 38.80      A   
ATOM   1499  HN  LYS    93      -4.842  -7.223  13.363  1.00  0.00      A   
ATOM   1500  CA  LYS    93      -5.101  -5.768  11.863  1.00 38.80      A   
ATOM   1501  HA  LYS    93      -5.781  -5.955  11.045  1.00  0.00      A   
ATOM   1502  CB  LYS    93      -5.834  -4.928  12.950  1.00 38.80      A   
ATOM   1503  HB1 LYS    93      -5.209  -4.914  13.868  1.00  0.00      A   
ATOM   1504  HB2 LYS    93      -5.943  -3.879  12.602  1.00  0.00      A   
ATOM   1505  CG  LYS    93      -7.247  -5.428  13.312  1.00 38.80      A   
ATOM   1506  HG1 LYS    93      -7.903  -5.322  12.421  1.00  0.00      A   
ATOM   1507  HG2 LYS    93      -7.207  -6.507  13.576  1.00  0.00      A   
ATOM   1508  CD  LYS    93      -7.851  -4.638  14.493  1.00 38.80      A   
ATOM   1509  HD1 LYS    93      -7.231  -4.835  15.394  1.00  0.00      A   
ATOM   1510  HD2 LYS    93      -7.778  -3.555  14.258  1.00  0.00      A   
ATOM   1511  CE  LYS    93      -9.320  -4.976  14.803  1.00 38.80      A   
ATOM   1512  HE1 LYS    93      -9.975  -4.675  13.958  1.00  0.00      A   
ATOM   1513  HE2 LYS    93      -9.437  -6.066  14.986  1.00  0.00      A   
ATOM   1514  NZ  LYS    93      -9.764  -4.264  16.013  1.00 38.80      A   
ATOM   1515  HZ1 LYS    93     -10.746  -4.482  16.280  1.00  0.00      A   
ATOM   1516  HZ2 LYS    93      -9.203  -4.591  16.825  1.00  0.00      A   
ATOM   1517  HZ3 LYS    93      -9.635  -3.234  15.953  1.00  0.00      A   
ATOM   1518  C   LYS    93      -3.947  -4.937  11.303  1.00 38.80      A   
ATOM   1519  O   LYS    93      -3.991  -4.483  10.162  1.00 38.80      A   
ATOM   1520  N   LEU    94      -2.845  -4.780  12.068  1.00 35.01      A   
ATOM   1521  HN  LEU    94      -2.827  -5.151  12.994  1.00  0.00      A   
ATOM   1522  CA  LEU    94      -1.644  -4.099  11.608  1.00 35.01      A   
ATOM   1523  HA  LEU    94      -1.958  -3.158  11.181  1.00  0.00      A   
ATOM   1524  CB  LEU    94      -0.721  -3.787  12.806  1.00 35.01      A   
ATOM   1525  HB1 LEU    94      -1.363  -3.354  13.603  1.00  0.00      A   
ATOM   1526  HB2 LEU    94      -0.283  -4.719  13.222  1.00  0.00      A   
ATOM   1527  CG  LEU    94       0.393  -2.765  12.494  1.00 35.01      A   
ATOM   1528  HG  LEU    94       0.081  -2.163  11.614  1.00  0.00      A   
ATOM   1529  CD1 LEU    94       0.568  -1.788  13.665  1.00 35.01      A   
ATOM   1530 HD11 LEU    94       1.378  -1.061  13.441  1.00  0.00      A   
ATOM   1531 HD12 LEU    94      -0.369  -1.220  13.847  1.00  0.00      A   
ATOM   1532 HD13 LEU    94       0.832  -2.333  14.596  1.00  0.00      A   
ATOM   1533  CD2 LEU    94       1.728  -3.446  12.152  1.00 35.01      A   
ATOM   1534 HD21 LEU    94       2.513  -2.682  11.968  1.00  0.00      A   
ATOM   1535 HD22 LEU    94       2.056  -4.096  12.992  1.00  0.00      A   
ATOM   1536 HD23 LEU    94       1.635  -4.076  11.241  1.00  0.00      A   
ATOM   1537  C   LEU    94      -0.909  -4.847  10.494  1.00 35.01      A   
ATOM   1538  O   LEU    94      -0.457  -4.257   9.511  1.00 35.01      A   
ATOM   1539  N   GLY    95      -0.808  -6.190  10.599  1.00 31.98      A   
ATOM   1540  HN  GLY    95      -1.100  -6.635  11.442  1.00  0.00      A   
ATOM   1541  CA  GLY    95      -0.333  -7.111   9.565  1.00 31.98      A   
ATOM   1542  HA1 GLY    95      -0.587  -8.110   9.886  1.00  0.00      A   
ATOM   1543  HA2 GLY    95       0.733  -6.975   9.455  1.00  0.00      A   
ATOM   1544  C   GLY    95      -0.957  -6.913   8.209  1.00 31.98      A   
ATOM   1545  O   GLY    95      -0.273  -6.837   7.196  1.00 31.98      A   
ATOM   1546  N   GLY    96      -2.295  -6.783   8.137  1.00 28.25      A   
ATOM   1547  HN  GLY    96      -2.841  -6.894   8.964  1.00  0.00      A   
ATOM   1548  CA  GLY    96      -2.969  -6.524   6.867  1.00 28.25      A   
ATOM   1549  HA1 GLY    96      -4.031  -6.595   7.048  1.00  0.00      A   
ATOM   1550  HA2 GLY    96      -2.628  -7.252   6.146  1.00  0.00      A   
ATOM   1551  C   GLY    96      -2.691  -5.161   6.278  1.00 28.25      A   
ATOM   1552  O   GLY    96      -2.563  -5.021   5.065  1.00 28.25      A   
ATOM   1553  N   VAL    97      -2.548  -4.113   7.115  1.00 27.72      A   
ATOM   1554  HN  VAL    97      -2.678  -4.231   8.096  1.00  0.00      A   
ATOM   1555  CA  VAL    97      -2.143  -2.786   6.655  1.00 27.72      A   
ATOM   1556  HA  VAL    97      -2.757  -2.547   5.799  1.00  0.00      A   
ATOM   1557  CB  VAL    97      -2.391  -1.692   7.687  1.00 27.72      A   
ATOM   1558  HB  VAL    97      -1.755  -1.859   8.582  1.00  0.00      A   
ATOM   1559  CG1 VAL    97      -2.081  -0.311   7.071  1.00 27.72      A   
ATOM   1560 HG11 VAL    97      -2.397   0.498   7.763  1.00  0.00      A   
ATOM   1561 HG12 VAL    97      -0.996  -0.194   6.864  1.00  0.00      A   
ATOM   1562 HG13 VAL    97      -2.636  -0.181   6.117  1.00  0.00      A   
ATOM   1563  CG2 VAL    97      -3.874  -1.725   8.103  1.00 27.72      A   
ATOM   1564 HG21 VAL    97      -4.085  -0.910   8.829  1.00  0.00      A   
ATOM   1565 HG22 VAL    97      -4.529  -1.579   7.217  1.00  0.00      A   
ATOM   1566 HG23 VAL    97      -4.149  -2.688   8.583  1.00  0.00      A   
ATOM   1567  C   VAL    97      -0.698  -2.765   6.146  1.00 27.72      A   
ATOM   1568  O   VAL    97      -0.386  -2.206   5.095  1.00 27.72      A   
ATOM   1569  N   THR    98       0.231  -3.432   6.857  1.00 25.73      A   
ATOM   1570  HN  THR    98      -0.028  -3.849   7.725  1.00  0.00      A   
ATOM   1571  CA  THR    98       1.614  -3.603   6.402  1.00 25.73      A   
ATOM   1572  HA  THR    98       1.960  -2.622   6.113  1.00  0.00      A   
ATOM   1573  CB  THR    98       2.597  -4.069   7.476  1.00 25.73      A   
ATOM   1574  HB  THR    98       3.599  -4.242   7.027  1.00  0.00      A   
ATOM   1575  OG1 THR    98       2.181  -5.252   8.138  1.00 25.73      A   
ATOM   1576  HG1 THR    98       1.382  -5.013   8.614  1.00  0.00      A   
ATOM   1577  CG2 THR    98       2.727  -2.987   8.557  1.00 25.73      A   
ATOM   1578 HG21 THR    98       3.469  -3.298   9.323  1.00  0.00      A   
ATOM   1579 HG22 THR    98       3.075  -2.032   8.110  1.00  0.00      A   
ATOM   1580 HG23 THR    98       1.755  -2.799   9.060  1.00  0.00      A   
ATOM   1581  C   THR    98       1.745  -4.443   5.136  1.00 25.73      A   
ATOM   1582  O   THR    98       2.489  -4.089   4.218  1.00 25.73      A   
ATOM   1583  N   ALA    99       0.974  -5.545   5.006  1.00 21.75      A   
ATOM   1584  HN  ALA    99       0.458  -5.880   5.791  1.00  0.00      A   
ATOM   1585  CA  ALA    99       0.867  -6.335   3.789  1.00 21.75      A   
ATOM   1586  HA  ALA    99       1.855  -6.687   3.532  1.00  0.00      A   
ATOM   1587  CB  ALA    99      -0.061  -7.544   4.024  1.00 21.75      A   
ATOM   1588  HB1 ALA    99       0.314  -8.148   4.878  1.00  0.00      A   
ATOM   1589  HB2 ALA    99      -1.091  -7.209   4.271  1.00  0.00      A   
ATOM   1590  HB3 ALA    99      -0.097  -8.197   3.126  1.00  0.00      A   
ATOM   1591  C   ALA    99       0.340  -5.546   2.595  1.00 21.75      A   
ATOM   1592  O   ALA    99       0.888  -5.635   1.499  1.00 21.75      A   
ATOM   1593  N   SER   100      -0.708  -4.716   2.804  1.00 19.66      A   
ATOM   1594  HN  SER   100      -1.141  -4.710   3.701  1.00  0.00      A   
ATOM   1595  CA  SER   100      -1.285  -3.810   1.809  1.00 19.66      A   
ATOM   1596  HA  SER   100      -1.686  -4.394   0.994  1.00  0.00      A   
ATOM   1597  CB  SER   100      -2.432  -2.981   2.476  1.00 19.66      A   
ATOM   1598  HB1 SER   100      -3.287  -3.654   2.700  1.00  0.00      A   
ATOM   1599  HB2 SER   100      -2.065  -2.590   3.448  1.00  0.00      A   
ATOM   1600  OG  SER   100      -2.884  -1.856   1.720  1.00 19.66      A   
ATOM   1601  HG1 SER   100      -3.590  -2.144   1.137  1.00  0.00      A   
ATOM   1602  C   SER   100      -0.254  -2.863   1.207  1.00 19.66      A   
ATOM   1603  O   SER   100      -0.062  -2.827  -0.007  1.00 19.66      A   
ATOM   1604  N   PHE   101       0.506  -2.125   2.040  1.00 19.26      A   
ATOM   1605  HN  PHE   101       0.334  -2.148   3.022  1.00  0.00      A   
ATOM   1606  CA  PHE   101       1.516  -1.201   1.551  1.00 19.26      A   
ATOM   1607  HA  PHE   101       1.030  -0.586   0.808  1.00  0.00      A   
ATOM   1608  CB  PHE   101       2.000  -0.303   2.720  1.00 19.26      A   
ATOM   1609  HB1 PHE   101       1.113   0.079   3.268  1.00  0.00      A   
ATOM   1610  HB2 PHE   101       2.609  -0.905   3.429  1.00  0.00      A   
ATOM   1611  CG  PHE   101       2.786   0.911   2.284  1.00 19.26      A   
ATOM   1612  CD1 PHE   101       2.306   1.771   1.279  1.00 19.26      A   
ATOM   1613  HD1 PHE   101       1.363   1.569   0.792  1.00  0.00      A   
ATOM   1614  CE1 PHE   101       3.019   2.922   0.924  1.00 19.26      A   
ATOM   1615  HE1 PHE   101       2.629   3.589   0.169  1.00  0.00      A   
ATOM   1616  CZ  PHE   101       4.207   3.247   1.586  1.00 19.26      A   
ATOM   1617  HZ  PHE   101       4.742   4.147   1.324  1.00  0.00      A   
ATOM   1618  CD2 PHE   101       3.981   1.250   2.941  1.00 19.26      A   
ATOM   1619  HD2 PHE   101       4.360   0.613   3.727  1.00  0.00      A   
ATOM   1620  CE2 PHE   101       4.679   2.418   2.607  1.00 19.26      A   
ATOM   1621  HE2 PHE   101       5.582   2.678   3.139  1.00  0.00      A   
ATOM   1622  C   PHE   101       2.674  -1.899   0.837  1.00 19.26      A   
ATOM   1623  O   PHE   101       3.114  -1.473  -0.230  1.00 19.26      A   
ATOM   1624  N   THR   102       3.149  -3.042   1.377  1.00 18.18      A   
ATOM   1625  HN  THR   102       2.767  -3.354   2.244  1.00  0.00      A   
ATOM   1626  CA  THR   102       4.198  -3.876   0.772  1.00 18.18      A   
ATOM   1627  HA  THR   102       5.080  -3.265   0.650  1.00  0.00      A   
ATOM   1628  CB  THR   102       4.539  -5.091   1.633  1.00 18.18      A   
ATOM   1629  HB  THR   102       3.695  -5.813   1.650  1.00  0.00      A   
ATOM   1630  OG1 THR   102       4.809  -4.697   2.972  1.00 18.18      A   
ATOM   1631  HG1 THR   102       3.959  -4.562   3.396  1.00  0.00      A   
ATOM   1632  CG2 THR   102       5.810  -5.785   1.122  1.00 18.18      A   
ATOM   1633 HG21 THR   102       6.084  -6.620   1.802  1.00  0.00      A   
ATOM   1634 HG22 THR   102       5.667  -6.199   0.101  1.00  0.00      A   
ATOM   1635 HG23 THR   102       6.656  -5.065   1.103  1.00  0.00      A   
ATOM   1636  C   THR   102       3.785  -4.387  -0.598  1.00 18.18      A   
ATOM   1637  O   THR   102       4.545  -4.325  -1.564  1.00 18.18      A   
ATOM   1638  N   ALA   103       2.526  -4.859  -0.729  1.00 15.68      A   
ATOM   1639  HN  ALA   103       1.921  -4.923   0.060  1.00  0.00      A   
ATOM   1640  CA  ALA   103       1.933  -5.256  -1.987  1.00 15.68      A   
ATOM   1641  HA  ALA   103       2.583  -5.992  -2.436  1.00  0.00      A   
ATOM   1642  CB  ALA   103       0.558  -5.896  -1.736  1.00 15.68      A   
ATOM   1643  HB1 ALA   103       0.661  -6.762  -1.046  1.00  0.00      A   
ATOM   1644  HB2 ALA   103      -0.141  -5.168  -1.272  1.00  0.00      A   
ATOM   1645  HB3 ALA   103       0.116  -6.264  -2.686  1.00  0.00      A   
ATOM   1646  C   ALA   103       1.796  -4.113  -2.986  1.00 15.68      A   
ATOM   1647  O   ALA   103       2.121  -4.260  -4.164  1.00 15.68      A   
ATOM   1648  N   SER   104       1.351  -2.918  -2.550  1.00 14.20      A   
ATOM   1649  HN  SER   104       0.986  -2.822  -1.627  1.00  0.00      A   
ATOM   1650  CA  SER   104       1.279  -1.736  -3.405  1.00 14.20      A   
ATOM   1651  HA  SER   104       0.704  -2.012  -4.276  1.00  0.00      A   
ATOM   1652  CB  SER   104       0.570  -0.540  -2.722  1.00 14.20      A   
ATOM   1653  HB1 SER   104       1.019  -0.354  -1.723  1.00  0.00      A   
ATOM   1654  HB2 SER   104       0.666   0.377  -3.341  1.00  0.00      A   
ATOM   1655  OG  SER   104      -0.816  -0.843  -2.586  1.00 14.20      A   
ATOM   1656  HG1 SER   104      -1.264  -0.117  -2.145  1.00  0.00      A   
ATOM   1657  C   SER   104       2.627  -1.267  -3.926  1.00 14.20      A   
ATOM   1658  O   SER   104       2.789  -1.006  -5.119  1.00 14.20      A   
ATOM   1659  N   VAL   105       3.664  -1.207  -3.065  1.00 14.30      A   
ATOM   1660  HN  VAL   105       3.521  -1.392  -2.096  1.00  0.00      A   
ATOM   1661  CA  VAL   105       5.028  -0.891  -3.478  1.00 14.30      A   
ATOM   1662  HA  VAL   105       4.988   0.019  -4.058  1.00  0.00      A   
ATOM   1663  CB  VAL   105       5.932  -0.627  -2.275  1.00 14.30      A   
ATOM   1664  HB  VAL   105       5.944  -1.518  -1.612  1.00  0.00      A   
ATOM   1665  CG1 VAL   105       7.370  -0.296  -2.720  1.00 14.30      A   
ATOM   1666 HG11 VAL   105       8.002  -0.076  -1.833  1.00  0.00      A   
ATOM   1667 HG12 VAL   105       7.834  -1.142  -3.271  1.00  0.00      A   
ATOM   1668 HG13 VAL   105       7.373   0.598  -3.379  1.00  0.00      A   
ATOM   1669  CG2 VAL   105       5.375   0.579  -1.489  1.00 14.30      A   
ATOM   1670 HG21 VAL   105       6.036   0.815  -0.628  1.00  0.00      A   
ATOM   1671 HG22 VAL   105       5.319   1.476  -2.142  1.00  0.00      A   
ATOM   1672 HG23 VAL   105       4.359   0.382  -1.085  1.00  0.00      A   
ATOM   1673  C   VAL   105       5.609  -1.955  -4.408  1.00 14.30      A   
ATOM   1674  O   VAL   105       6.191  -1.652  -5.453  1.00 14.30      A   
ATOM   1675  N   GLY   106       5.403  -3.254  -4.097  1.00 16.34      A   
ATOM   1676  HN  GLY   106       4.962  -3.494  -3.236  1.00  0.00      A   
ATOM   1677  CA  GLY   106       5.818  -4.359  -4.957  1.00 16.34      A   
ATOM   1678  HA1 GLY   106       5.570  -5.272  -4.436  1.00  0.00      A   
ATOM   1679  HA2 GLY   106       6.877  -4.261  -5.143  1.00  0.00      A   
ATOM   1680  C   GLY   106       5.125  -4.408  -6.299  1.00 16.34      A   
ATOM   1681  O   GLY   106       5.704  -4.806  -7.306  1.00 16.34      A   
ATOM   1682  N   SER   107       3.865  -3.953  -6.371  1.00 15.93      A   
ATOM   1683  HN  SER   107       3.391  -3.724  -5.524  1.00  0.00      A   
ATOM   1684  CA  SER   107       3.116  -3.816  -7.615  1.00 15.93      A   
ATOM   1685  HA  SER   107       3.141  -4.770  -8.120  1.00  0.00      A   
ATOM   1686  CB  SER   107       1.640  -3.417  -7.375  1.00 15.93      A   
ATOM   1687  HB1 SER   107       1.579  -2.445  -6.840  1.00  0.00      A   
ATOM   1688  HB2 SER   107       1.105  -3.314  -8.343  1.00  0.00      A   
ATOM   1689  OG  SER   107       0.980  -4.420  -6.606  1.00 15.93      A   
ATOM   1690  HG1 SER   107       1.314  -4.346  -5.710  1.00  0.00      A   
ATOM   1691  C   SER   107       3.724  -2.801  -8.565  1.00 15.93      A   
ATOM   1692  O   SER   107       3.856  -3.042  -9.765  1.00 15.93      A   
ATOM   1693  N   LEU   108       4.157  -1.638  -8.035  1.00 12.53      A   
ATOM   1694  HN  LEU   108       4.012  -1.451  -7.067  1.00  0.00      A   
ATOM   1695  CA  LEU   108       4.891  -0.628  -8.780  1.00 12.53      A   
ATOM   1696  HA  LEU   108       4.338  -0.424  -9.685  1.00  0.00      A   
ATOM   1697  CB  LEU   108       5.021   0.683  -7.966  1.00 12.53      A   
ATOM   1698  HB1 LEU   108       5.516   0.454  -6.999  1.00  0.00      A   
ATOM   1699  HB2 LEU   108       5.666   1.403  -8.514  1.00  0.00      A   
ATOM   1700  CG  LEU   108       3.677   1.389  -7.671  1.00 12.53      A   
ATOM   1701  HG  LEU   108       3.016   0.675  -7.135  1.00  0.00      A   
ATOM   1702  CD1 LEU   108       3.901   2.593  -6.745  1.00 12.53      A   
ATOM   1703 HD11 LEU   108       2.930   3.069  -6.492  1.00  0.00      A   
ATOM   1704 HD12 LEU   108       4.390   2.273  -5.801  1.00  0.00      A   
ATOM   1705 HD13 LEU   108       4.542   3.352  -7.243  1.00  0.00      A   
ATOM   1706  CD2 LEU   108       2.951   1.849  -8.947  1.00 12.53      A   
ATOM   1707 HD21 LEU   108       2.015   2.384  -8.676  1.00  0.00      A   
ATOM   1708 HD22 LEU   108       3.592   2.545  -9.530  1.00  0.00      A   
ATOM   1709 HD23 LEU   108       2.676   0.986  -9.589  1.00  0.00      A   
ATOM   1710  C   LEU   108       6.269  -1.095  -9.238  1.00 12.53      A   
ATOM   1711  O   LEU   108       6.715  -0.733 -10.328  1.00 12.53      A   
ATOM   1712  N   PHE   109       6.962  -1.923  -8.423  1.00 17.90      A   
ATOM   1713  HN  PHE   109       6.602  -2.116  -7.514  1.00  0.00      A   
ATOM   1714  CA  PHE   109       8.208  -2.591  -8.779  1.00 17.90      A   
ATOM   1715  HA  PHE   109       8.920  -1.833  -9.070  1.00  0.00      A   
ATOM   1716  CB  PHE   109       8.745  -3.351  -7.529  1.00 17.90      A   
ATOM   1717  HB1 PHE   109       8.970  -2.622  -6.721  1.00  0.00      A   
ATOM   1718  HB2 PHE   109       7.954  -4.032  -7.149  1.00  0.00      A   
ATOM   1719  CG  PHE   109       9.994  -4.169  -7.747  1.00 17.90      A   
ATOM   1720  CD1 PHE   109      11.195  -3.579  -8.177  1.00 17.90      A   
ATOM   1721  HD1 PHE   109      11.230  -2.519  -8.379  1.00  0.00      A   
ATOM   1722  CE1 PHE   109      12.356  -4.354  -8.314  1.00 17.90      A   
ATOM   1723  HE1 PHE   109      13.284  -3.897  -8.626  1.00  0.00      A   
ATOM   1724  CZ  PHE   109      12.325  -5.725  -8.028  1.00 17.90      A   
ATOM   1725  HZ  PHE   109      13.220  -6.320  -8.125  1.00  0.00      A   
ATOM   1726  CD2 PHE   109       9.976  -5.546  -7.468  1.00 17.90      A   
ATOM   1727  HD2 PHE   109       9.062  -6.008  -7.125  1.00  0.00      A   
ATOM   1728  CE2 PHE   109      11.131  -6.323  -7.610  1.00 17.90      A   
ATOM   1729  HE2 PHE   109      11.104  -7.379  -7.386  1.00  0.00      A   
ATOM   1730  C   PHE   109       8.066  -3.534  -9.977  1.00 17.90      A   
ATOM   1731  O   PHE   109       8.829  -3.441 -10.938  1.00 17.90      A   
ATOM   1732  N   LEU   110       7.046  -4.419  -9.990  1.00 14.02      A   
ATOM   1733  HN  LEU   110       6.462  -4.522  -9.189  1.00  0.00      A   
ATOM   1734  CA  LEU   110       6.772  -5.296 -11.125  1.00 14.02      A   
ATOM   1735  HA  LEU   110       7.694  -5.801 -11.374  1.00  0.00      A   
ATOM   1736  CB  LEU   110       5.675  -6.347 -10.796  1.00 14.02      A   
ATOM   1737  HB1 LEU   110       4.944  -5.896 -10.092  1.00  0.00      A   
ATOM   1738  HB2 LEU   110       5.118  -6.612 -11.720  1.00  0.00      A   
ATOM   1739  CG  LEU   110       6.193  -7.685 -10.211  1.00 14.02      A   
ATOM   1740  HG  LEU   110       5.299  -8.319 -10.031  1.00  0.00      A   
ATOM   1741  CD1 LEU   110       7.090  -8.437 -11.207  1.00 14.02      A   
ATOM   1742 HD11 LEU   110       7.408  -9.405 -10.764  1.00  0.00      A   
ATOM   1743 HD12 LEU   110       6.541  -8.636 -12.153  1.00  0.00      A   
ATOM   1744 HD13 LEU   110       8.009  -7.859 -11.441  1.00  0.00      A   
ATOM   1745  CD2 LEU   110       6.912  -7.533  -8.864  1.00 14.02      A   
ATOM   1746 HD21 LEU   110       7.192  -8.530  -8.462  1.00  0.00      A   
ATOM   1747 HD22 LEU   110       7.836  -6.926  -8.976  1.00  0.00      A   
ATOM   1748 HD23 LEU   110       6.244  -7.037  -8.127  1.00  0.00      A   
ATOM   1749  C   LEU   110       6.397  -4.522 -12.379  1.00 14.02      A   
ATOM   1750  O   LEU   110       6.877  -4.819 -13.473  1.00 14.02      A   
ATOM   1751  N   ALA   111       5.578  -3.460 -12.235  1.00 17.74      A   
ATOM   1752  HN  ALA   111       5.165  -3.267 -11.348  1.00  0.00      A   
ATOM   1753  CA  ALA   111       5.252  -2.545 -13.310  1.00 17.74      A   
ATOM   1754  HA  ALA   111       4.811  -3.120 -14.111  1.00  0.00      A   
ATOM   1755  CB  ALA   111       4.222  -1.513 -12.815  1.00 17.74      A   
ATOM   1756  HB1 ALA   111       3.320  -2.034 -12.428  1.00  0.00      A   
ATOM   1757  HB2 ALA   111       4.643  -0.896 -11.993  1.00  0.00      A   
ATOM   1758  HB3 ALA   111       3.908  -0.841 -13.642  1.00  0.00      A   
ATOM   1759  C   ALA   111       6.478  -1.842 -13.900  1.00 17.74      A   
ATOM   1760  O   ALA   111       6.611  -1.707 -15.112  1.00 17.74      A   
ATOM   1761  N   ALA   112       7.451  -1.419 -13.069  1.00 16.06      A   
ATOM   1762  HN  ALA   112       7.341  -1.509 -12.082  1.00  0.00      A   
ATOM   1763  CA  ALA   112       8.691  -0.826 -13.538  1.00 16.06      A   
ATOM   1764  HA  ALA   112       8.436   0.023 -14.156  1.00  0.00      A   
ATOM   1765  CB  ALA   112       9.524  -0.341 -12.333  1.00 16.06      A   
ATOM   1766  HB1 ALA   112       8.925   0.367 -11.721  1.00  0.00      A   
ATOM   1767  HB2 ALA   112       9.815  -1.195 -11.685  1.00  0.00      A   
ATOM   1768  HB3 ALA   112      10.444   0.182 -12.672  1.00  0.00      A   
ATOM   1769  C   ALA   112       9.525  -1.770 -14.403  1.00 16.06      A   
ATOM   1770  O   ALA   112      10.060  -1.379 -15.441  1.00 16.06      A   
ATOM   1771  N   ILE   113       9.624  -3.058 -14.009  1.00 17.55      A   
ATOM   1772  HN  ILE   113       9.196  -3.343 -13.155  1.00  0.00      A   
ATOM   1773  CA  ILE   113      10.301  -4.090 -14.786  1.00 17.55      A   
ATOM   1774  HA  ILE   113      11.287  -3.722 -15.027  1.00  0.00      A   
ATOM   1775  CB  ILE   113      10.467  -5.382 -13.978  1.00 17.55      A   
ATOM   1776  HB  ILE   113       9.464  -5.742 -13.665  1.00  0.00      A   
ATOM   1777  CG2 ILE   113      11.146  -6.477 -14.839  1.00 17.55      A   
ATOM   1778 HG21 ILE   113      11.303  -7.402 -14.243  1.00  0.00      A   
ATOM   1779 HG22 ILE   113      10.521  -6.758 -15.714  1.00  0.00      A   
ATOM   1780 HG23 ILE   113      12.134  -6.124 -15.206  1.00  0.00      A   
ATOM   1781  CG1 ILE   113      11.298  -5.103 -12.699  1.00 17.55      A   
ATOM   1782 HG11 ILE   113      12.323  -4.798 -13.002  1.00  0.00      A   
ATOM   1783 HG12 ILE   113      10.853  -4.251 -12.142  1.00  0.00      A   
ATOM   1784  CD  ILE   113      11.373  -6.293 -11.734  1.00  0.00      A   
ATOM   1785  HD1 ILE   113      11.898  -5.998 -10.800  1.00  0.00      A   
ATOM   1786  HD2 ILE   113      10.351  -6.628 -11.457  1.00  0.00      A   
ATOM   1787  HD3 ILE   113      11.919  -7.149 -12.184  1.00  0.00      A   
ATOM   1788  C   ILE   113       9.614  -4.370 -16.121  1.00 17.55      A   
ATOM   1789  O   ILE   113      10.257  -4.377 -17.173  1.00 17.55      A   
ATOM   1790  N   ASP   114       8.273  -4.529 -16.115  1.00 22.51      A   
ATOM   1791  HN  ASP   114       7.786  -4.518 -15.245  1.00  0.00      A   
ATOM   1792  CA  ASP   114       7.425  -4.721 -17.282  1.00 22.51      A   
ATOM   1793  HA  ASP   114       7.722  -5.621 -17.800  1.00  0.00      A   
ATOM   1794  CB  ASP   114       5.992  -4.882 -16.690  1.00 22.51      A   
ATOM   1795  HB1 ASP   114       5.893  -5.885 -16.222  1.00  0.00      A   
ATOM   1796  HB2 ASP   114       5.848  -4.122 -15.892  1.00  0.00      A   
ATOM   1797  CG  ASP   114       4.864  -4.702 -17.674  1.00 22.51      A   
ATOM   1798  OD1 ASP   114       4.767  -5.459 -18.668  1.00 22.51      A   
ATOM   1799  OD2 ASP   114       4.100  -3.722 -17.504  1.00 22.51      A   
ATOM   1800  C   ASP   114       7.582  -3.556 -18.270  1.00 22.51      A   
ATOM   1801  O   ASP   114       7.846  -3.743 -19.459  1.00 22.51      A   
ATOM   1802  N   ARG   115       7.509  -2.306 -17.777  1.00 21.40      A   
ATOM   1803  HN  ARG   115       7.268  -2.170 -16.819  1.00  0.00      A   
ATOM   1804  CA  ARG   115       7.639  -1.122 -18.598  1.00 21.40      A   
ATOM   1805  HA  ARG   115       7.077  -1.316 -19.500  1.00  0.00      A   
ATOM   1806  CB  ARG   115       6.953   0.090 -17.937  1.00 21.40      A   
ATOM   1807  HB1 ARG   115       7.476   0.309 -16.981  1.00  0.00      A   
ATOM   1808  HB2 ARG   115       7.052   0.979 -18.595  1.00  0.00      A   
ATOM   1809  CG  ARG   115       5.447  -0.130 -17.621  1.00 21.40      A   
ATOM   1810  HG1 ARG   115       5.308  -0.977 -16.916  1.00  0.00      A   
ATOM   1811  HG2 ARG   115       5.118   0.784 -17.081  1.00  0.00      A   
ATOM   1812  CD  ARG   115       4.481  -0.319 -18.807  1.00 21.40      A   
ATOM   1813  HD1 ARG   115       3.452  -0.035 -18.502  1.00  0.00      A   
ATOM   1814  HD2 ARG   115       4.808   0.312 -19.661  1.00  0.00      A   
ATOM   1815  NE  ARG   115       4.437  -1.750 -19.193  1.00 21.40      A   
ATOM   1816  HE  ARG   115       4.344  -2.450 -18.485  1.00  0.00      A   
ATOM   1817  CZ  ARG   115       4.234  -2.231 -20.423  1.00 21.40      A   
ATOM   1818  NH1 ARG   115       4.103  -1.442 -21.483  1.00 21.40      A   
ATOM   1819 HH11 ARG   115       4.350  -1.842 -22.366  1.00  0.00      A   
ATOM   1820 HH12 ARG   115       4.144  -0.453 -21.343  1.00  0.00      A   
ATOM   1821  NH2 ARG   115       4.227  -3.547 -20.593  1.00 21.40      A   
ATOM   1822 HH21 ARG   115       3.997  -3.948 -21.480  1.00  0.00      A   
ATOM   1823 HH22 ARG   115       4.321  -4.125 -19.782  1.00  0.00      A   
ATOM   1824  C   ARG   115       9.045  -0.821 -19.106  1.00 21.40      A   
ATOM   1825  O   ARG   115       9.202  -0.324 -20.222  1.00 21.40      A   
ATOM   1826  N   TYR   116      10.123  -1.152 -18.354  1.00 20.81      A   
ATOM   1827  HN  TYR   116      10.005  -1.484 -17.421  1.00  0.00      A   
ATOM   1828  CA  TYR   116      11.484  -1.119 -18.887  1.00 20.81      A   
ATOM   1829  HA  TYR   116      11.688  -0.120 -19.243  1.00  0.00      A   
ATOM   1830  CB  TYR   116      12.518  -1.509 -17.773  1.00 20.81      A   
ATOM   1831  HB1 TYR   116      12.544  -0.721 -16.991  1.00  0.00      A   
ATOM   1832  HB2 TYR   116      12.200  -2.456 -17.286  1.00  0.00      A   
ATOM   1833  CG  TYR   116      13.920  -1.697 -18.318  1.00 20.81      A   
ATOM   1834  CD1 TYR   116      14.725  -0.595 -18.639  1.00 20.81      A   
ATOM   1835  HD1 TYR   116      14.382   0.399 -18.394  1.00  0.00      A   
ATOM   1836  CE1 TYR   116      15.928  -0.773 -19.341  1.00 20.81      A   
ATOM   1837  HE1 TYR   116      16.528   0.084 -19.610  1.00  0.00      A   
ATOM   1838  CZ  TYR   116      16.321  -2.053 -19.747  1.00 20.81      A   
ATOM   1839  OH  TYR   116      17.477  -2.231 -20.533  1.00 20.81      A   
ATOM   1840  HH  TYR   116      17.531  -3.164 -20.753  1.00  0.00      A   
ATOM   1841  CD2 TYR   116      14.361  -2.985 -18.673  1.00 20.81      A   
ATOM   1842  HD2 TYR   116      13.741  -3.840 -18.448  1.00  0.00      A   
ATOM   1843  CE2 TYR   116      15.540  -3.160 -19.410  1.00 20.81      A   
ATOM   1844  HE2 TYR   116      15.826  -4.151 -19.730  1.00  0.00      A   
ATOM   1845  C   TYR   116      11.633  -2.065 -20.072  1.00 20.81      A   
ATOM   1846  O   TYR   116      12.073  -1.646 -21.140  1.00 20.81      A   
ATOM   1847  N   ILE   117      11.227  -3.348 -19.929  1.00 22.05      A   
ATOM   1848  HN  ILE   117      10.830  -3.660 -19.070  1.00  0.00      A   
ATOM   1849  CA  ILE   117      11.356  -4.339 -20.992  1.00 22.05      A   
ATOM   1850  HA  ILE   117      12.382  -4.334 -21.331  1.00  0.00      A   
ATOM   1851  CB  ILE   117      11.012  -5.756 -20.524  1.00 22.05      A   
ATOM   1852  HB  ILE   117       9.971  -5.761 -20.136  1.00  0.00      A   
ATOM   1853  CG2 ILE   117      11.122  -6.754 -21.704  1.00 22.05      A   
ATOM   1854 HG21 ILE   117      10.876  -7.784 -21.369  1.00  0.00      A   
ATOM   1855 HG22 ILE   117      10.423  -6.499 -22.529  1.00  0.00      A   
ATOM   1856 HG23 ILE   117      12.155  -6.758 -22.113  1.00  0.00      A   
ATOM   1857  CG1 ILE   117      11.955  -6.188 -19.373  1.00 22.05      A   
ATOM   1858 HG11 ILE   117      12.983  -6.316 -19.775  1.00  0.00      A   
ATOM   1859 HG12 ILE   117      11.998  -5.389 -18.603  1.00  0.00      A   
ATOM   1860  CD  ILE   117      11.510  -7.477 -18.671  1.00  0.00      A   
ATOM   1861  HD1 ILE   117      12.192  -7.714 -17.827  1.00  0.00      A   
ATOM   1862  HD2 ILE   117      10.484  -7.356 -18.264  1.00  0.00      A   
ATOM   1863  HD3 ILE   117      11.512  -8.338 -19.374  1.00  0.00      A   
ATOM   1864  C   ILE   117      10.506  -3.931 -22.184  1.00 22.05      A   
ATOM   1865  O   ILE   117      10.958  -3.972 -23.323  1.00 22.05      A   
ATOM   1866  N   SER   118       9.271  -3.453 -21.944  1.00 22.18      A   
ATOM   1867  HN  SER   118       8.908  -3.447 -21.016  1.00  0.00      A   
ATOM   1868  CA  SER   118       8.375  -3.028 -23.007  1.00 22.18      A   
ATOM   1869  HA  SER   118       8.258  -3.865 -23.680  1.00  0.00      A   
ATOM   1870  CB  SER   118       6.966  -2.701 -22.454  1.00 22.18      A   
ATOM   1871  HB1 SER   118       6.581  -3.596 -21.920  1.00  0.00      A   
ATOM   1872  HB2 SER   118       7.063  -1.890 -21.700  1.00  0.00      A   
ATOM   1873  OG  SER   118       6.006  -2.288 -23.438  1.00 22.18      A   
ATOM   1874  HG1 SER   118       5.779  -3.016 -24.022  1.00  0.00      A   
ATOM   1875  C   SER   118       8.853  -1.878 -23.884  1.00 22.18      A   
ATOM   1876  O   SER   118       8.808  -1.969 -25.110  1.00 22.18      A   
ATOM   1877  N   ILE   119       9.352  -0.776 -23.293  1.00 20.41      A   
ATOM   1878  HN  ILE   119       9.352  -0.691 -22.299  1.00  0.00      A   
ATOM   1879  CA  ILE   119       9.844   0.355 -24.071  1.00 20.41      A   
ATOM   1880  HA  ILE   119       9.206   0.508 -24.929  1.00  0.00      A   
ATOM   1881  CB  ILE   119       9.862   1.637 -23.222  1.00 20.41      A   
ATOM   1882  HB  ILE   119      10.542   1.480 -22.358  1.00  0.00      A   
ATOM   1883  CG2 ILE   119      10.383   2.835 -24.056  1.00 20.41      A   
ATOM   1884 HG21 ILE   119      10.372   3.771 -23.457  1.00  0.00      A   
ATOM   1885 HG22 ILE   119      11.426   2.680 -24.405  1.00  0.00      A   
ATOM   1886 HG23 ILE   119       9.735   2.989 -24.945  1.00  0.00      A   
ATOM   1887  CG1 ILE   119       8.461   1.962 -22.643  1.00 20.41      A   
ATOM   1888 HG11 ILE   119       7.794   2.283 -23.471  1.00  0.00      A   
ATOM   1889 HG12 ILE   119       8.014   1.051 -22.192  1.00  0.00      A   
ATOM   1890  CD  ILE   119       8.508   3.048 -21.558  1.00  0.00      A   
ATOM   1891  HD1 ILE   119       7.496   3.223 -21.133  1.00  0.00      A   
ATOM   1892  HD2 ILE   119       9.183   2.735 -20.734  1.00  0.00      A   
ATOM   1893  HD3 ILE   119       8.871   4.013 -21.973  1.00  0.00      A   
ATOM   1894  C   ILE   119      11.257   0.108 -24.587  1.00 20.41      A   
ATOM   1895  O   ILE   119      11.600   0.411 -25.728  1.00 20.41      A   
ATOM   1896  N   HSD   120      12.155  -0.437 -23.740  1.00 23.93      A   
ATOM   1897  HN  HSD   120      11.881  -0.791 -22.849  1.00  0.00      A   
ATOM   1898  CA  HSD   120      13.572  -0.441 -24.060  1.00 23.93      A   
ATOM   1899  HA  HSD   120      13.824   0.400 -24.689  1.00  0.00      A   
ATOM   1900  CB  HSD   120      14.470  -0.448 -22.799  1.00 23.93      A   
ATOM   1901  HB1 HSD   120      14.220  -1.315 -22.150  1.00  0.00      A   
ATOM   1902  HB2 HSD   120      15.536  -0.556 -23.092  1.00  0.00      A   
ATOM   1903  ND1 HSD   120      13.326   1.216 -21.237  1.00 23.93      A   
ATOM   1904  HD1 HSD   120      12.436   0.761 -21.204  1.00  0.00      A   
ATOM   1905  CG  HSD   120      14.411   0.782 -21.965  1.00 23.93      A   
ATOM   1906  CE1 HSD   120      13.733   2.294 -20.528  1.00 23.93      A   
ATOM   1907  HE1 HSD   120      13.076   2.855 -19.864  1.00  0.00      A   
ATOM   1908  NE2 HSD   120      15.007   2.566 -20.744  1.00 23.93      A   
ATOM   1909  CD2 HSD   120      15.426   1.622 -21.661  1.00 23.93      A   
ATOM   1910  HD2 HSD   120      16.446   1.601 -22.024  1.00  0.00      A   
ATOM   1911  C   HSD   120      14.010  -1.702 -24.765  1.00 23.93      A   
ATOM   1912  O   HSD   120      15.077  -1.731 -25.379  1.00 23.93      A   
ATOM   1913  N   ARG   121      13.224  -2.787 -24.685  1.00 28.40      A   
ATOM   1914  HN  ARG   121      12.360  -2.771 -24.188  1.00  0.00      A   
ATOM   1915  CA  ARG   121      13.547  -4.039 -25.335  1.00 28.40      A   
ATOM   1916  HA  ARG   121      14.233  -3.850 -26.147  1.00  0.00      A   
ATOM   1917  CB  ARG   121      14.218  -5.064 -24.383  1.00 28.40      A   
ATOM   1918  HB1 ARG   121      13.583  -5.176 -23.478  1.00  0.00      A   
ATOM   1919  HB2 ARG   121      14.269  -6.053 -24.885  1.00  0.00      A   
ATOM   1920  CG  ARG   121      15.662  -4.679 -23.975  1.00 28.40      A   
ATOM   1921  HG1 ARG   121      15.641  -3.706 -23.438  1.00  0.00      A   
ATOM   1922  HG2 ARG   121      16.047  -5.446 -23.269  1.00  0.00      A   
ATOM   1923  CD  ARG   121      16.636  -4.580 -25.163  1.00 28.40      A   
ATOM   1924  HD1 ARG   121      16.719  -5.570 -25.661  1.00  0.00      A   
ATOM   1925  HD2 ARG   121      16.312  -3.841 -25.926  1.00  0.00      A   
ATOM   1926  NE  ARG   121      17.987  -4.212 -24.642  1.00 28.40      A   
ATOM   1927  HE  ARG   121      18.623  -4.963 -24.468  1.00  0.00      A   
ATOM   1928  CZ  ARG   121      18.529  -2.985 -24.665  1.00 28.40      A   
ATOM   1929  NH1 ARG   121      17.811  -1.891 -24.889  1.00 28.40      A   
ATOM   1930 HH11 ARG   121      18.293  -1.019 -24.979  1.00  0.00      A   
ATOM   1931 HH12 ARG   121      16.843  -1.974 -25.126  1.00  0.00      A   
ATOM   1932  NH2 ARG   121      19.838  -2.857 -24.467  1.00 28.40      A   
ATOM   1933 HH21 ARG   121      20.292  -1.979 -24.619  1.00  0.00      A   
ATOM   1934 HH22 ARG   121      20.419  -3.659 -24.609  1.00  0.00      A   
ATOM   1935  C   ARG   121      12.302  -4.589 -26.046  1.00 28.40      A   
ATOM   1936  O   ARG   121      11.896  -5.715 -25.755  1.00 28.40      A   
ATOM   1937  N   PRO   122      11.675  -3.847 -26.990  1.00 24.04      A   
ATOM   1938  CD  PRO   122      12.274  -2.695 -27.680  1.00 24.04      A   
ATOM   1939  HD1 PRO   122      12.145  -1.795 -27.042  1.00  0.00      A   
ATOM   1940  HD2 PRO   122      13.350  -2.852 -27.911  1.00  0.00      A   
ATOM   1941  CA  PRO   122      10.311  -4.091 -27.479  1.00 24.04      A   
ATOM   1942  HA  PRO   122       9.636  -4.031 -26.638  1.00  0.00      A   
ATOM   1943  CB  PRO   122      10.057  -2.968 -28.501  1.00 24.04      A   
ATOM   1944  HB1 PRO   122       9.569  -2.121 -27.974  1.00  0.00      A   
ATOM   1945  HB2 PRO   122       9.398  -3.274 -29.342  1.00  0.00      A   
ATOM   1946  CG  PRO   122      11.451  -2.531 -28.955  1.00 24.04      A   
ATOM   1947  HG1 PRO   122      11.457  -1.488 -29.337  1.00  0.00      A   
ATOM   1948  HG2 PRO   122      11.827  -3.212 -29.748  1.00  0.00      A   
ATOM   1949  C   PRO   122      10.108  -5.482 -28.067  1.00 24.04      A   
ATOM   1950  O   PRO   122       9.101  -6.126 -27.786  1.00 24.04      A   
ATOM   1951  N   LEU   123      11.064  -5.993 -28.866  1.00 28.55      A   
ATOM   1952  HN  LEU   123      11.836  -5.416 -29.124  1.00  0.00      A   
ATOM   1953  CA  LEU   123      11.030  -7.328 -29.447  1.00 28.55      A   
ATOM   1954  HA  LEU   123      10.087  -7.445 -29.960  1.00  0.00      A   
ATOM   1955  CB  LEU   123      12.172  -7.522 -30.481  1.00 28.55      A   
ATOM   1956  HB1 LEU   123      13.122  -7.114 -30.076  1.00  0.00      A   
ATOM   1957  HB2 LEU   123      12.325  -8.610 -30.646  1.00  0.00      A   
ATOM   1958  CG  LEU   123      11.899  -6.909 -31.880  1.00 28.55      A   
ATOM   1959  HG  LEU   123      10.948  -7.345 -32.255  1.00  0.00      A   
ATOM   1960  CD1 LEU   123      11.751  -5.379 -31.896  1.00 28.55      A   
ATOM   1961 HD11 LEU   123      11.636  -5.021 -32.941  1.00  0.00      A   
ATOM   1962 HD12 LEU   123      10.853  -5.053 -31.328  1.00  0.00      A   
ATOM   1963 HD13 LEU   123      12.653  -4.895 -31.463  1.00  0.00      A   
ATOM   1964  CD2 LEU   123      13.004  -7.315 -32.867  1.00 28.55      A   
ATOM   1965 HD21 LEU   123      12.760  -6.955 -33.889  1.00  0.00      A   
ATOM   1966 HD22 LEU   123      13.975  -6.865 -32.567  1.00  0.00      A   
ATOM   1967 HD23 LEU   123      13.117  -8.419 -32.903  1.00  0.00      A   
ATOM   1968  C   LEU   123      11.062  -8.432 -28.390  1.00 28.55      A   
ATOM   1969  O   LEU   123      10.361  -9.439 -28.480  1.00 28.55      A   
ATOM   1970  N   ALA   124      11.850  -8.239 -27.314  1.00 33.00      A   
ATOM   1971  HN  ALA   124      12.331  -7.374 -27.197  1.00  0.00      A   
ATOM   1972  CA  ALA   124      11.984  -9.196 -26.237  1.00 33.00      A   
ATOM   1973  HA  ALA   124      12.069 -10.183 -26.667  1.00  0.00      A   
ATOM   1974  CB  ALA   124      13.264  -8.886 -25.442  1.00 33.00      A   
ATOM   1975  HB1 ALA   124      14.133  -8.829 -26.131  1.00  0.00      A   
ATOM   1976  HB2 ALA   124      13.168  -7.919 -24.903  1.00  0.00      A   
ATOM   1977  HB3 ALA   124      13.465  -9.692 -24.704  1.00  0.00      A   
ATOM   1978  C   ALA   124      10.776  -9.209 -25.319  1.00 33.00      A   
ATOM   1979  O   ALA   124      10.529 -10.196 -24.632  1.00 33.00      A   
ATOM   1980  N   TYR   125       9.933  -8.151 -25.328  1.00 29.11      A   
ATOM   1981  HN  TYR   125      10.146  -7.351 -25.884  1.00  0.00      A   
ATOM   1982  CA  TYR   125       8.718  -8.089 -24.531  1.00 29.11      A   
ATOM   1983  HA  TYR   125       9.017  -8.205 -23.500  1.00  0.00      A   
ATOM   1984  CB  TYR   125       7.992  -6.725 -24.686  1.00 29.11      A   
ATOM   1985  HB1 TYR   125       8.710  -5.897 -24.504  1.00  0.00      A   
ATOM   1986  HB2 TYR   125       7.575  -6.602 -25.708  1.00  0.00      A   
ATOM   1987  CG  TYR   125       6.875  -6.613 -23.677  1.00 29.11      A   
ATOM   1988  CD1 TYR   125       7.158  -6.296 -22.341  1.00 29.11      A   
ATOM   1989  HD1 TYR   125       8.173  -6.081 -22.041  1.00  0.00      A   
ATOM   1990  CE1 TYR   125       6.135  -6.262 -21.385  1.00 29.11      A   
ATOM   1991  HE1 TYR   125       6.376  -6.010 -20.363  1.00  0.00      A   
ATOM   1992  CZ  TYR   125       4.821  -6.578 -21.749  1.00 29.11      A   
ATOM   1993  OH  TYR   125       3.786  -6.565 -20.792  1.00 29.11      A   
ATOM   1994  HH  TYR   125       4.168  -6.280 -19.958  1.00  0.00      A   
ATOM   1995  CD2 TYR   125       5.550  -6.916 -24.032  1.00 29.11      A   
ATOM   1996  HD2 TYR   125       5.307  -7.169 -25.054  1.00  0.00      A   
ATOM   1997  CE2 TYR   125       4.528  -6.903 -23.074  1.00 29.11      A   
ATOM   1998  HE2 TYR   125       3.514  -7.142 -23.360  1.00  0.00      A   
ATOM   1999  C   TYR   125       7.763  -9.244 -24.832  1.00 29.11      A   
ATOM   2000  O   TYR   125       7.178  -9.846 -23.931  1.00 29.11      A   
ATOM   2001  N   LYS   126       7.655  -9.618 -26.118  1.00 33.81      A   
ATOM   2002  HN  LYS   126       8.198  -9.141 -26.805  1.00  0.00      A   
ATOM   2003  CA  LYS   126       6.714 -10.591 -26.638  1.00 33.81      A   
ATOM   2004  HA  LYS   126       5.757 -10.403 -26.173  1.00  0.00      A   
ATOM   2005  CB  LYS   126       6.556 -10.390 -28.173  1.00 33.81      A   
ATOM   2006  HB1 LYS   126       7.368 -10.937 -28.697  1.00  0.00      A   
ATOM   2007  HB2 LYS   126       5.593 -10.843 -28.494  1.00  0.00      A   
ATOM   2008  CG  LYS   126       6.632  -8.931 -28.694  1.00 33.81      A   
ATOM   2009  HG1 LYS   126       7.638  -8.511 -28.477  1.00  0.00      A   
ATOM   2010  HG2 LYS   126       6.548  -8.978 -29.801  1.00  0.00      A   
ATOM   2011  CD  LYS   126       5.554  -7.949 -28.183  1.00 33.81      A   
ATOM   2012  HD1 LYS   126       4.553  -8.337 -28.470  1.00  0.00      A   
ATOM   2013  HD2 LYS   126       5.593  -7.900 -27.074  1.00  0.00      A   
ATOM   2014  CE  LYS   126       5.749  -6.531 -28.760  1.00 33.81      A   
ATOM   2015  HE1 LYS   126       6.721  -6.103 -28.433  1.00  0.00      A   
ATOM   2016  HE2 LYS   126       5.743  -6.588 -29.870  1.00  0.00      A   
ATOM   2017  NZ  LYS   126       4.683  -5.593 -28.360  1.00 33.81      A   
ATOM   2018  HZ1 LYS   126       4.684  -4.774 -29.001  1.00  0.00      A   
ATOM   2019  HZ2 LYS   126       3.746  -6.040 -28.419  1.00  0.00      A   
ATOM   2020  HZ3 LYS   126       4.795  -5.224 -27.394  1.00  0.00      A   
ATOM   2021  C   LYS   126       7.106 -12.032 -26.301  1.00 33.81      A   
ATOM   2022  O   LYS   126       6.393 -12.976 -26.628  1.00 33.81      A   
ATOM   2023  N   ARG   127       8.282 -12.252 -25.667  1.00 41.12      A   
ATOM   2024  HN  ARG   127       8.859 -11.470 -25.447  1.00  0.00      A   
ATOM   2025  CA  ARG   127       8.718 -13.576 -25.236  1.00 41.12      A   
ATOM   2026  HA  ARG   127       7.892 -14.271 -25.263  1.00  0.00      A   
ATOM   2027  CB  ARG   127       9.874 -14.120 -26.131  1.00 41.12      A   
ATOM   2028  HB1 ARG   127      10.725 -13.406 -26.139  1.00  0.00      A   
ATOM   2029  HB2 ARG   127      10.237 -15.067 -25.678  1.00  0.00      A   
ATOM   2030  CG  ARG   127       9.472 -14.472 -27.585  1.00 41.12      A   
ATOM   2031  HG1 ARG   127      10.188 -15.232 -27.966  1.00  0.00      A   
ATOM   2032  HG2 ARG   127       8.474 -14.960 -27.559  1.00  0.00      A   
ATOM   2033  CD  ARG   127       9.475 -13.306 -28.585  1.00 41.12      A   
ATOM   2034  HD1 ARG   127       8.870 -12.440 -28.242  1.00  0.00      A   
ATOM   2035  HD2 ARG   127      10.514 -12.949 -28.746  1.00  0.00      A   
ATOM   2036  NE  ARG   127       8.937 -13.800 -29.894  1.00 41.12      A   
ATOM   2037  HE  ARG   127       9.594 -13.959 -30.632  1.00  0.00      A   
ATOM   2038  CZ  ARG   127       7.635 -13.926 -30.195  1.00 41.12      A   
ATOM   2039  NH1 ARG   127       6.662 -13.743 -29.309  1.00 41.12      A   
ATOM   2040 HH11 ARG   127       5.722 -13.918 -29.600  1.00  0.00      A   
ATOM   2041 HH12 ARG   127       6.855 -13.606 -28.338  1.00  0.00      A   
ATOM   2042  NH2 ARG   127       7.267 -14.231 -31.437  1.00 41.12      A   
ATOM   2043 HH21 ARG   127       6.292 -14.272 -31.656  1.00  0.00      A   
ATOM   2044 HH22 ARG   127       7.952 -14.299 -32.162  1.00  0.00      A   
ATOM   2045  C   ARG   127       9.203 -13.559 -23.797  1.00 41.12      A   
ATOM   2046  O   ARG   127       9.040 -14.546 -23.088  1.00 41.12      A   
ATOM   2047  N   ILE   128       9.782 -12.456 -23.271  1.00 32.14      A   
ATOM   2048  HN  ILE   128      10.001 -11.652 -23.819  1.00  0.00      A   
ATOM   2049  CA  ILE   128      10.139 -12.392 -21.858  1.00 32.14      A   
ATOM   2050  HA  ILE   128      10.611 -13.326 -21.590  1.00  0.00      A   
ATOM   2051  CB  ILE   128      11.146 -11.285 -21.524  1.00 32.14      A   
ATOM   2052  HB  ILE   128      10.739 -10.307 -21.858  1.00  0.00      A   
ATOM   2053  CG2 ILE   128      11.396 -11.231 -19.995  1.00 32.14      A   
ATOM   2054 HG21 ILE   128      12.168 -10.472 -19.747  1.00  0.00      A   
ATOM   2055 HG22 ILE   128      10.479 -10.950 -19.433  1.00  0.00      A   
ATOM   2056 HG23 ILE   128      11.753 -12.217 -19.627  1.00  0.00      A   
ATOM   2057  CG1 ILE   128      12.477 -11.539 -22.276  1.00 32.14      A   
ATOM   2058 HG11 ILE   128      12.901 -12.511 -21.944  1.00  0.00      A   
ATOM   2059 HG12 ILE   128      12.271 -11.626 -23.365  1.00  0.00      A   
ATOM   2060  CD  ILE   128      13.524 -10.435 -22.072  1.00  0.00      A   
ATOM   2061  HD1 ILE   128      14.410 -10.624 -22.715  1.00  0.00      A   
ATOM   2062  HD2 ILE   128      13.099  -9.444 -22.339  1.00  0.00      A   
ATOM   2063  HD3 ILE   128      13.874 -10.399 -21.019  1.00  0.00      A   
ATOM   2064  C   ILE   128       8.903 -12.273 -20.976  1.00 32.14      A   
ATOM   2065  O   ILE   128       8.720 -13.066 -20.053  1.00 32.14      A   
ATOM   2066  N   VAL   129       7.973 -11.337 -21.259  1.00 29.38      A   
ATOM   2067  HN  VAL   129       8.022 -10.783 -22.086  1.00  0.00      A   
ATOM   2068  CA  VAL   129       6.905 -10.989 -20.324  1.00 29.38      A   
ATOM   2069  HA  VAL   129       7.184 -11.320 -19.334  1.00  0.00      A   
ATOM   2070  CB  VAL   129       6.688  -9.486 -20.206  1.00 29.38      A   
ATOM   2071  HB  VAL   129       6.258  -9.087 -21.149  1.00  0.00      A   
ATOM   2072  CG1 VAL   129       5.732  -9.171 -19.035  1.00 29.38      A   
ATOM   2073 HG11 VAL   129       5.623  -8.072 -18.919  1.00  0.00      A   
ATOM   2074 HG12 VAL   129       4.719  -9.588 -19.217  1.00  0.00      A   
ATOM   2075 HG13 VAL   129       6.124  -9.583 -18.080  1.00  0.00      A   
ATOM   2076  CG2 VAL   129       8.051  -8.807 -19.948  1.00 29.38      A   
ATOM   2077 HG21 VAL   129       7.900  -7.728 -19.732  1.00  0.00      A   
ATOM   2078 HG22 VAL   129       8.555  -9.265 -19.071  1.00  0.00      A   
ATOM   2079 HG23 VAL   129       8.718  -8.886 -20.834  1.00  0.00      A   
ATOM   2080  C   VAL   129       5.640 -11.748 -20.682  1.00 29.38      A   
ATOM   2081  O   VAL   129       4.630 -11.214 -21.139  1.00 29.38      A   
ATOM   2082  N   THR   130       5.705 -13.079 -20.509  1.00 34.69      A   
ATOM   2083  HN  THR   130       6.557 -13.484 -20.187  1.00  0.00      A   
ATOM   2084  CA  THR   130       4.590 -13.993 -20.699  1.00 34.69      A   
ATOM   2085  HA  THR   130       4.074 -13.675 -21.593  1.00  0.00      A   
ATOM   2086  CB  THR   130       4.982 -15.436 -20.944  1.00 34.69      A   
ATOM   2087  HB  THR   130       4.080 -16.054 -21.140  1.00  0.00      A   
ATOM   2088  OG1 THR   130       5.696 -16.008 -19.859  1.00 34.69      A   
ATOM   2089  HG1 THR   130       5.546 -16.943 -20.015  1.00  0.00      A   
ATOM   2090  CG2 THR   130       5.896 -15.514 -22.172  1.00 34.69      A   
ATOM   2091 HG21 THR   130       6.157 -16.573 -22.383  1.00  0.00      A   
ATOM   2092 HG22 THR   130       5.378 -15.104 -23.065  1.00  0.00      A   
ATOM   2093 HG23 THR   130       6.836 -14.943 -22.016  1.00  0.00      A   
ATOM   2094  C   THR   130       3.570 -13.913 -19.582  1.00 34.69      A   
ATOM   2095  O   THR   130       3.881 -13.558 -18.444  1.00 34.69      A   
ATOM   2096  N   ARG   131       2.298 -14.243 -19.880  1.00 37.38      A   
ATOM   2097  HN  ARG   131       2.060 -14.562 -20.794  1.00  0.00      A   
ATOM   2098  CA  ARG   131       1.226 -14.198 -18.901  1.00 37.38      A   
ATOM   2099  HA  ARG   131       1.181 -13.188 -18.522  1.00  0.00      A   
ATOM   2100  CB  ARG   131      -0.153 -14.533 -19.543  1.00 37.38      A   
ATOM   2101  HB1 ARG   131      -0.133 -15.573 -19.933  1.00  0.00      A   
ATOM   2102  HB2 ARG   131      -0.939 -14.483 -18.759  1.00  0.00      A   
ATOM   2103  CG  ARG   131      -0.587 -13.620 -20.707  1.00 37.38      A   
ATOM   2104  HG1 ARG   131      -0.679 -12.577 -20.337  1.00  0.00      A   
ATOM   2105  HG2 ARG   131       0.190 -13.636 -21.502  1.00  0.00      A   
ATOM   2106  CD  ARG   131      -1.922 -14.065 -21.324  1.00 37.38      A   
ATOM   2107  HD1 ARG   131      -1.856 -15.109 -21.698  1.00  0.00      A   
ATOM   2108  HD2 ARG   131      -2.733 -14.018 -20.566  1.00  0.00      A   
ATOM   2109  NE  ARG   131      -2.244 -13.101 -22.427  1.00 37.38      A   
ATOM   2110  HE  ARG   131      -2.534 -12.174 -22.191  1.00  0.00      A   
ATOM   2111  CZ  ARG   131      -2.166 -13.357 -23.739  1.00 37.38      A   
ATOM   2112  NH1 ARG   131      -1.874 -14.562 -24.222  1.00 37.38      A   
ATOM   2113 HH11 ARG   131      -1.832 -14.704 -25.211  1.00  0.00      A   
ATOM   2114 HH12 ARG   131      -1.820 -15.350 -23.609  1.00  0.00      A   
ATOM   2115  NH2 ARG   131      -2.414 -12.379 -24.606  1.00 37.38      A   
ATOM   2116 HH21 ARG   131      -2.510 -12.629 -25.569  1.00  0.00      A   
ATOM   2117 HH22 ARG   131      -2.723 -11.472 -24.318  1.00  0.00      A   
ATOM   2118  C   ARG   131       1.418 -15.106 -17.683  1.00 37.38      A   
ATOM   2119  O   ARG   131       1.277 -14.578 -16.579  1.00 37.38      A   
ATOM   2120  N   PRO   132       1.777 -16.402 -17.732  1.00 30.52      A   
ATOM   2121  CD  PRO   132       1.798 -17.248 -18.930  1.00 30.52      A   
ATOM   2122  HD1 PRO   132       0.753 -17.475 -19.231  1.00  0.00      A   
ATOM   2123  HD2 PRO   132       2.345 -16.779 -19.776  1.00  0.00      A   
ATOM   2124  CA  PRO   132       1.956 -17.198 -16.521  1.00 30.52      A   
ATOM   2125  HA  PRO   132       1.088 -17.074 -15.890  1.00  0.00      A   
ATOM   2126  CB  PRO   132       2.099 -18.647 -17.010  1.00 30.52      A   
ATOM   2127  HB1 PRO   132       1.104 -19.138 -16.956  1.00  0.00      A   
ATOM   2128  HB2 PRO   132       2.822 -19.244 -16.415  1.00  0.00      A   
ATOM   2129  CG  PRO   132       2.499 -18.523 -18.478  1.00 30.52      A   
ATOM   2130  HG1 PRO   132       2.178 -19.402 -19.076  1.00  0.00      A   
ATOM   2131  HG2 PRO   132       3.600 -18.396 -18.557  1.00  0.00      A   
ATOM   2132  C   PRO   132       3.141 -16.721 -15.708  1.00 30.52      A   
ATOM   2133  O   PRO   132       3.078 -16.750 -14.485  1.00 30.52      A   
ATOM   2134  N   LYS   133       4.217 -16.235 -16.348  1.00 27.08      A   
ATOM   2135  HN  LYS   133       4.230 -16.238 -17.345  1.00  0.00      A   
ATOM   2136  CA  LYS   133       5.360 -15.650 -15.672  1.00 27.08      A   
ATOM   2137  HA  LYS   133       5.762 -16.379 -14.983  1.00  0.00      A   
ATOM   2138  CB  LYS   133       6.404 -15.288 -16.753  1.00 27.08      A   
ATOM   2139  HB1 LYS   133       6.553 -16.207 -17.360  1.00  0.00      A   
ATOM   2140  HB2 LYS   133       5.995 -14.512 -17.435  1.00  0.00      A   
ATOM   2141  CG  LYS   133       7.748 -14.824 -16.185  1.00 27.08      A   
ATOM   2142  HG1 LYS   133       7.614 -13.861 -15.648  1.00  0.00      A   
ATOM   2143  HG2 LYS   133       8.072 -15.564 -15.422  1.00  0.00      A   
ATOM   2144  CD  LYS   133       8.872 -14.651 -17.224  1.00 27.08      A   
ATOM   2145  HD1 LYS   133       8.686 -13.723 -17.806  1.00  0.00      A   
ATOM   2146  HD2 LYS   133       9.805 -14.473 -16.648  1.00  0.00      A   
ATOM   2147  CE  LYS   133       9.167 -15.849 -18.146  1.00 27.08      A   
ATOM   2148  HE1 LYS   133      10.249 -15.840 -18.395  1.00  0.00      A   
ATOM   2149  HE2 LYS   133       8.919 -16.816 -17.658  1.00  0.00      A   
ATOM   2150  NZ  LYS   133       8.444 -15.748 -19.428  1.00 27.08      A   
ATOM   2151  HZ1 LYS   133       8.842 -16.387 -20.145  1.00  0.00      A   
ATOM   2152  HZ2 LYS   133       7.426 -15.943 -19.338  1.00  0.00      A   
ATOM   2153  HZ3 LYS   133       8.554 -14.777 -19.785  1.00  0.00      A   
ATOM   2154  C   LYS   133       5.019 -14.398 -14.879  1.00 27.08      A   
ATOM   2155  O   LYS   133       5.426 -14.240 -13.730  1.00 27.08      A   
ATOM   2156  N   ALA   134       4.218 -13.488 -15.472  1.00 26.49      A   
ATOM   2157  HN  ALA   134       3.934 -13.617 -16.419  1.00  0.00      A   
ATOM   2158  CA  ALA   134       3.702 -12.311 -14.806  1.00 26.49      A   
ATOM   2159  HA  ALA   134       4.538 -11.761 -14.399  1.00  0.00      A   
ATOM   2160  CB  ALA   134       2.959 -11.437 -15.836  1.00 26.49      A   
ATOM   2161  HB1 ALA   134       3.643 -11.179 -16.673  1.00  0.00      A   
ATOM   2162  HB2 ALA   134       2.091 -11.983 -16.265  1.00  0.00      A   
ATOM   2163  HB3 ALA   134       2.601 -10.491 -15.377  1.00  0.00      A   
ATOM   2164  C   ALA   134       2.781 -12.652 -13.638  1.00 26.49      A   
ATOM   2165  O   ALA   134       2.897 -12.078 -12.559  1.00 26.49      A   
ATOM   2166  N   VAL   135       1.869 -13.635 -13.806  1.00 24.82      A   
ATOM   2167  HN  VAL   135       1.770 -14.081 -14.693  1.00  0.00      A   
ATOM   2168  CA  VAL   135       1.019 -14.136 -12.729  1.00 24.82      A   
ATOM   2169  HA  VAL   135       0.492 -13.298 -12.296  1.00  0.00      A   
ATOM   2170  CB  VAL   135      -0.003 -15.132 -13.253  1.00 24.82      A   
ATOM   2171  HB  VAL   135       0.515 -15.945 -13.806  1.00  0.00      A   
ATOM   2172  CG1 VAL   135      -0.837 -15.748 -12.111  1.00 24.82      A   
ATOM   2173 HG11 VAL   135      -1.660 -16.356 -12.542  1.00  0.00      A   
ATOM   2174 HG12 VAL   135      -0.224 -16.411 -11.464  1.00  0.00      A   
ATOM   2175 HG13 VAL   135      -1.287 -14.952 -11.481  1.00  0.00      A   
ATOM   2176  CG2 VAL   135      -0.943 -14.389 -14.214  1.00 24.82      A   
ATOM   2177 HG21 VAL   135      -1.669 -15.109 -14.649  1.00  0.00      A   
ATOM   2178 HG22 VAL   135      -1.513 -13.604 -13.672  1.00  0.00      A   
ATOM   2179 HG23 VAL   135      -0.400 -13.904 -15.054  1.00  0.00      A   
ATOM   2180  C   VAL   135       1.838 -14.755 -11.603  1.00 24.82      A   
ATOM   2181  O   VAL   135       1.652 -14.406 -10.440  1.00 24.82      A   
ATOM   2182  N   VAL   136       2.830 -15.628 -11.906  1.00 24.02      A   
ATOM   2183  HN  VAL   136       2.969 -15.939 -12.843  1.00  0.00      A   
ATOM   2184  CA  VAL   136       3.701 -16.209 -10.888  1.00 24.02      A   
ATOM   2185  HA  VAL   136       3.042 -16.599 -10.127  1.00  0.00      A   
ATOM   2186  CB  VAL   136       4.506 -17.412 -11.351  1.00 24.02      A   
ATOM   2187  HB  VAL   136       5.142 -17.127 -12.216  1.00  0.00      A   
ATOM   2188  CG1 VAL   136       5.369 -17.961 -10.195  1.00 24.02      A   
ATOM   2189 HG11 VAL   136       5.917 -18.867 -10.532  1.00  0.00      A   
ATOM   2190 HG12 VAL   136       6.121 -17.221  -9.846  1.00  0.00      A   
ATOM   2191 HG13 VAL   136       4.727 -18.241  -9.333  1.00  0.00      A   
ATOM   2192  CG2 VAL   136       3.526 -18.524 -11.773  1.00 24.02      A   
ATOM   2193 HG21 VAL   136       4.090 -19.423 -12.101  1.00  0.00      A   
ATOM   2194 HG22 VAL   136       2.875 -18.816 -10.921  1.00  0.00      A   
ATOM   2195 HG23 VAL   136       2.874 -18.208 -12.615  1.00  0.00      A   
ATOM   2196  C   VAL   136       4.528 -15.162 -10.153  1.00 24.02      A   
ATOM   2197  O   VAL   136       4.650 -15.204  -8.931  1.00 24.02      A   
ATOM   2198  N   ALA   137       5.066 -14.149 -10.857  1.00 22.58      A   
ATOM   2199  HN  ALA   137       4.993 -14.131 -11.851  1.00  0.00      A   
ATOM   2200  CA  ALA   137       5.768 -13.044 -10.235  1.00 22.58      A   
ATOM   2201  HA  ALA   137       6.564 -13.460  -9.635  1.00  0.00      A   
ATOM   2202  CB  ALA   137       6.383 -12.172 -11.344  1.00 22.58      A   
ATOM   2203  HB1 ALA   137       6.978 -12.806 -12.035  1.00  0.00      A   
ATOM   2204  HB2 ALA   137       5.591 -11.664 -11.936  1.00  0.00      A   
ATOM   2205  HB3 ALA   137       7.060 -11.410 -10.903  1.00  0.00      A   
ATOM   2206  C   ALA   137       4.921 -12.188  -9.294  1.00 22.58      A   
ATOM   2207  O   ALA   137       5.344 -11.877  -8.182  1.00 22.58      A   
ATOM   2208  N   PHE   138       3.681 -11.825  -9.688  1.00 20.93      A   
ATOM   2209  HN  PHE   138       3.362 -12.053 -10.604  1.00  0.00      A   
ATOM   2210  CA  PHE   138       2.736 -11.147  -8.810  1.00 20.93      A   
ATOM   2211  HA  PHE   138       3.241 -10.298  -8.374  1.00  0.00      A   
ATOM   2212  CB  PHE   138       1.482 -10.663  -9.594  1.00 20.93      A   
ATOM   2213  HB1 PHE   138       1.266 -11.348 -10.441  1.00  0.00      A   
ATOM   2214  HB2 PHE   138       0.586 -10.627  -8.938  1.00  0.00      A   
ATOM   2215  CG  PHE   138       1.689  -9.262 -10.113  1.00 20.93      A   
ATOM   2216  CD1 PHE   138       2.077  -9.005 -11.439  1.00 20.93      A   
ATOM   2217  HD1 PHE   138       2.241  -9.829 -12.118  1.00  0.00      A   
ATOM   2218  CE1 PHE   138       2.260  -7.692 -11.894  1.00 20.93      A   
ATOM   2219  HE1 PHE   138       2.567  -7.509 -12.913  1.00  0.00      A   
ATOM   2220  CZ  PHE   138       2.051  -6.616 -11.022  1.00 20.93      A   
ATOM   2221  HZ  PHE   138       2.202  -5.603 -11.365  1.00  0.00      A   
ATOM   2222  CD2 PHE   138       1.481  -8.172  -9.251  1.00 20.93      A   
ATOM   2223  HD2 PHE   138       1.172  -8.350  -8.232  1.00  0.00      A   
ATOM   2224  CE2 PHE   138       1.659  -6.858  -9.700  1.00 20.93      A   
ATOM   2225  HE2 PHE   138       1.486  -6.036  -9.021  1.00  0.00      A   
ATOM   2226  C   PHE   138       2.311 -12.000  -7.618  1.00 20.93      A   
ATOM   2227  O   PHE   138       2.280 -11.521  -6.487  1.00 20.93      A   
ATOM   2228  N   CYS   139       2.017 -13.302  -7.816  1.00 19.82      A   
ATOM   2229  HN  CYS   139       1.985 -13.679  -8.739  1.00  0.00      A   
ATOM   2230  CA  CYS   139       1.701 -14.218  -6.727  1.00 19.82      A   
ATOM   2231  HA  CYS   139       0.888 -13.788  -6.161  1.00  0.00      A   
ATOM   2232  CB  CYS   139       1.255 -15.606  -7.254  1.00 19.82      A   
ATOM   2233  HB1 CYS   139       2.047 -16.008  -7.921  1.00  0.00      A   
ATOM   2234  HB2 CYS   139       1.145 -16.306  -6.398  1.00  0.00      A   
ATOM   2235  SG  CYS   139      -0.333 -15.510  -8.147  1.00 19.82      A   
ATOM   2236  HG1 CYS   139      -0.414 -16.797  -8.449  1.00  0.00      A   
ATOM   2237  C   CYS   139       2.846 -14.403  -5.741  1.00 19.82      A   
ATOM   2238  O   CYS   139       2.639 -14.380  -4.533  1.00 19.82      A   
ATOM   2239  N   LEU   140       4.095 -14.546  -6.225  1.00 18.26      A   
ATOM   2240  HN  LEU   140       4.241 -14.609  -7.209  1.00  0.00      A   
ATOM   2241  CA  LEU   140       5.297 -14.595  -5.406  1.00 18.26      A   
ATOM   2242  HA  LEU   140       5.174 -15.381  -4.676  1.00  0.00      A   
ATOM   2243  CB  LEU   140       6.498 -14.934  -6.325  1.00 18.26      A   
ATOM   2244  HB1 LEU   140       6.238 -15.880  -6.846  1.00  0.00      A   
ATOM   2245  HB2 LEU   140       6.601 -14.158  -7.113  1.00  0.00      A   
ATOM   2246  CG  LEU   140       7.857 -15.137  -5.624  1.00 18.26      A   
ATOM   2247  HG  LEU   140       7.671 -15.398  -4.561  1.00  0.00      A   
ATOM   2248  CD1 LEU   140       8.621 -16.304  -6.267  1.00 18.26      A   
ATOM   2249 HD11 LEU   140       9.592 -16.459  -5.750  1.00  0.00      A   
ATOM   2250 HD12 LEU   140       8.030 -17.242  -6.195  1.00  0.00      A   
ATOM   2251 HD13 LEU   140       8.819 -16.090  -7.339  1.00  0.00      A   
ATOM   2252  CD2 LEU   140       8.722 -13.868  -5.674  1.00 18.26      A   
ATOM   2253 HD21 LEU   140       9.695 -14.047  -5.170  1.00  0.00      A   
ATOM   2254 HD22 LEU   140       8.920 -13.574  -6.727  1.00  0.00      A   
ATOM   2255 HD23 LEU   140       8.215 -13.022  -5.162  1.00  0.00      A   
ATOM   2256  C   LEU   140       5.535 -13.309  -4.623  1.00 18.26      A   
ATOM   2257  O   LEU   140       5.875 -13.331  -3.443  1.00 18.26      A   
ATOM   2258  N   MET   141       5.309 -12.134  -5.245  1.00 20.19      A   
ATOM   2259  HN  MET   141       5.087 -12.119  -6.217  1.00  0.00      A   
ATOM   2260  CA  MET   141       5.349 -10.846  -4.571  1.00 20.19      A   
ATOM   2261  HA  MET   141       6.321 -10.738  -4.112  1.00  0.00      A   
ATOM   2262  CB  MET   141       5.157  -9.734  -5.637  1.00 20.19      A   
ATOM   2263  HB1 MET   141       5.933  -9.897  -6.415  1.00  0.00      A   
ATOM   2264  HB2 MET   141       4.177  -9.874  -6.140  1.00  0.00      A   
ATOM   2265  CG  MET   141       5.295  -8.278  -5.145  1.00 20.19      A   
ATOM   2266  HG1 MET   141       6.179  -8.218  -4.474  1.00  0.00      A   
ATOM   2267  HG2 MET   141       5.521  -7.646  -6.030  1.00  0.00      A   
ATOM   2268  SD  MET   141       3.839  -7.571  -4.308  1.00 20.19      A   
ATOM   2269  CE  MET   141       2.687  -7.560  -5.710  1.00 20.19      A   
ATOM   2270  HE1 MET   141       1.738  -7.056  -5.428  1.00  0.00      A   
ATOM   2271  HE2 MET   141       3.114  -7.019  -6.582  1.00  0.00      A   
ATOM   2272  HE3 MET   141       2.427  -8.592  -6.029  1.00  0.00      A   
ATOM   2273  C   MET   141       4.318 -10.743  -3.447  1.00 20.19      A   
ATOM   2274  O   MET   141       4.638 -10.339  -2.329  1.00 20.19      A   
ATOM   2275  N   TRP   142       3.066 -11.186  -3.692  1.00 19.06      A   
ATOM   2276  HN  TRP   142       2.809 -11.458  -4.616  1.00  0.00      A   
ATOM   2277  CA  TRP   142       2.041 -11.297  -2.667  1.00 19.06      A   
ATOM   2278  HA  TRP   142       1.972 -10.337  -2.178  1.00  0.00      A   
ATOM   2279  CB  TRP   142       0.656 -11.637  -3.274  1.00 19.06      A   
ATOM   2280  HB1 TRP   142       0.790 -12.331  -4.131  1.00  0.00      A   
ATOM   2281  HB2 TRP   142       0.019 -12.144  -2.518  1.00  0.00      A   
ATOM   2282  CG  TRP   142      -0.116 -10.404  -3.712  1.00 19.06      A   
ATOM   2283  CD1 TRP   142      -0.204  -9.814  -4.941  1.00 19.06      A   
ATOM   2284  HD1 TRP   142       0.292 -10.171  -5.831  1.00  0.00      A   
ATOM   2285  NE1 TRP   142      -1.001  -8.691  -4.874  1.00 19.06      A   
ATOM   2286  HE1 TRP   142      -1.080  -8.008  -5.567  1.00  0.00      A   
ATOM   2287  CE2 TRP   142      -1.449  -8.545  -3.582  1.00 19.06      A   
ATOM   2288  CD2 TRP   142      -0.899  -9.594  -2.815  1.00 19.06      A   
ATOM   2289  CE3 TRP   142      -1.152  -9.695  -1.447  1.00 19.06      A   
ATOM   2290  HE3 TRP   142      -0.725 -10.483  -0.844  1.00  0.00      A   
ATOM   2291  CZ3 TRP   142      -1.975  -8.723  -0.857  1.00 19.06      A   
ATOM   2292  HZ3 TRP   142      -2.180  -8.769   0.203  1.00  0.00      A   
ATOM   2293  CZ2 TRP   142      -2.272  -7.590  -2.999  1.00 19.06      A   
ATOM   2294  HZ2 TRP   142      -2.695  -6.784  -3.580  1.00  0.00      A   
ATOM   2295  CH2 TRP   142      -2.531  -7.687  -1.623  1.00 19.06      A   
ATOM   2296  HH2 TRP   142      -3.161  -6.949  -1.148  1.00  0.00      A   
ATOM   2297  C   TRP   142       2.384 -12.278  -1.550  1.00 19.06      A   
ATOM   2298  O   TRP   142       2.177 -11.972  -0.378  1.00 19.06      A   
ATOM   2299  N   THR   143       2.951 -13.470  -1.846  1.00 19.13      A   
ATOM   2300  HN  THR   143       3.085 -13.755  -2.792  1.00  0.00      A   
ATOM   2301  CA  THR   143       3.407 -14.379  -0.791  1.00 19.13      A   
ATOM   2302  HA  THR   143       2.578 -14.465  -0.104  1.00  0.00      A   
ATOM   2303  CB  THR   143       3.717 -15.829  -1.167  1.00 19.13      A   
ATOM   2304  HB  THR   143       3.929 -16.402  -0.239  1.00  0.00      A   
ATOM   2305  OG1 THR   143       4.826 -15.958  -2.044  1.00 19.13      A   
ATOM   2306  HG1 THR   143       4.726 -16.824  -2.444  1.00  0.00      A   
ATOM   2307  CG2 THR   143       2.499 -16.467  -1.846  1.00 19.13      A   
ATOM   2308 HG21 THR   143       2.677 -17.545  -2.046  1.00  0.00      A   
ATOM   2309 HG22 THR   143       1.611 -16.384  -1.183  1.00  0.00      A   
ATOM   2310 HG23 THR   143       2.261 -15.962  -2.807  1.00  0.00      A   
ATOM   2311  C   THR   143       4.537 -13.813   0.044  1.00 19.13      A   
ATOM   2312  O   THR   143       4.555 -14.000   1.255  1.00 19.13      A   
ATOM   2313  N   ILE   144       5.510 -13.083  -0.542  1.00 18.20      A   
ATOM   2314  HN  ILE   144       5.542 -13.007  -1.536  1.00  0.00      A   
ATOM   2315  CA  ILE   144       6.522 -12.347   0.220  1.00 18.20      A   
ATOM   2316  HA  ILE   144       6.998 -13.039   0.898  1.00  0.00      A   
ATOM   2317  CB  ILE   144       7.610 -11.763  -0.687  1.00 18.20      A   
ATOM   2318  HB  ILE   144       7.122 -11.176  -1.494  1.00  0.00      A   
ATOM   2319  CG2 ILE   144       8.554 -10.826   0.108  1.00 18.20      A   
ATOM   2320 HG21 ILE   144       9.374 -10.451  -0.541  1.00  0.00      A   
ATOM   2321 HG22 ILE   144       8.017  -9.935   0.496  1.00  0.00      A   
ATOM   2322 HG23 ILE   144       9.006 -11.369   0.966  1.00  0.00      A   
ATOM   2323  CG1 ILE   144       8.412 -12.917  -1.338  1.00 18.20      A   
ATOM   2324 HG11 ILE   144       8.949 -13.476  -0.542  1.00  0.00      A   
ATOM   2325 HG12 ILE   144       7.708 -13.631  -1.816  1.00  0.00      A   
ATOM   2326  CD  ILE   144       9.406 -12.448  -2.407  1.00  0.00      A   
ATOM   2327  HD1 ILE   144       9.865 -13.320  -2.919  1.00  0.00      A   
ATOM   2328  HD2 ILE   144       8.881 -11.836  -3.172  1.00  0.00      A   
ATOM   2329  HD3 ILE   144      10.220 -11.835  -1.964  1.00  0.00      A   
ATOM   2330  C   ILE   144       5.895 -11.268   1.097  1.00 18.20      A   
ATOM   2331  O   ILE   144       6.222 -11.157   2.278  1.00 18.20      A   
ATOM   2332  N   ALA   145       4.924 -10.490   0.567  1.00 19.17      A   
ATOM   2333  HN  ALA   145       4.688 -10.572  -0.398  1.00  0.00      A   
ATOM   2334  CA  ALA   145       4.213  -9.471   1.319  1.00 19.17      A   
ATOM   2335  HA  ALA   145       4.945  -8.773   1.698  1.00  0.00      A   
ATOM   2336  CB  ALA   145       3.235  -8.724   0.387  1.00 19.17      A   
ATOM   2337  HB1 ALA   145       3.788  -8.294  -0.476  1.00  0.00      A   
ATOM   2338  HB2 ALA   145       2.462  -9.415  -0.011  1.00  0.00      A   
ATOM   2339  HB3 ALA   145       2.726  -7.895   0.924  1.00  0.00      A   
ATOM   2340  C   ALA   145       3.466 -10.020   2.538  1.00 19.17      A   
ATOM   2341  O   ALA   145       3.555  -9.484   3.641  1.00 19.17      A   
ATOM   2342  N   ILE   146       2.750 -11.149   2.371  1.00 20.38      A   
ATOM   2343  HN  ILE   146       2.658 -11.528   1.454  1.00  0.00      A   
ATOM   2344  CA  ILE   146       2.090 -11.873   3.450  1.00 20.38      A   
ATOM   2345  HA  ILE   146       1.515 -11.159   4.021  1.00  0.00      A   
ATOM   2346  CB  ILE   146       1.119 -12.904   2.872  1.00 20.38      A   
ATOM   2347  HB  ILE   146       1.678 -13.541   2.153  1.00  0.00      A   
ATOM   2348  CG2 ILE   146       0.521 -13.795   3.986  1.00 20.38      A   
ATOM   2349 HG21 ILE   146      -0.251 -14.480   3.575  1.00  0.00      A   
ATOM   2350 HG22 ILE   146       1.299 -14.421   4.473  1.00  0.00      A   
ATOM   2351 HG23 ILE   146       0.042 -13.164   4.765  1.00  0.00      A   
ATOM   2352  CG1 ILE   146      -0.005 -12.169   2.093  1.00 20.38      A   
ATOM   2353 HG11 ILE   146      -0.661 -11.646   2.821  1.00  0.00      A   
ATOM   2354 HG12 ILE   146       0.438 -11.391   1.435  1.00  0.00      A   
ATOM   2355  CD  ILE   146      -0.847 -13.093   1.206  1.00  0.00      A   
ATOM   2356  HD1 ILE   146      -1.594 -12.502   0.634  1.00  0.00      A   
ATOM   2357  HD2 ILE   146      -0.198 -13.627   0.480  1.00  0.00      A   
ATOM   2358  HD3 ILE   146      -1.390 -13.845   1.817  1.00  0.00      A   
ATOM   2359  C   ILE   146       3.072 -12.495   4.437  1.00 20.38      A   
ATOM   2360  O   ILE   146       2.883 -12.389   5.646  1.00 20.38      A   
ATOM   2361  N   VAL   147       4.170 -13.130   3.965  1.00 22.42      A   
ATOM   2362  HN  VAL   147       4.314 -13.224   2.983  1.00  0.00      A   
ATOM   2363  CA  VAL   147       5.188 -13.736   4.823  1.00 22.42      A   
ATOM   2364  HA  VAL   147       4.678 -14.405   5.500  1.00  0.00      A   
ATOM   2365  CB  VAL   147       6.191 -14.580   4.028  1.00 22.42      A   
ATOM   2366  HB  VAL   147       6.504 -14.010   3.127  1.00  0.00      A   
ATOM   2367  CG1 VAL   147       7.449 -14.951   4.844  1.00 22.42      A   
ATOM   2368 HG11 VAL   147       8.082 -15.656   4.265  1.00  0.00      A   
ATOM   2369 HG12 VAL   147       8.063 -14.054   5.075  1.00  0.00      A   
ATOM   2370 HG13 VAL   147       7.161 -15.440   5.799  1.00  0.00      A   
ATOM   2371  CG2 VAL   147       5.483 -15.882   3.597  1.00 22.42      A   
ATOM   2372 HG21 VAL   147       6.155 -16.490   2.954  1.00  0.00      A   
ATOM   2373 HG22 VAL   147       5.216 -16.485   4.491  1.00  0.00      A   
ATOM   2374 HG23 VAL   147       4.551 -15.669   3.033  1.00  0.00      A   
ATOM   2375  C   VAL   147       5.883 -12.732   5.724  1.00 22.42      A   
ATOM   2376  O   VAL   147       6.054 -13.002   6.909  1.00 22.42      A   
ATOM   2377  N   ILE   148       6.252 -11.531   5.221  1.00 24.41      A   
ATOM   2378  HN  ILE   148       6.132 -11.330   4.252  1.00  0.00      A   
ATOM   2379  CA  ILE   148       6.794 -10.464   6.062  1.00 24.41      A   
ATOM   2380  HA  ILE   148       7.627 -10.869   6.617  1.00  0.00      A   
ATOM   2381  CB  ILE   148       7.304  -9.278   5.235  1.00 24.41      A   
ATOM   2382  HB  ILE   148       6.480  -8.918   4.582  1.00  0.00      A   
ATOM   2383  CG2 ILE   148       7.746  -8.117   6.162  1.00 24.41      A   
ATOM   2384 HG21 ILE   148       8.175  -7.281   5.569  1.00  0.00      A   
ATOM   2385 HG22 ILE   148       6.890  -7.699   6.735  1.00  0.00      A   
ATOM   2386 HG23 ILE   148       8.513  -8.467   6.885  1.00  0.00      A   
ATOM   2387  CG1 ILE   148       8.477  -9.731   4.329  1.00 24.41      A   
ATOM   2388 HG11 ILE   148       9.340 -10.009   4.971  1.00  0.00      A   
ATOM   2389 HG12 ILE   148       8.178 -10.640   3.766  1.00  0.00      A   
ATOM   2390  CD  ILE   148       8.913  -8.670   3.310  1.00  0.00      A   
ATOM   2391  HD1 ILE   148       9.697  -9.079   2.637  1.00  0.00      A   
ATOM   2392  HD2 ILE   148       8.047  -8.358   2.688  1.00  0.00      A   
ATOM   2393  HD3 ILE   148       9.326  -7.771   3.816  1.00  0.00      A   
ATOM   2394  C   ILE   148       5.776 -10.000   7.106  1.00 24.41      A   
ATOM   2395  O   ILE   148       6.083  -9.895   8.293  1.00 24.41      A   
ATOM   2396  N   ALA   149       4.513  -9.788   6.688  1.00 26.34      A   
ATOM   2397  HN  ALA   149       4.282  -9.911   5.726  1.00  0.00      A   
ATOM   2398  CA  ALA   149       3.434  -9.298   7.521  1.00 26.34      A   
ATOM   2399  HA  ALA   149       3.737  -8.341   7.919  1.00  0.00      A   
ATOM   2400  CB  ALA   149       2.190  -9.100   6.643  1.00 26.34      A   
ATOM   2401  HB1 ALA   149       2.424  -8.393   5.819  1.00  0.00      A   
ATOM   2402  HB2 ALA   149       1.862 -10.063   6.196  1.00  0.00      A   
ATOM   2403  HB3 ALA   149       1.353  -8.675   7.237  1.00  0.00      A   
ATOM   2404  C   ALA   149       3.066 -10.169   8.723  1.00 26.34      A   
ATOM   2405  O   ALA   149       2.703  -9.666   9.786  1.00 26.34      A   
ATOM   2406  N   VAL   150       3.142 -11.510   8.600  1.00 31.82      A   
ATOM   2407  HN  VAL   150       3.400 -11.915   7.726  1.00  0.00      A   
ATOM   2408  CA  VAL   150       2.711 -12.408   9.666  1.00 31.82      A   
ATOM   2409  HA  VAL   150       1.961 -11.905  10.258  1.00  0.00      A   
ATOM   2410  CB  VAL   150       2.073 -13.696   9.143  1.00 31.82      A   
ATOM   2411  HB  VAL   150       1.758 -14.322  10.005  1.00  0.00      A   
ATOM   2412  CG1 VAL   150       0.806 -13.338   8.341  1.00 31.82      A   
ATOM   2413 HG11 VAL   150       0.291 -14.264   8.005  1.00  0.00      A   
ATOM   2414 HG12 VAL   150       0.102 -12.746   8.964  1.00  0.00      A   
ATOM   2415 HG13 VAL   150       1.067 -12.742   7.440  1.00  0.00      A   
ATOM   2416  CG2 VAL   150       3.064 -14.514   8.289  1.00 31.82      A   
ATOM   2417 HG21 VAL   150       2.576 -15.443   7.923  1.00  0.00      A   
ATOM   2418 HG22 VAL   150       3.401 -13.932   7.405  1.00  0.00      A   
ATOM   2419 HG23 VAL   150       3.966 -14.800   8.871  1.00  0.00      A   
ATOM   2420  C   VAL   150       3.832 -12.770  10.631  1.00 31.82      A   
ATOM   2421  O   VAL   150       3.615 -13.490  11.604  1.00 31.82      A   
ATOM   2422  N   LEU   151       5.057 -12.234  10.456  1.00 36.43      A   
ATOM   2423  HN  LEU   151       5.243 -11.649   9.671  1.00  0.00      A   
ATOM   2424  CA  LEU   151       6.155 -12.465  11.386  1.00 36.43      A   
ATOM   2425  HA  LEU   151       6.290 -13.536  11.428  1.00  0.00      A   
ATOM   2426  CB  LEU   151       7.491 -11.855  10.901  1.00 36.43      A   
ATOM   2427  HB1 LEU   151       7.370 -10.756  10.792  1.00  0.00      A   
ATOM   2428  HB2 LEU   151       8.270 -12.046  11.670  1.00  0.00      A   
ATOM   2429  CG  LEU   151       8.012 -12.423   9.565  1.00 36.43      A   
ATOM   2430  HG  LEU   151       7.225 -12.250   8.801  1.00  0.00      A   
ATOM   2431  CD1 LEU   151       9.266 -11.667   9.101  1.00 36.43      A   
ATOM   2432 HD11 LEU   151       9.573 -12.018   8.093  1.00  0.00      A   
ATOM   2433 HD12 LEU   151       9.058 -10.577   9.045  1.00  0.00      A   
ATOM   2434 HD13 LEU   151      10.105 -11.840   9.808  1.00  0.00      A   
ATOM   2435  CD2 LEU   151       8.302 -13.932   9.625  1.00 36.43      A   
ATOM   2436 HD21 LEU   151       8.709 -14.275   8.649  1.00  0.00      A   
ATOM   2437 HD22 LEU   151       9.047 -14.154  10.419  1.00  0.00      A   
ATOM   2438 HD23 LEU   151       7.374 -14.508   9.826  1.00  0.00      A   
ATOM   2439  C   LEU   151       5.901 -12.058  12.843  1.00 36.43      A   
ATOM   2440  O   LEU   151       6.299 -12.832  13.720  1.00 36.43      A   
ATOM   2441  N   PRO   152       5.248 -10.957  13.235  1.00 41.83      A   
ATOM   2442  CD  PRO   152       5.064  -9.742  12.434  1.00 41.83      A   
ATOM   2443  HD1 PRO   152       6.016  -9.171  12.426  1.00  0.00      A   
ATOM   2444  HD2 PRO   152       4.740  -9.943  11.390  1.00  0.00      A   
ATOM   2445  CA  PRO   152       4.875 -10.731  14.629  1.00 41.83      A   
ATOM   2446  HA  PRO   152       5.775 -10.799  15.222  1.00  0.00      A   
ATOM   2447  CB  PRO   152       4.305  -9.302  14.655  1.00 41.83      A   
ATOM   2448  HB1 PRO   152       5.097  -8.612  15.017  1.00  0.00      A   
ATOM   2449  HB2 PRO   152       3.415  -9.201  15.313  1.00  0.00      A   
ATOM   2450  CG  PRO   152       3.988  -8.971  13.194  1.00 41.83      A   
ATOM   2451  HG1 PRO   152       4.023  -7.881  12.979  1.00  0.00      A   
ATOM   2452  HG2 PRO   152       2.989  -9.368  12.915  1.00  0.00      A   
ATOM   2453  C   PRO   152       3.931 -11.770  15.219  1.00 41.83      A   
ATOM   2454  O   PRO   152       4.000 -12.022  16.421  1.00 41.83      A   
ATOM   2455  N   LEU   153       3.050 -12.396  14.416  1.00 44.25      A   
ATOM   2456  HN  LEU   153       3.032 -12.185  13.442  1.00  0.00      A   
ATOM   2457  CA  LEU   153       2.129 -13.434  14.862  1.00 44.25      A   
ATOM   2458  HA  LEU   153       1.677 -13.125  15.793  1.00  0.00      A   
ATOM   2459  CB  LEU   153       1.033 -13.635  13.797  1.00 44.25      A   
ATOM   2460  HB1 LEU   153       1.515 -13.844  12.818  1.00  0.00      A   
ATOM   2461  HB2 LEU   153       0.413 -14.520  14.056  1.00  0.00      A   
ATOM   2462  CG  LEU   153       0.101 -12.418  13.648  1.00 44.25      A   
ATOM   2463  HG  LEU   153       0.696 -11.487  13.760  1.00  0.00      A   
ATOM   2464  CD1 LEU   153      -0.532 -12.376  12.253  1.00 44.25      A   
ATOM   2465 HD11 LEU   153      -1.194 -11.489  12.161  1.00  0.00      A   
ATOM   2466 HD12 LEU   153       0.254 -12.307  11.471  1.00  0.00      A   
ATOM   2467 HD13 LEU   153      -1.128 -13.295  12.067  1.00  0.00      A   
ATOM   2468  CD2 LEU   153      -0.985 -12.432  14.732  1.00 44.25      A   
ATOM   2469 HD21 LEU   153      -1.683 -11.581  14.583  1.00  0.00      A   
ATOM   2470 HD22 LEU   153      -1.572 -13.374  14.681  1.00  0.00      A   
ATOM   2471 HD23 LEU   153      -0.536 -12.349  15.745  1.00  0.00      A   
ATOM   2472  C   LEU   153       2.830 -14.763  15.132  1.00 44.25      A   
ATOM   2473  O   LEU   153       2.404 -15.561  15.964  1.00 44.25      A   
ATOM   2474  N   LEU   154       3.969 -14.994  14.455  1.00 44.36      A   
ATOM   2475  HN  LEU   154       4.236 -14.350  13.742  1.00  0.00      A   
ATOM   2476  CA  LEU   154       4.799 -16.186  14.562  1.00 44.36      A   
ATOM   2477  HA  LEU   154       4.227 -17.037  14.901  1.00  0.00      A   
ATOM   2478  CB  LEU   154       5.408 -16.448  13.166  1.00 44.36      A   
ATOM   2479  HB1 LEU   154       5.690 -15.468  12.724  1.00  0.00      A   
ATOM   2480  HB2 LEU   154       6.343 -17.038  13.275  1.00  0.00      A   
ATOM   2481  CG  LEU   154       4.511 -17.208  12.152  1.00 44.36      A   
ATOM   2482  HG  LEU   154       4.632 -18.292  12.362  1.00  0.00      A   
ATOM   2483  CD1 LEU   154       3.002 -16.911  12.205  1.00 44.36      A   
ATOM   2484 HD11 LEU   154       2.470 -17.501  11.428  1.00  0.00      A   
ATOM   2485 HD12 LEU   154       2.576 -17.183  13.194  1.00  0.00      A   
ATOM   2486 HD13 LEU   154       2.811 -15.834  12.013  1.00  0.00      A   
ATOM   2487  CD2 LEU   154       5.020 -16.916  10.736  1.00 44.36      A   
ATOM   2488 HD21 LEU   154       4.487 -17.540   9.987  1.00  0.00      A   
ATOM   2489 HD22 LEU   154       4.853 -15.846  10.492  1.00  0.00      A   
ATOM   2490 HD23 LEU   154       6.111 -17.115  10.668  1.00  0.00      A   
ATOM   2491  C   LEU   154       5.910 -15.930  15.583  1.00 44.36      A   
ATOM   2492  O   LEU   154       6.725 -16.796  15.887  1.00 44.36      A   
ATOM   2493  N   GLY   155       5.946 -14.724  16.193  1.00 50.81      A   
ATOM   2494  HN  GLY   155       5.303 -14.024  15.894  1.00  0.00      A   
ATOM   2495  CA  GLY   155       6.706 -14.494  17.415  1.00 50.81      A   
ATOM   2496  HA1 GLY   155       7.315 -15.354  17.652  1.00  0.00      A   
ATOM   2497  HA2 GLY   155       5.977 -14.289  18.185  1.00  0.00      A   
ATOM   2498  C   GLY   155       7.630 -13.329  17.409  1.00 50.81      A   
ATOM   2499  O   GLY   155       8.267 -13.070  18.425  1.00 50.81      A   
ATOM   2500  N   TRP   156       7.739 -12.562  16.307  1.00 48.20      A   
ATOM   2501  HN  TRP   156       7.261 -12.797  15.464  1.00  0.00      A   
ATOM   2502  CA  TRP   156       8.515 -11.327  16.308  1.00 48.20      A   
ATOM   2503  HA  TRP   156       9.394 -11.479  16.916  1.00  0.00      A   
ATOM   2504  CB  TRP   156       8.983 -10.935  14.875  1.00 48.20      A   
ATOM   2505  HB1 TRP   156       9.295 -11.865  14.353  1.00  0.00      A   
ATOM   2506  HB2 TRP   156       8.131 -10.522  14.295  1.00  0.00      A   
ATOM   2507  CG  TRP   156      10.159  -9.958  14.773  1.00 48.20      A   
ATOM   2508  CD1 TRP   156      10.766  -9.205  15.747  1.00 48.20      A   
ATOM   2509  HD1 TRP   156      10.479  -9.185  16.788  1.00  0.00      A   
ATOM   2510  NE1 TRP   156      11.791  -8.462  15.203  1.00 48.20      A   
ATOM   2511  HE1 TRP   156      12.382  -7.830  15.653  1.00  0.00      A   
ATOM   2512  CE2 TRP   156      11.865  -8.720  13.861  1.00 48.20      A   
ATOM   2513  CD2 TRP   156      10.859  -9.656  13.546  1.00 48.20      A   
ATOM   2514  CE3 TRP   156      10.697 -10.111  12.241  1.00 48.20      A   
ATOM   2515  HE3 TRP   156       9.940 -10.836  11.982  1.00  0.00      A   
ATOM   2516  CZ3 TRP   156      11.545  -9.596  11.247  1.00 48.20      A   
ATOM   2517  HZ3 TRP   156      11.431  -9.918  10.222  1.00  0.00      A   
ATOM   2518  CZ2 TRP   156      12.715  -8.220  12.882  1.00 48.20      A   
ATOM   2519  HZ2 TRP   156      13.481  -7.499  13.127  1.00  0.00      A   
ATOM   2520  CH2 TRP   156      12.539  -8.660  11.562  1.00 48.20      A   
ATOM   2521  HH2 TRP   156      13.170  -8.271  10.776  1.00  0.00      A   
ATOM   2522  C   TRP   156       7.703 -10.185  16.940  1.00 48.20      A   
ATOM   2523  O   TRP   156       7.469  -9.128  16.359  1.00 48.20      A   
ATOM   2524  N   ASN   157       7.231 -10.403  18.175  1.00 58.01      A   
ATOM   2525  HN  ASN   157       7.499 -11.245  18.637  1.00  0.00      A   
ATOM   2526  CA  ASN   157       6.457  -9.471  18.956  1.00 58.01      A   
ATOM   2527  HA  ASN   157       6.380  -8.532  18.428  1.00  0.00      A   
ATOM   2528  CB  ASN   157       5.016  -9.977  19.259  1.00 58.01      A   
ATOM   2529  HB1 ASN   157       4.492  -9.246  19.911  1.00  0.00      A   
ATOM   2530  HB2 ASN   157       4.461 -10.036  18.299  1.00  0.00      A   
ATOM   2531  CG  ASN   157       4.971 -11.337  19.956  1.00 58.01      A   
ATOM   2532  OD1 ASN   157       5.385 -11.491  21.106  1.00 58.01      A   
ATOM   2533  ND2 ASN   157       4.408 -12.356  19.270  1.00 58.01      A   
ATOM   2534 HD21 ASN   157       4.254 -13.215  19.758  1.00  0.00      A   
ATOM   2535 HD22 ASN   157       4.140 -12.226  18.315  1.00  0.00      A   
ATOM   2536  C   ASN   157       7.281  -9.201  20.196  1.00 58.01      A   
ATOM   2537  O   ASN   157       8.072 -10.036  20.634  1.00 58.01      A   
ATOM   2538  N   CYS   158       7.155  -7.996  20.775  1.00 65.62      A   
ATOM   2539  HN  CYS   158       6.450  -7.361  20.470  1.00  0.00      A   
ATOM   2540  CA  CYS   158       8.029  -7.551  21.846  1.00 65.62      A   
ATOM   2541  HA  CYS   158       9.046  -7.616  21.487  1.00  0.00      A   
ATOM   2542  CB  CYS   158       7.730  -6.077  22.222  1.00 65.62      A   
ATOM   2543  HB1 CYS   158       7.746  -5.475  21.289  1.00  0.00      A   
ATOM   2544  HB2 CYS   158       6.703  -6.003  22.639  1.00  0.00      A   
ATOM   2545  SG  CYS   158       8.945  -5.380  23.395  1.00 65.62      A   
ATOM   2546  HG1 CYS   158       8.464  -4.146  23.366  1.00  0.00      A   
ATOM   2547  C   CYS   158       7.942  -8.424  23.097  1.00 65.62      A   
ATOM   2548  O   CYS   158       8.940  -8.712  23.758  1.00 65.62      A   
ATOM   2549  N   GLU   159       6.725  -8.899  23.405  1.00 67.15      A   
ATOM   2550  HN  GLU   159       5.941  -8.557  22.893  1.00  0.00      A   
ATOM   2551  CA  GLU   159       6.356  -9.797  24.476  1.00 67.15      A   
ATOM   2552  HA  GLU   159       6.426  -9.246  25.402  1.00  0.00      A   
ATOM   2553  CB  GLU   159       4.891 -10.278  24.237  1.00 67.15      A   
ATOM   2554  HB1 GLU   159       4.895 -11.256  23.709  1.00  0.00      A   
ATOM   2555  HB2 GLU   159       4.394 -10.450  25.215  1.00  0.00      A   
ATOM   2556  CG  GLU   159       4.004  -9.375  23.335  1.00 67.15      A   
ATOM   2557  HG1 GLU   159       4.497  -9.063  22.390  1.00  0.00      A   
ATOM   2558  HG2 GLU   159       3.146 -10.005  23.017  1.00  0.00      A   
ATOM   2559  CD  GLU   159       3.441  -8.152  24.031  1.00 67.15      A   
ATOM   2560  OE1 GLU   159       2.253  -8.214  24.453  1.00 67.15      A   
ATOM   2561  OE2 GLU   159       4.159  -7.127  24.122  1.00 67.15      A   
ATOM   2562  C   GLU   159       7.230 -11.043  24.577  1.00 67.15      A   
ATOM   2563  O   GLU   159       7.737 -11.406  25.645  1.00 67.15      A   
ATOM   2564  N   LYS   160       7.424 -11.720  23.427  1.00 64.39      A   
ATOM   2565  HN  LYS   160       6.953 -11.426  22.598  1.00  0.00      A   
ATOM   2566  CA  LYS   160       8.295 -12.861  23.298  1.00 64.39      A   
ATOM   2567  HA  LYS   160       8.092 -13.521  24.129  1.00  0.00      A   
ATOM   2568  CB  LYS   160       8.008 -13.646  22.000  1.00 64.39      A   
ATOM   2569  HB1 LYS   160       7.774 -12.939  21.176  1.00  0.00      A   
ATOM   2570  HB2 LYS   160       8.904 -14.228  21.695  1.00  0.00      A   
ATOM   2571  CG  LYS   160       6.866 -14.653  22.192  1.00 64.39      A   
ATOM   2572  HG1 LYS   160       7.115 -15.291  23.067  1.00  0.00      A   
ATOM   2573  HG2 LYS   160       5.921 -14.118  22.427  1.00  0.00      A   
ATOM   2574  CD  LYS   160       6.680 -15.544  20.959  1.00 64.39      A   
ATOM   2575  HD1 LYS   160       6.092 -14.972  20.209  1.00  0.00      A   
ATOM   2576  HD2 LYS   160       7.683 -15.749  20.527  1.00  0.00      A   
ATOM   2577  CE  LYS   160       5.995 -16.876  21.272  1.00 64.39      A   
ATOM   2578  HE1 LYS   160       6.598 -17.446  22.011  1.00  0.00      A   
ATOM   2579  HE2 LYS   160       4.975 -16.722  21.683  1.00  0.00      A   
ATOM   2580  NZ  LYS   160       5.892 -17.689  20.047  1.00 64.39      A   
ATOM   2581  HZ1 LYS   160       6.788 -17.655  19.519  1.00  0.00      A   
ATOM   2582  HZ2 LYS   160       5.730 -18.680  20.319  1.00  0.00      A   
ATOM   2583  HZ3 LYS   160       5.123 -17.362  19.429  1.00  0.00      A   
ATOM   2584  C   LYS   160       9.777 -12.553  23.388  1.00 64.39      A   
ATOM   2585  O   LYS   160      10.521 -13.262  24.066  1.00 64.39      A   
ATOM   2586  N   LEU   161      10.259 -11.496  22.713  1.00 68.40      A   
ATOM   2587  HN  LEU   161       9.659 -10.942  22.141  1.00  0.00      A   
ATOM   2588  CA  LEU   161      11.664 -11.125  22.751  1.00 68.40      A   
ATOM   2589  HA  LEU   161      12.249 -12.015  22.574  1.00  0.00      A   
ATOM   2590  CB  LEU   161      12.033 -10.110  21.636  1.00 68.40      A   
ATOM   2591  HB1 LEU   161      11.277  -9.298  21.585  1.00  0.00      A   
ATOM   2592  HB2 LEU   161      13.005  -9.638  21.896  1.00  0.00      A   
ATOM   2593  CG  LEU   161      12.226 -10.731  20.229  1.00 68.40      A   
ATOM   2594  HG  LEU   161      12.851 -11.642  20.341  1.00  0.00      A   
ATOM   2595  CD1 LEU   161      10.915 -11.125  19.535  1.00 68.40      A   
ATOM   2596 HD11 LEU   161      11.125 -11.527  18.521  1.00  0.00      A   
ATOM   2597 HD12 LEU   161      10.361 -11.901  20.105  1.00  0.00      A   
ATOM   2598 HD13 LEU   161      10.264 -10.232  19.422  1.00  0.00      A   
ATOM   2599  CD2 LEU   161      12.991  -9.758  19.320  1.00 68.40      A   
ATOM   2600 HD21 LEU   161      13.179 -10.212  18.323  1.00  0.00      A   
ATOM   2601 HD22 LEU   161      12.400  -8.829  19.169  1.00  0.00      A   
ATOM   2602 HD23 LEU   161      13.966  -9.474  19.771  1.00  0.00      A   
ATOM   2603  C   LEU   161      12.113 -10.611  24.121  1.00 68.40      A   
ATOM   2604  O   LEU   161      13.215 -10.922  24.572  1.00 68.40      A   
ATOM   2605  N   GLN   162      11.249  -9.829  24.807  1.00 73.49      A   
ATOM   2606  HN  GLN   162      10.357  -9.648  24.399  1.00  0.00      A   
ATOM   2607  CA  GLN   162      11.537  -9.081  26.024  1.00 73.49      A   
ATOM   2608  HA  GLN   162      10.593  -8.640  26.307  1.00  0.00      A   
ATOM   2609  CB  GLN   162      11.989  -9.942  27.231  1.00 73.49      A   
ATOM   2610  HB1 GLN   162      11.349 -10.849  27.268  1.00  0.00      A   
ATOM   2611  HB2 GLN   162      13.035 -10.279  27.068  1.00  0.00      A   
ATOM   2612  CG  GLN   162      11.875  -9.188  28.575  1.00  0.00      A   
ATOM   2613  HG1 GLN   162      12.519  -8.282  28.568  1.00  0.00      A   
ATOM   2614  HG2 GLN   162      10.826  -8.863  28.742  1.00  0.00      A   
ATOM   2615  CD  GLN   162      12.283 -10.060  29.757  1.00  0.00      A   
ATOM   2616  OE1 GLN   162      11.438 -10.521  30.533  1.00  0.00      A   
ATOM   2617  NE2 GLN   162      13.603 -10.285  29.924  1.00  0.00      A   
ATOM   2618 HE21 GLN   162      13.904 -10.674  30.795  1.00  0.00      A   
ATOM   2619 HE22 GLN   162      14.266  -9.956  29.253  1.00  0.00      A   
ATOM   2620  C   GLN   162      12.458  -7.902  25.727  1.00 73.49      A   
ATOM   2621  O   GLN   162      13.580  -7.783  26.214  1.00 73.49      A   
ATOM   2622  N   SER   163      11.985  -7.020  24.835  1.00 69.54      A   
ATOM   2623  HN  SER   163      11.044  -7.109  24.517  1.00  0.00      A   
ATOM   2624  CA  SER   163      12.789  -6.018  24.154  1.00 69.54      A   
ATOM   2625  HA  SER   163      13.810  -6.036  24.504  1.00  0.00      A   
ATOM   2626  CB  SER   163      12.733  -6.366  22.645  1.00 69.54      A   
ATOM   2627  HB1 SER   163      12.992  -7.441  22.532  1.00  0.00      A   
ATOM   2628  HB2 SER   163      11.694  -6.247  22.270  1.00  0.00      A   
ATOM   2629  OG  SER   163      13.621  -5.631  21.804  1.00 69.54      A   
ATOM   2630  HG1 SER   163      13.266  -5.813  20.931  1.00  0.00      A   
ATOM   2631  C   SER   163      12.219  -4.633  24.428  1.00 69.54      A   
ATOM   2632  O   SER   163      11.725  -4.352  25.521  1.00 69.54      A   
ATOM   2633  N   VAL   164      12.259  -3.738  23.432  1.00 68.58      A   
ATOM   2634  HN  VAL   164      12.685  -4.006  22.571  1.00  0.00      A   
ATOM   2635  CA  VAL   164      11.763  -2.376  23.480  1.00 68.58      A   
ATOM   2636  HA  VAL   164      11.486  -2.122  24.493  1.00  0.00      A   
ATOM   2637  CB  VAL   164      12.817  -1.372  23.021  1.00 68.58      A   
ATOM   2638  HB  VAL   164      12.331  -0.435  22.674  1.00  0.00      A   
ATOM   2639  CG1 VAL   164      13.716  -1.022  24.224  1.00 68.58      A   
ATOM   2640 HG11 VAL   164      14.484  -0.281  23.917  1.00  0.00      A   
ATOM   2641 HG12 VAL   164      13.117  -0.580  25.048  1.00  0.00      A   
ATOM   2642 HG13 VAL   164      14.233  -1.930  24.603  1.00  0.00      A   
ATOM   2643  CG2 VAL   164      13.666  -1.943  21.865  1.00 68.58      A   
ATOM   2644 HG21 VAL   164      14.347  -1.153  21.482  1.00  0.00      A   
ATOM   2645 HG22 VAL   164      14.295  -2.797  22.197  1.00  0.00      A   
ATOM   2646 HG23 VAL   164      13.022  -2.267  21.020  1.00  0.00      A   
ATOM   2647  C   VAL   164      10.495  -2.268  22.644  1.00 68.58      A   
ATOM   2648  O   VAL   164      10.486  -2.463  21.430  1.00 68.58      A   
ATOM   2649  N   CYS   165       9.344  -1.975  23.299  1.00 70.11      A   
ATOM   2650  HN  CYS   165       9.334  -1.898  24.293  1.00  0.00      A   
ATOM   2651  CA  CYS   165       8.135  -1.536  22.610  1.00 70.11      A   
ATOM   2652  HA  CYS   165       7.936  -2.209  21.789  1.00  0.00      A   
ATOM   2653  CB  CYS   165       6.893  -1.448  23.541  1.00 70.11      A   
ATOM   2654  HB1 CYS   165       7.151  -0.804  24.409  1.00  0.00      A   
ATOM   2655  HB2 CYS   165       6.067  -0.941  22.998  1.00  0.00      A   
ATOM   2656  SG  CYS   165       6.306  -3.074  24.119  1.00 70.11      A   
ATOM   2657  HG1 CYS   165       5.454  -2.603  25.018  1.00  0.00      A   
ATOM   2658  C   CYS   165       8.351  -0.156  22.027  1.00 70.11      A   
ATOM   2659  O   CYS   165       8.962   0.697  22.671  1.00 70.11      A   
ATOM   2660  N   SER   166       7.830   0.132  20.821  1.00 66.01      A   
ATOM   2661  HN  SER   166       7.351  -0.543  20.265  1.00  0.00      A   
ATOM   2662  CA  SER   166       7.814   1.509  20.351  1.00 66.01      A   
ATOM   2663  HA  SER   166       8.725   1.980  20.691  1.00  0.00      A   
ATOM   2664  CB  SER   166       7.874   1.668  18.799  1.00 66.01      A   
ATOM   2665  HB1 SER   166       8.526   2.539  18.573  1.00  0.00      A   
ATOM   2666  HB2 SER   166       8.365   0.772  18.362  1.00  0.00      A   
ATOM   2667  OG  SER   166       6.616   1.891  18.152  1.00 66.01      A   
ATOM   2668  HG1 SER   166       6.772   2.690  17.642  1.00  0.00      A   
ATOM   2669  C   SER   166       6.680   2.278  20.994  1.00 66.01      A   
ATOM   2670  O   SER   166       5.762   1.702  21.581  1.00 66.01      A   
ATOM   2671  N   ASP   167       6.723   3.621  20.954  1.00 66.74      A   
ATOM   2672  HN  ASP   167       7.411   4.115  20.427  1.00  0.00      A   
ATOM   2673  CA  ASP   167       5.697   4.390  21.620  1.00 66.74      A   
ATOM   2674  HA  ASP   167       5.366   3.863  22.503  1.00  0.00      A   
ATOM   2675  CB  ASP   167       6.316   5.757  22.023  1.00 66.74      A   
ATOM   2676  HB1 ASP   167       7.386   5.601  22.277  1.00  0.00      A   
ATOM   2677  HB2 ASP   167       6.274   6.484  21.184  1.00  0.00      A   
ATOM   2678  CG  ASP   167       5.641   6.333  23.248  1.00 66.74      A   
ATOM   2679  OD1 ASP   167       4.762   7.216  23.103  1.00 66.74      A   
ATOM   2680  OD2 ASP   167       6.012   5.904  24.374  1.00 66.74      A   
ATOM   2681  C   ASP   167       4.495   4.565  20.699  1.00 66.74      A   
ATOM   2682  O   ASP   167       3.371   4.823  21.138  1.00 66.74      A   
ATOM   2683  N   ILE   168       4.700   4.425  19.373  1.00 61.42      A   
ATOM   2684  HN  ILE   168       5.612   4.241  19.015  1.00  0.00      A   
ATOM   2685  CA  ILE   168       3.630   4.528  18.403  1.00 61.42      A   
ATOM   2686  HA  ILE   168       2.982   5.316  18.756  1.00  0.00      A   
ATOM   2687  CB  ILE   168       4.145   5.010  17.041  1.00 61.42      A   
ATOM   2688  HB  ILE   168       5.159   5.426  17.220  1.00  0.00      A   
ATOM   2689  CG2 ILE   168       4.308   3.889  15.990  1.00 61.42      A   
ATOM   2690 HG21 ILE   168       4.835   4.279  15.093  1.00  0.00      A   
ATOM   2691 HG22 ILE   168       4.924   3.059  16.397  1.00  0.00      A   
ATOM   2692 HG23 ILE   168       3.320   3.493  15.671  1.00  0.00      A   
ATOM   2693  CG1 ILE   168       3.292   6.183  16.506  1.00 61.42      A   
ATOM   2694 HG11 ILE   168       2.329   5.791  16.114  1.00  0.00      A   
ATOM   2695 HG12 ILE   168       3.065   6.878  17.343  1.00  0.00      A   
ATOM   2696  CD  ILE   168       4.030   6.973  15.421  1.00  0.00      A   
ATOM   2697  HD1 ILE   168       3.464   7.889  15.149  1.00  0.00      A   
ATOM   2698  HD2 ILE   168       5.038   7.275  15.776  1.00  0.00      A   
ATOM   2699  HD3 ILE   168       4.158   6.358  14.505  1.00  0.00      A   
ATOM   2700  C   ILE   168       2.714   3.303  18.330  1.00 61.42      A   
ATOM   2701  O   ILE   168       1.492   3.452  18.265  1.00 61.42      A   
ATOM   2702  N   PHE   169       3.260   2.064  18.374  1.00 60.80      A   
ATOM   2703  HN  PHE   169       4.249   1.953  18.440  1.00  0.00      A   
ATOM   2704  CA  PHE   169       2.470   0.842  18.292  1.00 60.80      A   
ATOM   2705  HA  PHE   169       1.417   1.074  18.359  1.00  0.00      A   
ATOM   2706  CB  PHE   169       2.737   0.062  16.969  1.00 60.80      A   
ATOM   2707  HB1 PHE   169       3.821  -0.175  16.905  1.00  0.00      A   
ATOM   2708  HB2 PHE   169       2.169  -0.893  16.964  1.00  0.00      A   
ATOM   2709  CG  PHE   169       2.347   0.805  15.716  1.00 60.80      A   
ATOM   2710  CD1 PHE   169       1.126   1.495  15.595  1.00 60.80      A   
ATOM   2711  HD1 PHE   169       0.442   1.538  16.430  1.00  0.00      A   
ATOM   2712  CE1 PHE   169       0.787   2.146  14.400  1.00 60.80      A   
ATOM   2713  HE1 PHE   169      -0.147   2.684  14.328  1.00  0.00      A   
ATOM   2714  CZ  PHE   169       1.658   2.098  13.305  1.00 60.80      A   
ATOM   2715  HZ  PHE   169       1.400   2.598  12.384  1.00  0.00      A   
ATOM   2716  CD2 PHE   169       3.208   0.762  14.605  1.00 60.80      A   
ATOM   2717  HD2 PHE   169       4.144   0.229  14.680  1.00  0.00      A   
ATOM   2718  CE2 PHE   169       2.869   1.402  13.407  1.00 60.80      A   
ATOM   2719  HE2 PHE   169       3.544   1.352  12.566  1.00  0.00      A   
ATOM   2720  C   PHE   169       2.856  -0.119  19.425  1.00 60.80      A   
ATOM   2721  O   PHE   169       3.968  -0.652  19.404  1.00 60.80      A   
ATOM   2722  N   PRO   170       2.028  -0.436  20.419  1.00 60.68      A   
ATOM   2723  CD  PRO   170       0.713   0.169  20.654  1.00 60.68      A   
ATOM   2724  HD1 PRO   170       0.860   1.203  21.033  1.00  0.00      A   
ATOM   2725  HD2 PRO   170       0.096   0.183  19.730  1.00  0.00      A   
ATOM   2726  CA  PRO   170       2.363  -1.448  21.419  1.00 60.68      A   
ATOM   2727  HA  PRO   170       3.361  -1.263  21.787  1.00  0.00      A   
ATOM   2728  CB  PRO   170       1.276  -1.250  22.493  1.00 60.68      A   
ATOM   2729  HB1 PRO   170       1.619  -0.466  23.202  1.00  0.00      A   
ATOM   2730  HB2 PRO   170       1.045  -2.174  23.065  1.00  0.00      A   
ATOM   2731  CG  PRO   170       0.067  -0.719  21.717  1.00 60.68      A   
ATOM   2732  HG1 PRO   170      -0.651  -0.161  22.356  1.00  0.00      A   
ATOM   2733  HG2 PRO   170      -0.460  -1.561  21.219  1.00  0.00      A   
ATOM   2734  C   PRO   170       2.332  -2.856  20.853  1.00 60.68      A   
ATOM   2735  O   PRO   170       1.705  -3.098  19.823  1.00 60.68      A   
ATOM   2736  N   HSD   171       3.036  -3.787  21.529  1.00 58.26      A   
ATOM   2737  HN  HSD   171       3.516  -3.498  22.353  1.00  0.00      A   
ATOM   2738  CA  HSD   171       3.149  -5.210  21.235  1.00 58.26      A   
ATOM   2739  HA  HSD   171       3.439  -5.676  22.165  1.00  0.00      A   
ATOM   2740  CB  HSD   171       1.863  -5.950  20.738  1.00 58.26      A   
ATOM   2741  HB1 HSD   171       1.656  -5.649  19.689  1.00  0.00      A   
ATOM   2742  HB2 HSD   171       2.070  -7.041  20.732  1.00  0.00      A   
ATOM   2743  ND1 HSD   171      -0.341  -4.782  21.194  1.00 58.26      A   
ATOM   2744  HD1 HSD   171      -0.197  -4.058  20.520  1.00  0.00      A   
ATOM   2745  CG  HSD   171       0.585  -5.750  21.517  1.00 58.26      A   
ATOM   2746  CE1 HSD   171      -1.430  -4.989  21.972  1.00 58.26      A   
ATOM   2747  HE1 HSD   171      -2.321  -4.364  21.923  1.00  0.00      A   
ATOM   2748  NE2 HSD   171      -1.273  -6.028  22.772  1.00 58.26      A   
ATOM   2749  CD2 HSD   171       0.004  -6.500  22.495  1.00 58.26      A   
ATOM   2750  HD2 HSD   171       0.390  -7.367  23.017  1.00  0.00      A   
ATOM   2751  C   HSD   171       4.258  -5.532  20.237  1.00 58.26      A   
ATOM   2752  O   HSD   171       4.663  -6.686  20.095  1.00 58.26      A   
ATOM   2753  N   ILE   172       4.795  -4.530  19.514  1.00 54.65      A   
ATOM   2754  HN  ILE   172       4.518  -3.585  19.668  1.00  0.00      A   
ATOM   2755  CA  ILE   172       5.660  -4.746  18.362  1.00 54.65      A   
ATOM   2756  HA  ILE   172       5.734  -5.803  18.154  1.00  0.00      A   
ATOM   2757  CB  ILE   172       5.129  -4.065  17.101  1.00 54.65      A   
ATOM   2758  HB  ILE   172       5.234  -2.963  17.201  1.00  0.00      A   
ATOM   2759  CG2 ILE   172       5.951  -4.545  15.882  1.00 54.65      A   
ATOM   2760 HG21 ILE   172       5.601  -4.040  14.955  1.00  0.00      A   
ATOM   2761 HG22 ILE   172       7.027  -4.296  15.995  1.00  0.00      A   
ATOM   2762 HG23 ILE   172       5.849  -5.643  15.744  1.00  0.00      A   
ATOM   2763  CG1 ILE   172       3.624  -4.380  16.920  1.00 54.65      A   
ATOM   2764 HG11 ILE   172       3.494  -5.483  16.916  1.00  0.00      A   
ATOM   2765 HG12 ILE   172       3.055  -3.974  17.784  1.00  0.00      A   
ATOM   2766  CD  ILE   172       3.008  -3.794  15.647  1.00  0.00      A   
ATOM   2767  HD1 ILE   172       1.913  -3.982  15.631  1.00  0.00      A   
ATOM   2768  HD2 ILE   172       3.178  -2.697  15.601  1.00  0.00      A   
ATOM   2769  HD3 ILE   172       3.450  -4.258  14.740  1.00  0.00      A   
ATOM   2770  C   ILE   172       7.056  -4.243  18.685  1.00 54.65      A   
ATOM   2771  O   ILE   172       7.242  -3.166  19.248  1.00 54.65      A   
ATOM   2772  N   ASP   173       8.078  -5.063  18.373  1.00 57.54      A   
ATOM   2773  HN  ASP   173       7.910  -5.939  17.927  1.00  0.00      A   
ATOM   2774  CA  ASP   173       9.477  -4.718  18.485  1.00 57.54      A   
ATOM   2775  HA  ASP   173       9.635  -4.281  19.460  1.00  0.00      A   
ATOM   2776  CB  ASP   173      10.277  -6.047  18.371  1.00 57.54      A   
ATOM   2777  HB1 ASP   173       9.845  -6.787  19.078  1.00  0.00      A   
ATOM   2778  HB2 ASP   173      10.206  -6.459  17.342  1.00  0.00      A   
ATOM   2779  CG  ASP   173      11.741  -5.890  18.725  1.00 57.54      A   
ATOM   2780  OD1 ASP   173      12.170  -6.436  19.765  1.00 57.54      A   
ATOM   2781  OD2 ASP   173      12.474  -5.239  17.943  1.00 57.54      A   
ATOM   2782  C   ASP   173       9.913  -3.677  17.437  1.00 57.54      A   
ATOM   2783  O   ASP   173       9.490  -3.716  16.279  1.00 57.54      A   
ATOM   2784  N   GLU   174      10.823  -2.754  17.813  1.00 55.00      A   
ATOM   2785  HN  GLU   174      11.151  -2.744  18.755  1.00  0.00      A   
ATOM   2786  CA  GLU   174      11.418  -1.749  16.945  1.00 55.00      A   
ATOM   2787  HA  GLU   174      10.641  -1.084  16.599  1.00  0.00      A   
ATOM   2788  CB  GLU   174      12.512  -0.953  17.706  1.00 55.00      A   
ATOM   2789  HB1 GLU   174      13.282  -1.669  18.065  1.00  0.00      A   
ATOM   2790  HB2 GLU   174      13.015  -0.253  17.005  1.00  0.00      A   
ATOM   2791  CG  GLU   174      12.050  -0.111  18.921  1.00 55.00      A   
ATOM   2792  HG1 GLU   174      11.352   0.692  18.602  1.00  0.00      A   
ATOM   2793  HG2 GLU   174      11.545  -0.748  19.679  1.00  0.00      A   
ATOM   2794  CD  GLU   174      13.245   0.552  19.604  1.00 55.00      A   
ATOM   2795  OE1 GLU   174      14.396   0.350  19.137  1.00 55.00      A   
ATOM   2796  OE2 GLU   174      13.045   1.258  20.626  1.00 55.00      A   
ATOM   2797  C   GLU   174      12.133  -2.322  15.723  1.00 55.00      A   
ATOM   2798  O   GLU   174      12.118  -1.754  14.632  1.00 55.00      A   
ATOM   2799  N   THR   175      12.800  -3.479  15.873  1.00 47.66      A   
ATOM   2800  HN  THR   175      12.741  -3.955  16.747  1.00  0.00      A   
ATOM   2801  CA  THR   175      13.557  -4.153  14.823  1.00 47.66      A   
ATOM   2802  HA  THR   175      14.243  -3.425  14.417  1.00  0.00      A   
ATOM   2803  CB  THR   175      14.390  -5.326  15.335  1.00 47.66      A   
ATOM   2804  HB  THR   175      14.990  -5.752  14.503  1.00  0.00      A   
ATOM   2805  OG1 THR   175      13.607  -6.363  15.903  1.00 47.66      A   
ATOM   2806  HG1 THR   175      13.266  -5.994  16.720  1.00  0.00      A   
ATOM   2807  CG2 THR   175      15.330  -4.842  16.443  1.00 47.66      A   
ATOM   2808 HG21 THR   175      16.068  -5.632  16.697  1.00  0.00      A   
ATOM   2809 HG22 THR   175      15.868  -3.926  16.118  1.00  0.00      A   
ATOM   2810 HG23 THR   175      14.769  -4.588  17.368  1.00  0.00      A   
ATOM   2811  C   THR   175      12.686  -4.612  13.665  1.00 47.66      A   
ATOM   2812  O   THR   175      13.121  -4.560  12.514  1.00 47.66      A   
ATOM   2813  N   TYR   176      11.426  -5.040  13.928  1.00 39.12      A   
ATOM   2814  HN  TYR   176      11.128  -5.109  14.876  1.00  0.00      A   
ATOM   2815  CA  TYR   176      10.423  -5.308  12.902  1.00 39.12      A   
ATOM   2816  HA  TYR   176      10.854  -5.997  12.190  1.00  0.00      A   
ATOM   2817  CB  TYR   176       9.141  -5.951  13.518  1.00 39.12      A   
ATOM   2818  HB1 TYR   176       9.407  -6.915  14.001  1.00  0.00      A   
ATOM   2819  HB2 TYR   176       8.709  -5.281  14.292  1.00  0.00      A   
ATOM   2820  CG  TYR   176       8.089  -6.231  12.463  1.00 39.12      A   
ATOM   2821  CD1 TYR   176       8.272  -7.260  11.525  1.00 39.12      A   
ATOM   2822  HD1 TYR   176       9.143  -7.895  11.594  1.00  0.00      A   
ATOM   2823  CE1 TYR   176       7.358  -7.439  10.475  1.00 39.12      A   
ATOM   2824  HE1 TYR   176       7.509  -8.220   9.745  1.00  0.00      A   
ATOM   2825  CZ  TYR   176       6.251  -6.591  10.355  1.00 39.12      A   
ATOM   2826  OH  TYR   176       5.366  -6.759   9.271  1.00 39.12      A   
ATOM   2827  HH  TYR   176       4.661  -6.111   9.339  1.00  0.00      A   
ATOM   2828  CD2 TYR   176       6.964  -5.396  12.341  1.00 39.12      A   
ATOM   2829  HD2 TYR   176       6.830  -4.581  13.037  1.00  0.00      A   
ATOM   2830  CE2 TYR   176       6.048  -5.573  11.293  1.00 39.12      A   
ATOM   2831  HE2 TYR   176       5.201  -4.909  11.200  1.00  0.00      A   
ATOM   2832  C   TYR   176      10.076  -4.033  12.130  1.00 39.12      A   
ATOM   2833  O   TYR   176      10.054  -4.032  10.899  1.00 39.12      A   
ATOM   2834  N   LEU   177       9.865  -2.894  12.834  1.00 44.39      A   
ATOM   2835  HN  LEU   177       9.898  -2.903  13.830  1.00  0.00      A   
ATOM   2836  CA  LEU   177       9.596  -1.606  12.206  1.00 44.39      A   
ATOM   2837  HA  LEU   177       8.743  -1.722  11.554  1.00  0.00      A   
ATOM   2838  CB  LEU   177       9.293  -0.471  13.229  1.00 44.39      A   
ATOM   2839  HB1 LEU   177      10.017  -0.516  14.070  1.00  0.00      A   
ATOM   2840  HB2 LEU   177       9.442   0.509  12.728  1.00  0.00      A   
ATOM   2841  CG  LEU   177       7.855  -0.434  13.798  1.00 44.39      A   
ATOM   2842  HG  LEU   177       7.145  -0.489  12.944  1.00  0.00      A   
ATOM   2843  CD1 LEU   177       7.545  -1.585  14.761  1.00 44.39      A   
ATOM   2844 HD11 LEU   177       6.513  -1.487  15.159  1.00  0.00      A   
ATOM   2845 HD12 LEU   177       7.633  -2.572  14.257  1.00  0.00      A   
ATOM   2846 HD13 LEU   177       8.245  -1.563  15.623  1.00  0.00      A   
ATOM   2847  CD2 LEU   177       7.612   0.902  14.520  1.00 44.39      A   
ATOM   2848 HD21 LEU   177       6.574   0.957  14.912  1.00  0.00      A   
ATOM   2849 HD22 LEU   177       8.306   1.010  15.380  1.00  0.00      A   
ATOM   2850 HD23 LEU   177       7.773   1.761  13.833  1.00  0.00      A   
ATOM   2851  C   LEU   177      10.750  -1.157  11.319  1.00 44.39      A   
ATOM   2852  O   LEU   177      10.552  -0.772  10.170  1.00 44.39      A   
ATOM   2853  N   MET   178      11.991  -1.276  11.824  1.00 45.37      A   
ATOM   2854  HN  MET   178      12.077  -1.549  12.779  1.00  0.00      A   
ATOM   2855  CA  MET   178      13.228  -0.974  11.128  1.00 45.37      A   
ATOM   2856  HA  MET   178      13.214   0.068  10.844  1.00  0.00      A   
ATOM   2857  CB  MET   178      14.388  -1.249  12.120  1.00 45.37      A   
ATOM   2858  HB1 MET   178      14.083  -0.855  13.113  1.00  0.00      A   
ATOM   2859  HB2 MET   178      14.517  -2.345  12.250  1.00  0.00      A   
ATOM   2860  CG  MET   178      15.739  -0.620  11.735  1.00 45.37      A   
ATOM   2861  HG1 MET   178      16.533  -1.090  12.354  1.00  0.00      A   
ATOM   2862  HG2 MET   178      15.966  -0.865  10.676  1.00  0.00      A   
ATOM   2863  SD  MET   178      15.802   1.180  11.980  1.00 45.37      A   
ATOM   2864  CE  MET   178      15.887   1.135  13.797  1.00 45.37      A   
ATOM   2865  HE1 MET   178      15.937   2.163  14.214  1.00  0.00      A   
ATOM   2866  HE2 MET   178      14.991   0.654  14.247  1.00  0.00      A   
ATOM   2867  HE3 MET   178      16.789   0.588  14.147  1.00  0.00      A   
ATOM   2868  C   MET   178      13.451  -1.818   9.879  1.00 45.37      A   
ATOM   2869  O   MET   178      13.830  -1.315   8.821  1.00 45.37      A   
ATOM   2870  N   PHE   179      13.187  -3.142   9.964  1.00 36.41      A   
ATOM   2871  HN  PHE   179      12.885  -3.530  10.832  1.00  0.00      A   
ATOM   2872  CA  PHE   179      13.244  -4.051   8.833  1.00 36.41      A   
ATOM   2873  HA  PHE   179      14.228  -3.999   8.392  1.00  0.00      A   
ATOM   2874  CB  PHE   179      12.934  -5.496   9.330  1.00 36.41      A   
ATOM   2875  HB1 PHE   179      13.679  -5.792  10.099  1.00  0.00      A   
ATOM   2876  HB2 PHE   179      11.932  -5.534   9.808  1.00  0.00      A   
ATOM   2877  CG  PHE   179      12.989  -6.539   8.243  1.00 36.41      A   
ATOM   2878  CD1 PHE   179      14.223  -7.001   7.760  1.00 36.41      A   
ATOM   2879  HD1 PHE   179      15.142  -6.615   8.175  1.00  0.00      A   
ATOM   2880  CE1 PHE   179      14.274  -7.973   6.753  1.00 36.41      A   
ATOM   2881  HE1 PHE   179      15.231  -8.328   6.400  1.00  0.00      A   
ATOM   2882  CZ  PHE   179      13.087  -8.489   6.216  1.00 36.41      A   
ATOM   2883  HZ  PHE   179      13.128  -9.240   5.441  1.00  0.00      A   
ATOM   2884  CD2 PHE   179      11.804  -7.066   7.702  1.00 36.41      A   
ATOM   2885  HD2 PHE   179      10.849  -6.717   8.067  1.00  0.00      A   
ATOM   2886  CE2 PHE   179      11.850  -8.034   6.690  1.00 36.41      A   
ATOM   2887  HE2 PHE   179      10.934  -8.429   6.278  1.00  0.00      A   
ATOM   2888  C   PHE   179      12.222  -3.671   7.762  1.00 36.41      A   
ATOM   2889  O   PHE   179      12.557  -3.473   6.595  1.00 36.41      A   
ATOM   2890  N   TRP   180      10.944  -3.505   8.163  1.00 31.23      A   
ATOM   2891  HN  TRP   180      10.699  -3.630   9.122  1.00  0.00      A   
ATOM   2892  CA  TRP   180       9.849  -3.215   7.261  1.00 31.23      A   
ATOM   2893  HA  TRP   180       9.865  -3.957   6.476  1.00  0.00      A   
ATOM   2894  CB  TRP   180       8.511  -3.322   8.035  1.00 31.23      A   
ATOM   2895  HB1 TRP   180       8.472  -4.318   8.527  1.00  0.00      A   
ATOM   2896  HB2 TRP   180       8.482  -2.556   8.840  1.00  0.00      A   
ATOM   2897  CG  TRP   180       7.290  -3.201   7.150  1.00 31.23      A   
ATOM   2898  CD1 TRP   180       6.870  -4.051   6.166  1.00 31.23      A   
ATOM   2899  HD1 TRP   180       7.337  -4.997   5.933  1.00  0.00      A   
ATOM   2900  NE1 TRP   180       5.803  -3.507   5.492  1.00 31.23      A   
ATOM   2901  HE1 TRP   180       5.465  -3.834   4.637  1.00  0.00      A   
ATOM   2902  CE2 TRP   180       5.509  -2.285   6.054  1.00 31.23      A   
ATOM   2903  CD2 TRP   180       6.424  -2.056   7.101  1.00 31.23      A   
ATOM   2904  CE3 TRP   180       6.388  -0.880   7.850  1.00 31.23      A   
ATOM   2905  HE3 TRP   180       7.088  -0.686   8.649  1.00  0.00      A   
ATOM   2906  CZ3 TRP   180       5.395   0.063   7.541  1.00 31.23      A   
ATOM   2907  HZ3 TRP   180       5.330   0.977   8.113  1.00  0.00      A   
ATOM   2908  CZ2 TRP   180       4.535  -1.350   5.747  1.00 31.23      A   
ATOM   2909  HZ2 TRP   180       3.827  -1.536   4.953  1.00  0.00      A   
ATOM   2910  CH2 TRP   180       4.477  -0.170   6.505  1.00 31.23      A   
ATOM   2911  HH2 TRP   180       3.712   0.564   6.296  1.00  0.00      A   
ATOM   2912  C   TRP   180       9.991  -1.851   6.581  1.00 31.23      A   
ATOM   2913  O   TRP   180       9.851  -1.725   5.362  1.00 31.23      A   
ATOM   2914  N   ILE   181      10.341  -0.792   7.345  1.00 31.40      A   
ATOM   2915  HN  ILE   181      10.442  -0.888   8.333  1.00  0.00      A   
ATOM   2916  CA  ILE   181      10.589   0.533   6.797  1.00 31.40      A   
ATOM   2917  HA  ILE   181       9.749   0.740   6.151  1.00  0.00      A   
ATOM   2918  CB  ILE   181      10.588   1.649   7.845  1.00 31.40      A   
ATOM   2919  HB  ILE   181       9.772   1.415   8.562  1.00  0.00      A   
ATOM   2920  CG2 ILE   181      11.913   1.711   8.635  1.00 31.40      A   
ATOM   2921 HG21 ILE   181      11.807   2.376   9.519  1.00  0.00      A   
ATOM   2922 HG22 ILE   181      12.195   0.700   8.998  1.00  0.00      A   
ATOM   2923 HG23 ILE   181      12.739   2.104   8.005  1.00  0.00      A   
ATOM   2924  CG1 ILE   181      10.248   3.012   7.195  1.00 31.40      A   
ATOM   2925 HG11 ILE   181      11.101   3.346   6.566  1.00  0.00      A   
ATOM   2926 HG12 ILE   181       9.370   2.877   6.528  1.00  0.00      A   
ATOM   2927  CD  ILE   181       9.912   4.102   8.219  1.00  0.00      A   
ATOM   2928  HD1 ILE   181       9.628   5.047   7.709  1.00  0.00      A   
ATOM   2929  HD2 ILE   181       9.060   3.780   8.855  1.00  0.00      A   
ATOM   2930  HD3 ILE   181      10.780   4.314   8.879  1.00  0.00      A   
ATOM   2931  C   ILE   181      11.813   0.578   5.897  1.00 31.40      A   
ATOM   2932  O   ILE   181      11.815   1.258   4.872  1.00 31.40      A   
ATOM   2933  N   GLY   182      12.884  -0.186   6.217  1.00 28.46      A   
ATOM   2934  HN  GLY   182      12.882  -0.713   7.063  1.00  0.00      A   
ATOM   2935  CA  GLY   182      14.099  -0.232   5.413  1.00 28.46      A   
ATOM   2936  HA1 GLY   182      14.833  -0.792   5.974  1.00  0.00      A   
ATOM   2937  HA2 GLY   182      14.414   0.780   5.208  1.00  0.00      A   
ATOM   2938  C   GLY   182      13.922  -0.924   4.090  1.00 28.46      A   
ATOM   2939  O   GLY   182      14.376  -0.421   3.063  1.00 28.46      A   
ATOM   2940  N   VAL   183      13.207  -2.071   4.064  1.00 24.52      A   
ATOM   2941  HN  VAL   183      12.884  -2.473   4.917  1.00  0.00      A   
ATOM   2942  CA  VAL   183      12.833  -2.774   2.837  1.00 24.52      A   
ATOM   2943  HA  VAL   183      13.730  -2.956   2.264  1.00  0.00      A   
ATOM   2944  CB  VAL   183      12.169  -4.118   3.146  1.00 24.52      A   
ATOM   2945  HB  VAL   183      11.340  -3.961   3.869  1.00  0.00      A   
ATOM   2946  CG1 VAL   183      11.601  -4.785   1.875  1.00 24.52      A   
ATOM   2947 HG11 VAL   183      11.227  -5.802   2.119  1.00  0.00      A   
ATOM   2948 HG12 VAL   183      10.751  -4.207   1.453  1.00  0.00      A   
ATOM   2949 HG13 VAL   183      12.391  -4.879   1.098  1.00  0.00      A   
ATOM   2950  CG2 VAL   183      13.213  -5.054   3.787  1.00 24.52      A   
ATOM   2951 HG21 VAL   183      12.746  -6.030   4.038  1.00  0.00      A   
ATOM   2952 HG22 VAL   183      14.055  -5.239   3.085  1.00  0.00      A   
ATOM   2953 HG23 VAL   183      13.624  -4.629   4.727  1.00  0.00      A   
ATOM   2954  C   VAL   183      11.930  -1.910   1.970  1.00 24.52      A   
ATOM   2955  O   VAL   183      12.151  -1.756   0.768  1.00 24.52      A   
ATOM   2956  N   THR   184      10.921  -1.257   2.582  1.00 22.11      A   
ATOM   2957  HN  THR   184      10.740  -1.421   3.548  1.00  0.00      A   
ATOM   2958  CA  THR   184      10.008  -0.356   1.881  1.00 22.11      A   
ATOM   2959  HA  THR   184       9.588  -0.904   1.051  1.00  0.00      A   
ATOM   2960  CB  THR   184       8.856   0.106   2.758  1.00 22.11      A   
ATOM   2961  HB  THR   184       9.217   0.735   3.600  1.00  0.00      A   
ATOM   2962  OG1 THR   184       8.163  -1.016   3.284  1.00 22.11      A   
ATOM   2963  HG1 THR   184       8.635  -1.317   4.064  1.00  0.00      A   
ATOM   2964  CG2 THR   184       7.826   0.873   1.924  1.00 22.11      A   
ATOM   2965 HG21 THR   184       6.929   1.072   2.549  1.00  0.00      A   
ATOM   2966 HG22 THR   184       8.226   1.843   1.560  1.00  0.00      A   
ATOM   2967 HG23 THR   184       7.503   0.262   1.053  1.00  0.00      A   
ATOM   2968  C   THR   184      10.711   0.855   1.297  1.00 22.11      A   
ATOM   2969  O   THR   184      10.533   1.200   0.129  1.00 22.11      A   
ATOM   2970  N   SER   185      11.589   1.511   2.082  1.00 23.06      A   
ATOM   2971  HN  SER   185      11.722   1.221   3.026  1.00  0.00      A   
ATOM   2972  CA  SER   185      12.334   2.690   1.653  1.00 23.06      A   
ATOM   2973  HA  SER   185      11.623   3.417   1.290  1.00  0.00      A   
ATOM   2974  CB  SER   185      13.151   3.336   2.800  1.00 23.06      A   
ATOM   2975  HB1 SER   185      13.897   2.617   3.199  1.00  0.00      A   
ATOM   2976  HB2 SER   185      13.689   4.234   2.426  1.00  0.00      A   
ATOM   2977  OG  SER   185      12.290   3.751   3.856  1.00 23.06      A   
ATOM   2978  HG1 SER   185      12.051   2.958   4.341  1.00  0.00      A   
ATOM   2979  C   SER   185      13.308   2.429   0.530  1.00 23.06      A   
ATOM   2980  O   SER   185      13.348   3.171  -0.449  1.00 23.06      A   
ATOM   2981  N   VAL   186      14.113   1.346   0.607  1.00 21.39      A   
ATOM   2982  HN  VAL   186      14.082   0.729   1.390  1.00  0.00      A   
ATOM   2983  CA  VAL   186      15.057   1.017  -0.453  1.00 21.39      A   
ATOM   2984  HA  VAL   186      15.604   1.924  -0.666  1.00  0.00      A   
ATOM   2985  CB  VAL   186      16.104  -0.017  -0.027  1.00 21.39      A   
ATOM   2986  HB  VAL   186      16.476   0.289   0.974  1.00  0.00      A   
ATOM   2987  CG1 VAL   186      15.535  -1.443   0.106  1.00 21.39      A   
ATOM   2988 HG11 VAL   186      16.307  -2.121   0.529  1.00  0.00      A   
ATOM   2989 HG12 VAL   186      14.657  -1.453   0.787  1.00  0.00      A   
ATOM   2990 HG13 VAL   186      15.225  -1.848  -0.881  1.00  0.00      A   
ATOM   2991  CG2 VAL   186      17.295   0.012  -1.006  1.00 21.39      A   
ATOM   2992 HG21 VAL   186      18.095  -0.672  -0.652  1.00  0.00      A   
ATOM   2993 HG22 VAL   186      16.981  -0.315  -2.020  1.00  0.00      A   
ATOM   2994 HG23 VAL   186      17.717   1.038  -1.079  1.00  0.00      A   
ATOM   2995  C   VAL   186      14.363   0.648  -1.756  1.00 21.39      A   
ATOM   2996  O   VAL   186      14.769   1.067  -2.840  1.00 21.39      A   
ATOM   2997  N   LEU   187      13.245  -0.104  -1.675  1.00 18.98      A   
ATOM   2998  HN  LEU   187      12.933  -0.453  -0.795  1.00  0.00      A   
ATOM   2999  CA  LEU   187      12.431  -0.441  -2.821  1.00 18.98      A   
ATOM   3000  HA  LEU   187      13.097  -0.858  -3.562  1.00  0.00      A   
ATOM   3001  CB  LEU   187      11.387  -1.509  -2.415  1.00 18.98      A   
ATOM   3002  HB1 LEU   187      11.919  -2.297  -1.840  1.00  0.00      A   
ATOM   3003  HB2 LEU   187      10.645  -1.057  -1.723  1.00  0.00      A   
ATOM   3004  CG  LEU   187      10.650  -2.205  -3.579  1.00 18.98      A   
ATOM   3005  HG  LEU   187      10.055  -1.440  -4.123  1.00  0.00      A   
ATOM   3006  CD1 LEU   187      11.616  -2.864  -4.575  1.00 18.98      A   
ATOM   3007 HD11 LEU   187      11.046  -3.458  -5.321  1.00  0.00      A   
ATOM   3008 HD12 LEU   187      12.214  -2.104  -5.122  1.00  0.00      A   
ATOM   3009 HD13 LEU   187      12.308  -3.553  -4.044  1.00  0.00      A   
ATOM   3010  CD2 LEU   187       9.681  -3.263  -3.030  1.00 18.98      A   
ATOM   3011 HD21 LEU   187       9.090  -3.715  -3.855  1.00  0.00      A   
ATOM   3012 HD22 LEU   187      10.245  -4.070  -2.515  1.00  0.00      A   
ATOM   3013 HD23 LEU   187       8.978  -2.811  -2.298  1.00  0.00      A   
ATOM   3014  C   LEU   187      11.777   0.776  -3.461  1.00 18.98      A   
ATOM   3015  O   LEU   187      11.847   0.950  -4.674  1.00 18.98      A   
ATOM   3016  N   LEU   188      11.201   1.708  -2.668  1.00 19.07      A   
ATOM   3017  HN  LEU   188      11.113   1.555  -1.687  1.00  0.00      A   
ATOM   3018  CA  LEU   188      10.676   2.969  -3.178  1.00 19.07      A   
ATOM   3019  HA  LEU   188       9.950   2.740  -3.944  1.00  0.00      A   
ATOM   3020  CB  LEU   188      10.001   3.803  -2.057  1.00 19.07      A   
ATOM   3021  HB1 LEU   188      10.657   3.778  -1.160  1.00  0.00      A   
ATOM   3022  HB2 LEU   188       9.903   4.864  -2.369  1.00  0.00      A   
ATOM   3023  CG  LEU   188       8.589   3.322  -1.662  1.00 19.07      A   
ATOM   3024  HG  LEU   188       8.634   2.231  -1.456  1.00  0.00      A   
ATOM   3025  CD1 LEU   188       8.129   4.023  -0.374  1.00 19.07      A   
ATOM   3026 HD11 LEU   188       7.133   3.642  -0.064  1.00  0.00      A   
ATOM   3027 HD12 LEU   188       8.851   3.831   0.448  1.00  0.00      A   
ATOM   3028 HD13 LEU   188       8.055   5.120  -0.534  1.00  0.00      A   
ATOM   3029  CD2 LEU   188       7.565   3.574  -2.781  1.00 19.07      A   
ATOM   3030 HD21 LEU   188       6.550   3.278  -2.440  1.00  0.00      A   
ATOM   3031 HD22 LEU   188       7.540   4.654  -3.044  1.00  0.00      A   
ATOM   3032 HD23 LEU   188       7.811   2.990  -3.693  1.00  0.00      A   
ATOM   3033  C   LEU   188      11.727   3.842  -3.854  1.00 19.07      A   
ATOM   3034  O   LEU   188      11.496   4.367  -4.941  1.00 19.07      A   
ATOM   3035  N   LEU   189      12.932   3.986  -3.265  1.00 19.50      A   
ATOM   3036  HN  LEU   189      13.097   3.597  -2.362  1.00  0.00      A   
ATOM   3037  CA  LEU   189      14.039   4.705  -3.883  1.00 19.50      A   
ATOM   3038  HA  LEU   189      13.682   5.689  -4.149  1.00  0.00      A   
ATOM   3039  CB  LEU   189      15.237   4.845  -2.903  1.00 19.50      A   
ATOM   3040  HB1 LEU   189      15.212   3.992  -2.192  1.00  0.00      A   
ATOM   3041  HB2 LEU   189      16.199   4.779  -3.457  1.00  0.00      A   
ATOM   3042  CG  LEU   189      15.280   6.173  -2.106  1.00 19.50      A   
ATOM   3043  HG  LEU   189      16.127   6.087  -1.392  1.00  0.00      A   
ATOM   3044  CD1 LEU   189      15.581   7.376  -3.017  1.00 19.50      A   
ATOM   3045 HD11 LEU   189      15.714   8.294  -2.406  1.00  0.00      A   
ATOM   3046 HD12 LEU   189      16.513   7.202  -3.596  1.00  0.00      A   
ATOM   3047 HD13 LEU   189      14.747   7.554  -3.729  1.00  0.00      A   
ATOM   3048  CD2 LEU   189      14.014   6.434  -1.274  1.00 19.50      A   
ATOM   3049 HD21 LEU   189      14.133   7.363  -0.676  1.00  0.00      A   
ATOM   3050 HD22 LEU   189      13.125   6.556  -1.929  1.00  0.00      A   
ATOM   3051 HD23 LEU   189      13.826   5.592  -0.575  1.00  0.00      A   
ATOM   3052  C   LEU   189      14.499   4.074  -5.195  1.00 19.50      A   
ATOM   3053  O   LEU   189      14.739   4.772  -6.181  1.00 19.50      A   
ATOM   3054  N   PHE   190      14.578   2.725  -5.264  1.00 19.33      A   
ATOM   3055  HN  PHE   190      14.431   2.175  -4.446  1.00  0.00      A   
ATOM   3056  CA  PHE   190      14.835   2.002  -6.500  1.00 19.33      A   
ATOM   3057  HA  PHE   190      15.769   2.360  -6.907  1.00  0.00      A   
ATOM   3058  CB  PHE   190      14.942   0.472  -6.218  1.00 19.33      A   
ATOM   3059  HB1 PHE   190      15.757   0.286  -5.485  1.00  0.00      A   
ATOM   3060  HB2 PHE   190      13.996   0.094  -5.775  1.00  0.00      A   
ATOM   3061  CG  PHE   190      15.240  -0.323  -7.469  1.00 19.33      A   
ATOM   3062  CD1 PHE   190      16.554  -0.438  -7.943  1.00 19.33      A   
ATOM   3063  HD1 PHE   190      17.360   0.010  -7.381  1.00  0.00      A   
ATOM   3064  CE1 PHE   190      16.828  -1.129  -9.130  1.00 19.33      A   
ATOM   3065  HE1 PHE   190      17.846  -1.229  -9.474  1.00  0.00      A   
ATOM   3066  CZ  PHE   190      15.781  -1.691  -9.871  1.00 19.33      A   
ATOM   3067  HZ  PHE   190      15.989  -2.221 -10.788  1.00  0.00      A   
ATOM   3068  CD2 PHE   190      14.196  -0.900  -8.215  1.00 19.33      A   
ATOM   3069  HD2 PHE   190      13.178  -0.801  -7.869  1.00  0.00      A   
ATOM   3070  CE2 PHE   190      14.462  -1.565  -9.419  1.00 19.33      A   
ATOM   3071  HE2 PHE   190      13.654  -1.988  -9.998  1.00  0.00      A   
ATOM   3072  C   PHE   190      13.759   2.259  -7.558  1.00 19.33      A   
ATOM   3073  O   PHE   190      14.068   2.536  -8.714  1.00 19.33      A   
ATOM   3074  N   ILE   191      12.467   2.213  -7.179  1.00 18.14      A   
ATOM   3075  HN  ILE   191      12.241   1.954  -6.243  1.00  0.00      A   
ATOM   3076  CA  ILE   191      11.340   2.485  -8.061  1.00 18.14      A   
ATOM   3077  HA  ILE   191      11.418   1.831  -8.917  1.00  0.00      A   
ATOM   3078  CB  ILE   191      10.024   2.185  -7.337  1.00 18.14      A   
ATOM   3079  HB  ILE   191      10.044   2.694  -6.350  1.00  0.00      A   
ATOM   3080  CG2 ILE   191       8.809   2.693  -8.133  1.00 18.14      A   
ATOM   3081 HG21 ILE   191       7.859   2.415  -7.628  1.00  0.00      A   
ATOM   3082 HG22 ILE   191       8.818   3.800  -8.227  1.00  0.00      A   
ATOM   3083 HG23 ILE   191       8.820   2.234  -9.144  1.00  0.00      A   
ATOM   3084  CG1 ILE   191       9.862   0.665  -7.097  1.00 18.14      A   
ATOM   3085 HG11 ILE   191       9.613   0.168  -8.059  1.00  0.00      A   
ATOM   3086 HG12 ILE   191      10.823   0.233  -6.744  1.00  0.00      A   
ATOM   3087  CD  ILE   191       8.784   0.354  -6.053  1.00  0.00      A   
ATOM   3088  HD1 ILE   191       8.740  -0.736  -5.841  1.00  0.00      A   
ATOM   3089  HD2 ILE   191       9.013   0.875  -5.099  1.00  0.00      A   
ATOM   3090  HD3 ILE   191       7.776   0.672  -6.395  1.00  0.00      A   
ATOM   3091  C   ILE   191      11.373   3.910  -8.608  1.00 18.14      A   
ATOM   3092  O   ILE   191      11.201   4.123  -9.809  1.00 18.14      A   
ATOM   3093  N   VAL   192      11.663   4.928  -7.764  1.00 18.36      A   
ATOM   3094  HN  VAL   192      11.763   4.746  -6.789  1.00  0.00      A   
ATOM   3095  CA  VAL   192      11.844   6.311  -8.202  1.00 18.36      A   
ATOM   3096  HA  VAL   192      10.951   6.618  -8.726  1.00  0.00      A   
ATOM   3097  CB  VAL   192      12.066   7.250  -7.012  1.00 18.36      A   
ATOM   3098  HB  VAL   192      12.869   6.835  -6.367  1.00  0.00      A   
ATOM   3099  CG1 VAL   192      12.466   8.675  -7.456  1.00 18.36      A   
ATOM   3100 HG11 VAL   192      12.512   9.343  -6.569  1.00  0.00      A   
ATOM   3101 HG12 VAL   192      13.466   8.693  -7.939  1.00  0.00      A   
ATOM   3102 HG13 VAL   192      11.714   9.087  -8.162  1.00  0.00      A   
ATOM   3103  CG2 VAL   192      10.766   7.338  -6.190  1.00 18.36      A   
ATOM   3104 HG21 VAL   192      10.934   7.946  -5.275  1.00  0.00      A   
ATOM   3105 HG22 VAL   192       9.962   7.825  -6.783  1.00  0.00      A   
ATOM   3106 HG23 VAL   192      10.409   6.335  -5.874  1.00  0.00      A   
ATOM   3107  C   VAL   192      12.991   6.449  -9.194  1.00 18.36      A   
ATOM   3108  O   VAL   192      12.819   7.001 -10.279  1.00 18.36      A   
ATOM   3109  N   TYR   193      14.171   5.872  -8.893  1.00 20.02      A   
ATOM   3110  HN  TYR   193      14.284   5.415  -8.014  1.00  0.00      A   
ATOM   3111  CA  TYR   193      15.326   5.861  -9.777  1.00 20.02      A   
ATOM   3112  HA  TYR   193      15.606   6.880 -10.001  1.00  0.00      A   
ATOM   3113  CB  TYR   193      16.474   5.140  -9.002  1.00 20.02      A   
ATOM   3114  HB1 TYR   193      16.832   5.789  -8.174  1.00  0.00      A   
ATOM   3115  HB2 TYR   193      16.077   4.208  -8.544  1.00  0.00      A   
ATOM   3116  CG  TYR   193      17.650   4.765  -9.860  1.00 20.02      A   
ATOM   3117  CD1 TYR   193      18.582   5.730 -10.265  1.00 20.02      A   
ATOM   3118  HD1 TYR   193      18.489   6.744  -9.905  1.00  0.00      A   
ATOM   3119  CE1 TYR   193      19.615   5.387 -11.148  1.00 20.02      A   
ATOM   3120  HE1 TYR   193      20.317   6.146 -11.460  1.00  0.00      A   
ATOM   3121  CZ  TYR   193      19.722   4.075 -11.622  1.00 20.02      A   
ATOM   3122  OH  TYR   193      20.765   3.704 -12.485  1.00 20.02      A   
ATOM   3123  HH  TYR   193      21.348   4.461 -12.574  1.00  0.00      A   
ATOM   3124  CD2 TYR   193      17.763   3.451 -10.346  1.00 20.02      A   
ATOM   3125  HD2 TYR   193      17.034   2.708 -10.059  1.00  0.00      A   
ATOM   3126  CE2 TYR   193      18.787   3.114 -11.237  1.00 20.02      A   
ATOM   3127  HE2 TYR   193      18.859   2.110 -11.630  1.00  0.00      A   
ATOM   3128  C   TYR   193      15.033   5.173 -11.111  1.00 20.02      A   
ATOM   3129  O   TYR   193      15.325   5.712 -12.180  1.00 20.02      A   
ATOM   3130  N   ALA   194      14.404   3.979 -11.071  1.00 17.14      A   
ATOM   3131  HN  ALA   194      14.192   3.559 -10.193  1.00  0.00      A   
ATOM   3132  CA  ALA   194      14.053   3.206 -12.239  1.00 17.14      A   
ATOM   3133  HA  ALA   194      14.953   3.037 -12.812  1.00  0.00      A   
ATOM   3134  CB  ALA   194      13.453   1.853 -11.805  1.00 17.14      A   
ATOM   3135  HB1 ALA   194      14.183   1.304 -11.173  1.00  0.00      A   
ATOM   3136  HB2 ALA   194      12.533   2.007 -11.203  1.00  0.00      A   
ATOM   3137  HB3 ALA   194      13.207   1.222 -12.686  1.00  0.00      A   
ATOM   3138  C   ALA   194      13.077   3.943 -13.139  1.00 17.14      A   
ATOM   3139  O   ALA   194      13.302   4.060 -14.341  1.00 17.14      A   
ATOM   3140  N   TYR   195      12.005   4.540 -12.576  1.00 17.79      A   
ATOM   3141  HN  TYR   195      11.819   4.437 -11.601  1.00  0.00      A   
ATOM   3142  CA  TYR   195      11.100   5.373 -13.344  1.00 17.79      A   
ATOM   3143  HA  TYR   195      10.826   4.806 -14.222  1.00  0.00      A   
ATOM   3144  CB  TYR   195       9.807   5.747 -12.573  1.00 17.79      A   
ATOM   3145  HB1 TYR   195      10.055   6.016 -11.524  1.00  0.00      A   
ATOM   3146  HB2 TYR   195       9.293   6.609 -13.050  1.00  0.00      A   
ATOM   3147  CG  TYR   195       8.821   4.605 -12.592  1.00 17.79      A   
ATOM   3148  CD1 TYR   195       8.281   4.120 -13.800  1.00 17.79      A   
ATOM   3149  HD1 TYR   195       8.580   4.561 -14.739  1.00  0.00      A   
ATOM   3150  CE1 TYR   195       7.363   3.056 -13.795  1.00 17.79      A   
ATOM   3151  HE1 TYR   195       6.967   2.666 -14.721  1.00  0.00      A   
ATOM   3152  CZ  TYR   195       6.970   2.480 -12.582  1.00 17.79      A   
ATOM   3153  OH  TYR   195       6.086   1.387 -12.557  1.00 17.79      A   
ATOM   3154  HH  TYR   195       6.250   0.896 -11.749  1.00  0.00      A   
ATOM   3155  CD2 TYR   195       8.395   4.026 -11.389  1.00 17.79      A   
ATOM   3156  HD2 TYR   195       8.801   4.396 -10.459  1.00  0.00      A   
ATOM   3157  CE2 TYR   195       7.470   2.974 -11.380  1.00 17.79      A   
ATOM   3158  HE2 TYR   195       7.143   2.541 -10.447  1.00  0.00      A   
ATOM   3159  C   TYR   195      11.745   6.624 -13.904  1.00 17.79      A   
ATOM   3160  O   TYR   195      11.534   6.926 -15.071  1.00 17.79      A   
ATOM   3161  N   MET   196      12.580   7.369 -13.153  1.00 20.89      A   
ATOM   3162  HN  MET   196      12.749   7.151 -12.195  1.00  0.00      A   
ATOM   3163  CA  MET   196      13.259   8.534 -13.709  1.00 20.89      A   
ATOM   3164  HA  MET   196      12.500   9.148 -14.171  1.00  0.00      A   
ATOM   3165  CB  MET   196      13.972   9.402 -12.639  1.00 20.89      A   
ATOM   3166  HB1 MET   196      14.744   8.790 -12.126  1.00  0.00      A   
ATOM   3167  HB2 MET   196      14.491  10.243 -13.147  1.00  0.00      A   
ATOM   3168  CG  MET   196      13.036  10.014 -11.572  1.00 20.89      A   
ATOM   3169  HG1 MET   196      12.797   9.222 -10.831  1.00  0.00      A   
ATOM   3170  HG2 MET   196      13.599  10.791 -11.011  1.00  0.00      A   
ATOM   3171  SD  MET   196      11.475  10.713 -12.197  1.00 20.89      A   
ATOM   3172  CE  MET   196      10.455   9.993 -10.880  1.00 20.89      A   
ATOM   3173  HE1 MET   196       9.396  10.318 -10.970  1.00  0.00      A   
ATOM   3174  HE2 MET   196      10.480   8.883 -10.917  1.00  0.00      A   
ATOM   3175  HE3 MET   196      10.819  10.307  -9.878  1.00  0.00      A   
ATOM   3176  C   MET   196      14.227   8.214 -14.844  1.00 20.89      A   
ATOM   3177  O   MET   196      14.298   8.933 -15.841  1.00 20.89      A   
ATOM   3178  N   TYR   197      14.961   7.090 -14.748  1.00 21.82      A   
ATOM   3179  HN  TYR   197      14.932   6.561 -13.904  1.00  0.00      A   
ATOM   3180  CA  TYR   197      15.755   6.530 -15.829  1.00 21.82      A   
ATOM   3181  HA  TYR   197      16.457   7.278 -16.166  1.00  0.00      A   
ATOM   3182  CB  TYR   197      16.523   5.311 -15.211  1.00 21.82      A   
ATOM   3183  HB1 TYR   197      17.334   5.668 -14.541  1.00  0.00      A   
ATOM   3184  HB2 TYR   197      15.822   4.704 -14.598  1.00  0.00      A   
ATOM   3185  CG  TYR   197      17.106   4.427 -16.262  1.00 21.82      A   
ATOM   3186  CD1 TYR   197      18.220   4.848 -16.995  1.00 21.82      A   
ATOM   3187  HD1 TYR   197      18.760   5.717 -16.649  1.00  0.00      A   
ATOM   3188  CE1 TYR   197      18.536   4.233 -18.215  1.00 21.82      A   
ATOM   3189  HE1 TYR   197      19.341   4.609 -18.829  1.00  0.00      A   
ATOM   3190  CZ  TYR   197      17.710   3.215 -18.699  1.00 21.82      A   
ATOM   3191  OH  TYR   197      17.785   2.807 -20.037  1.00 21.82      A   
ATOM   3192  HH  TYR   197      16.866   2.697 -20.291  1.00  0.00      A   
ATOM   3193  CD2 TYR   197      16.372   3.312 -16.689  1.00 21.82      A   
ATOM   3194  HD2 TYR   197      15.496   3.004 -16.139  1.00  0.00      A   
ATOM   3195  CE2 TYR   197      16.662   2.722 -17.920  1.00 21.82      A   
ATOM   3196  HE2 TYR   197      16.012   1.948 -18.300  1.00  0.00      A   
ATOM   3197  C   TYR   197      14.882   6.163 -17.039  1.00 21.82      A   
ATOM   3198  O   TYR   197      15.210   6.530 -18.168  1.00 21.82      A   
ATOM   3199  N   ILE   198      13.733   5.478 -16.828  1.00 21.83      A   
ATOM   3200  HN  ILE   198      13.505   5.160 -15.912  1.00  0.00      A   
ATOM   3201  CA  ILE   198      12.790   5.134 -17.888  1.00 21.83      A   
ATOM   3202  HA  ILE   198      13.346   4.629 -18.664  1.00  0.00      A   
ATOM   3203  CB  ILE   198      11.678   4.187 -17.410  1.00 21.83      A   
ATOM   3204  HB  ILE   198      11.229   4.620 -16.490  1.00  0.00      A   
ATOM   3205  CG2 ILE   198      10.565   4.029 -18.475  1.00 21.83      A   
ATOM   3206 HG21 ILE   198       9.819   3.272 -18.149  1.00  0.00      A   
ATOM   3207 HG22 ILE   198      10.014   4.979 -18.638  1.00  0.00      A   
ATOM   3208 HG23 ILE   198      10.995   3.697 -19.443  1.00  0.00      A   
ATOM   3209  CG1 ILE   198      12.255   2.795 -17.050  1.00 21.83      A   
ATOM   3210 HG11 ILE   198      12.517   2.249 -17.981  1.00  0.00      A   
ATOM   3211 HG12 ILE   198      13.195   2.924 -16.471  1.00  0.00      A   
ATOM   3212  CD  ILE   198      11.292   1.948 -16.207  1.00  0.00      A   
ATOM   3213  HD1 ILE   198      11.783   1.009 -15.874  1.00  0.00      A   
ATOM   3214  HD2 ILE   198      10.980   2.505 -15.298  1.00  0.00      A   
ATOM   3215  HD3 ILE   198      10.382   1.671 -16.782  1.00  0.00      A   
ATOM   3216  C   ILE   198      12.192   6.372 -18.545  1.00 21.83      A   
ATOM   3217  O   ILE   198      12.159   6.477 -19.769  1.00 21.83      A   
ATOM   3218  N   LEU   199      11.753   7.375 -17.760  1.00 22.92      A   
ATOM   3219  HN  LEU   199      11.755   7.263 -16.769  1.00  0.00      A   
ATOM   3220  CA  LEU   199      11.243   8.635 -18.269  1.00 22.92      A   
ATOM   3221  HA  LEU   199      10.447   8.425 -18.968  1.00  0.00      A   
ATOM   3222  CB  LEU   199      10.747   9.584 -17.140  1.00 22.92      A   
ATOM   3223  HB1 LEU   199      11.576   9.766 -16.422  1.00  0.00      A   
ATOM   3224  HB2 LEU   199      10.485  10.561 -17.598  1.00  0.00      A   
ATOM   3225  CG  LEU   199       9.508   9.142 -16.339  1.00 22.92      A   
ATOM   3226  HG  LEU   199       9.792   8.333 -15.633  1.00  0.00      A   
ATOM   3227  CD1 LEU   199       9.009  10.336 -15.508  1.00 22.92      A   
ATOM   3228 HD11 LEU   199       8.098  10.067 -14.932  1.00  0.00      A   
ATOM   3229 HD12 LEU   199       9.794  10.665 -14.795  1.00  0.00      A   
ATOM   3230 HD13 LEU   199       8.760  11.186 -16.179  1.00  0.00      A   
ATOM   3231  CD2 LEU   199       8.394   8.599 -17.235  1.00 22.92      A   
ATOM   3232 HD21 LEU   199       7.477   8.404 -16.638  1.00  0.00      A   
ATOM   3233 HD22 LEU   199       8.147   9.341 -18.024  1.00  0.00      A   
ATOM   3234 HD23 LEU   199       8.697   7.647 -17.721  1.00  0.00      A   
ATOM   3235  C   LEU   199      12.279   9.445 -19.026  1.00 22.92      A   
ATOM   3236  O   LEU   199      11.968   9.988 -20.082  1.00 22.92      A   
ATOM   3237  N   TRP   200      13.542   9.561 -18.542  1.00 29.11      A   
ATOM   3238  HN  TRP   200      13.794   9.184 -17.653  1.00  0.00      A   
ATOM   3239  CA  TRP   200      14.584  10.212 -19.325  1.00 29.11      A   
ATOM   3240  HA  TRP   200      14.241  11.200 -19.594  1.00  0.00      A   
ATOM   3241  CB  TRP   200      15.967  10.300 -18.622  1.00 29.11      A   
ATOM   3242  HB1 TRP   200      15.834  10.814 -17.646  1.00  0.00      A   
ATOM   3243  HB2 TRP   200      16.370   9.285 -18.417  1.00  0.00      A   
ATOM   3244  CG  TRP   200      16.953  11.115 -19.461  1.00 29.11      A   
ATOM   3245  CD1 TRP   200      16.912  12.467 -19.593  1.00 29.11      A   
ATOM   3246  HD1 TRP   200      16.271  13.105 -19.003  1.00  0.00      A   
ATOM   3247  NE1 TRP   200      17.801  12.890 -20.542  1.00 29.11      A   
ATOM   3248  HE1 TRP   200      17.801  13.804 -20.884  1.00  0.00      A   
ATOM   3249  CE2 TRP   200      18.370  11.796 -21.132  1.00 29.11      A   
ATOM   3250  CD2 TRP   200      17.855  10.647 -20.492  1.00 29.11      A   
ATOM   3251  CE3 TRP   200      18.194   9.372 -20.942  1.00 29.11      A   
ATOM   3252  HE3 TRP   200      17.772   8.482 -20.499  1.00  0.00      A   
ATOM   3253  CZ3 TRP   200      19.052   9.273 -22.052  1.00 29.11      A   
ATOM   3254  HZ3 TRP   200      19.291   8.313 -22.486  1.00  0.00      A   
ATOM   3255  CZ2 TRP   200      19.245  11.693 -22.199  1.00 29.11      A   
ATOM   3256  HZ2 TRP   200      19.604  12.571 -22.715  1.00  0.00      A   
ATOM   3257  CH2 TRP   200      19.590  10.415 -22.655  1.00 29.11      A   
ATOM   3258  HH2 TRP   200      20.246  10.310 -23.507  1.00  0.00      A   
ATOM   3259  C   TRP   200      14.844   9.438 -20.619  1.00 29.11      A   
ATOM   3260  O   TRP   200      14.931  10.011 -21.704  1.00 29.11      A   
ATOM   3261  N   LYS   201      14.975   8.095 -20.544  1.00 86.38      A   
ATOM   3262  HN  LYS   201      14.895   7.610 -19.677  1.00  0.00      A   
ATOM   3263  CA  LYS   201      15.276   7.306 -21.719  1.00 86.38      A   
ATOM   3264  HA  LYS   201      16.121   7.782 -22.193  1.00  0.00      A   
ATOM   3265  CB  LYS   201      15.742   5.864 -21.417  1.00 86.38      A   
ATOM   3266  HB1 LYS   201      16.548   5.898 -20.653  1.00  0.00      A   
ATOM   3267  HB2 LYS   201      14.894   5.310 -20.962  1.00  0.00      A   
ATOM   3268  CG  LYS   201      16.254   5.068 -22.647  1.00 86.38      A   
ATOM   3269  HG1 LYS   201      16.424   4.022 -22.315  1.00  0.00      A   
ATOM   3270  HG2 LYS   201      15.449   5.034 -23.411  1.00  0.00      A   
ATOM   3271  CD  LYS   201      17.565   5.551 -23.311  1.00 86.38      A   
ATOM   3272  HD1 LYS   201      17.437   6.597 -23.663  1.00  0.00      A   
ATOM   3273  HD2 LYS   201      18.384   5.534 -22.561  1.00  0.00      A   
ATOM   3274  CE  LYS   201      17.948   4.661 -24.512  1.00 86.38      A   
ATOM   3275  HE1 LYS   201      18.048   3.601 -24.196  1.00  0.00      A   
ATOM   3276  HE2 LYS   201      17.145   4.724 -25.278  1.00  0.00      A   
ATOM   3277  NZ  LYS   201      19.215   5.062 -25.154  1.00 86.38      A   
ATOM   3278  HZ1 LYS   201      19.247   4.731 -26.140  1.00  0.00      A   
ATOM   3279  HZ2 LYS   201      19.341   6.094 -25.178  1.00  0.00      A   
ATOM   3280  HZ3 LYS   201      20.041   4.671 -24.658  1.00  0.00      A   
ATOM   3281  C   LYS   201      14.155   7.354 -22.768  1.00 86.38      A   
ATOM   3282  O   LYS   201      14.405   7.502 -23.963  1.00 86.38      A   
ATOM   3283  N   ALA   202      12.880   7.308 -22.342  1.00 83.03      A   
ATOM   3284  HN  ALA   202      12.677   7.112 -21.386  1.00  0.00      A   
ATOM   3285  CA  ALA   202      11.734   7.583 -23.186  1.00 83.03      A   
ATOM   3286  HA  ALA   202      11.800   6.946 -24.056  1.00  0.00      A   
ATOM   3287  CB  ALA   202      10.444   7.232 -22.418  1.00 83.03      A   
ATOM   3288  HB1 ALA   202      10.481   6.173 -22.085  1.00  0.00      A   
ATOM   3289  HB2 ALA   202      10.333   7.873 -21.517  1.00  0.00      A   
ATOM   3290  HB3 ALA   202       9.550   7.360 -23.066  1.00  0.00      A   
ATOM   3291  C   ALA   202      11.645   9.021 -23.699  1.00 83.03      A   
ATOM   3292  O   ALA   202      11.348   9.256 -24.866  1.00 83.03      A   
ATOM   3293  N   HSD   203      11.928  10.044 -22.862  1.00 86.02      A   
ATOM   3294  HN  HSD   203      12.112   9.872 -21.897  1.00  0.00      A   
ATOM   3295  CA  HSD   203      11.954  11.434 -23.303  1.00 86.02      A   
ATOM   3296  HA  HSD   203      11.002  11.652 -23.764  1.00  0.00      A   
ATOM   3297  CB  HSD   203      12.182  12.428 -22.135  1.00 86.02      A   
ATOM   3298  HB1 HSD   203      11.411  12.230 -21.359  1.00  0.00      A   
ATOM   3299  HB2 HSD   203      13.176  12.250 -21.672  1.00  0.00      A   
ATOM   3300  ND1 HSD   203      13.088  14.607 -23.120  1.00 86.02      A   
ATOM   3301  HD1 HSD   203      14.038  14.325 -23.249  1.00  0.00      A   
ATOM   3302  CG  HSD   203      12.063  13.871 -22.558  1.00 86.02      A   
ATOM   3303  CE1 HSD   203      12.567  15.799 -23.495  1.00 86.02      A   
ATOM   3304  HE1 HSD   203      13.157  16.579 -23.977  1.00  0.00      A   
ATOM   3305  NE2 HSD   203      11.283  15.887 -23.193  1.00 86.02      A   
ATOM   3306  CD2 HSD   203      10.964  14.670 -22.615  1.00 86.02      A   
ATOM   3307  HD2 HSD   203       9.947  14.462 -22.306  1.00  0.00      A   
ATOM   3308  C   HSD   203      13.012  11.689 -24.355  1.00 86.02      A   
ATOM   3309  O   HSD   203      12.750  12.285 -25.396  1.00 86.02      A   
ATOM   3310  N   SER   204      14.232  11.168 -24.141  1.00 86.03      A   
ATOM   3311  HN  SER   204      14.440  10.731 -23.270  1.00  0.00      A   
ATOM   3312  CA  SER   204      15.295  11.223 -25.127  1.00 86.03      A   
ATOM   3313  HA  SER   204      15.414  12.259 -25.407  1.00  0.00      A   
ATOM   3314  CB  SER   204      16.670  10.735 -24.609  1.00 86.03      A   
ATOM   3315  HB1 SER   204      17.455  10.937 -25.368  1.00  0.00      A   
ATOM   3316  HB2 SER   204      16.931  11.316 -23.699  1.00  0.00      A   
ATOM   3317  OG  SER   204      16.659   9.340 -24.300  1.00 86.03      A   
ATOM   3318  HG1 SER   204      16.234   9.284 -23.442  1.00  0.00      A   
ATOM   3319  C   SER   204      14.948  10.469 -26.400  1.00 86.03      A   
ATOM   3320  O   SER   204      15.360  10.853 -27.489  1.00 86.03      A   
ATOM   3321  N   HSD   205      14.184   9.356 -26.305  1.00 80.80      A   
ATOM   3322  HN  HSD   205      13.929   9.012 -25.405  1.00  0.00      A   
ATOM   3323  CA  HSD   205      13.632   8.655 -27.456  1.00 80.80      A   
ATOM   3324  HA  HSD   205      14.450   8.403 -28.115  1.00  0.00      A   
ATOM   3325  CB  HSD   205      12.914   7.351 -27.031  1.00 80.80      A   
ATOM   3326  HB1 HSD   205      13.596   6.766 -26.377  1.00  0.00      A   
ATOM   3327  HB2 HSD   205      12.011   7.591 -26.431  1.00  0.00      A   
ATOM   3328  ND1 HSD   205      11.239   5.935 -28.330  1.00 80.80      A   
ATOM   3329  HD1 HSD   205      10.422   6.146 -27.792  1.00  0.00      A   
ATOM   3330  CG  HSD   205      12.504   6.464 -28.174  1.00 80.80      A   
ATOM   3331  CE1 HSD   205      11.282   5.118 -29.411  1.00 80.80      A   
ATOM   3332  HE1 HSD   205      10.414   4.569 -29.774  1.00  0.00      A   
ATOM   3333  NE2 HSD   205      12.487   5.082 -29.951  1.00 80.80      A   
ATOM   3334  CD2 HSD   205      13.253   5.940 -29.182  1.00 80.80      A   
ATOM   3335  HD2 HSD   205      14.296   6.102 -29.424  1.00  0.00      A   
ATOM   3336  C   HSD   205      12.675   9.506 -28.268  1.00 80.80      A   
ATOM   3337  O   HSD   205      12.808   9.611 -29.484  1.00 80.80      A   
ATOM   3338  N   ALA   206      11.737  10.200 -27.598  1.00 83.30      A   
ATOM   3339  HN  ALA   206      11.628  10.073 -26.615  1.00  0.00      A   
ATOM   3340  CA  ALA   206      10.822  11.128 -28.225  1.00 83.30      A   
ATOM   3341  HA  ALA   206      10.302  10.602 -29.012  1.00  0.00      A   
ATOM   3342  CB  ALA   206       9.799  11.613 -27.179  1.00 83.30      A   
ATOM   3343  HB1 ALA   206       9.270  10.741 -26.741  1.00  0.00      A   
ATOM   3344  HB2 ALA   206      10.306  12.162 -26.356  1.00  0.00      A   
ATOM   3345  HB3 ALA   206       9.045  12.283 -27.645  1.00  0.00      A   
ATOM   3346  C   ALA   206      11.513  12.319 -28.875  1.00 83.30      A   
ATOM   3347  O   ALA   206      11.217  12.664 -30.015  1.00 83.30      A   
ATOM   3348  N   VAL   207      12.500  12.942 -28.194  1.00 83.99      A   
ATOM   3349  HN  VAL   207      12.691  12.681 -27.251  1.00  0.00      A   
ATOM   3350  CA  VAL   207      13.299  14.028 -28.754  1.00 83.99      A   
ATOM   3351  HA  VAL   207      12.622  14.801 -29.087  1.00  0.00      A   
ATOM   3352  CB  VAL   207      14.241  14.631 -27.710  1.00 83.99      A   
ATOM   3353  HB  VAL   207      14.830  13.819 -27.231  1.00  0.00      A   
ATOM   3354  CG1 VAL   207      15.220  15.653 -28.329  1.00 83.99      A   
ATOM   3355 HG11 VAL   207      15.804  16.151 -27.526  1.00  0.00      A   
ATOM   3356 HG12 VAL   207      15.944  15.163 -29.015  1.00  0.00      A   
ATOM   3357 HG13 VAL   207      14.665  16.432 -28.895  1.00  0.00      A   
ATOM   3358  CG2 VAL   207      13.395  15.340 -26.636  1.00 83.99      A   
ATOM   3359 HG21 VAL   207      14.062  15.773 -25.859  1.00  0.00      A   
ATOM   3360 HG22 VAL   207      12.807  16.167 -27.089  1.00  0.00      A   
ATOM   3361 HG23 VAL   207      12.690  14.640 -26.139  1.00  0.00      A   
ATOM   3362  C   VAL   207      14.077  13.592 -29.990  1.00 83.99      A   
ATOM   3363  O   VAL   207      14.035  14.257 -31.023  1.00 83.99      A   
ATOM   3364  N   ARG   208      14.742  12.417 -29.948  1.00 82.93      A   
ATOM   3365  HN  ARG   208      14.775  11.890 -29.102  1.00  0.00      A   
ATOM   3366  CA  ARG   208      15.448  11.857 -31.090  1.00 82.93      A   
ATOM   3367  HA  ARG   208      16.109  12.626 -31.461  1.00  0.00      A   
ATOM   3368  CB  ARG   208      16.324  10.661 -30.674  1.00 82.93      A   
ATOM   3369  HB1 ARG   208      15.715   9.956 -30.069  1.00  0.00      A   
ATOM   3370  HB2 ARG   208      16.684  10.122 -31.576  1.00  0.00      A   
ATOM   3371  CG  ARG   208      17.558  11.144 -29.883  1.00 82.93      A   
ATOM   3372  HG1 ARG   208      18.175  11.768 -30.565  1.00  0.00      A   
ATOM   3373  HG2 ARG   208      17.246  11.808 -29.048  1.00  0.00      A   
ATOM   3374  CD  ARG   208      18.438  10.017 -29.344  1.00 82.93      A   
ATOM   3375  HD1 ARG   208      18.656   9.296 -30.161  1.00  0.00      A   
ATOM   3376  HD2 ARG   208      19.390  10.430 -28.948  1.00  0.00      A   
ATOM   3377  NE  ARG   208      17.681   9.373 -28.220  1.00 82.93      A   
ATOM   3378  HE  ARG   208      16.938   9.906 -27.815  1.00  0.00      A   
ATOM   3379  CZ  ARG   208      17.677   8.058 -27.961  1.00 82.93      A   
ATOM   3380  NH1 ARG   208      18.440   7.207 -28.637  1.00 82.93      A   
ATOM   3381 HH11 ARG   208      18.499   6.258 -28.327  1.00  0.00      A   
ATOM   3382 HH12 ARG   208      19.223   7.589 -29.127  1.00  0.00      A   
ATOM   3383  NH2 ARG   208      16.880   7.578 -27.008  1.00 82.93      A   
ATOM   3384 HH21 ARG   208      16.627   6.612 -27.044  1.00  0.00      A   
ATOM   3385 HH22 ARG   208      16.477   8.210 -26.346  1.00  0.00      A   
ATOM   3386  C   ARG   208      14.537  11.522 -32.265  1.00 82.93      A   
ATOM   3387  O   ARG   208      14.876  11.778 -33.419  1.00 82.93      A   
ATOM   3388  N   MET   209      13.331  10.983 -32.010  1.00 78.65      A   
ATOM   3389  HN  MET   209      13.083  10.709 -31.084  1.00  0.00      A   
ATOM   3390  CA  MET   209      12.310  10.816 -33.030  1.00 78.65      A   
ATOM   3391  HA  MET   209      12.756  10.276 -33.852  1.00  0.00      A   
ATOM   3392  CB  MET   209      11.115   9.988 -32.494  1.00 78.65      A   
ATOM   3393  HB1 MET   209      10.814  10.392 -31.503  1.00  0.00      A   
ATOM   3394  HB2 MET   209      10.246  10.089 -33.178  1.00  0.00      A   
ATOM   3395  CG  MET   209      11.430   8.484 -32.365  1.00 78.65      A   
ATOM   3396  HG1 MET   209      12.334   8.355 -31.732  1.00  0.00      A   
ATOM   3397  HG2 MET   209      10.591   7.995 -31.826  1.00  0.00      A   
ATOM   3398  SD  MET   209      11.673   7.663 -33.973  1.00 78.65      A   
ATOM   3399  CE  MET   209      12.013   6.022 -33.279  1.00 78.65      A   
ATOM   3400  HE1 MET   209      12.198   5.278 -34.083  1.00  0.00      A   
ATOM   3401  HE2 MET   209      12.909   6.042 -32.622  1.00  0.00      A   
ATOM   3402  HE3 MET   209      11.159   5.657 -32.669  1.00  0.00      A   
ATOM   3403  C   MET   209      11.803  12.120 -33.640  1.00 78.65      A   
ATOM   3404  O   MET   209      11.627  12.201 -34.852  1.00 78.65      A   
ATOM   3405  N   ILE   210      11.583  13.187 -32.841  1.00 79.13      A   
ATOM   3406  HN  ILE   210      11.670  13.098 -31.852  1.00  0.00      A   
ATOM   3407  CA  ILE   210      11.236  14.515 -33.352  1.00 79.13      A   
ATOM   3408  HA  ILE   210      10.375  14.411 -33.995  1.00  0.00      A   
ATOM   3409  CB  ILE   210      10.873  15.481 -32.217  1.00 79.13      A   
ATOM   3410  HB  ILE   210      11.685  15.452 -31.460  1.00  0.00      A   
ATOM   3411  CG2 ILE   210      10.730  16.934 -32.736  1.00 79.13      A   
ATOM   3412 HG21 ILE   210      10.387  17.610 -31.923  1.00  0.00      A   
ATOM   3413 HG22 ILE   210      11.695  17.335 -33.112  1.00  0.00      A   
ATOM   3414 HG23 ILE   210       9.987  16.977 -33.561  1.00  0.00      A   
ATOM   3415  CG1 ILE   210       9.557  15.026 -31.537  1.00 79.13      A   
ATOM   3416 HG11 ILE   210       8.710  15.229 -32.226  1.00  0.00      A   
ATOM   3417 HG12 ILE   210       9.586  13.929 -31.369  1.00  0.00      A   
ATOM   3418  CD  ILE   210       9.300  15.707 -30.186  1.00  0.00      A   
ATOM   3419  HD1 ILE   210       8.371  15.308 -29.724  1.00  0.00      A   
ATOM   3420  HD2 ILE   210      10.146  15.515 -29.492  1.00  0.00      A   
ATOM   3421  HD3 ILE   210       9.181  16.805 -30.306  1.00  0.00      A   
ATOM   3422  C   ILE   210      12.347  15.094 -34.230  1.00 79.13      A   
ATOM   3423  O   ILE   210      12.088  15.592 -35.323  1.00 79.13      A   
ATOM   3424  N   GLN   211      13.625  14.984 -33.804  1.00 80.24      A   
ATOM   3425  HN  GLN   211      13.812  14.603 -32.901  1.00  0.00      A   
ATOM   3426  CA  GLN   211      14.784  15.394 -34.587  1.00 80.24      A   
ATOM   3427  HA  GLN   211      14.657  16.433 -34.855  1.00  0.00      A   
ATOM   3428  CB  GLN   211      16.090  15.237 -33.766  1.00 80.24      A   
ATOM   3429  HB1 GLN   211      16.137  14.201 -33.368  1.00  0.00      A   
ATOM   3430  HB2 GLN   211      16.969  15.385 -34.430  1.00  0.00      A   
ATOM   3431  CG  GLN   211      16.205  16.247 -32.602  1.00 80.24      A   
ATOM   3432  HG1 GLN   211      16.257  17.282 -33.003  1.00  0.00      A   
ATOM   3433  HG2 GLN   211      15.313  16.172 -31.944  1.00  0.00      A   
ATOM   3434  CD  GLN   211      17.430  15.950 -31.736  1.00 80.24      A   
ATOM   3435  OE1 GLN   211      17.515  14.914 -31.074  1.00 80.24      A   
ATOM   3436  NE2 GLN   211      18.407  16.884 -31.714  1.00 80.24      A   
ATOM   3437 HE21 GLN   211      19.199  16.708 -31.130  1.00  0.00      A   
ATOM   3438 HE22 GLN   211      18.363  17.692 -32.301  1.00  0.00      A   
ATOM   3439  C   GLN   211      14.931  14.631 -35.903  1.00 80.24      A   
ATOM   3440  O   GLN   211      15.281  15.202 -36.933  1.00 80.24      A   
ATOM   3441  N   ARG   212      14.675  13.310 -35.921  1.00 73.91      A   
ATOM   3442  HN  ARG   212      14.493  12.817 -35.074  1.00  0.00      A   
ATOM   3443  CA  ARG   212      14.596  12.568 -37.167  1.00 73.91      A   
ATOM   3444  HA  ARG   212      15.474  12.794 -37.754  1.00  0.00      A   
ATOM   3445  CB  ARG   212      14.554  11.039 -36.930  1.00 73.91      A   
ATOM   3446  HB1 ARG   212      13.731  10.794 -36.224  1.00  0.00      A   
ATOM   3447  HB2 ARG   212      14.328  10.541 -37.897  1.00  0.00      A   
ATOM   3448  CG  ARG   212      15.877  10.430 -36.427  1.00 73.91      A   
ATOM   3449  HG1 ARG   212      16.707  10.834 -37.046  1.00  0.00      A   
ATOM   3450  HG2 ARG   212      16.053  10.723 -35.370  1.00  0.00      A   
ATOM   3451  CD  ARG   212      15.850   8.907 -36.575  1.00 73.91      A   
ATOM   3452  HD1 ARG   212      15.037   8.457 -35.965  1.00  0.00      A   
ATOM   3453  HD2 ARG   212      15.679   8.673 -37.647  1.00  0.00      A   
ATOM   3454  NE  ARG   212      17.171   8.351 -36.138  1.00 73.91      A   
ATOM   3455  HE  ARG   212      17.812   8.922 -35.626  1.00  0.00      A   
ATOM   3456  CZ  ARG   212      17.628   7.163 -36.561  1.00 73.91      A   
ATOM   3457  NH1 ARG   212      16.897   6.362 -37.331  1.00 73.91      A   
ATOM   3458 HH11 ARG   212      17.268   5.514 -37.710  1.00  0.00      A   
ATOM   3459 HH12 ARG   212      15.958   6.612 -37.564  1.00  0.00      A   
ATOM   3460  NH2 ARG   212      18.847   6.764 -36.214  1.00 73.91      A   
ATOM   3461 HH21 ARG   212      19.208   5.947 -36.664  1.00  0.00      A   
ATOM   3462 HH22 ARG   212      19.438   7.322 -35.632  1.00  0.00      A   
ATOM   3463  C   ARG   212      13.402  12.912 -38.053  1.00 73.91      A   
ATOM   3464  O   ARG   212      13.515  13.001 -39.274  1.00 73.91      A   
ATOM   3465  N   GLY   213      12.203  13.081 -37.464  1.00 59.93      A   
ATOM   3466  HN  GLY   213      12.123  13.001 -36.473  1.00  0.00      A   
ATOM   3467  CA  GLY   213      10.960  13.237 -38.211  1.00 59.93      A   
ATOM   3468  HA1 GLY   213      10.155  13.298 -37.494  1.00  0.00      A   
ATOM   3469  HA2 GLY   213      10.861  12.390 -38.874  1.00  0.00      A   
ATOM   3470  C   GLY   213      10.870  14.468 -39.069  1.00 59.93      A   
ATOM   3471  O   GLY   213      10.242  14.464 -40.125  1.00 59.93      A   
ATOM   3472  N   THR   214      11.551  15.555 -38.673  1.00 52.07      A   
ATOM   3473  HN  THR   214      12.077  15.548 -37.827  1.00  0.00      A   
ATOM   3474  CA  THR   214      11.608  16.787 -39.450  1.00 52.07      A   
ATOM   3475  HA  THR   214      10.593  17.116 -39.619  1.00  0.00      A   
ATOM   3476  CB  THR   214      12.360  17.916 -38.751  1.00 52.07      A   
ATOM   3477  HB  THR   214      12.472  18.786 -39.432  1.00  0.00      A   
ATOM   3478  OG1 THR   214      13.640  17.490 -38.301  1.00 52.07      A   
ATOM   3479  HG1 THR   214      14.071  18.267 -37.936  1.00  0.00      A   
ATOM   3480  CG2 THR   214      11.573  18.355 -37.513  1.00 52.07      A   
ATOM   3481 HG21 THR   214      12.092  19.194 -37.003  1.00  0.00      A   
ATOM   3482 HG22 THR   214      10.556  18.699 -37.801  1.00  0.00      A   
ATOM   3483 HG23 THR   214      11.471  17.519 -36.788  1.00  0.00      A   
ATOM   3484  C   THR   214      12.230  16.628 -40.822  1.00 52.07      A   
ATOM   3485  O   THR   214      11.756  17.198 -41.804  1.00 52.07      A   
ATOM   3486  N   GLN   215      13.304  15.824 -40.896  1.00 50.43      A   
ATOM   3487  HN  GLN   215      13.649  15.437 -40.045  1.00  0.00      A   
ATOM   3488  CA  GLN   215      13.985  15.410 -42.103  1.00 50.43      A   
ATOM   3489  HA  GLN   215      14.297  16.284 -42.655  1.00  0.00      A   
ATOM   3490  CB  GLN   215      15.192  14.500 -41.721  1.00 50.43      A   
ATOM   3491  HB1 GLN   215      14.788  13.535 -41.348  1.00  0.00      A   
ATOM   3492  HB2 GLN   215      15.784  14.275 -42.634  1.00  0.00      A   
ATOM   3493  CG  GLN   215      16.144  15.036 -40.621  1.00 50.43      A   
ATOM   3494  HG1 GLN   215      16.730  15.894 -41.012  1.00  0.00      A   
ATOM   3495  HG2 GLN   215      15.570  15.368 -39.729  1.00  0.00      A   
ATOM   3496  CD  GLN   215      17.095  13.928 -40.151  1.00 50.43      A   
ATOM   3497  OE1 GLN   215      16.895  12.731 -40.376  1.00 50.43      A   
ATOM   3498  NE2 GLN   215      18.177  14.324 -39.444  1.00 50.43      A   
ATOM   3499 HE21 GLN   215      18.814  13.611 -39.150  1.00  0.00      A   
ATOM   3500 HE22 GLN   215      18.312  15.287 -39.211  1.00  0.00      A   
ATOM   3501  C   GLN   215      13.101  14.537 -43.007  1.00 50.43      A   
ATOM   3502  O   GLN   215      13.161  14.652 -44.231  1.00 50.43      A   
ATOM   3503  N   LYS   216      12.322  13.585 -42.411  1.00 47.49      A   
ATOM   3504  HN  LYS   216      12.254  13.572 -41.417  1.00  0.00      A   
ATOM   3505  CA  LYS   216      11.881  12.405 -43.154  1.00 47.49      A   
ATOM   3506  HA  LYS   216      11.643  12.741 -44.152  1.00  0.00      A   
ATOM   3507  CB  LYS   216      13.071  11.408 -43.278  1.00 47.49      A   
ATOM   3508  HB1 LYS   216      14.006  12.008 -43.293  1.00  0.00      A   
ATOM   3509  HB2 LYS   216      13.132  10.748 -42.387  1.00  0.00      A   
ATOM   3510  CG  LYS   216      13.070  10.586 -44.581  1.00 47.49      A   
ATOM   3511  HG1 LYS   216      12.293   9.794 -44.537  1.00  0.00      A   
ATOM   3512  HG2 LYS   216      12.803  11.267 -45.417  1.00  0.00      A   
ATOM   3513  CD  LYS   216      14.444   9.969 -44.887  1.00 47.49      A   
ATOM   3514  HD1 LYS   216      15.189  10.793 -44.865  1.00  0.00      A   
ATOM   3515  HD2 LYS   216      14.712   9.242 -44.090  1.00  0.00      A   
ATOM   3516  CE  LYS   216      14.487   9.290 -46.261  1.00 47.49      A   
ATOM   3517  HE1 LYS   216      13.885   8.356 -46.263  1.00  0.00      A   
ATOM   3518  HE2 LYS   216      14.088   9.986 -47.030  1.00  0.00      A   
ATOM   3519  NZ  LYS   216      15.874   8.965 -46.623  1.00 47.49      A   
ATOM   3520  HZ1 LYS   216      15.971   8.704 -47.625  1.00  0.00      A   
ATOM   3521  HZ2 LYS   216      16.461   9.816 -46.509  1.00  0.00      A   
ATOM   3522  HZ3 LYS   216      16.253   8.189 -46.043  1.00  0.00      A   
ATOM   3523  C   LYS   216      10.619  11.674 -42.697  1.00 47.49      A   
ATOM   3524  O   LYS   216      10.406  10.523 -43.068  1.00 47.49      A   
ATOM   3525  N   SER   217       9.705  12.273 -41.901  1.00 49.17      A   
ATOM   3526  HN  SER   217       9.864  13.166 -41.487  1.00  0.00      A   
ATOM   3527  CA  SER   217       8.472  11.567 -41.525  1.00 49.17      A   
ATOM   3528  HA  SER   217       8.509  10.545 -41.873  1.00  0.00      A   
ATOM   3529  CB  SER   217       8.251  11.415 -39.987  1.00 49.17      A   
ATOM   3530  HB1 SER   217       7.426  10.696 -39.793  1.00  0.00      A   
ATOM   3531  HB2 SER   217       9.174  10.975 -39.552  1.00  0.00      A   
ATOM   3532  OG  SER   217       7.971  12.643 -39.312  1.00 49.17      A   
ATOM   3533  HG1 SER   217       7.018  12.757 -39.291  1.00  0.00      A   
ATOM   3534  C   SER   217       7.199  12.110 -42.137  1.00 49.17      A   
ATOM   3535  O   SER   217       6.085  11.823 -41.697  1.00 49.17      A   
ATOM   3536  N   ILE   218       7.321  12.917 -43.190  1.00 45.89      A   
ATOM   3537  HN  ILE   218       8.234  13.104 -43.544  1.00  0.00      A   
ATOM   3538  CA  ILE   218       6.243  13.609 -43.873  1.00 45.89      A   
ATOM   3539  HA  ILE   218       5.486  13.902 -43.160  1.00  0.00      A   
ATOM   3540  CB  ILE   218       6.854  14.854 -44.539  1.00 45.89      A   
ATOM   3541  HB  ILE   218       7.489  14.514 -45.384  1.00  0.00      A   
ATOM   3542  CG2 ILE   218       5.753  15.788 -45.079  1.00 45.89      A   
ATOM   3543 HG21 ILE   218       6.212  16.669 -45.578  1.00  0.00      A   
ATOM   3544 HG22 ILE   218       5.116  15.279 -45.834  1.00  0.00      A   
ATOM   3545 HG23 ILE   218       5.107  16.140 -44.246  1.00  0.00      A   
ATOM   3546  CG1 ILE   218       7.799  15.660 -43.606  1.00 45.89      A   
ATOM   3547 HG11 ILE   218       7.195  16.291 -42.920  1.00  0.00      A   
ATOM   3548 HG12 ILE   218       8.432  15.005 -42.969  1.00  0.00      A   
ATOM   3549  CD  ILE   218       8.774  16.532 -44.407  1.00  0.00      A   
ATOM   3550  HD1 ILE   218       9.520  16.994 -43.725  1.00  0.00      A   
ATOM   3551  HD2 ILE   218       9.331  15.919 -45.147  1.00  0.00      A   
ATOM   3552  HD3 ILE   218       8.245  17.341 -44.954  1.00  0.00      A   
ATOM   3553  C   ILE   218       5.616  12.686 -44.898  1.00 45.89      A   
ATOM   3554  O   ILE   218       5.668  12.930 -46.100  1.00 45.89      A   
ATOM   3555  N   ILE   219       5.002  11.572 -44.448  1.00 52.06      A   
ATOM   3556  HN  ILE   219       5.025  11.348 -43.477  1.00  0.00      A   
ATOM   3557  CA  ILE   219       4.235  10.686 -45.311  1.00 52.06      A   
ATOM   3558  HA  ILE   219       4.861  10.444 -46.157  1.00  0.00      A   
ATOM   3559  CB  ILE   219       3.835   9.380 -44.640  1.00 52.06      A   
ATOM   3560  HB  ILE   219       3.100   9.586 -43.833  1.00  0.00      A   
ATOM   3561  CG2 ILE   219       3.176   8.476 -45.704  1.00 52.06      A   
ATOM   3562 HG21 ILE   219       2.870   7.507 -45.256  1.00  0.00      A   
ATOM   3563 HG22 ILE   219       2.262   8.949 -46.124  1.00  0.00      A   
ATOM   3564 HG23 ILE   219       3.889   8.276 -46.532  1.00  0.00      A   
ATOM   3565  CG1 ILE   219       5.077   8.701 -44.007  1.00 52.06      A   
ATOM   3566 HG11 ILE   219       5.819   8.492 -44.807  1.00  0.00      A   
ATOM   3567 HG12 ILE   219       5.555   9.396 -43.284  1.00  0.00      A   
ATOM   3568  CD  ILE   219       4.757   7.405 -43.255  1.00  0.00      A   
ATOM   3569  HD1 ILE   219       5.671   7.023 -42.751  1.00  0.00      A   
ATOM   3570  HD2 ILE   219       3.979   7.585 -42.483  1.00  0.00      A   
ATOM   3571  HD3 ILE   219       4.392   6.620 -43.952  1.00  0.00      A   
ATOM   3572  C   ILE   219       3.029  11.466 -45.822  1.00 52.06      A   
ATOM   3573  O   ILE   219       2.157  11.909 -45.072  1.00 52.06      A   
ATOM   3574  N   ILE   220       3.008  11.742 -47.132  1.00 50.15      A   
ATOM   3575  HN  ILE   220       3.724  11.382 -47.725  1.00  0.00      A   
ATOM   3576  CA  ILE   220       1.985  12.546 -47.765  1.00 50.15      A   
ATOM   3577  HA  ILE   220       1.472  13.162 -47.041  1.00  0.00      A   
ATOM   3578  CB  ILE   220       2.540  13.406 -48.905  1.00 50.15      A   
ATOM   3579  HB  ILE   220       2.705  12.779 -49.807  1.00  0.00      A   
ATOM   3580  CG2 ILE   220       1.498  14.489 -49.230  1.00 50.15      A   
ATOM   3581 HG21 ILE   220       1.824  15.099 -50.099  1.00  0.00      A   
ATOM   3582 HG22 ILE   220       0.525  14.025 -49.497  1.00  0.00      A   
ATOM   3583 HG23 ILE   220       1.345  15.167 -48.363  1.00  0.00      A   
ATOM   3584  CG1 ILE   220       3.911  14.038 -48.559  1.00 50.15      A   
ATOM   3585 HG11 ILE   220       3.810  14.670 -47.650  1.00  0.00      A   
ATOM   3586 HG12 ILE   220       4.640  13.229 -48.338  1.00  0.00      A   
ATOM   3587  CD  ILE   220       4.507  14.876 -49.696  1.00  0.00      A   
ATOM   3588  HD1 ILE   220       5.534  15.210 -49.434  1.00  0.00      A   
ATOM   3589  HD2 ILE   220       4.569  14.271 -50.626  1.00  0.00      A   
ATOM   3590  HD3 ILE   220       3.887  15.776 -49.896  1.00  0.00      A   
ATOM   3591  C   ILE   220       1.024  11.499 -48.323  1.00 50.15      A   
ATOM   3592  O   ILE   220       1.373  10.664 -49.158  1.00 50.15      A   
ATOM   3593  N   HSD   221      -0.218  11.457 -47.821  1.00 47.85      A   
ATOM   3594  HN  HSD   221      -0.538  12.196 -47.233  1.00  0.00      A   
ATOM   3595  CA  HSD   221      -1.096  10.316 -48.025  1.00 47.85      A   
ATOM   3596  HA  HSD   221      -0.521   9.448 -48.312  1.00  0.00      A   
ATOM   3597  CB  HSD   221      -1.824   9.962 -46.704  1.00 47.85      A   
ATOM   3598  HB1 HSD   221      -2.302  10.873 -46.285  1.00  0.00      A   
ATOM   3599  HB2 HSD   221      -2.624   9.215 -46.895  1.00  0.00      A   
ATOM   3600  ND1 HSD   221      -0.659   7.990 -45.630  1.00 47.85      A   
ATOM   3601  HD1 HSD   221      -1.050   7.294 -46.232  1.00  0.00      A   
ATOM   3602  CG  HSD   221      -0.935   9.341 -45.661  1.00 47.85      A   
ATOM   3603  CE1 HSD   221       0.123   7.766 -44.549  1.00 47.85      A   
ATOM   3604  HE1 HSD   221       0.507   6.783 -44.277  1.00  0.00      A   
ATOM   3605  NE2 HSD   221       0.360   8.872 -43.880  1.00 47.85      A   
ATOM   3606  CD2 HSD   221      -0.296   9.872 -44.582  1.00 47.85      A   
ATOM   3607  HD2 HSD   221      -0.252  10.898 -44.237  1.00  0.00      A   
ATOM   3608  C   HSD   221      -2.100  10.532 -49.111  1.00 47.85      A   
ATOM   3609  O   HSD   221      -2.946   9.672 -49.355  1.00 47.85      A   
ATOM   3610  N   THR   222      -2.025  11.706 -49.755  1.00 49.48      A   
ATOM   3611  HN  THR   222      -1.319  12.332 -49.435  1.00  0.00      A   
ATOM   3612  CA  THR   222      -2.815  12.219 -50.865  1.00 49.48      A   
ATOM   3613  HA  THR   222      -3.168  13.185 -50.534  1.00  0.00      A   
ATOM   3614  CB  THR   222      -2.038  12.558 -52.147  1.00 49.48      A   
ATOM   3615  HB  THR   222      -2.696  13.130 -52.837  1.00  0.00      A   
ATOM   3616  OG1 THR   222      -1.533  11.415 -52.828  1.00 49.48      A   
ATOM   3617  HG1 THR   222      -2.305  10.856 -52.944  1.00  0.00      A   
ATOM   3618  CG2 THR   222      -0.825  13.422 -51.799  1.00 49.48      A   
ATOM   3619 HG21 THR   222      -0.350  13.809 -52.725  1.00  0.00      A   
ATOM   3620 HG22 THR   222      -1.122  14.293 -51.176  1.00  0.00      A   
ATOM   3621 HG23 THR   222      -0.063  12.827 -51.251  1.00  0.00      A   
ATOM   3622  C   THR   222      -4.064  11.460 -51.232  1.00 49.48      A   
ATOM   3623  O   THR   222      -4.088  10.707 -52.203  1.00 49.48      A   
ATOM   3624  N   SER   223      -5.143  11.623 -50.454  1.00 52.43      A   
ATOM   3625  HN  SER   223      -5.074  12.189 -49.636  1.00  0.00      A   
ATOM   3626  CA  SER   223      -6.457  11.152 -50.847  1.00 52.43      A   
ATOM   3627  HA  SER   223      -6.327  10.259 -51.440  1.00  0.00      A   
ATOM   3628  CB  SER   223      -7.393  10.705 -49.694  1.00 52.43      A   
ATOM   3629  HB1 SER   223      -8.464  10.852 -49.949  1.00  0.00      A   
ATOM   3630  HB2 SER   223      -7.248   9.612 -49.554  1.00  0.00      A   
ATOM   3631  OG  SER   223      -7.071  11.340 -48.452  1.00 52.43      A   
ATOM   3632  HG1 SER   223      -7.338  12.257 -48.546  1.00  0.00      A   
ATOM   3633  C   SER   223      -7.068  12.140 -51.791  1.00 52.43      A   
ATOM   3634  O   SER   223      -6.730  13.315 -51.724  1.00 52.43      A   
ATOM   3635  N   GLU   224      -7.974  11.721 -52.697  1.00 58.04      A   
ATOM   3636  HN  GLU   224      -8.266  10.768 -52.720  1.00  0.00      A   
ATOM   3637  CA  GLU   224      -8.482  12.546 -53.794  1.00 58.04      A   
ATOM   3638  HA  GLU   224      -7.625  12.956 -54.308  1.00  0.00      A   
ATOM   3639  CB  GLU   224      -9.269  11.688 -54.814  1.00 58.04      A   
ATOM   3640  HB1 GLU   224     -10.189  11.297 -54.329  1.00  0.00      A   
ATOM   3641  HB2 GLU   224      -9.586  12.329 -55.664  1.00  0.00      A   
ATOM   3642  CG  GLU   224      -8.419  10.515 -55.368  1.00 58.04      A   
ATOM   3643  HG1 GLU   224      -7.543  10.935 -55.905  1.00  0.00      A   
ATOM   3644  HG2 GLU   224      -8.053   9.870 -54.540  1.00  0.00      A   
ATOM   3645  CD  GLU   224      -9.151   9.605 -56.333  1.00 58.04      A   
ATOM   3646  OE1 GLU   224      -8.464   8.812 -57.033  1.00 58.04      A   
ATOM   3647  OE2 GLU   224     -10.405   9.655 -56.399  1.00 58.04      A   
ATOM   3648  C   GLU   224      -9.284  13.741 -53.349  1.00 58.04      A   
ATOM   3649  O   GLU   224      -9.575  14.654 -54.115  1.00 58.04      A   
ATOM   3650  N   ASP   225      -9.579  13.818 -52.041  1.00 57.37      A   
ATOM   3651  HN  ASP   225      -9.515  13.003 -51.470  1.00  0.00      A   
ATOM   3652  CA  ASP   225      -9.995  15.046 -51.423  1.00 57.37      A   
ATOM   3653  HA  ASP   225     -10.793  15.423 -52.045  1.00  0.00      A   
ATOM   3654  CB  ASP   225     -10.629  14.890 -50.017  1.00 57.37      A   
ATOM   3655  HB1 ASP   225      -9.905  15.121 -49.208  1.00  0.00      A   
ATOM   3656  HB2 ASP   225     -11.467  15.612 -49.914  1.00  0.00      A   
ATOM   3657  CG  ASP   225     -11.162  13.507 -49.772  1.00 57.37      A   
ATOM   3658  OD1 ASP   225     -12.362  13.242 -50.025  1.00 57.37      A   
ATOM   3659  OD2 ASP   225     -10.362  12.682 -49.252  1.00 57.37      A   
ATOM   3660  C   ASP   225      -8.957  16.166 -51.370  1.00 57.37      A   
ATOM   3661  O   ASP   225      -9.305  17.324 -51.136  1.00 57.37      A   
ATOM   3662  N   GLY   226      -7.660  15.844 -51.549  1.00 55.17      A   
ATOM   3663  HN  GLY   226      -7.422  14.926 -51.856  1.00  0.00      A   
ATOM   3664  CA  GLY   226      -6.527  16.730 -51.334  1.00 55.17      A   
ATOM   3665  HA1 GLY   226      -6.669  17.616 -51.934  1.00  0.00      A   
ATOM   3666  HA2 GLY   226      -5.630  16.187 -51.593  1.00  0.00      A   
ATOM   3667  C   GLY   226      -6.406  17.161 -49.890  1.00 55.17      A   
ATOM   3668  O   GLY   226      -5.946  18.265 -49.599  1.00 55.17      A   
ATOM   3669  N   LYS   227      -6.854  16.309 -48.943  1.00 41.73      A   
ATOM   3670  HN  LYS   227      -7.261  15.434 -49.196  1.00  0.00      A   
ATOM   3671  CA  LYS   227      -6.753  16.531 -47.521  1.00 41.73      A   
ATOM   3672  HA  LYS   227      -6.612  17.587 -47.343  1.00  0.00      A   
ATOM   3673  CB  LYS   227      -8.002  16.112 -46.698  1.00 41.73      A   
ATOM   3674  HB1 LYS   227      -8.315  15.082 -46.971  1.00  0.00      A   
ATOM   3675  HB2 LYS   227      -7.728  16.097 -45.621  1.00  0.00      A   
ATOM   3676  CG  LYS   227      -9.193  17.077 -46.811  1.00 41.73      A   
ATOM   3677  HG1 LYS   227      -8.808  18.118 -46.776  1.00  0.00      A   
ATOM   3678  HG2 LYS   227      -9.689  16.926 -47.793  1.00  0.00      A   
ATOM   3679  CD  LYS   227     -10.180  16.880 -45.641  1.00 41.73      A   
ATOM   3680  HD1 LYS   227     -10.563  15.837 -45.655  1.00  0.00      A   
ATOM   3681  HD2 LYS   227      -9.613  17.001 -44.694  1.00  0.00      A   
ATOM   3682  CE  LYS   227     -11.357  17.862 -45.598  1.00 41.73      A   
ATOM   3683  HE1 LYS   227     -11.980  17.685 -44.695  1.00  0.00      A   
ATOM   3684  HE2 LYS   227     -10.996  18.912 -45.578  1.00  0.00      A   
ATOM   3685  NZ  LYS   227     -12.207  17.678 -46.780  1.00 41.73      A   
ATOM   3686  HZ1 LYS   227     -13.044  18.294 -46.764  1.00  0.00      A   
ATOM   3687  HZ2 LYS   227     -11.676  17.909 -47.644  1.00  0.00      A   
ATOM   3688  HZ3 LYS   227     -12.540  16.695 -46.845  1.00  0.00      A   
ATOM   3689  C   LYS   227      -5.553  15.846 -46.909  1.00 41.73      A   
ATOM   3690  O   LYS   227      -5.621  14.672 -46.545  1.00 41.73      A   
ATOM   3691  N   VAL   228      -4.413  16.554 -46.749  1.00 50.89      A   
ATOM   3692  HN  VAL   228      -4.350  17.501 -47.053  1.00  0.00      A   
ATOM   3693  CA  VAL   228      -3.217  16.010 -46.110  1.00 50.89      A   
ATOM   3694  HA  VAL   228      -2.953  15.100 -46.628  1.00  0.00      A   
ATOM   3695  CB  VAL   228      -2.032  16.982 -46.133  1.00 50.89      A   
ATOM   3696  HB  VAL   228      -2.276  17.873 -45.516  1.00  0.00      A   
ATOM   3697  CG1 VAL   228      -0.758  16.318 -45.565  1.00 50.89      A   
ATOM   3698 HG11 VAL   228       0.100  17.019 -45.651  1.00  0.00      A   
ATOM   3699 HG12 VAL   228      -0.870  16.057 -44.491  1.00  0.00      A   
ATOM   3700 HG13 VAL   228      -0.506  15.398 -46.135  1.00  0.00      A   
ATOM   3701  CG2 VAL   228      -1.765  17.472 -47.567  1.00 50.89      A   
ATOM   3702 HG21 VAL   228      -0.892  18.158 -47.580  1.00  0.00      A   
ATOM   3703 HG22 VAL   228      -1.543  16.627 -48.254  1.00  0.00      A   
ATOM   3704 HG23 VAL   228      -2.634  18.036 -47.969  1.00  0.00      A   
ATOM   3705  C   VAL   228      -3.480  15.637 -44.653  1.00 50.89      A   
ATOM   3706  O   VAL   228      -3.789  16.482 -43.814  1.00 50.89      A   
ATOM   3707  N   GLN   229      -3.367  14.343 -44.306  1.00 46.56      A   
ATOM   3708  HN  GLN   229      -3.135  13.654 -44.988  1.00  0.00      A   
ATOM   3709  CA  GLN   229      -3.585  13.875 -42.954  1.00 46.56      A   
ATOM   3710  HA  GLN   229      -4.063  14.634 -42.353  1.00  0.00      A   
ATOM   3711  CB  GLN   229      -4.472  12.605 -42.935  1.00 46.56      A   
ATOM   3712  HB1 GLN   229      -4.052  11.855 -43.638  1.00  0.00      A   
ATOM   3713  HB2 GLN   229      -4.437  12.161 -41.917  1.00  0.00      A   
ATOM   3714  CG  GLN   229      -5.944  12.905 -43.307  1.00 46.56      A   
ATOM   3715  HG1 GLN   229      -6.348  13.696 -42.640  1.00  0.00      A   
ATOM   3716  HG2 GLN   229      -5.993  13.280 -44.352  1.00  0.00      A   
ATOM   3717  CD  GLN   229      -6.831  11.668 -43.153  1.00 46.56      A   
ATOM   3718  OE1 GLN   229      -6.788  10.969 -42.132  1.00 46.56      A   
ATOM   3719  NE2 GLN   229      -7.675  11.395 -44.172  1.00 46.56      A   
ATOM   3720 HE21 GLN   229      -8.320  10.636 -44.081  1.00  0.00      A   
ATOM   3721 HE22 GLN   229      -7.696  11.990 -44.975  1.00  0.00      A   
ATOM   3722  C   GLN   229      -2.243  13.566 -42.323  1.00 46.56      A   
ATOM   3723  O   GLN   229      -1.552  12.628 -42.714  1.00 46.56      A   
ATOM   3724  N   VAL   230      -1.836  14.361 -41.313  1.00 55.33      A   
ATOM   3725  HN  VAL   230      -2.387  15.139 -41.023  1.00  0.00      A   
ATOM   3726  CA  VAL   230      -0.585  14.149 -40.605  1.00 55.33      A   
ATOM   3727  HA  VAL   230       0.141  13.731 -41.287  1.00  0.00      A   
ATOM   3728  CB  VAL   230      -0.006  15.447 -40.049  1.00 55.33      A   
ATOM   3729  HB  VAL   230      -0.725  15.908 -39.338  1.00  0.00      A   
ATOM   3730  CG1 VAL   230       1.325  15.179 -39.316  1.00 55.33      A   
ATOM   3731 HG11 VAL   230       1.774  16.141 -38.987  1.00  0.00      A   
ATOM   3732 HG12 VAL   230       1.174  14.546 -38.416  1.00  0.00      A   
ATOM   3733 HG13 VAL   230       2.047  14.674 -39.993  1.00  0.00      A   
ATOM   3734  CG2 VAL   230       0.223  16.432 -41.215  1.00 55.33      A   
ATOM   3735 HG21 VAL   230       0.691  17.368 -40.842  1.00  0.00      A   
ATOM   3736 HG22 VAL   230       0.903  15.987 -41.974  1.00  0.00      A   
ATOM   3737 HG23 VAL   230      -0.730  16.704 -41.716  1.00  0.00      A   
ATOM   3738  C   VAL   230      -0.821  13.136 -39.494  1.00 55.33      A   
ATOM   3739  O   VAL   230      -1.499  13.411 -38.504  1.00 55.33      A   
ATOM   3740  N   THR   231      -0.287  11.912 -39.664  1.00 53.62      A   
ATOM   3741  HN  THR   231       0.297  11.716 -40.448  1.00  0.00      A   
ATOM   3742  CA  THR   231      -0.638  10.725 -38.888  1.00 53.62      A   
ATOM   3743  HA  THR   231      -1.712  10.625 -38.946  1.00  0.00      A   
ATOM   3744  CB  THR   231      -0.046   9.447 -39.463  1.00 53.62      A   
ATOM   3745  HB  THR   231      -0.216   8.582 -38.787  1.00  0.00      A   
ATOM   3746  OG1 THR   231       1.343   9.601 -39.720  1.00 53.62      A   
ATOM   3747  HG1 THR   231       1.564   8.907 -40.345  1.00  0.00      A   
ATOM   3748  CG2 THR   231      -0.731   9.158 -40.802  1.00 53.62      A   
ATOM   3749 HG21 THR   231      -0.342   8.218 -41.247  1.00  0.00      A   
ATOM   3750 HG22 THR   231      -1.827   9.040 -40.660  1.00  0.00      A   
ATOM   3751 HG23 THR   231      -0.559   9.979 -41.531  1.00  0.00      A   
ATOM   3752  C   THR   231      -0.336  10.756 -37.405  1.00 53.62      A   
ATOM   3753  O   THR   231      -1.138  10.279 -36.603  1.00 53.62      A   
ATOM   3754  N   ARG   232       0.820  11.317 -36.994  1.00 54.53      A   
ATOM   3755  HN  ARG   232       1.461  11.669 -37.672  1.00  0.00      A   
ATOM   3756  CA  ARG   232       1.174  11.514 -35.596  1.00 54.53      A   
ATOM   3757  HA  ARG   232       2.163  11.947 -35.605  1.00  0.00      A   
ATOM   3758  CB  ARG   232       0.257  12.631 -35.010  1.00 54.53      A   
ATOM   3759  HB1 ARG   232       0.164  13.404 -35.802  1.00  0.00      A   
ATOM   3760  HB2 ARG   232      -0.762  12.219 -34.851  1.00  0.00      A   
ATOM   3761  CG  ARG   232       0.756  13.339 -33.737  1.00 54.53      A   
ATOM   3762  HG1 ARG   232       0.686  12.623 -32.891  1.00  0.00      A   
ATOM   3763  HG2 ARG   232       1.819  13.635 -33.866  1.00  0.00      A   
ATOM   3764  CD  ARG   232      -0.062  14.595 -33.394  1.00 54.53      A   
ATOM   3765  HD1 ARG   232       0.147  15.431 -34.095  1.00  0.00      A   
ATOM   3766  HD2 ARG   232      -1.148  14.367 -33.446  1.00  0.00      A   
ATOM   3767  NE  ARG   232       0.261  14.988 -31.981  1.00 54.53      A   
ATOM   3768  HE  ARG   232      -0.438  14.913 -31.270  1.00  0.00      A   
ATOM   3769  CZ  ARG   232       1.308  15.734 -31.597  1.00 54.53      A   
ATOM   3770  NH1 ARG   232       2.276  16.111 -32.416  1.00 54.53      A   
ATOM   3771 HH11 ARG   232       2.931  16.803 -32.114  1.00  0.00      A   
ATOM   3772 HH12 ARG   232       2.140  16.050 -33.405  1.00  0.00      A   
ATOM   3773  NH2 ARG   232       1.340  16.130 -30.327  1.00 54.53      A   
ATOM   3774 HH21 ARG   232       1.952  16.884 -30.085  1.00  0.00      A   
ATOM   3775 HH22 ARG   232       0.507  15.954 -29.804  1.00  0.00      A   
ATOM   3776  C   ARG   232       1.266  10.244 -34.766  1.00 54.53      A   
ATOM   3777  O   ARG   232       0.497  10.112 -33.811  1.00 54.53      A   
ATOM   3778  N   PRO   233       2.171   9.300 -35.091  1.00 54.01      A   
ATOM   3779  CD  PRO   233       3.266   9.517 -36.041  1.00 54.01      A   
ATOM   3780  HD1 PRO   233       2.900   9.292 -37.065  1.00  0.00      A   
ATOM   3781  HD2 PRO   233       3.677  10.549 -36.009  1.00  0.00      A   
ATOM   3782  CA  PRO   233       2.120   7.886 -34.722  1.00 54.01      A   
ATOM   3783  HA  PRO   233       1.394   7.467 -35.403  1.00  0.00      A   
ATOM   3784  CB  PRO   233       3.527   7.330 -35.026  1.00 54.01      A   
ATOM   3785  HB1 PRO   233       3.448   6.517 -35.779  1.00  0.00      A   
ATOM   3786  HB2 PRO   233       4.042   6.931 -34.126  1.00  0.00      A   
ATOM   3787  CG  PRO   233       4.328   8.503 -35.617  1.00 54.01      A   
ATOM   3788  HG1 PRO   233       4.967   8.187 -36.469  1.00  0.00      A   
ATOM   3789  HG2 PRO   233       4.969   8.952 -34.829  1.00  0.00      A   
ATOM   3790  C   PRO   233       1.594   7.488 -33.352  1.00 54.01      A   
ATOM   3791  O   PRO   233       1.838   8.193 -32.367  1.00 54.01      A   
ATOM   3792  N   ASP   234       0.890   6.332 -33.251  1.00 56.80      A   
ATOM   3793  HN  ASP   234       0.702   5.768 -34.052  1.00  0.00      A   
ATOM   3794  CA  ASP   234       0.293   5.878 -32.006  1.00 56.80      A   
ATOM   3795  HA  ASP   234      -0.221   6.732 -31.590  1.00  0.00      A   
ATOM   3796  CB  ASP   234      -0.730   4.728 -32.209  1.00 56.80      A   
ATOM   3797  HB1 ASP   234      -1.345   4.916 -33.115  1.00  0.00      A   
ATOM   3798  HB2 ASP   234      -0.226   3.744 -32.318  1.00  0.00      A   
ATOM   3799  CG  ASP   234      -1.667   4.705 -31.018  1.00 56.80      A   
ATOM   3800  OD1 ASP   234      -1.647   3.747 -30.202  1.00 56.80      A   
ATOM   3801  OD2 ASP   234      -2.403   5.712 -30.850  1.00 56.80      A   
ATOM   3802  C   ASP   234       1.352   5.475 -30.990  1.00 56.80      A   
ATOM   3803  O   ASP   234       1.111   5.551 -29.794  1.00 56.80      A   
ATOM   3804  N   GLN   235       2.595   5.147 -31.413  1.00 58.53      A   
ATOM   3805  HN  GLN   235       2.770   4.989 -32.381  1.00  0.00      A   
ATOM   3806  CA  GLN   235       3.710   4.999 -30.485  1.00 58.53      A   
ATOM   3807  HA  GLN   235       3.454   4.217 -29.786  1.00  0.00      A   
ATOM   3808  CB  GLN   235       5.015   4.609 -31.225  1.00 58.53      A   
ATOM   3809  HB1 GLN   235       4.811   3.717 -31.855  1.00  0.00      A   
ATOM   3810  HB2 GLN   235       5.310   5.431 -31.911  1.00  0.00      A   
ATOM   3811  CG  GLN   235       6.213   4.291 -30.291  1.00 58.53      A   
ATOM   3812  HG1 GLN   235       7.122   4.130 -30.909  1.00  0.00      A   
ATOM   3813  HG2 GLN   235       6.420   5.129 -29.592  1.00  0.00      A   
ATOM   3814  CD  GLN   235       5.987   3.001 -29.498  1.00 58.53      A   
ATOM   3815  OE1 GLN   235       5.824   1.925 -30.088  1.00 58.53      A   
ATOM   3816  NE2 GLN   235       5.975   3.083 -28.151  1.00 58.53      A   
ATOM   3817 HE21 GLN   235       5.876   2.238 -27.626  1.00  0.00      A   
ATOM   3818 HE22 GLN   235       6.085   3.953 -27.669  1.00  0.00      A   
ATOM   3819  C   GLN   235       3.952   6.266 -29.669  1.00 58.53      A   
ATOM   3820  O   GLN   235       3.987   6.255 -28.445  1.00 58.53      A   
ATOM   3821  N   ALA   236       3.947   7.435 -30.336  1.00 55.13      A   
ATOM   3822  HN  ALA   236       3.846   7.436 -31.328  1.00  0.00      A   
ATOM   3823  CA  ALA   236       4.037   8.726 -29.690  1.00 55.13      A   
ATOM   3824  HA  ALA   236       4.655   8.641 -28.808  1.00  0.00      A   
ATOM   3825  CB  ALA   236       4.689   9.723 -30.669  1.00 55.13      A   
ATOM   3826  HB1 ALA   236       5.707   9.366 -30.933  1.00  0.00      A   
ATOM   3827  HB2 ALA   236       4.101   9.810 -31.608  1.00  0.00      A   
ATOM   3828  HB3 ALA   236       4.794  10.727 -30.205  1.00  0.00      A   
ATOM   3829  C   ALA   236       2.658   9.228 -29.247  1.00 55.13      A   
ATOM   3830  O   ALA   236       2.406  10.427 -29.149  1.00 55.13      A   
ATOM   3831  N   ARG   237       1.694   8.321 -29.004  1.00 58.62      A   
ATOM   3832  HN  ARG   237       1.865   7.368 -29.243  1.00  0.00      A   
ATOM   3833  CA  ARG   237       0.554   8.568 -28.138  1.00 58.62      A   
ATOM   3834  HA  ARG   237       0.581   9.569 -27.734  1.00  0.00      A   
ATOM   3835  CB  ARG   237      -0.834   8.269 -28.778  1.00 58.62      A   
ATOM   3836  HB1 ARG   237      -0.884   7.200 -29.080  1.00  0.00      A   
ATOM   3837  HB2 ARG   237      -1.614   8.426 -28.004  1.00  0.00      A   
ATOM   3838  CG  ARG   237      -1.226   9.112 -30.004  1.00 58.62      A   
ATOM   3839  HG1 ARG   237      -1.036  10.187 -29.797  1.00  0.00      A   
ATOM   3840  HG2 ARG   237      -0.598   8.775 -30.857  1.00  0.00      A   
ATOM   3841  CD  ARG   237      -2.706   8.963 -30.391  1.00 58.62      A   
ATOM   3842  HD1 ARG   237      -3.046   7.906 -30.360  1.00  0.00      A   
ATOM   3843  HD2 ARG   237      -3.349   9.542 -29.694  1.00  0.00      A   
ATOM   3844  NE  ARG   237      -2.862   9.526 -31.770  1.00 58.62      A   
ATOM   3845  HE  ARG   237      -3.172  10.472 -31.863  1.00  0.00      A   
ATOM   3846  CZ  ARG   237      -2.894   8.789 -32.891  1.00 58.62      A   
ATOM   3847  NH1 ARG   237      -2.693   7.477 -32.897  1.00 58.62      A   
ATOM   3848 HH11 ARG   237      -2.872   6.979 -33.746  1.00  0.00      A   
ATOM   3849 HH12 ARG   237      -2.641   6.952 -32.047  1.00  0.00      A   
ATOM   3850  NH2 ARG   237      -3.135   9.383 -34.059  1.00 58.62      A   
ATOM   3851 HH21 ARG   237      -3.104   8.834 -34.894  1.00  0.00      A   
ATOM   3852 HH22 ARG   237      -3.409  10.344 -34.087  1.00  0.00      A   
ATOM   3853  C   ARG   237       0.670   7.596 -26.970  1.00 58.62      A   
ATOM   3854  O   ARG   237       0.473   7.978 -25.822  1.00 58.62      A   
ATOM   3855  N   MET   238       1.060   6.324 -27.231  1.00 63.12      A   
ATOM   3856  HN  MET   238       1.172   6.021 -28.174  1.00  0.00      A   
ATOM   3857  CA  MET   238       1.252   5.254 -26.267  1.00 63.12      A   
ATOM   3858  HA  MET   238       0.315   5.126 -25.746  1.00  0.00      A   
ATOM   3859  CB  MET   238       1.620   3.918 -26.950  1.00 63.12      A   
ATOM   3860  HB1 MET   238       0.885   3.729 -27.762  1.00  0.00      A   
ATOM   3861  HB2 MET   238       2.620   4.000 -27.429  1.00  0.00      A   
ATOM   3862  CG  MET   238       1.604   2.720 -25.979  1.00 63.12      A   
ATOM   3863  HG1 MET   238       2.510   2.761 -25.337  1.00  0.00      A   
ATOM   3864  HG2 MET   238       0.728   2.832 -25.305  1.00  0.00      A   
ATOM   3865  SD  MET   238       1.491   1.096 -26.786  1.00 63.12      A   
ATOM   3866  CE  MET   238       3.167   1.086 -27.481  1.00 63.12      A   
ATOM   3867  HE1 MET   238       3.379   0.112 -27.972  1.00  0.00      A   
ATOM   3868  HE2 MET   238       3.292   1.879 -28.249  1.00  0.00      A   
ATOM   3869  HE3 MET   238       3.931   1.239 -26.689  1.00  0.00      A   
ATOM   3870  C   MET   238       2.279   5.628 -25.210  1.00 63.12      A   
ATOM   3871  O   MET   238       2.033   5.459 -24.017  1.00 63.12      A   
ATOM   3872  N   ASP   239       3.402   6.253 -25.617  1.00 67.60      A   
ATOM   3873  HN  ASP   239       3.663   6.241 -26.579  1.00  0.00      A   
ATOM   3874  CA  ASP   239       4.399   6.830 -24.734  1.00 67.60      A   
ATOM   3875  HA  ASP   239       4.775   6.041 -24.100  1.00  0.00      A   
ATOM   3876  CB  ASP   239       5.575   7.419 -25.568  1.00 67.60      A   
ATOM   3877  HB1 ASP   239       5.192   8.151 -26.311  1.00  0.00      A   
ATOM   3878  HB2 ASP   239       6.304   7.928 -24.903  1.00  0.00      A   
ATOM   3879  CG  ASP   239       6.366   6.366 -26.341  1.00 67.60      A   
ATOM   3880  OD1 ASP   239       6.069   5.152 -26.223  1.00 67.60      A   
ATOM   3881  OD2 ASP   239       7.302   6.785 -27.070  1.00 67.60      A   
ATOM   3882  C   ASP   239       3.835   7.909 -23.816  1.00 67.60      A   
ATOM   3883  O   ASP   239       4.128   7.960 -22.628  1.00 67.60      A   
ATOM   3884  N   ILE   240       2.967   8.797 -24.328  1.00 68.45      A   
ATOM   3885  HN  ILE   240       2.703   8.713 -25.286  1.00  0.00      A   
ATOM   3886  CA  ILE   240       2.307   9.836 -23.549  1.00 68.45      A   
ATOM   3887  HA  ILE   240       3.064  10.331 -22.959  1.00  0.00      A   
ATOM   3888  CB  ILE   240       1.656  10.886 -24.460  1.00 68.45      A   
ATOM   3889  HB  ILE   240       0.812  10.419 -25.012  1.00  0.00      A   
ATOM   3890  CG2 ILE   240       1.099  12.056 -23.611  1.00 68.45      A   
ATOM   3891 HG21 ILE   240       0.615  12.815 -24.262  1.00  0.00      A   
ATOM   3892 HG22 ILE   240       0.326  11.714 -22.890  1.00  0.00      A   
ATOM   3893 HG23 ILE   240       1.920  12.556 -23.054  1.00  0.00      A   
ATOM   3894  CG1 ILE   240       2.672  11.401 -25.515  1.00 68.45      A   
ATOM   3895 HG11 ILE   240       3.543  11.847 -24.990  1.00  0.00      A   
ATOM   3896 HG12 ILE   240       3.048  10.552 -26.124  1.00  0.00      A   
ATOM   3897  CD  ILE   240       2.088  12.436 -26.487  1.00  0.00      A   
ATOM   3898  HD1 ILE   240       2.823  12.668 -27.287  1.00  0.00      A   
ATOM   3899  HD2 ILE   240       1.163  12.047 -26.965  1.00  0.00      A   
ATOM   3900  HD3 ILE   240       1.844  13.386 -25.965  1.00  0.00      A   
ATOM   3901  C   ILE   240       1.278   9.289 -22.570  1.00 68.45      A   
ATOM   3902  O   ILE   240       1.177   9.745 -21.427  1.00 68.45      A   
ATOM   3903  N   ARG   241       0.488   8.264 -22.974  1.00 74.31      A   
ATOM   3904  HN  ARG   241       0.534   7.958 -23.922  1.00  0.00      A   
ATOM   3905  CA  ARG   241      -0.377   7.520 -22.068  1.00 74.31      A   
ATOM   3906  HA  ARG   241      -1.097   8.196 -21.631  1.00  0.00      A   
ATOM   3907  CB  ARG   241      -1.109   6.340 -22.806  1.00 74.31      A   
ATOM   3908  HB1 ARG   241      -0.334   5.644 -23.193  1.00  0.00      A   
ATOM   3909  HB2 ARG   241      -1.714   5.776 -22.064  1.00  0.00      A   
ATOM   3910  CG  ARG   241      -2.030   6.682 -24.009  1.00 74.31      A   
ATOM   3911  HG1 ARG   241      -2.925   7.239 -23.659  1.00  0.00      A   
ATOM   3912  HG2 ARG   241      -1.481   7.351 -24.705  1.00  0.00      A   
ATOM   3913  CD  ARG   241      -2.484   5.431 -24.805  1.00 74.31      A   
ATOM   3914  HD1 ARG   241      -1.607   4.778 -25.006  1.00  0.00      A   
ATOM   3915  HD2 ARG   241      -3.226   4.848 -24.218  1.00  0.00      A   
ATOM   3916  NE  ARG   241      -3.123   5.868 -26.099  1.00 74.31      A   
ATOM   3917  HE  ARG   241      -3.835   6.569 -26.079  1.00  0.00      A   
ATOM   3918  CZ  ARG   241      -2.820   5.431 -27.334  1.00 74.31      A   
ATOM   3919  NH1 ARG   241      -1.934   4.472 -27.580  1.00 74.31      A   
ATOM   3920 HH11 ARG   241      -1.829   4.198 -28.535  1.00  0.00      A   
ATOM   3921 HH12 ARG   241      -1.672   3.844 -26.847  1.00  0.00      A   
ATOM   3922  NH2 ARG   241      -3.418   5.973 -28.391  1.00 74.31      A   
ATOM   3923 HH21 ARG   241      -3.110   5.703 -29.303  1.00  0.00      A   
ATOM   3924 HH22 ARG   241      -4.198   6.594 -28.307  1.00  0.00      A   
ATOM   3925  C   ARG   241       0.473   6.892 -20.962  1.00 74.31      A   
ATOM   3926  O   ARG   241       0.260   7.144 -19.783  1.00 74.31      A   
ATOM   3927  N   LEU   242       1.522   6.135 -21.323  1.00 74.32      A   
ATOM   3928  HN  LEU   242       1.729   5.983 -22.286  1.00  0.00      A   
ATOM   3929  CA  LEU   242       2.337   5.400 -20.382  1.00 74.32      A   
ATOM   3930  HA  LEU   242       1.671   4.854 -19.730  1.00  0.00      A   
ATOM   3931  CB  LEU   242       3.181   4.391 -21.194  1.00 74.32      A   
ATOM   3932  HB1 LEU   242       2.479   3.706 -21.717  1.00  0.00      A   
ATOM   3933  HB2 LEU   242       3.737   4.938 -21.985  1.00  0.00      A   
ATOM   3934  CG  LEU   242       4.187   3.543 -20.396  1.00 74.32      A   
ATOM   3935  HG  LEU   242       4.991   4.214 -20.025  1.00  0.00      A   
ATOM   3936  CD1 LEU   242       3.546   2.855 -19.182  1.00 74.32      A   
ATOM   3937 HD11 LEU   242       4.337   2.358 -18.580  1.00  0.00      A   
ATOM   3938 HD12 LEU   242       3.042   3.578 -18.506  1.00  0.00      A   
ATOM   3939 HD13 LEU   242       2.796   2.103 -19.510  1.00  0.00      A   
ATOM   3940  CD2 LEU   242       4.833   2.517 -21.338  1.00 74.32      A   
ATOM   3941 HD21 LEU   242       5.627   1.942 -20.815  1.00  0.00      A   
ATOM   3942 HD22 LEU   242       4.067   1.813 -21.729  1.00  0.00      A   
ATOM   3943 HD23 LEU   242       5.297   3.032 -22.207  1.00  0.00      A   
ATOM   3944  C   LEU   242       3.252   6.219 -19.474  1.00 74.32      A   
ATOM   3945  O   LEU   242       3.232   6.073 -18.251  1.00 74.32      A   
ATOM   3946  N   ALA   243       4.061   7.143 -20.026  1.00 78.75      A   
ATOM   3947  HN  ALA   243       4.002   7.345 -21.001  1.00  0.00      A   
ATOM   3948  CA  ALA   243       5.224   7.704 -19.359  1.00 78.75      A   
ATOM   3949  HA  ALA   243       5.658   6.941 -18.730  1.00  0.00      A   
ATOM   3950  CB  ALA   243       6.276   8.118 -20.408  1.00 78.75      A   
ATOM   3951  HB1 ALA   243       6.515   7.254 -21.064  1.00  0.00      A   
ATOM   3952  HB2 ALA   243       5.890   8.938 -21.050  1.00  0.00      A   
ATOM   3953  HB3 ALA   243       7.217   8.459 -19.924  1.00  0.00      A   
ATOM   3954  C   ALA   243       4.890   8.888 -18.448  1.00 78.75      A   
ATOM   3955  O   ALA   243       5.720   9.748 -18.165  1.00 78.75      A   
ATOM   3956  N   LYS   244       3.653   8.940 -17.927  1.00 26.69      A   
ATOM   3957  HN  LYS   244       3.010   8.244 -18.235  1.00  0.00      A   
ATOM   3958  CA  LYS   244       3.314   9.774 -16.788  1.00 26.69      A   
ATOM   3959  HA  LYS   244       4.211   9.959 -16.216  1.00  0.00      A   
ATOM   3960  CB  LYS   244       2.693  11.159 -17.166  1.00 26.69      A   
ATOM   3961  HB1 LYS   244       1.907  11.017 -17.939  1.00  0.00      A   
ATOM   3962  HB2 LYS   244       2.203  11.568 -16.257  1.00  0.00      A   
ATOM   3963  CG  LYS   244       3.709  12.243 -17.617  1.00 26.69      A   
ATOM   3964  HG1 LYS   244       4.668  12.039 -17.095  1.00  0.00      A   
ATOM   3965  HG2 LYS   244       3.349  13.237 -17.273  1.00  0.00      A   
ATOM   3966  CD  LYS   244       3.962  12.316 -19.137  1.00 26.69      A   
ATOM   3967  HD1 LYS   244       3.976  11.276 -19.527  1.00  0.00      A   
ATOM   3968  HD2 LYS   244       3.118  12.836 -19.640  1.00  0.00      A   
ATOM   3969  CE  LYS   244       5.307  12.952 -19.552  1.00 26.69      A   
ATOM   3970  HE1 LYS   244       6.148  12.470 -19.008  1.00  0.00      A   
ATOM   3971  HE2 LYS   244       5.457  12.802 -20.642  1.00  0.00      A   
ATOM   3972  NZ  LYS   244       5.358  14.410 -19.298  1.00 26.69      A   
ATOM   3973  HZ1 LYS   244       6.176  14.826 -19.788  1.00  0.00      A   
ATOM   3974  HZ2 LYS   244       4.519  14.866 -19.709  1.00  0.00      A   
ATOM   3975  HZ3 LYS   244       5.441  14.642 -18.287  1.00  0.00      A   
ATOM   3976  C   LYS   244       2.405   9.021 -15.821  1.00 26.69      A   
ATOM   3977  O   LYS   244       2.390   9.334 -14.636  1.00 26.69      A   
ATOM   3978  N   THR   245       1.644   7.989 -16.252  1.00 22.42      A   
ATOM   3979  HN  THR   245       1.636   7.671 -17.197  1.00  0.00      A   
ATOM   3980  CA  THR   245       0.628   7.372 -15.392  1.00 22.42      A   
ATOM   3981  HA  THR   245      -0.018   8.165 -15.045  1.00  0.00      A   
ATOM   3982  CB  THR   245      -0.251   6.372 -16.134  1.00 22.42      A   
ATOM   3983  HB  THR   245       0.354   5.519 -16.508  1.00  0.00      A   
ATOM   3984  OG1 THR   245      -0.847   7.023 -17.237  1.00 22.42      A   
ATOM   3985  HG1 THR   245      -1.213   6.328 -17.789  1.00  0.00      A   
ATOM   3986  CG2 THR   245      -1.420   5.861 -15.274  1.00 22.42      A   
ATOM   3987 HG21 THR   245      -2.102   5.231 -15.884  1.00  0.00      A   
ATOM   3988 HG22 THR   245      -1.067   5.243 -14.421  1.00  0.00      A   
ATOM   3989 HG23 THR   245      -2.006   6.714 -14.869  1.00  0.00      A   
ATOM   3990  C   THR   245       1.116   6.663 -14.144  1.00 22.42      A   
ATOM   3991  O   THR   245       0.663   6.950 -13.041  1.00 22.42      A   
ATOM   3992  N   LEU   246       2.089   5.741 -14.257  1.00 22.54      A   
ATOM   3993  HN  LEU   246       2.454   5.490 -15.151  1.00  0.00      A   
ATOM   3994  CA  LEU   246       2.632   5.021 -13.110  1.00 22.54      A   
ATOM   3995  HA  LEU   246       1.818   4.597 -12.541  1.00  0.00      A   
ATOM   3996  CB  LEU   246       3.565   3.894 -13.601  1.00 22.54      A   
ATOM   3997  HB1 LEU   246       4.255   4.301 -14.371  1.00  0.00      A   
ATOM   3998  HB2 LEU   246       4.191   3.512 -12.767  1.00  0.00      A   
ATOM   3999  CG  LEU   246       2.791   2.697 -14.184  1.00 22.54      A   
ATOM   4000  HG  LEU   246       1.913   3.071 -14.753  1.00  0.00      A   
ATOM   4001  CD1 LEU   246       3.663   1.897 -15.155  1.00 22.54      A   
ATOM   4002 HD11 LEU   246       3.089   1.044 -15.574  1.00  0.00      A   
ATOM   4003 HD12 LEU   246       4.011   2.541 -15.992  1.00  0.00      A   
ATOM   4004 HD13 LEU   246       4.552   1.488 -14.628  1.00  0.00      A   
ATOM   4005  CD2 LEU   246       2.288   1.781 -13.060  1.00 22.54      A   
ATOM   4006 HD21 LEU   246       1.772   0.895 -13.489  1.00  0.00      A   
ATOM   4007 HD22 LEU   246       3.142   1.417 -12.451  1.00  0.00      A   
ATOM   4008 HD23 LEU   246       1.578   2.312 -12.391  1.00  0.00      A   
ATOM   4009  C   LEU   246       3.384   5.939 -12.159  1.00 22.54      A   
ATOM   4010  O   LEU   246       3.321   5.810 -10.940  1.00 22.54      A   
ATOM   4011  N   VAL   247       4.100   6.929 -12.723  1.00 21.36      A   
ATOM   4012  HN  VAL   247       4.127   7.007 -13.716  1.00  0.00      A   
ATOM   4013  CA  VAL   247       4.820   7.948 -11.982  1.00 21.36      A   
ATOM   4014  HA  VAL   247       5.425   7.429 -11.253  1.00  0.00      A   
ATOM   4015  CB  VAL   247       5.772   8.725 -12.878  1.00 21.36      A   
ATOM   4016  HB  VAL   247       5.205   9.411 -13.542  1.00  0.00      A   
ATOM   4017  CG1 VAL   247       6.751   9.533 -12.002  1.00 21.36      A   
ATOM   4018 HG11 VAL   247       7.492  10.064 -12.637  1.00  0.00      A   
ATOM   4019 HG12 VAL   247       6.215  10.290 -11.390  1.00  0.00      A   
ATOM   4020 HG13 VAL   247       7.303   8.858 -11.314  1.00  0.00      A   
ATOM   4021  CG2 VAL   247       6.554   7.716 -13.746  1.00 21.36      A   
ATOM   4022 HG21 VAL   247       7.406   8.218 -14.252  1.00  0.00      A   
ATOM   4023 HG22 VAL   247       6.968   6.905 -13.110  1.00  0.00      A   
ATOM   4024 HG23 VAL   247       5.913   7.261 -14.532  1.00  0.00      A   
ATOM   4025  C   VAL   247       3.894   8.853 -11.183  1.00 21.36      A   
ATOM   4026  O   VAL   247       4.184   9.190 -10.043  1.00 21.36      A   
ATOM   4027  N   LEU   248       2.714   9.224 -11.720  1.00 30.12      A   
ATOM   4028  HN  LEU   248       2.491   8.996 -12.664  1.00  0.00      A   
ATOM   4029  CA  LEU   248       1.680   9.923 -10.967  1.00 30.12      A   
ATOM   4030  HA  LEU   248       2.080  10.852 -10.589  1.00  0.00      A   
ATOM   4031  CB  LEU   248       0.474  10.202 -11.914  1.00 30.12      A   
ATOM   4032  HB1 LEU   248       0.784  10.969 -12.655  1.00  0.00      A   
ATOM   4033  HB2 LEU   248       0.270   9.270 -12.484  1.00  0.00      A   
ATOM   4034  CG  LEU   248      -0.870  10.636 -11.274  1.00 30.12      A   
ATOM   4035  HG  LEU   248      -1.190   9.846 -10.562  1.00  0.00      A   
ATOM   4036  CD1 LEU   248      -0.791  11.954 -10.492  1.00 30.12      A   
ATOM   4037 HD11 LEU   248      -1.765  12.168 -10.002  1.00  0.00      A   
ATOM   4038 HD12 LEU   248      -0.015  11.903  -9.699  1.00  0.00      A   
ATOM   4039 HD13 LEU   248      -0.554  12.796 -11.177  1.00  0.00      A   
ATOM   4040  CD2 LEU   248      -1.962  10.734 -12.352  1.00 30.12      A   
ATOM   4041 HD21 LEU   248      -2.935  10.999 -11.886  1.00  0.00      A   
ATOM   4042 HD22 LEU   248      -1.700  11.516 -13.097  1.00  0.00      A   
ATOM   4043 HD23 LEU   248      -2.076   9.759 -12.874  1.00  0.00      A   
ATOM   4044  C   LEU   248       1.191   9.139  -9.753  1.00 30.12      A   
ATOM   4045  O   LEU   248       1.120   9.682  -8.654  1.00 30.12      A   
ATOM   4046  N   ILE   249       0.908   7.825  -9.907  1.00 19.42      A   
ATOM   4047  HN  ILE   249       0.965   7.404 -10.809  1.00  0.00      A   
ATOM   4048  CA  ILE   249       0.509   6.946  -8.808  1.00 19.42      A   
ATOM   4049  HA  ILE   249      -0.362   7.369  -8.329  1.00  0.00      A   
ATOM   4050  CB  ILE   249       0.176   5.530  -9.306  1.00 19.42      A   
ATOM   4051  HB  ILE   249       1.083   5.099  -9.783  1.00  0.00      A   
ATOM   4052  CG2 ILE   249      -0.238   4.629  -8.117  1.00 19.42      A   
ATOM   4053 HG21 ILE   249      -0.535   3.618  -8.468  1.00  0.00      A   
ATOM   4054 HG22 ILE   249       0.588   4.496  -7.386  1.00  0.00      A   
ATOM   4055 HG23 ILE   249      -1.106   5.071  -7.582  1.00  0.00      A   
ATOM   4056  CG1 ILE   249      -0.951   5.547 -10.370  1.00 19.42      A   
ATOM   4057 HG11 ILE   249      -1.916   5.732  -9.853  1.00  0.00      A   
ATOM   4058 HG12 ILE   249      -0.797   6.381 -11.088  1.00  0.00      A   
ATOM   4059  CD  ILE   249      -1.051   4.242 -11.172  1.00  0.00      A   
ATOM   4060  HD1 ILE   249      -1.877   4.307 -11.911  1.00  0.00      A   
ATOM   4061  HD2 ILE   249      -0.102   4.043 -11.715  1.00  0.00      A   
ATOM   4062  HD3 ILE   249      -1.255   3.380 -10.500  1.00  0.00      A   
ATOM   4063  C   ILE   249       1.607   6.862  -7.748  1.00 19.42      A   
ATOM   4064  O   ILE   249       1.364   6.994  -6.550  1.00 19.42      A   
ATOM   4065  N   LEU   250       2.876   6.713  -8.183  1.00 20.05      A   
ATOM   4066  HN  LEU   250       3.044   6.571  -9.156  1.00  0.00      A   
ATOM   4067  CA  LEU   250       4.041   6.729  -7.317  1.00 20.05      A   
ATOM   4068  HA  LEU   250       3.923   5.943  -6.585  1.00  0.00      A   
ATOM   4069  CB  LEU   250       5.303   6.475  -8.173  1.00 20.05      A   
ATOM   4070  HB1 LEU   250       5.177   5.503  -8.697  1.00  0.00      A   
ATOM   4071  HB2 LEU   250       5.359   7.261  -8.956  1.00  0.00      A   
ATOM   4072  CG  LEU   250       6.648   6.457  -7.419  1.00 20.05      A   
ATOM   4073  HG  LEU   250       6.766   7.408  -6.858  1.00  0.00      A   
ATOM   4074  CD1 LEU   250       6.740   5.301  -6.411  1.00 20.05      A   
ATOM   4075 HD11 LEU   250       7.737   5.296  -5.920  1.00  0.00      A   
ATOM   4076 HD12 LEU   250       5.968   5.406  -5.619  1.00  0.00      A   
ATOM   4077 HD13 LEU   250       6.595   4.325  -6.922  1.00  0.00      A   
ATOM   4078  CD2 LEU   250       7.789   6.382  -8.440  1.00 20.05      A   
ATOM   4079 HD21 LEU   250       8.767   6.274  -7.924  1.00  0.00      A   
ATOM   4080 HD22 LEU   250       7.634   5.500  -9.098  1.00  0.00      A   
ATOM   4081 HD23 LEU   250       7.810   7.296  -9.071  1.00  0.00      A   
ATOM   4082  C   LEU   250       4.208   8.036  -6.545  1.00 20.05      A   
ATOM   4083  O   LEU   250       4.439   8.022  -5.338  1.00 20.05      A   
ATOM   4084  N   VAL   251       4.057   9.209  -7.201  1.00 25.64      A   
ATOM   4085  HN  VAL   251       3.894   9.218  -8.185  1.00  0.00      A   
ATOM   4086  CA  VAL   251       4.142  10.504  -6.534  1.00 25.64      A   
ATOM   4087  HA  VAL   251       5.061  10.499  -5.966  1.00  0.00      A   
ATOM   4088  CB  VAL   251       4.240  11.688  -7.487  1.00 25.64      A   
ATOM   4089  HB  VAL   251       3.363  11.700  -8.169  1.00  0.00      A   
ATOM   4090  CG1 VAL   251       4.314  13.004  -6.686  1.00 25.64      A   
ATOM   4091 HG11 VAL   251       4.667  13.836  -7.332  1.00  0.00      A   
ATOM   4092 HG12 VAL   251       3.321  13.280  -6.270  1.00  0.00      A   
ATOM   4093 HG13 VAL   251       5.033  12.910  -5.844  1.00  0.00      A   
ATOM   4094  CG2 VAL   251       5.534  11.559  -8.309  1.00 25.64      A   
ATOM   4095 HG21 VAL   251       5.595  12.381  -9.055  1.00  0.00      A   
ATOM   4096 HG22 VAL   251       6.409  11.631  -7.629  1.00  0.00      A   
ATOM   4097 HG23 VAL   251       5.599  10.589  -8.848  1.00  0.00      A   
ATOM   4098  C   VAL   251       3.045  10.702  -5.493  1.00 25.64      A   
ATOM   4099  O   VAL   251       3.311  11.134  -4.373  1.00 25.64      A   
ATOM   4100  N   VAL   252       1.790  10.318  -5.799  1.00 26.08      A   
ATOM   4101  HN  VAL   252       1.583   9.968  -6.709  1.00  0.00      A   
ATOM   4102  CA  VAL   252       0.678  10.345  -4.853  1.00 26.08      A   
ATOM   4103  HA  VAL   252       0.562  11.357  -4.494  1.00  0.00      A   
ATOM   4104  CB  VAL   252      -0.599   9.907  -5.573  1.00 26.08      A   
ATOM   4105  HB  VAL   252      -0.389   8.984  -6.154  1.00  0.00      A   
ATOM   4106  CG1 VAL   252      -1.770   9.610  -4.615  1.00 26.08      A   
ATOM   4107 HG11 VAL   252      -2.671   9.353  -5.211  1.00  0.00      A   
ATOM   4108 HG12 VAL   252      -1.559   8.741  -3.956  1.00  0.00      A   
ATOM   4109 HG13 VAL   252      -2.006  10.494  -3.985  1.00  0.00      A   
ATOM   4110  CG2 VAL   252      -1.007  11.030  -6.546  1.00 26.08      A   
ATOM   4111 HG21 VAL   252      -1.929  10.742  -7.095  1.00  0.00      A   
ATOM   4112 HG22 VAL   252      -1.208  11.962  -5.976  1.00  0.00      A   
ATOM   4113 HG23 VAL   252      -0.207  11.238  -7.289  1.00  0.00      A   
ATOM   4114  C   VAL   252       0.922   9.469  -3.638  1.00 26.08      A   
ATOM   4115  O   VAL   252       0.727   9.921  -2.507  1.00 26.08      A   
ATOM   4116  N   LEU   253       1.424   8.233  -3.853  1.00 22.32      A   
ATOM   4117  HN  LEU   253       1.526   7.904  -4.789  1.00  0.00      A   
ATOM   4118  CA  LEU   253       1.775   7.283  -2.812  1.00 22.32      A   
ATOM   4119  HA  LEU   253       0.891   7.109  -2.217  1.00  0.00      A   
ATOM   4120  CB  LEU   253       2.248   5.960  -3.470  1.00 22.32      A   
ATOM   4121  HB1 LEU   253       1.523   5.694  -4.270  1.00  0.00      A   
ATOM   4122  HB2 LEU   253       3.227   6.131  -3.967  1.00  0.00      A   
ATOM   4123  CG  LEU   253       2.360   4.752  -2.518  1.00 22.32      A   
ATOM   4124  HG  LEU   253       2.935   5.061  -1.619  1.00  0.00      A   
ATOM   4125  CD1 LEU   253       0.974   4.265  -2.071  1.00 22.32      A   
ATOM   4126 HD11 LEU   253       1.062   3.373  -1.415  1.00  0.00      A   
ATOM   4127 HD12 LEU   253       0.440   5.058  -1.505  1.00  0.00      A   
ATOM   4128 HD13 LEU   253       0.359   3.989  -2.955  1.00  0.00      A   
ATOM   4129  CD2 LEU   253       3.123   3.598  -3.187  1.00 22.32      A   
ATOM   4130 HD21 LEU   253       3.227   2.746  -2.481  1.00  0.00      A   
ATOM   4131 HD22 LEU   253       2.572   3.245  -4.085  1.00  0.00      A   
ATOM   4132 HD23 LEU   253       4.138   3.929  -3.496  1.00  0.00      A   
ATOM   4133  C   LEU   253       2.854   7.818  -1.873  1.00 22.32      A   
ATOM   4134  O   LEU   253       2.741   7.747  -0.649  1.00 22.32      A   
ATOM   4135  N   ILE   254       3.914   8.435  -2.440  1.00 22.63      A   
ATOM   4136  HN  ILE   254       3.990   8.455  -3.434  1.00  0.00      A   
ATOM   4137  CA  ILE   254       4.969   9.110  -1.695  1.00 22.63      A   
ATOM   4138  HA  ILE   254       5.343   8.416  -0.957  1.00  0.00      A   
ATOM   4139  CB  ILE   254       6.136   9.495  -2.612  1.00 22.63      A   
ATOM   4140  HB  ILE   254       5.727  10.048  -3.485  1.00  0.00      A   
ATOM   4141  CG2 ILE   254       7.154  10.405  -1.882  1.00 22.63      A   
ATOM   4142 HG21 ILE   254       8.025  10.623  -2.537  1.00  0.00      A   
ATOM   4143 HG22 ILE   254       6.704  11.381  -1.604  1.00  0.00      A   
ATOM   4144 HG23 ILE   254       7.524   9.907  -0.960  1.00  0.00      A   
ATOM   4145  CG1 ILE   254       6.831   8.210  -3.129  1.00 22.63      A   
ATOM   4146 HG11 ILE   254       7.344   7.711  -2.279  1.00  0.00      A   
ATOM   4147 HG12 ILE   254       6.064   7.502  -3.509  1.00  0.00      A   
ATOM   4148  CD  ILE   254       7.835   8.467  -4.260  1.00  0.00      A   
ATOM   4149  HD1 ILE   254       8.237   7.503  -4.639  1.00  0.00      A   
ATOM   4150  HD2 ILE   254       7.337   8.994  -5.101  1.00  0.00      A   
ATOM   4151  HD3 ILE   254       8.689   9.084  -3.907  1.00  0.00      A   
ATOM   4152  C   ILE   254       4.453  10.309  -0.905  1.00 22.63      A   
ATOM   4153  O   ILE   254       4.796  10.475   0.262  1.00 22.63      A   
ATOM   4154  N   ILE   255       3.587  11.168  -1.483  1.00 24.72      A   
ATOM   4155  HN  ILE   255       3.334  11.060  -2.442  1.00  0.00      A   
ATOM   4156  CA  ILE   255       3.002  12.298  -0.763  1.00 24.72      A   
ATOM   4157  HA  ILE   255       3.812  12.845  -0.304  1.00  0.00      A   
ATOM   4158  CB  ILE   255       2.289  13.265  -1.711  1.00 24.72      A   
ATOM   4159  HB  ILE   255       1.587  12.683  -2.346  1.00  0.00      A   
ATOM   4160  CG2 ILE   255       1.486  14.328  -0.923  1.00 24.72      A   
ATOM   4161 HG21 ILE   255       1.041  15.073  -1.617  1.00  0.00      A   
ATOM   4162 HG22 ILE   255       0.647  13.873  -0.355  1.00  0.00      A   
ATOM   4163 HG23 ILE   255       2.150  14.868  -0.214  1.00  0.00      A   
ATOM   4164  CG1 ILE   255       3.317  13.951  -2.647  1.00 24.72      A   
ATOM   4165 HG11 ILE   255       3.953  14.634  -2.044  1.00  0.00      A   
ATOM   4166 HG12 ILE   255       3.986  13.181  -3.089  1.00  0.00      A   
ATOM   4167  CD  ILE   255       2.670  14.734  -3.797  1.00  0.00      A   
ATOM   4168  HD1 ILE   255       3.449  15.148  -4.473  1.00  0.00      A   
ATOM   4169  HD2 ILE   255       2.008  14.068  -4.391  1.00  0.00      A   
ATOM   4170  HD3 ILE   255       2.062  15.582  -3.415  1.00  0.00      A   
ATOM   4171  C   ILE   255       2.100  11.871   0.392  1.00 24.72      A   
ATOM   4172  O   ILE   255       2.209  12.397   1.499  1.00 24.72      A   
ATOM   4173  N   CYS   256       1.207  10.882   0.186  1.00 26.12      A   
ATOM   4174  HN  CYS   256       1.119  10.458  -0.712  1.00  0.00      A   
ATOM   4175  CA  CYS   256       0.321  10.399   1.235  1.00 26.12      A   
ATOM   4176  HA  CYS   256      -0.182  11.246   1.677  1.00  0.00      A   
ATOM   4177  CB  CYS   256      -0.730   9.416   0.658  1.00 26.12      A   
ATOM   4178  HB1 CYS   256      -0.196   8.614   0.105  1.00  0.00      A   
ATOM   4179  HB2 CYS   256      -1.288   8.928   1.486  1.00  0.00      A   
ATOM   4180  SG  CYS   256      -1.929  10.213  -0.455  1.00 26.12      A   
ATOM   4181  HG1 CYS   256      -2.159   9.105  -1.144  1.00  0.00      A   
ATOM   4182  C   CYS   256       1.029   9.674   2.372  1.00 26.12      A   
ATOM   4183  O   CYS   256       0.775   9.936   3.545  1.00 26.12      A   
ATOM   4184  N   TRP   257       1.956   8.743   2.066  1.00 27.02      A   
ATOM   4185  HN  TRP   257       2.175   8.520   1.120  1.00  0.00      A   
ATOM   4186  CA  TRP   257       2.562   7.923   3.104  1.00 27.02      A   
ATOM   4187  HA  TRP   257       1.890   7.837   3.945  1.00  0.00      A   
ATOM   4188  CB  TRP   257       2.834   6.491   2.578  1.00 27.02      A   
ATOM   4189  HB1 TRP   257       3.395   6.555   1.621  1.00  0.00      A   
ATOM   4190  HB2 TRP   257       3.462   5.938   3.308  1.00  0.00      A   
ATOM   4191  CG  TRP   257       1.563   5.678   2.345  1.00 27.02      A   
ATOM   4192  CD1 TRP   257       0.624   5.802   1.355  1.00 27.02      A   
ATOM   4193  HD1 TRP   257       0.678   6.519   0.549  1.00  0.00      A   
ATOM   4194  NE1 TRP   257      -0.375   4.864   1.521  1.00 27.02      A   
ATOM   4195  HE1 TRP   257      -1.138   4.707   0.934  1.00  0.00      A   
ATOM   4196  CE2 TRP   257      -0.076   4.097   2.622  1.00 27.02      A   
ATOM   4197  CD2 TRP   257       1.133   4.577   3.171  1.00 27.02      A   
ATOM   4198  CE3 TRP   257       1.695   3.981   4.299  1.00 27.02      A   
ATOM   4199  HE3 TRP   257       2.630   4.321   4.720  1.00  0.00      A   
ATOM   4200  CZ3 TRP   257       1.024   2.890   4.871  1.00 27.02      A   
ATOM   4201  HZ3 TRP   257       1.448   2.399   5.735  1.00  0.00      A   
ATOM   4202  CZ2 TRP   257      -0.743   3.020   3.192  1.00 27.02      A   
ATOM   4203  HZ2 TRP   257      -1.664   2.643   2.773  1.00  0.00      A   
ATOM   4204  CH2 TRP   257      -0.180   2.417   4.328  1.00 27.02      A   
ATOM   4205  HH2 TRP   257      -0.673   1.568   4.779  1.00  0.00      A   
ATOM   4206  C   TRP   257       3.839   8.551   3.653  1.00 27.02      A   
ATOM   4207  O   TRP   257       4.293   8.218   4.745  1.00 27.02      A   
ATOM   4208  N   GLY   258       4.420   9.537   2.943  1.00 33.39      A   
ATOM   4209  HN  GLY   258       4.043   9.775   2.051  1.00  0.00      A   
ATOM   4210  CA  GLY   258       5.589  10.319   3.345  1.00 33.39      A   
ATOM   4211  HA1 GLY   258       5.652  11.153   2.661  1.00  0.00      A   
ATOM   4212  HA2 GLY   258       6.442   9.662   3.256  1.00  0.00      A   
ATOM   4213  C   GLY   258       5.649  10.901   4.741  1.00 33.39      A   
ATOM   4214  O   GLY   258       6.674  10.697   5.398  1.00 33.39      A   
ATOM   4215  N   PRO   259       4.663  11.625   5.275  1.00 38.88      A   
ATOM   4216  CD  PRO   259       3.515  12.162   4.535  1.00 38.88      A   
ATOM   4217  HD1 PRO   259       3.867  12.931   3.814  1.00  0.00      A   
ATOM   4218  HD2 PRO   259       2.955  11.370   3.993  1.00  0.00      A   
ATOM   4219  CA  PRO   259       4.752  12.179   6.623  1.00 38.88      A   
ATOM   4220  HA  PRO   259       5.732  12.606   6.779  1.00  0.00      A   
ATOM   4221  CB  PRO   259       3.637  13.239   6.671  1.00 38.88      A   
ATOM   4222  HB1 PRO   259       4.064  14.218   6.365  1.00  0.00      A   
ATOM   4223  HB2 PRO   259       3.181  13.349   7.678  1.00  0.00      A   
ATOM   4224  CG  PRO   259       2.629  12.791   5.610  1.00 38.88      A   
ATOM   4225  HG1 PRO   259       2.017  13.630   5.214  1.00  0.00      A   
ATOM   4226  HG2 PRO   259       1.953  12.015   6.028  1.00  0.00      A   
ATOM   4227  C   PRO   259       4.568  11.096   7.667  1.00 38.88      A   
ATOM   4228  O   PRO   259       5.143  11.207   8.746  1.00 38.88      A   
ATOM   4229  N   LEU   260       3.785  10.039   7.375  1.00 43.30      A   
ATOM   4230  HN  LEU   260       3.335   9.991   6.487  1.00  0.00      A   
ATOM   4231  CA  LEU   260       3.631   8.884   8.243  1.00 43.30      A   
ATOM   4232  HA  LEU   260       3.333   9.224   9.224  1.00  0.00      A   
ATOM   4233  CB  LEU   260       2.533   7.963   7.657  1.00 43.30      A   
ATOM   4234  HB1 LEU   260       1.597   8.551   7.550  1.00  0.00      A   
ATOM   4235  HB2 LEU   260       2.827   7.652   6.632  1.00  0.00      A   
ATOM   4236  CG  LEU   260       2.227   6.697   8.483  1.00 43.30      A   
ATOM   4237  HG  LEU   260       2.957   6.624   9.317  1.00  0.00      A   
ATOM   4238  CD1 LEU   260       0.821   6.760   9.098  1.00 43.30      A   
ATOM   4239 HD11 LEU   260       0.623   5.857   9.713  1.00  0.00      A   
ATOM   4240 HD12 LEU   260       0.717   7.653   9.751  1.00  0.00      A   
ATOM   4241 HD13 LEU   260       0.050   6.820   8.300  1.00  0.00      A   
ATOM   4242  CD2 LEU   260       2.398   5.441   7.618  1.00 43.30      A   
ATOM   4243 HD21 LEU   260       2.228   4.525   8.225  1.00  0.00      A   
ATOM   4244 HD22 LEU   260       1.670   5.450   6.779  1.00  0.00      A   
ATOM   4245 HD23 LEU   260       3.425   5.395   7.198  1.00  0.00      A   
ATOM   4246  C   LEU   260       4.945   8.125   8.406  1.00 43.30      A   
ATOM   4247  O   LEU   260       5.383   7.835   9.518  1.00 43.30      A   
ATOM   4248  N   LEU   261       5.653   7.867   7.286  1.00 41.42      A   
ATOM   4249  HN  LEU   261       5.253   8.072   6.396  1.00  0.00      A   
ATOM   4250  CA  LEU   261       6.977   7.269   7.269  1.00 41.42      A   
ATOM   4251  HA  LEU   261       6.930   6.352   7.837  1.00  0.00      A   
ATOM   4252  CB  LEU   261       7.416   6.946   5.819  1.00 41.42      A   
ATOM   4253  HB1 LEU   261       7.363   7.879   5.219  1.00  0.00      A   
ATOM   4254  HB2 LEU   261       8.471   6.597   5.814  1.00  0.00      A   
ATOM   4255  CG  LEU   261       6.557   5.864   5.123  1.00 41.42      A   
ATOM   4256  HG  LEU   261       5.487   6.141   5.230  1.00  0.00      A   
ATOM   4257  CD1 LEU   261       6.875   5.811   3.621  1.00 41.42      A   
ATOM   4258 HD11 LEU   261       6.231   5.059   3.117  1.00  0.00      A   
ATOM   4259 HD12 LEU   261       6.690   6.802   3.154  1.00  0.00      A   
ATOM   4260 HD13 LEU   261       7.938   5.533   3.460  1.00  0.00      A   
ATOM   4261  CD2 LEU   261       6.742   4.474   5.751  1.00 41.42      A   
ATOM   4262 HD21 LEU   261       6.106   3.727   5.229  1.00  0.00      A   
ATOM   4263 HD22 LEU   261       7.802   4.154   5.666  1.00  0.00      A   
ATOM   4264 HD23 LEU   261       6.456   4.475   6.825  1.00  0.00      A   
ATOM   4265  C   LEU   261       8.032   8.128   7.959  1.00 41.42      A   
ATOM   4266  O   LEU   261       8.872   7.622   8.699  1.00 41.42      A   
ATOM   4267  N   ALA   262       7.995   9.465   7.776  1.00 46.28      A   
ATOM   4268  HN  ALA   262       7.341   9.862   7.138  1.00  0.00      A   
ATOM   4269  CA  ALA   262       8.872  10.391   8.473  1.00 46.28      A   
ATOM   4270  HA  ALA   262       9.891  10.101   8.263  1.00  0.00      A   
ATOM   4271  CB  ALA   262       8.639  11.825   7.958  1.00 46.28      A   
ATOM   4272  HB1 ALA   262       8.796  11.862   6.858  1.00  0.00      A   
ATOM   4273  HB2 ALA   262       7.602  12.158   8.175  1.00  0.00      A   
ATOM   4274  HB3 ALA   262       9.350  12.534   8.434  1.00  0.00      A   
ATOM   4275  C   ALA   262       8.714  10.359   9.998  1.00 46.28      A   
ATOM   4276  O   ALA   262       9.692  10.365  10.744  1.00 46.28      A   
ATOM   4277  N   ILE   263       7.467  10.283  10.509  1.00 49.49      A   
ATOM   4278  HN  ILE   263       6.674  10.332   9.907  1.00  0.00      A   
ATOM   4279  CA  ILE   263       7.196  10.091  11.930  1.00 49.49      A   
ATOM   4280  HA  ILE   263       7.797  10.812  12.465  1.00  0.00      A   
ATOM   4281  CB  ILE   263       5.745  10.407  12.288  1.00 49.49      A   
ATOM   4282  HB  ILE   263       5.076   9.808  11.634  1.00  0.00      A   
ATOM   4283  CG2 ILE   263       5.466  10.047  13.767  1.00 49.49      A   
ATOM   4284 HG21 ILE   263       4.448  10.369  14.072  1.00  0.00      A   
ATOM   4285 HG22 ILE   263       5.527   8.950  13.931  1.00  0.00      A   
ATOM   4286 HG23 ILE   263       6.206  10.541  14.433  1.00  0.00      A   
ATOM   4287  CG1 ILE   263       5.482  11.914  12.025  1.00 49.49      A   
ATOM   4288 HG11 ILE   263       6.126  12.511  12.706  1.00  0.00      A   
ATOM   4289 HG12 ILE   263       5.787  12.164  10.986  1.00  0.00      A   
ATOM   4290  CD  ILE   263       4.022  12.349  12.201  1.00  0.00      A   
ATOM   4291  HD1 ILE   263       3.910  13.421  11.928  1.00  0.00      A   
ATOM   4292  HD2 ILE   263       3.357  11.750  11.544  1.00  0.00      A   
ATOM   4293  HD3 ILE   263       3.691  12.229  13.254  1.00  0.00      A   
ATOM   4294  C   ILE   263       7.674   8.732  12.451  1.00 49.49      A   
ATOM   4295  O   ILE   263       8.228   8.641  13.544  1.00 49.49      A   
ATOM   4296  N   MET   264       7.542   7.639  11.670  1.00 49.39      A   
ATOM   4297  HN  MET   264       7.047   7.697  10.807  1.00  0.00      A   
ATOM   4298  CA  MET   264       8.106   6.337  12.020  1.00 49.39      A   
ATOM   4299  HA  MET   264       7.713   6.059  12.986  1.00  0.00      A   
ATOM   4300  CB  MET   264       7.687   5.254  11.000  1.00 49.39      A   
ATOM   4301  HB1 MET   264       7.947   5.599   9.976  1.00  0.00      A   
ATOM   4302  HB2 MET   264       8.251   4.318  11.197  1.00  0.00      A   
ATOM   4303  CG  MET   264       6.187   4.912  11.064  1.00 49.39      A   
ATOM   4304  HG1 MET   264       5.970   4.497  12.071  1.00  0.00      A   
ATOM   4305  HG2 MET   264       5.593   5.846  10.965  1.00  0.00      A   
ATOM   4306  SD  MET   264       5.668   3.731   9.786  1.00 49.39      A   
ATOM   4307  CE  MET   264       3.974   3.617  10.422  1.00 49.39      A   
ATOM   4308  HE1 MET   264       3.381   2.878   9.842  1.00  0.00      A   
ATOM   4309  HE2 MET   264       3.973   3.302  11.487  1.00  0.00      A   
ATOM   4310  HE3 MET   264       3.460   4.600  10.359  1.00  0.00      A   
ATOM   4311  C   MET   264       9.627   6.334  12.178  1.00 49.39      A   
ATOM   4312  O   MET   264      10.165   5.711  13.090  1.00 49.39      A   
ATOM   4313  N   VAL   265      10.358   7.078  11.322  1.00 54.71      A   
ATOM   4314  HN  VAL   265       9.905   7.510  10.546  1.00  0.00      A   
ATOM   4315  CA  VAL   265      11.791   7.332  11.470  1.00 54.71      A   
ATOM   4316  HA  VAL   265      12.300   6.380  11.512  1.00  0.00      A   
ATOM   4317  CB  VAL   265      12.319   8.125  10.268  1.00 54.71      A   
ATOM   4318  HB  VAL   265      11.671   9.013  10.106  1.00  0.00      A   
ATOM   4319  CG1 VAL   265      13.770   8.610  10.466  1.00 54.71      A   
ATOM   4320 HG11 VAL   265      14.142   9.091   9.536  1.00  0.00      A   
ATOM   4321 HG12 VAL   265      13.848   9.353  11.288  1.00  0.00      A   
ATOM   4322 HG13 VAL   265      14.429   7.747  10.702  1.00  0.00      A   
ATOM   4323  CG2 VAL   265      12.249   7.223   9.020  1.00 54.71      A   
ATOM   4324 HG21 VAL   265      12.608   7.777   8.126  1.00  0.00      A   
ATOM   4325 HG22 VAL   265      12.888   6.325   9.158  1.00  0.00      A   
ATOM   4326 HG23 VAL   265      11.210   6.883   8.821  1.00  0.00      A   
ATOM   4327  C   VAL   265      12.122   8.051  12.783  1.00 54.71      A   
ATOM   4328  O   VAL   265      13.089   7.728  13.469  1.00 54.71      A   
ATOM   4329  N   TYR   266      11.299   9.034  13.202  1.00 62.29      A   
ATOM   4330  HN  TYR   266      10.519   9.292  12.637  1.00  0.00      A   
ATOM   4331  CA  TYR   266      11.418   9.676  14.504  1.00 62.29      A   
ATOM   4332  HA  TYR   266      12.426  10.054  14.592  1.00  0.00      A   
ATOM   4333  CB  TYR   266      10.391  10.858  14.598  1.00 62.29      A   
ATOM   4334  HB1 TYR   266      10.345  11.352  13.605  1.00  0.00      A   
ATOM   4335  HB2 TYR   266       9.373  10.477  14.829  1.00  0.00      A   
ATOM   4336  CG  TYR   266      10.742  11.918  15.627  1.00 62.29      A   
ATOM   4337  CD1 TYR   266      11.093  13.214  15.206  1.00 62.29      A   
ATOM   4338  HD1 TYR   266      11.092  13.455  14.153  1.00  0.00      A   
ATOM   4339  CE1 TYR   266      11.465  14.201  16.129  1.00 62.29      A   
ATOM   4340  HE1 TYR   266      11.753  15.183  15.784  1.00  0.00      A   
ATOM   4341  CZ  TYR   266      11.484  13.906  17.494  1.00 62.29      A   
ATOM   4342  OH  TYR   266      11.916  14.870  18.426  1.00 62.29      A   
ATOM   4343  HH  TYR   266      12.668  15.333  18.049  1.00  0.00      A   
ATOM   4344  CD2 TYR   266      10.700  11.661  17.012  1.00 62.29      A   
ATOM   4345  HD2 TYR   266      10.392  10.693  17.378  1.00  0.00      A   
ATOM   4346  CE2 TYR   266      11.083  12.644  17.936  1.00 62.29      A   
ATOM   4347  HE2 TYR   266      11.102  12.426  18.994  1.00  0.00      A   
ATOM   4348  C   TYR   266      11.191   8.706  15.678  1.00 62.29      A   
ATOM   4349  O   TYR   266      11.912   8.752  16.677  1.00 62.29      A   
ATOM   4350  N   ASP   267      10.190   7.793  15.594  1.00 61.22      A   
ATOM   4351  HN  ASP   267       9.594   7.776  14.794  1.00  0.00      A   
ATOM   4352  CA  ASP   267       9.869   6.838  16.652  1.00 61.22      A   
ATOM   4353  HA  ASP   267       9.646   7.402  17.546  1.00  0.00      A   
ATOM   4354  CB  ASP   267       8.628   5.977  16.261  1.00 61.22      A   
ATOM   4355  HB1 ASP   267       7.835   6.641  15.857  1.00  0.00      A   
ATOM   4356  HB2 ASP   267       8.898   5.248  15.467  1.00  0.00      A   
ATOM   4357  CG  ASP   267       8.001   5.206  17.422  1.00 61.22      A   
ATOM   4358  OD1 ASP   267       8.154   5.592  18.608  1.00 61.22      A   
ATOM   4359  OD2 ASP   267       7.290   4.210  17.126  1.00 61.22      A   
ATOM   4360  C   ASP   267      11.068   5.937  16.991  1.00 61.22      A   
ATOM   4361  O   ASP   267      11.490   5.839  18.142  1.00 61.22      A   
ATOM   4362  N   VAL   268      11.724   5.349  15.965  1.00 57.71      A   
ATOM   4363  HN  VAL   268      11.393   5.463  15.031  1.00  0.00      A   
ATOM   4364  CA  VAL   268      12.825   4.412  16.166  1.00 57.71      A   
ATOM   4365  HA  VAL   268      12.555   3.780  16.999  1.00  0.00      A   
ATOM   4366  CB  VAL   268      13.032   3.476  14.976  1.00 57.71      A   
ATOM   4367  HB  VAL   268      13.878   2.792  15.203  1.00  0.00      A   
ATOM   4368  CG1 VAL   268      11.769   2.609  14.791  1.00 57.71      A   
ATOM   4369 HG11 VAL   268      11.928   1.868  13.979  1.00  0.00      A   
ATOM   4370 HG12 VAL   268      11.535   2.060  15.728  1.00  0.00      A   
ATOM   4371 HG13 VAL   268      10.893   3.238  14.523  1.00  0.00      A   
ATOM   4372  CG2 VAL   268      13.358   4.255  13.688  1.00 57.71      A   
ATOM   4373 HG21 VAL   268      13.539   3.547  12.851  1.00  0.00      A   
ATOM   4374 HG22 VAL   268      12.517   4.922  13.403  1.00  0.00      A   
ATOM   4375 HG23 VAL   268      14.270   4.877  13.815  1.00  0.00      A   
ATOM   4376  C   VAL   268      14.145   5.048  16.575  1.00 57.71      A   
ATOM   4377  O   VAL   268      15.030   4.374  17.101  1.00 57.71      A   
ATOM   4378  N   PHE   269      14.328   6.368  16.369  1.00 62.75      A   
ATOM   4379  HN  PHE   269      13.624   6.894  15.897  1.00  0.00      A   
ATOM   4380  CA  PHE   269      15.596   7.013  16.671  1.00 62.75      A   
ATOM   4381  HA  PHE   269      16.307   6.294  17.052  1.00  0.00      A   
ATOM   4382  CB  PHE   269      16.191   7.625  15.377  1.00 62.75      A   
ATOM   4383  HB1 PHE   269      15.497   8.398  14.983  1.00  0.00      A   
ATOM   4384  HB2 PHE   269      17.175   8.092  15.594  1.00  0.00      A   
ATOM   4385  CG  PHE   269      16.432   6.604  14.286  1.00 62.75      A   
ATOM   4386  CD1 PHE   269      16.990   5.336  14.539  1.00 62.75      A   
ATOM   4387  HD1 PHE   269      17.234   5.029  15.546  1.00  0.00      A   
ATOM   4388  CE1 PHE   269      17.249   4.444  13.493  1.00 62.75      A   
ATOM   4389  HE1 PHE   269      17.703   3.487  13.701  1.00  0.00      A   
ATOM   4390  CZ  PHE   269      16.933   4.794  12.177  1.00 62.75      A   
ATOM   4391  HZ  PHE   269      17.135   4.100  11.375  1.00  0.00      A   
ATOM   4392  CD2 PHE   269      16.127   6.941  12.957  1.00 62.75      A   
ATOM   4393  HD2 PHE   269      15.694   7.908  12.747  1.00  0.00      A   
ATOM   4394  CE2 PHE   269      16.367   6.044  11.909  1.00 62.75      A   
ATOM   4395  HE2 PHE   269      16.120   6.317  10.893  1.00  0.00      A   
ATOM   4396  C   PHE   269      15.509   8.058  17.771  1.00 62.75      A   
ATOM   4397  O   PHE   269      16.536   8.582  18.192  1.00 62.75      A   
ATOM   4398  N   GLY   270      14.318   8.376  18.329  1.00 68.65      A   
ATOM   4399  HN  GLY   270      13.477   7.957  17.995  1.00  0.00      A   
ATOM   4400  CA  GLY   270      14.266   9.494  19.273  1.00 68.65      A   
ATOM   4401  HA1 GLY   270      14.256  10.393  18.674  1.00  0.00      A   
ATOM   4402  HA2 GLY   270      15.137   9.453  19.910  1.00  0.00      A   
ATOM   4403  C   GLY   270      13.088   9.621  20.199  1.00 68.65      A   
ATOM   4404  O   GLY   270      13.281  10.125  21.304  1.00 68.65      A   
ATOM   4405  N   LYS   271      11.879   9.166  19.802  1.00 73.75      A   
ATOM   4406  HN  LYS   271      11.788   8.797  18.881  1.00  0.00      A   
ATOM   4407  CA  LYS   271      10.673   9.130  20.637  1.00 73.75      A   
ATOM   4408  HA  LYS   271      10.047   8.395  20.152  1.00  0.00      A   
ATOM   4409  CB  LYS   271      10.912   8.569  22.074  1.00 73.75      A   
ATOM   4410  HB1 LYS   271      11.586   7.691  21.988  1.00  0.00      A   
ATOM   4411  HB2 LYS   271      11.450   9.346  22.658  1.00  0.00      A   
ATOM   4412  CG  LYS   271       9.670   8.146  22.885  1.00  0.00      A   
ATOM   4413  HG1 LYS   271       8.918   8.963  22.867  1.00  0.00      A   
ATOM   4414  HG2 LYS   271       9.213   7.248  22.416  1.00  0.00      A   
ATOM   4415  CD  LYS   271      10.065   7.868  24.351  1.00  0.00      A   
ATOM   4416  HD1 LYS   271      10.860   7.093  24.387  1.00  0.00      A   
ATOM   4417  HD2 LYS   271      10.515   8.804  24.745  1.00  0.00      A   
ATOM   4418  CE  LYS   271       8.919   7.491  25.303  1.00  0.00      A   
ATOM   4419  HE1 LYS   271       9.259   7.616  26.354  1.00  0.00      A   
ATOM   4420  HE2 LYS   271       8.029   8.135  25.137  1.00  0.00      A   
ATOM   4421  NZ  LYS   271       8.523   6.082  25.137  1.00  0.00      A   
ATOM   4422  HZ1 LYS   271       7.561   6.007  24.750  1.00  0.00      A   
ATOM   4423  HZ2 LYS   271       9.200   5.560  24.544  1.00  0.00      A   
ATOM   4424  HZ3 LYS   271       8.523   5.611  26.064  1.00  0.00      A   
ATOM   4425  C   LYS   271       9.844  10.411  20.678  1.00 73.75      A   
ATOM   4426  O   LYS   271      10.266  11.462  21.153  1.00 73.75      A   
ATOM   4427  N   MET   272       8.605  10.343  20.150  1.00 73.95      A   
ATOM   4428  HN  MET   272       8.277   9.485  19.764  1.00  0.00      A   
ATOM   4429  CA  MET   272       7.676  11.453  20.041  1.00 73.95      A   
ATOM   4430  HA  MET   272       8.157  12.202  19.430  1.00  0.00      A   
ATOM   4431  CB  MET   272       6.355  11.019  19.363  1.00 73.95      A   
ATOM   4432  HB1 MET   272       5.867  10.251  20.000  1.00  0.00      A   
ATOM   4433  HB2 MET   272       5.659  11.885  19.336  1.00  0.00      A   
ATOM   4434  CG  MET   272       6.488  10.517  17.914  1.00 73.95      A   
ATOM   4435  HG1 MET   272       5.483  10.569  17.442  1.00  0.00      A   
ATOM   4436  HG2 MET   272       7.144  11.220  17.359  1.00  0.00      A   
ATOM   4437  SD  MET   272       7.116   8.837  17.702  1.00 73.95      A   
ATOM   4438  CE  MET   272       5.839   7.963  18.646  1.00 73.95      A   
ATOM   4439  HE1 MET   272       5.992   6.866  18.559  1.00  0.00      A   
ATOM   4440  HE2 MET   272       5.885   8.201  19.730  1.00  0.00      A   
ATOM   4441  HE3 MET   272       4.823   8.200  18.264  1.00  0.00      A   
ATOM   4442  C   MET   272       7.252  12.137  21.340  1.00 73.95      A   
ATOM   4443  O   MET   272       7.042  11.510  22.376  1.00 73.95      A   
ATOM   4444  N   ASN   273       7.023  13.468  21.273  1.00 71.58      A   
ATOM   4445  HN  ASN   273       7.268  13.978  20.452  1.00  0.00      A   
ATOM   4446  CA  ASN   273       6.199  14.178  22.237  1.00 71.58      A   
ATOM   4447  HA  ASN   273       6.167  13.588  23.141  1.00  0.00      A   
ATOM   4448  CB  ASN   273       6.808  15.541  22.676  1.00 71.58      A   
ATOM   4449  HB1 ASN   273       6.158  16.045  23.423  1.00  0.00      A   
ATOM   4450  HB2 ASN   273       7.786  15.329  23.159  1.00  0.00      A   
ATOM   4451  CG  ASN   273       7.048  16.488  21.510  1.00 71.58      A   
ATOM   4452  OD1 ASN   273       6.410  16.407  20.461  1.00 71.58      A   
ATOM   4453  ND2 ASN   273       7.984  17.448  21.691  1.00 71.58      A   
ATOM   4454 HD21 ASN   273       8.187  18.030  20.903  1.00  0.00      A   
ATOM   4455 HD22 ASN   273       8.460  17.521  22.567  1.00  0.00      A   
ATOM   4456  C   ASN   273       4.741  14.232  21.761  1.00 71.58      A   
ATOM   4457  O   ASN   273       4.423  13.798  20.653  1.00 71.58      A   
ATOM   4458  N   LYS   274       3.793  14.742  22.592  1.00 73.75      A   
ATOM   4459  HN  LYS   274       4.037  15.069  23.501  1.00  0.00      A   
ATOM   4460  CA  LYS   274       2.358  14.694  22.295  1.00 73.75      A   
ATOM   4461  HA  LYS   274       2.134  13.649  22.137  1.00  0.00      A   
ATOM   4462  CB  LYS   274       1.472  15.146  23.481  1.00 73.75      A   
ATOM   4463  HB1 LYS   274       1.915  14.736  24.414  1.00  0.00      A   
ATOM   4464  HB2 LYS   274       1.466  16.253  23.574  1.00  0.00      A   
ATOM   4465  CG  LYS   274       0.026  14.610  23.387  1.00 73.75      A   
ATOM   4466  HG1 LYS   274      -0.504  15.102  22.544  1.00  0.00      A   
ATOM   4467  HG2 LYS   274       0.071  13.521  23.171  1.00  0.00      A   
ATOM   4468  CD  LYS   274      -0.757  14.809  24.697  1.00 73.75      A   
ATOM   4469  HD1 LYS   274      -0.128  14.434  25.533  1.00  0.00      A   
ATOM   4470  HD2 LYS   274      -0.912  15.893  24.879  1.00  0.00      A   
ATOM   4471  CE  LYS   274      -2.102  14.066  24.793  1.00 73.75      A   
ATOM   4472  HE1 LYS   274      -1.973  12.980  24.601  1.00  0.00      A   
ATOM   4473  HE2 LYS   274      -2.519  14.198  25.814  1.00  0.00      A   
ATOM   4474  NZ  LYS   274      -3.096  14.593  23.841  1.00 73.75      A   
ATOM   4475  HZ1 LYS   274      -4.038  14.243  24.109  1.00  0.00      A   
ATOM   4476  HZ2 LYS   274      -3.098  15.633  23.852  1.00  0.00      A   
ATOM   4477  HZ3 LYS   274      -2.926  14.264  22.869  1.00  0.00      A   
ATOM   4478  C   LYS   274       1.963  15.387  20.986  1.00 73.75      A   
ATOM   4479  O   LYS   274       1.069  14.937  20.274  1.00 73.75      A   
ATOM   4480  N   LEU   275       2.688  16.458  20.605  1.00 71.10      A   
ATOM   4481  HN  LEU   275       3.407  16.787  21.213  1.00  0.00      A   
ATOM   4482  CA  LEU   275       2.602  17.132  19.317  1.00 71.10      A   
ATOM   4483  HA  LEU   275       1.621  17.569  19.206  1.00  0.00      A   
ATOM   4484  CB  LEU   275       3.684  18.250  19.337  1.00 71.10      A   
ATOM   4485  HB1 LEU   275       3.376  19.017  20.079  1.00  0.00      A   
ATOM   4486  HB2 LEU   275       4.634  17.803  19.701  1.00  0.00      A   
ATOM   4487  CG  LEU   275       4.009  18.971  18.010  1.00 71.10      A   
ATOM   4488  HG  LEU   275       4.290  18.222  17.239  1.00  0.00      A   
ATOM   4489  CD1 LEU   275       2.815  19.774  17.495  1.00 71.10      A   
ATOM   4490 HD11 LEU   275       3.066  20.288  16.543  1.00  0.00      A   
ATOM   4491 HD12 LEU   275       1.939  19.113  17.319  1.00  0.00      A   
ATOM   4492 HD13 LEU   275       2.537  20.549  18.240  1.00  0.00      A   
ATOM   4493  CD2 LEU   275       5.215  19.903  18.202  1.00 71.10      A   
ATOM   4494 HD21 LEU   275       5.464  20.409  17.245  1.00  0.00      A   
ATOM   4495 HD22 LEU   275       4.972  20.687  18.951  1.00  0.00      A   
ATOM   4496 HD23 LEU   275       6.104  19.333  18.548  1.00  0.00      A   
ATOM   4497  C   LEU   275       2.856  16.222  18.121  1.00 71.10      A   
ATOM   4498  O   LEU   275       2.063  16.170  17.185  1.00 71.10      A   
ATOM   4499  N   ILE   276       3.949  15.432  18.126  1.00 70.56      A   
ATOM   4500  HN  ILE   276       4.580  15.444  18.897  1.00  0.00      A   
ATOM   4501  CA  ILE   276       4.256  14.521  17.030  1.00 70.56      A   
ATOM   4502  HA  ILE   276       4.142  15.079  16.112  1.00  0.00      A   
ATOM   4503  CB  ILE   276       5.694  14.029  17.055  1.00 70.56      A   
ATOM   4504  HB  ILE   276       5.855  13.398  17.956  1.00  0.00      A   
ATOM   4505  CG2 ILE   276       5.946  13.188  15.782  1.00 70.56      A   
ATOM   4506 HG21 ILE   276       7.009  12.873  15.709  1.00  0.00      A   
ATOM   4507 HG22 ILE   276       5.327  12.266  15.780  1.00  0.00      A   
ATOM   4508 HG23 ILE   276       5.685  13.769  14.872  1.00  0.00      A   
ATOM   4509  CG1 ILE   276       6.664  15.234  17.158  1.00 70.56      A   
ATOM   4510 HG11 ILE   276       6.483  15.916  16.301  1.00  0.00      A   
ATOM   4511 HG12 ILE   276       6.447  15.810  18.083  1.00  0.00      A   
ATOM   4512  CD  ILE   276       8.144  14.841  17.195  1.00  0.00      A   
ATOM   4513  HD1 ILE   276       8.781  15.734  17.368  1.00  0.00      A   
ATOM   4514  HD2 ILE   276       8.344  14.114  18.011  1.00  0.00      A   
ATOM   4515  HD3 ILE   276       8.463  14.383  16.235  1.00  0.00      A   
ATOM   4516  C   ILE   276       3.233  13.387  16.951  1.00 70.56      A   
ATOM   4517  O   ILE   276       2.770  13.015  15.873  1.00 70.56      A   
ATOM   4518  N   LYS   277       2.793  12.842  18.108  1.00 65.42      A   
ATOM   4519  HN  LYS   277       3.173  13.148  18.977  1.00  0.00      A   
ATOM   4520  CA  LYS   277       1.726  11.849  18.150  1.00 65.42      A   
ATOM   4521  HA  LYS   277       2.000  11.066  17.458  1.00  0.00      A   
ATOM   4522  CB  LYS   277       1.592  11.194  19.551  1.00 65.42      A   
ATOM   4523  HB1 LYS   277       1.215  11.939  20.284  1.00  0.00      A   
ATOM   4524  HB2 LYS   277       0.847  10.373  19.487  1.00  0.00      A   
ATOM   4525  CG  LYS   277       2.923  10.616  20.062  1.00 65.42      A   
ATOM   4526  HG1 LYS   277       3.466  10.130  19.224  1.00  0.00      A   
ATOM   4527  HG2 LYS   277       3.551  11.462  20.414  1.00  0.00      A   
ATOM   4528  CD  LYS   277       2.791   9.605  21.218  1.00 65.42      A   
ATOM   4529  HD1 LYS   277       3.763   9.581  21.756  1.00  0.00      A   
ATOM   4530  HD2 LYS   277       2.021   9.956  21.937  1.00  0.00      A   
ATOM   4531  CE  LYS   277       2.483   8.175  20.750  1.00 65.42      A   
ATOM   4532  HE1 LYS   277       1.494   8.124  20.246  1.00  0.00      A   
ATOM   4533  HE2 LYS   277       3.269   7.825  20.047  1.00  0.00      A   
ATOM   4534  NZ  LYS   277       2.465   7.254  21.897  1.00 65.42      A   
ATOM   4535  HZ1 LYS   277       2.507   6.262  21.585  1.00  0.00      A   
ATOM   4536  HZ2 LYS   277       3.322   7.383  22.471  1.00  0.00      A   
ATOM   4537  HZ3 LYS   277       1.619   7.408  22.482  1.00  0.00      A   
ATOM   4538  C   LYS   277       0.371  12.364  17.672  1.00 65.42      A   
ATOM   4539  O   LYS   277      -0.320  11.686  16.915  1.00 65.42      A   
ATOM   4540  N   THR   278      -0.052  13.589  18.058  1.00 64.07      A   
ATOM   4541  HN  THR   278       0.468  14.127  18.717  1.00  0.00      A   
ATOM   4542  CA  THR   278      -1.282  14.180  17.524  1.00 64.07      A   
ATOM   4543  HA  THR   278      -2.037  13.414  17.621  1.00  0.00      A   
ATOM   4544  CB  THR   278      -1.851  15.365  18.302  1.00 64.07      A   
ATOM   4545  HB  THR   278      -1.872  15.087  19.378  1.00  0.00      A   
ATOM   4546  OG1 THR   278      -3.186  15.658  17.918  1.00 64.07      A   
ATOM   4547  HG1 THR   278      -3.174  15.776  16.965  1.00  0.00      A   
ATOM   4548  CG2 THR   278      -1.041  16.651  18.146  1.00 64.07      A   
ATOM   4549 HG21 THR   278      -1.470  17.449  18.790  1.00  0.00      A   
ATOM   4550 HG22 THR   278       0.005  16.470  18.473  1.00  0.00      A   
ATOM   4551 HG23 THR   278      -1.034  17.012  17.095  1.00  0.00      A   
ATOM   4552  C   THR   278      -1.208  14.459  16.031  1.00 64.07      A   
ATOM   4553  O   THR   278      -2.164  14.198  15.309  1.00 64.07      A   
ATOM   4554  N   VAL   279      -0.059  14.933  15.501  1.00 60.36      A   
ATOM   4555  HN  VAL   279       0.701  15.197  16.090  1.00  0.00      A   
ATOM   4556  CA  VAL   279       0.160  15.074  14.063  1.00 60.36      A   
ATOM   4557  HA  VAL   279      -0.640  15.681  13.667  1.00  0.00      A   
ATOM   4558  CB  VAL   279       1.481  15.781  13.762  1.00 60.36      A   
ATOM   4559  HB  VAL   279       2.298  15.293  14.336  1.00  0.00      A   
ATOM   4560  CG1 VAL   279       1.827  15.740  12.260  1.00 60.36      A   
ATOM   4561 HG11 VAL   279       2.736  16.350  12.068  1.00  0.00      A   
ATOM   4562 HG12 VAL   279       2.034  14.705  11.913  1.00  0.00      A   
ATOM   4563 HG13 VAL   279       0.993  16.157  11.658  1.00  0.00      A   
ATOM   4564  CG2 VAL   279       1.358  17.253  14.202  1.00 60.36      A   
ATOM   4565 HG21 VAL   279       2.317  17.787  14.032  1.00  0.00      A   
ATOM   4566 HG22 VAL   279       0.565  17.764  13.615  1.00  0.00      A   
ATOM   4567 HG23 VAL   279       1.101  17.339  15.279  1.00  0.00      A   
ATOM   4568  C   VAL   279       0.064  13.738  13.331  1.00 60.36      A   
ATOM   4569  O   VAL   279      -0.553  13.639  12.272  1.00 60.36      A   
ATOM   4570  N   PHE   280       0.610  12.649  13.911  1.00 56.51      A   
ATOM   4571  HN  PHE   280       1.146  12.752  14.745  1.00  0.00      A   
ATOM   4572  CA  PHE   280       0.479  11.297  13.388  1.00 56.51      A   
ATOM   4573  HA  PHE   280       0.899  11.294  12.393  1.00  0.00      A   
ATOM   4574  CB  PHE   280       1.269  10.311  14.290  1.00 56.51      A   
ATOM   4575  HB1 PHE   280       2.296  10.704  14.448  1.00  0.00      A   
ATOM   4576  HB2 PHE   280       0.785  10.217  15.286  1.00  0.00      A   
ATOM   4577  CG  PHE   280       1.399   8.939  13.682  1.00 56.51      A   
ATOM   4578  CD1 PHE   280       2.325   8.702  12.656  1.00 56.51      A   
ATOM   4579  HD1 PHE   280       2.920   9.519  12.276  1.00  0.00      A   
ATOM   4580  CE1 PHE   280       2.515   7.412  12.148  1.00 56.51      A   
ATOM   4581  HE1 PHE   280       3.263   7.238  11.389  1.00  0.00      A   
ATOM   4582  CZ  PHE   280       1.745   6.348  12.637  1.00 56.51      A   
ATOM   4583  HZ  PHE   280       1.890   5.352  12.246  1.00  0.00      A   
ATOM   4584  CD2 PHE   280       0.628   7.866  14.163  1.00 56.51      A   
ATOM   4585  HD2 PHE   280      -0.087   8.040  14.954  1.00  0.00      A   
ATOM   4586  CE2 PHE   280       0.793   6.577  13.639  1.00 56.51      A   
ATOM   4587  HE2 PHE   280       0.206   5.756  14.023  1.00  0.00      A   
ATOM   4588  C   PHE   280      -0.970  10.842  13.258  1.00 56.51      A   
ATOM   4589  O   PHE   280      -1.349  10.263  12.245  1.00 56.51      A   
ATOM   4590  N   ALA   281      -1.832  11.152  14.250  1.00 53.45      A   
ATOM   4591  HN  ALA   281      -1.500  11.614  15.069  1.00  0.00      A   
ATOM   4592  CA  ALA   281      -3.254  10.861  14.197  1.00 53.45      A   
ATOM   4593  HA  ALA   281      -3.362   9.796  14.053  1.00  0.00      A   
ATOM   4594  CB  ALA   281      -3.917  11.283  15.524  1.00 53.45      A   
ATOM   4595  HB1 ALA   281      -3.414  10.772  16.373  1.00  0.00      A   
ATOM   4596  HB2 ALA   281      -3.843  12.381  15.678  1.00  0.00      A   
ATOM   4597  HB3 ALA   281      -4.989  10.991  15.530  1.00  0.00      A   
ATOM   4598  C   ALA   281      -3.959  11.518  13.003  1.00 53.45      A   
ATOM   4599  O   ALA   281      -4.767  10.908  12.304  1.00 53.45      A   
ATOM   4600  N   PHE   282      -3.627  12.787  12.698  1.00 54.02      A   
ATOM   4601  HN  PHE   282      -2.986  13.284  13.277  1.00  0.00      A   
ATOM   4602  CA  PHE   282      -4.147  13.485  11.531  1.00 54.02      A   
ATOM   4603  HA  PHE   282      -5.222  13.386  11.521  1.00  0.00      A   
ATOM   4604  CB  PHE   282      -3.736  14.996  11.533  1.00 54.02      A   
ATOM   4605  HB1 PHE   282      -2.664  15.076  11.253  1.00  0.00      A   
ATOM   4606  HB2 PHE   282      -4.333  15.542  10.771  1.00  0.00      A   
ATOM   4607  CG  PHE   282      -3.863  15.757  12.834  1.00 54.02      A   
ATOM   4608  CD1 PHE   282      -4.642  15.361  13.938  1.00 54.02      A   
ATOM   4609  HD1 PHE   282      -5.229  14.455  13.902  1.00  0.00      A   
ATOM   4610  CE1 PHE   282      -4.637  16.105  15.126  1.00 54.02      A   
ATOM   4611  HE1 PHE   282      -5.214  15.773  15.976  1.00  0.00      A   
ATOM   4612  CZ  PHE   282      -3.899  17.288  15.209  1.00 54.02      A   
ATOM   4613  HZ  PHE   282      -3.923  17.874  16.116  1.00  0.00      A   
ATOM   4614  CD2 PHE   282      -3.129  16.951  12.937  1.00 54.02      A   
ATOM   4615  HD2 PHE   282      -2.540  17.288  12.098  1.00  0.00      A   
ATOM   4616  CE2 PHE   282      -3.148  17.711  14.110  1.00 54.02      A   
ATOM   4617  HE2 PHE   282      -2.604  18.643  14.148  1.00  0.00      A   
ATOM   4618  C   PHE   282      -3.603  12.907  10.220  1.00 54.02      A   
ATOM   4619  O   PHE   282      -4.338  12.663   9.264  1.00 54.02      A   
ATOM   4620  N   CYS   283      -2.273  12.660  10.163  1.00 50.39      A   
ATOM   4621  HN  CYS   283      -1.706  12.880  10.953  1.00  0.00      A   
ATOM   4622  CA  CYS   283      -1.561  12.198   8.977  1.00 50.39      A   
ATOM   4623  HA  CYS   283      -1.871  12.803   8.138  1.00  0.00      A   
ATOM   4624  CB  CYS   283      -0.023  12.314   9.146  1.00 50.39      A   
ATOM   4625  HB1 CYS   283       0.267  11.801  10.088  1.00  0.00      A   
ATOM   4626  HB2 CYS   283       0.482  11.787   8.309  1.00  0.00      A   
ATOM   4627  SG  CYS   283       0.537  14.050   9.169  1.00 50.39      A   
ATOM   4628  HG1 CYS   283       1.787  13.784   9.519  1.00  0.00      A   
ATOM   4629  C   CYS   283      -1.891  10.760   8.609  1.00 50.39      A   
ATOM   4630  O   CYS   283      -1.805  10.369   7.450  1.00 50.39      A   
ATOM   4631  N   SER   284      -2.348   9.946   9.578  1.00 45.76      A   
ATOM   4632  HN  SER   284      -2.306  10.261  10.523  1.00  0.00      A   
ATOM   4633  CA  SER   284      -2.830   8.580   9.391  1.00 45.76      A   
ATOM   4634  HA  SER   284      -2.013   7.992   9.000  1.00  0.00      A   
ATOM   4635  CB  SER   284      -3.321   8.003  10.743  1.00 45.76      A   
ATOM   4636  HB1 SER   284      -3.161   8.758  11.543  1.00  0.00      A   
ATOM   4637  HB2 SER   284      -4.407   7.773  10.746  1.00  0.00      A   
ATOM   4638  OG  SER   284      -2.580   6.835  11.081  1.00 45.76      A   
ATOM   4639  HG1 SER   284      -3.236   6.154  11.247  1.00  0.00      A   
ATOM   4640  C   SER   284      -3.973   8.482   8.391  1.00 45.76      A   
ATOM   4641  O   SER   284      -4.093   7.519   7.635  1.00 45.76      A   
ATOM   4642  N   MET   285      -4.836   9.520   8.326  1.00 42.62      A   
ATOM   4643  HN  MET   285      -4.716  10.305   8.928  1.00  0.00      A   
ATOM   4644  CA  MET   285      -5.958   9.578   7.404  1.00 42.62      A   
ATOM   4645  HA  MET   285      -6.462   8.623   7.443  1.00  0.00      A   
ATOM   4646  CB  MET   285      -6.949  10.690   7.805  1.00 42.62      A   
ATOM   4647  HB1 MET   285      -6.397  11.644   7.944  1.00  0.00      A   
ATOM   4648  HB2 MET   285      -7.694  10.844   6.996  1.00  0.00      A   
ATOM   4649  CG  MET   285      -7.700  10.331   9.097  1.00 42.62      A   
ATOM   4650  HG1 MET   285      -6.961  10.232   9.921  1.00  0.00      A   
ATOM   4651  HG2 MET   285      -8.364  11.179   9.368  1.00  0.00      A   
ATOM   4652  SD  MET   285      -8.674   8.793   8.971  1.00 42.62      A   
ATOM   4653  CE  MET   285     -10.011   9.405   7.906  1.00 42.62      A   
ATOM   4654  HE1 MET   285     -10.792   8.625   7.774  1.00  0.00      A   
ATOM   4655  HE2 MET   285     -10.503  10.295   8.353  1.00  0.00      A   
ATOM   4656  HE3 MET   285      -9.635   9.682   6.898  1.00  0.00      A   
ATOM   4657  C   MET   285      -5.545   9.736   5.941  1.00 42.62      A   
ATOM   4658  O   MET   285      -6.312   9.418   5.034  1.00 42.62      A   
ATOM   4659  N   LEU   286      -4.294  10.162   5.659  1.00 36.47      A   
ATOM   4660  HN  LEU   286      -3.662  10.398   6.392  1.00  0.00      A   
ATOM   4661  CA  LEU   286      -3.734  10.175   4.316  1.00 36.47      A   
ATOM   4662  HA  LEU   286      -4.417  10.717   3.678  1.00  0.00      A   
ATOM   4663  CB  LEU   286      -2.354  10.871   4.275  1.00 36.47      A   
ATOM   4664  HB1 LEU   286      -1.675  10.371   4.997  1.00  0.00      A   
ATOM   4665  HB2 LEU   286      -1.900  10.747   3.268  1.00  0.00      A   
ATOM   4666  CG  LEU   286      -2.386  12.382   4.579  1.00 36.47      A   
ATOM   4667  HG  LEU   286      -2.962  12.546   5.515  1.00  0.00      A   
ATOM   4668  CD1 LEU   286      -0.961  12.901   4.813  1.00 36.47      A   
ATOM   4669 HD11 LEU   286      -0.971  13.986   5.052  1.00  0.00      A   
ATOM   4670 HD12 LEU   286      -0.492  12.354   5.658  1.00  0.00      A   
ATOM   4671 HD13 LEU   286      -0.338  12.740   3.907  1.00  0.00      A   
ATOM   4672  CD2 LEU   286      -3.052  13.170   3.441  1.00 36.47      A   
ATOM   4673 HD21 LEU   286      -2.987  14.261   3.641  1.00  0.00      A   
ATOM   4674 HD22 LEU   286      -2.537  12.960   2.479  1.00  0.00      A   
ATOM   4675 HD23 LEU   286      -4.124  12.894   3.340  1.00  0.00      A   
ATOM   4676  C   LEU   286      -3.593   8.790   3.706  1.00 36.47      A   
ATOM   4677  O   LEU   286      -3.758   8.617   2.502  1.00 36.47      A   
ATOM   4678  N   CYS   287      -3.310   7.753   4.521  1.00 34.41      A   
ATOM   4679  HN  CYS   287      -3.153   7.902   5.494  1.00  0.00      A   
ATOM   4680  CA  CYS   287      -3.253   6.373   4.061  1.00 34.41      A   
ATOM   4681  HA  CYS   287      -2.539   6.318   3.252  1.00  0.00      A   
ATOM   4682  CB  CYS   287      -2.799   5.423   5.196  1.00 34.41      A   
ATOM   4683  HB1 CYS   287      -3.517   5.506   6.041  1.00  0.00      A   
ATOM   4684  HB2 CYS   287      -2.826   4.373   4.835  1.00  0.00      A   
ATOM   4685  SG  CYS   287      -1.123   5.821   5.787  1.00 34.41      A   
ATOM   4686  HG1 CYS   287      -0.491   5.393   4.704  1.00  0.00      A   
ATOM   4687  C   CYS   287      -4.582   5.883   3.499  1.00 34.41      A   
ATOM   4688  O   CYS   287      -4.623   5.264   2.442  1.00 34.41      A   
ATOM   4689  N   LEU   288      -5.713   6.201   4.167  1.00 32.76      A   
ATOM   4690  HN  LEU   288      -5.656   6.703   5.026  1.00  0.00      A   
ATOM   4691  CA  LEU   288      -7.049   5.947   3.643  1.00 32.76      A   
ATOM   4692  HA  LEU   288      -7.088   4.914   3.331  1.00  0.00      A   
ATOM   4693  CB  LEU   288      -8.110   6.204   4.744  1.00 32.76      A   
ATOM   4694  HB1 LEU   288      -7.824   5.627   5.650  1.00  0.00      A   
ATOM   4695  HB2 LEU   288      -8.093   7.279   5.021  1.00  0.00      A   
ATOM   4696  CG  LEU   288      -9.558   5.809   4.369  1.00 32.76      A   
ATOM   4697  HG  LEU   288      -9.840   6.329   3.429  1.00  0.00      A   
ATOM   4698  CD1 LEU   288      -9.708   4.296   4.140  1.00 32.76      A   
ATOM   4699 HD11 LEU   288     -10.764   4.048   3.901  1.00  0.00      A   
ATOM   4700 HD12 LEU   288      -9.080   3.958   3.288  1.00  0.00      A   
ATOM   4701 HD13 LEU   288      -9.411   3.734   5.051  1.00  0.00      A   
ATOM   4702  CD2 LEU   288     -10.530   6.271   5.463  1.00 32.76      A   
ATOM   4703 HD21 LEU   288     -11.575   6.007   5.193  1.00  0.00      A   
ATOM   4704 HD22 LEU   288     -10.277   5.778   6.426  1.00  0.00      A   
ATOM   4705 HD23 LEU   288     -10.464   7.371   5.602  1.00  0.00      A   
ATOM   4706  C   LEU   288      -7.372   6.791   2.412  1.00 32.76      A   
ATOM   4707  O   LEU   288      -7.920   6.309   1.424  1.00 32.76      A   
ATOM   4708  N   LEU   289      -6.991   8.088   2.434  1.00 29.75      A   
ATOM   4709  HN  LEU   289      -6.582   8.461   3.263  1.00  0.00      A   
ATOM   4710  CA  LEU   289      -7.188   9.028   1.341  1.00 29.75      A   
ATOM   4711  HA  LEU   289      -8.244   9.019   1.113  1.00  0.00      A   
ATOM   4712  CB  LEU   289      -6.760  10.451   1.779  1.00 29.75      A   
ATOM   4713  HB1 LEU   289      -7.199  10.650   2.780  1.00  0.00      A   
ATOM   4714  HB2 LEU   289      -5.655  10.470   1.893  1.00  0.00      A   
ATOM   4715  CG  LEU   289      -7.185  11.597   0.834  1.00 29.75      A   
ATOM   4716  HG  LEU   289      -6.789  11.381  -0.181  1.00  0.00      A   
ATOM   4717  CD1 LEU   289      -8.714  11.726   0.739  1.00 29.75      A   
ATOM   4718 HD11 LEU   289      -8.992  12.599   0.111  1.00  0.00      A   
ATOM   4719 HD12 LEU   289      -9.164  10.815   0.288  1.00  0.00      A   
ATOM   4720 HD13 LEU   289      -9.151  11.867   1.750  1.00  0.00      A   
ATOM   4721  CD2 LEU   289      -6.570  12.924   1.304  1.00 29.75      A   
ATOM   4722 HD21 LEU   289      -6.856  13.749   0.617  1.00  0.00      A   
ATOM   4723 HD22 LEU   289      -6.929  13.174   2.325  1.00  0.00      A   
ATOM   4724 HD23 LEU   289      -5.462  12.849   1.326  1.00  0.00      A   
ATOM   4725  C   LEU   289      -6.466   8.637   0.057  1.00 29.75      A   
ATOM   4726  O   LEU   289      -6.944   8.879  -1.051  1.00 29.75      A   
ATOM   4727  N   ASN   290      -5.296   7.975   0.177  1.00 26.45      A   
ATOM   4728  HN  ASN   290      -4.896   7.874   1.085  1.00  0.00      A   
ATOM   4729  CA  ASN   290      -4.558   7.377  -0.921  1.00 26.45      A   
ATOM   4730  HA  ASN   290      -4.261   8.165  -1.597  1.00  0.00      A   
ATOM   4731  CB  ASN   290      -3.324   6.643  -0.338  1.00 26.45      A   
ATOM   4732  HB1 ASN   290      -2.811   7.316   0.383  1.00  0.00      A   
ATOM   4733  HB2 ASN   290      -3.619   5.723   0.210  1.00  0.00      A   
ATOM   4734  CG  ASN   290      -2.326   6.312  -1.434  1.00 26.45      A   
ATOM   4735  OD1 ASN   290      -1.479   7.141  -1.766  1.00 26.45      A   
ATOM   4736  ND2 ASN   290      -2.417   5.099  -2.018  1.00 26.45      A   
ATOM   4737 HD21 ASN   290      -1.840   4.941  -2.820  1.00  0.00      A   
ATOM   4738 HD22 ASN   290      -3.169   4.478  -1.796  1.00  0.00      A   
ATOM   4739  C   ASN   290      -5.410   6.371  -1.696  1.00 26.45      A   
ATOM   4740  O   ASN   290      -5.473   6.390  -2.924  1.00 26.45      A   
ATOM   4741  N   SER   291      -6.136   5.509  -0.964  1.00 26.99      A   
ATOM   4742  HN  SER   291      -6.074   5.495   0.031  1.00  0.00      A   
ATOM   4743  CA  SER   291      -6.992   4.482  -1.529  1.00 26.99      A   
ATOM   4744  HA  SER   291      -6.454   3.992  -2.327  1.00  0.00      A   
ATOM   4745  CB  SER   291      -7.374   3.415  -0.479  1.00 26.99      A   
ATOM   4746  HB1 SER   291      -7.965   3.880   0.339  1.00  0.00      A   
ATOM   4747  HB2 SER   291      -7.985   2.612  -0.944  1.00  0.00      A   
ATOM   4748  OG  SER   291      -6.193   2.843   0.082  1.00 26.99      A   
ATOM   4749  HG1 SER   291      -5.693   2.464  -0.644  1.00  0.00      A   
ATOM   4750  C   SER   291      -8.267   5.043  -2.131  1.00 26.99      A   
ATOM   4751  O   SER   291      -8.915   4.372  -2.929  1.00 26.99      A   
ATOM   4752  N   THR   292      -8.647   6.296  -1.787  1.00 26.74      A   
ATOM   4753  HN  THR   292      -8.191   6.757  -1.030  1.00  0.00      A   
ATOM   4754  CA  THR   292      -9.661   7.076  -2.506  1.00 26.74      A   
ATOM   4755  HA  THR   292     -10.494   6.427  -2.732  1.00  0.00      A   
ATOM   4756  CB  THR   292     -10.156   8.306  -1.733  1.00 26.74      A   
ATOM   4757  HB  THR   292      -9.404   9.123  -1.760  1.00  0.00      A   
ATOM   4758  OG1 THR   292     -10.370   8.019  -0.364  1.00 26.74      A   
ATOM   4759  HG1 THR   292     -10.979   7.277  -0.370  1.00  0.00      A   
ATOM   4760  CG2 THR   292     -11.493   8.812  -2.293  1.00 26.74      A   
ATOM   4761 HG21 THR   292     -11.869   9.670  -1.697  1.00  0.00      A   
ATOM   4762 HG22 THR   292     -11.392   9.128  -3.354  1.00  0.00      A   
ATOM   4763 HG23 THR   292     -12.254   8.002  -2.262  1.00  0.00      A   
ATOM   4764  C   THR   292      -9.158   7.638  -3.818  1.00 26.74      A   
ATOM   4765  O   THR   292      -9.810   7.588  -4.855  1.00 26.74      A   
ATOM   4766  N   VAL   293      -7.956   8.243  -3.836  1.00 25.05      A   
ATOM   4767  HN  VAL   293      -7.391   8.293  -3.016  1.00  0.00      A   
ATOM   4768  CA  VAL   293      -7.517   8.955  -5.028  1.00 25.05      A   
ATOM   4769  HA  VAL   293      -8.381   9.421  -5.478  1.00  0.00      A   
ATOM   4770  CB  VAL   293      -6.545  10.096  -4.735  1.00 25.05      A   
ATOM   4771  HB  VAL   293      -6.255  10.579  -5.693  1.00  0.00      A   
ATOM   4772  CG1 VAL   293      -7.263  11.152  -3.870  1.00 25.05      A   
ATOM   4773 HG11 VAL   293      -6.593  12.021  -3.697  1.00  0.00      A   
ATOM   4774 HG12 VAL   293      -8.186  11.506  -4.377  1.00  0.00      A   
ATOM   4775 HG13 VAL   293      -7.537  10.721  -2.883  1.00  0.00      A   
ATOM   4776  CG2 VAL   293      -5.273   9.590  -4.035  1.00 25.05      A   
ATOM   4777 HG21 VAL   293      -4.567  10.431  -3.865  1.00  0.00      A   
ATOM   4778 HG22 VAL   293      -5.525   9.150  -3.046  1.00  0.00      A   
ATOM   4779 HG23 VAL   293      -4.757   8.814  -4.639  1.00  0.00      A   
ATOM   4780  C   VAL   293      -6.951   8.053  -6.115  1.00 25.05      A   
ATOM   4781  O   VAL   293      -7.015   8.392  -7.298  1.00 25.05      A   
ATOM   4782  N   ASN   294      -6.438   6.857  -5.753  1.00 24.57      A   
ATOM   4783  HN  ASN   294      -6.339   6.643  -4.784  1.00  0.00      A   
ATOM   4784  CA  ASN   294      -5.987   5.834  -6.686  1.00 24.57      A   
ATOM   4785  HA  ASN   294      -5.181   6.247  -7.274  1.00  0.00      A   
ATOM   4786  CB  ASN   294      -5.486   4.589  -5.890  1.00 24.57      A   
ATOM   4787  HB1 ASN   294      -6.075   4.475  -4.955  1.00  0.00      A   
ATOM   4788  HB2 ASN   294      -5.618   3.661  -6.486  1.00  0.00      A   
ATOM   4789  CG  ASN   294      -4.008   4.666  -5.524  1.00 24.57      A   
ATOM   4790  OD1 ASN   294      -3.263   5.570  -5.910  1.00 24.57      A   
ATOM   4791  ND2 ASN   294      -3.541   3.634  -4.783  1.00 24.57      A   
ATOM   4792 HD21 ASN   294      -2.558   3.581  -4.607  1.00  0.00      A   
ATOM   4793 HD22 ASN   294      -4.149   2.896  -4.491  1.00  0.00      A   
ATOM   4794  C   ASN   294      -7.057   5.377  -7.700  1.00 24.57      A   
ATOM   4795  O   ASN   294      -6.757   5.434  -8.897  1.00 24.57      A   
ATOM   4796  N   PRO   295      -8.303   4.986  -7.382  1.00 23.53      A   
ATOM   4797  CD  PRO   295      -8.750   4.608  -6.044  1.00 23.53      A   
ATOM   4798  HD1 PRO   295      -8.339   3.608  -5.787  1.00  0.00      A   
ATOM   4799  HD2 PRO   295      -8.456   5.349  -5.271  1.00  0.00      A   
ATOM   4800  CA  PRO   295      -9.296   4.606  -8.385  1.00 23.53      A   
ATOM   4801  HA  PRO   295      -8.858   3.850  -9.020  1.00  0.00      A   
ATOM   4802  CB  PRO   295     -10.487   4.043  -7.590  1.00 23.53      A   
ATOM   4803  HB1 PRO   295     -10.432   2.933  -7.584  1.00  0.00      A   
ATOM   4804  HB2 PRO   295     -11.478   4.355  -7.982  1.00  0.00      A   
ATOM   4805  CG  PRO   295     -10.265   4.535  -6.162  1.00 23.53      A   
ATOM   4806  HG1 PRO   295     -10.697   3.856  -5.396  1.00  0.00      A   
ATOM   4807  HG2 PRO   295     -10.709   5.545  -6.033  1.00  0.00      A   
ATOM   4808  C   PRO   295      -9.665   5.752  -9.306  1.00 23.53      A   
ATOM   4809  O   PRO   295      -9.891   5.523 -10.498  1.00 23.53      A   
ATOM   4810  N   ILE   296      -9.698   6.997  -8.795  1.00 22.78      A   
ATOM   4811  HN  ILE   296      -9.558   7.120  -7.816  1.00  0.00      A   
ATOM   4812  CA  ILE   296      -9.974   8.183  -9.590  1.00 22.78      A   
ATOM   4813  HA  ILE   296     -10.901   8.000 -10.114  1.00  0.00      A   
ATOM   4814  CB  ILE   296     -10.176   9.427  -8.725  1.00 22.78      A   
ATOM   4815  HB  ILE   296      -9.217   9.688  -8.226  1.00  0.00      A   
ATOM   4816  CG2 ILE   296     -10.627  10.600  -9.626  1.00 22.78      A   
ATOM   4817 HG21 ILE   296     -10.802  11.512  -9.017  1.00  0.00      A   
ATOM   4818 HG22 ILE   296      -9.860  10.849 -10.390  1.00  0.00      A   
ATOM   4819 HG23 ILE   296     -11.576  10.342 -10.143  1.00  0.00      A   
ATOM   4820  CG1 ILE   296     -11.224   9.155  -7.615  1.00 22.78      A   
ATOM   4821 HG11 ILE   296     -12.201   8.907  -8.082  1.00  0.00      A   
ATOM   4822 HG12 ILE   296     -10.927   8.269  -7.014  1.00  0.00      A   
ATOM   4823  CD  ILE   296     -11.410  10.320  -6.632  1.00  0.00      A   
ATOM   4824  HD1 ILE   296     -12.094  10.006  -5.814  1.00  0.00      A   
ATOM   4825  HD2 ILE   296     -10.436  10.601  -6.177  1.00  0.00      A   
ATOM   4826  HD3 ILE   296     -11.850  11.209  -7.132  1.00  0.00      A   
ATOM   4827  C   ILE   296      -8.911   8.421 -10.661  1.00 22.78      A   
ATOM   4828  O   ILE   296      -9.222   8.645 -11.834  1.00 22.78      A   
ATOM   4829  N   ILE   297      -7.609   8.320 -10.314  1.00 21.87      A   
ATOM   4830  HN  ILE   297      -7.357   8.139  -9.366  1.00  0.00      A   
ATOM   4831  CA  ILE   297      -6.526   8.464 -11.281  1.00 21.87      A   
ATOM   4832  HA  ILE   297      -6.781   9.325 -11.882  1.00  0.00      A   
ATOM   4833  CB  ILE   297      -5.166   8.816 -10.676  1.00 21.87      A   
ATOM   4834  HB  ILE   297      -4.429   8.942 -11.498  1.00  0.00      A   
ATOM   4835  CG2 ILE   297      -5.318  10.184  -9.971  1.00 21.87      A   
ATOM   4836 HG21 ILE   297      -4.329  10.567  -9.640  1.00  0.00      A   
ATOM   4837 HG22 ILE   297      -5.772  10.936 -10.652  1.00  0.00      A   
ATOM   4838 HG23 ILE   297      -5.965  10.085  -9.073  1.00  0.00      A   
ATOM   4839  CG1 ILE   297      -4.631   7.728  -9.722  1.00 21.87      A   
ATOM   4840 HG11 ILE   297      -5.378   7.580  -8.913  1.00  0.00      A   
ATOM   4841 HG12 ILE   297      -4.541   6.761 -10.262  1.00  0.00      A   
ATOM   4842  CD  ILE   297      -3.284   8.061  -9.070  1.00  0.00      A   
ATOM   4843  HD1 ILE   297      -2.970   7.229  -8.404  1.00  0.00      A   
ATOM   4844  HD2 ILE   297      -2.497   8.214  -9.840  1.00  0.00      A   
ATOM   4845  HD3 ILE   297      -3.357   8.974  -8.441  1.00  0.00      A   
ATOM   4846  C   ILE   297      -6.429   7.324 -12.289  1.00 21.87      A   
ATOM   4847  O   ILE   297      -6.097   7.563 -13.453  1.00 21.87      A   
ATOM   4848  N   TYR   298      -6.773   6.066 -11.912  1.00 26.84      A   
ATOM   4849  HN  TYR   298      -6.978   5.870 -10.956  1.00  0.00      A   
ATOM   4850  CA  TYR   298      -6.866   4.945 -12.849  1.00 26.84      A   
ATOM   4851  HA  TYR   298      -5.907   4.825 -13.331  1.00  0.00      A   
ATOM   4852  CB  TYR   298      -7.291   3.612 -12.152  1.00 26.84      A   
ATOM   4853  HB1 TYR   298      -8.313   3.736 -11.737  1.00  0.00      A   
ATOM   4854  HB2 TYR   298      -7.312   2.787 -12.897  1.00  0.00      A   
ATOM   4855  CG  TYR   298      -6.419   3.133 -11.013  1.00 26.84      A   
ATOM   4856  CD1 TYR   298      -5.070   3.502 -10.838  1.00 26.84      A   
ATOM   4857  HD1 TYR   298      -4.579   4.160 -11.540  1.00  0.00      A   
ATOM   4858  CE1 TYR   298      -4.355   3.062  -9.713  1.00 26.84      A   
ATOM   4859  HE1 TYR   298      -3.337   3.382  -9.549  1.00  0.00      A   
ATOM   4860  CZ  TYR   298      -4.967   2.241  -8.763  1.00 26.84      A   
ATOM   4861  OH  TYR   298      -4.233   1.861  -7.623  1.00 26.84      A   
ATOM   4862  HH  TYR   298      -4.829   1.539  -6.942  1.00  0.00      A   
ATOM   4863  CD2 TYR   298      -7.003   2.269 -10.066  1.00 26.84      A   
ATOM   4864  HD2 TYR   298      -8.034   1.968 -10.185  1.00  0.00      A   
ATOM   4865  CE2 TYR   298      -6.291   1.834  -8.939  1.00 26.84      A   
ATOM   4866  HE2 TYR   298      -6.769   1.204  -8.204  1.00  0.00      A   
ATOM   4867  C   TYR   298      -7.897   5.219 -13.943  1.00 26.84      A   
ATOM   4868  O   TYR   298      -7.656   5.006 -15.135  1.00 26.84      A   
ATOM   4869  N   ALA   299      -9.073   5.741 -13.544  1.00 26.77      A   
ATOM   4870  HN  ALA   299      -9.248   5.872 -12.571  1.00  0.00      A   
ATOM   4871  CA  ALA   299     -10.148   6.103 -14.436  1.00 26.77      A   
ATOM   4872  HA  ALA   299     -10.343   5.256 -15.077  1.00  0.00      A   
ATOM   4873  CB  ALA   299     -11.403   6.372 -13.586  1.00 26.77      A   
ATOM   4874  HB1 ALA   299     -11.623   5.490 -12.948  1.00  0.00      A   
ATOM   4875  HB2 ALA   299     -11.250   7.240 -12.910  1.00  0.00      A   
ATOM   4876  HB3 ALA   299     -12.292   6.564 -14.224  1.00  0.00      A   
ATOM   4877  C   ALA   299      -9.879   7.289 -15.361  1.00 26.77      A   
ATOM   4878  O   ALA   299     -10.094   7.236 -16.570  1.00 26.77      A   
ATOM   4879  N   LEU   300      -9.343   8.385 -14.807  1.00 24.34      A   
ATOM   4880  HN  LEU   300      -9.209   8.384 -13.819  1.00  0.00      A   
ATOM   4881  CA  LEU   300      -8.969   9.615 -15.488  1.00 24.34      A   
ATOM   4882  HA  LEU   300      -9.840  10.083 -15.922  1.00  0.00      A   
ATOM   4883  CB  LEU   300      -8.317  10.451 -14.348  1.00 24.34      A   
ATOM   4884  HB1 LEU   300      -9.063  10.488 -13.525  1.00  0.00      A   
ATOM   4885  HB2 LEU   300      -7.459   9.870 -13.948  1.00  0.00      A   
ATOM   4886  CG  LEU   300      -7.833  11.908 -14.541  1.00 24.34      A   
ATOM   4887  HG  LEU   300      -8.719  12.546 -14.745  1.00  0.00      A   
ATOM   4888  CD1 LEU   300      -7.220  12.332 -13.199  1.00 24.34      A   
ATOM   4889 HD11 LEU   300      -6.853  13.379 -13.249  1.00  0.00      A   
ATOM   4890 HD12 LEU   300      -7.971  12.252 -12.384  1.00  0.00      A   
ATOM   4891 HD13 LEU   300      -6.359  11.679 -12.943  1.00  0.00      A   
ATOM   4892  CD2 LEU   300      -6.798  12.187 -15.640  1.00 24.34      A   
ATOM   4893 HD21 LEU   300      -6.425  13.230 -15.553  1.00  0.00      A   
ATOM   4894 HD22 LEU   300      -5.933  11.496 -15.544  1.00  0.00      A   
ATOM   4895 HD23 LEU   300      -7.252  12.080 -16.648  1.00  0.00      A   
ATOM   4896  C   LEU   300      -7.917   9.405 -16.569  1.00 24.34      A   
ATOM   4897  O   LEU   300      -7.961   9.997 -17.646  1.00 24.34      A   
ATOM   4898  N   ARG   301      -6.896   8.568 -16.300  1.00 24.33      A   
ATOM   4899  HN  ARG   301      -6.885   8.069 -15.437  1.00  0.00      A   
ATOM   4900  CA  ARG   301      -5.659   8.593 -17.059  1.00 24.33      A   
ATOM   4901  HA  ARG   301      -5.700   9.419 -17.754  1.00  0.00      A   
ATOM   4902  CB  ARG   301      -4.519   8.842 -16.033  1.00 24.33      A   
ATOM   4903  HB1 ARG   301      -4.900   9.576 -15.292  1.00  0.00      A   
ATOM   4904  HB2 ARG   301      -4.323   7.908 -15.463  1.00  0.00      A   
ATOM   4905  CG  ARG   301      -3.196   9.408 -16.587  1.00 24.33      A   
ATOM   4906  HG1 ARG   301      -2.551   9.704 -15.733  1.00  0.00      A   
ATOM   4907  HG2 ARG   301      -2.693   8.560 -17.099  1.00  0.00      A   
ATOM   4908  CD  ARG   301      -3.348  10.598 -17.552  1.00 24.33      A   
ATOM   4909  HD1 ARG   301      -3.937  10.319 -18.452  1.00  0.00      A   
ATOM   4910  HD2 ARG   301      -3.872  11.431 -17.038  1.00  0.00      A   
ATOM   4911  NE  ARG   301      -1.996  11.085 -18.001  1.00 24.33      A   
ATOM   4912  HE  ARG   301      -1.716  12.016 -17.770  1.00  0.00      A   
ATOM   4913  CZ  ARG   301      -1.226  10.434 -18.887  1.00 24.33      A   
ATOM   4914  NH1 ARG   301      -1.460   9.173 -19.217  1.00 24.33      A   
ATOM   4915 HH11 ARG   301      -0.687   8.617 -19.522  1.00  0.00      A   
ATOM   4916 HH12 ARG   301      -2.089   8.672 -18.623  1.00  0.00      A   
ATOM   4917  NH2 ARG   301      -0.195  11.053 -19.455  1.00 24.33      A   
ATOM   4918 HH21 ARG   301       0.289  10.558 -20.176  1.00  0.00      A   
ATOM   4919 HH22 ARG   301      -0.113  12.047 -19.381  1.00  0.00      A   
ATOM   4920  C   ARG   301      -5.479   7.345 -17.921  1.00 24.33      A   
ATOM   4921  O   ARG   301      -4.414   7.102 -18.490  1.00 24.33      A   
ATOM   4922  N   SER   302      -6.555   6.550 -18.103  1.00 31.68      A   
ATOM   4923  HN  SER   302      -7.396   6.732 -17.599  1.00  0.00      A   
ATOM   4924  CA  SER   302      -6.605   5.447 -19.059  1.00 31.68      A   
ATOM   4925  HA  SER   302      -5.738   5.492 -19.702  1.00  0.00      A   
ATOM   4926  CB  SER   302      -6.633   4.045 -18.385  1.00 31.68      A   
ATOM   4927  HB1 SER   302      -6.542   3.253 -19.159  1.00  0.00      A   
ATOM   4928  HB2 SER   302      -5.760   3.951 -17.703  1.00  0.00      A   
ATOM   4929  OG  SER   302      -7.832   3.817 -17.643  1.00 31.68      A   
ATOM   4930  HG1 SER   302      -7.732   4.232 -16.784  1.00  0.00      A   
ATOM   4931  C   SER   302      -7.816   5.602 -19.958  1.00 31.68      A   
ATOM   4932  O   SER   302      -8.789   6.282 -19.633  1.00 31.68      A   
ATOM   4933  N   LYS   303      -7.767   5.005 -21.159  1.00 39.08      A   
ATOM   4934  HN  LYS   303      -6.968   4.482 -21.446  1.00  0.00      A   
ATOM   4935  CA  LYS   303      -8.868   5.018 -22.105  1.00 39.08      A   
ATOM   4936  HA  LYS   303      -9.516   5.862 -21.920  1.00  0.00      A   
ATOM   4937  CB  LYS   303      -8.239   5.141 -23.522  1.00 39.08      A   
ATOM   4938  HB1 LYS   303      -7.195   5.495 -23.386  1.00  0.00      A   
ATOM   4939  HB2 LYS   303      -8.168   4.156 -24.031  1.00  0.00      A   
ATOM   4940  CG  LYS   303      -8.898   6.185 -24.443  1.00 39.08      A   
ATOM   4941  HG1 LYS   303      -9.250   7.054 -23.847  1.00  0.00      A   
ATOM   4942  HG2 LYS   303      -8.126   6.565 -25.146  1.00  0.00      A   
ATOM   4943  CD  LYS   303     -10.039   5.604 -25.285  1.00 39.08      A   
ATOM   4944  HD1 LYS   303      -9.624   4.775 -25.897  1.00  0.00      A   
ATOM   4945  HD2 LYS   303     -10.803   5.173 -24.604  1.00  0.00      A   
ATOM   4946  CE  LYS   303     -10.713   6.627 -26.213  1.00 39.08      A   
ATOM   4947  HE1 LYS   303     -11.312   7.349 -25.617  1.00  0.00      A   
ATOM   4948  HE2 LYS   303      -9.960   7.182 -26.812  1.00  0.00      A   
ATOM   4949  NZ  LYS   303     -11.610   5.924 -27.142  1.00 39.08      A   
ATOM   4950  HZ1 LYS   303     -12.352   6.527 -27.551  1.00  0.00      A   
ATOM   4951  HZ2 LYS   303     -11.054   5.509 -27.917  1.00  0.00      A   
ATOM   4952  HZ3 LYS   303     -12.089   5.138 -26.659  1.00  0.00      A   
ATOM   4953  C   LYS   303      -9.680   3.746 -21.912  1.00 39.08      A   
ATOM   4954  O   LYS   303     -10.906   3.769 -21.836  1.00 39.08      A   
ATOM   4955  N   ASP   304      -8.982   2.607 -21.745  1.00 42.49      A   
ATOM   4956  HN  ASP   304      -8.003   2.569 -21.934  1.00  0.00      A   
ATOM   4957  CA  ASP   304      -9.509   1.278 -21.543  1.00 42.49      A   
ATOM   4958  HA  ASP   304     -10.086   1.009 -22.415  1.00  0.00      A   
ATOM   4959  CB  ASP   304      -8.320   0.285 -21.364  1.00 42.49      A   
ATOM   4960  HB1 ASP   304      -7.760   0.514 -20.432  1.00  0.00      A   
ATOM   4961  HB2 ASP   304      -8.703  -0.756 -21.295  1.00  0.00      A   
ATOM   4962  CG  ASP   304      -7.315   0.330 -22.494  1.00 42.49      A   
ATOM   4963  OD1 ASP   304      -6.701   1.407 -22.710  1.00 42.49      A   
ATOM   4964  OD2 ASP   304      -7.097  -0.731 -23.141  1.00 42.49      A   
ATOM   4965  C   ASP   304     -10.387   1.060 -20.316  1.00 42.49      A   
ATOM   4966  O   ASP   304     -11.428   0.422 -20.420  1.00 42.49      A   
ATOM   4967  N   LEU   305     -10.024   1.569 -19.111  1.00 41.18      A   
ATOM   4968  HN  LEU   305      -9.169   2.068 -18.987  1.00  0.00      A   
ATOM   4969  CA  LEU   305     -10.866   1.396 -17.927  1.00 41.18      A   
ATOM   4970  HA  LEU   305     -11.111   0.346 -17.860  1.00  0.00      A   
ATOM   4971  CB  LEU   305     -10.150   1.826 -16.622  1.00 41.18      A   
ATOM   4972  HB1 LEU   305      -9.121   1.408 -16.632  1.00  0.00      A   
ATOM   4973  HB2 LEU   305     -10.054   2.932 -16.601  1.00  0.00      A   
ATOM   4974  CG  LEU   305     -10.835   1.357 -15.318  1.00 41.18      A   
ATOM   4975  HG  LEU   305     -11.899   1.677 -15.339  1.00  0.00      A   
ATOM   4976  CD1 LEU   305     -10.797  -0.172 -15.158  1.00 41.18      A   
ATOM   4977 HD11 LEU   305     -11.285  -0.470 -14.205  1.00  0.00      A   
ATOM   4978 HD12 LEU   305     -11.331  -0.679 -15.989  1.00  0.00      A   
ATOM   4979 HD13 LEU   305      -9.746  -0.534 -15.137  1.00  0.00      A   
ATOM   4980  CD2 LEU   305     -10.176   2.009 -14.094  1.00 41.18      A   
ATOM   4981 HD21 LEU   305     -10.685   1.686 -13.161  1.00  0.00      A   
ATOM   4982 HD22 LEU   305      -9.107   1.713 -14.030  1.00  0.00      A   
ATOM   4983 HD23 LEU   305     -10.236   3.117 -14.159  1.00  0.00      A   
ATOM   4984  C   LEU   305     -12.187   2.144 -18.096  1.00 41.18      A   
ATOM   4985  O   LEU   305     -13.256   1.618 -17.810  1.00 41.18      A   
ATOM   4986  N   ARG   306     -12.144   3.372 -18.672  1.00 41.30      A   
ATOM   4987  HN  ARG   306     -11.256   3.779 -18.873  1.00  0.00      A   
ATOM   4988  CA  ARG   306     -13.321   4.103 -19.126  1.00 41.30      A   
ATOM   4989  HA  ARG   306     -13.998   4.192 -18.289  1.00  0.00      A   
ATOM   4990  CB  ARG   306     -12.984   5.513 -19.652  1.00 41.30      A   
ATOM   4991  HB1 ARG   306     -12.136   5.458 -20.367  1.00  0.00      A   
ATOM   4992  HB2 ARG   306     -13.859   5.928 -20.196  1.00  0.00      A   
ATOM   4993  CG  ARG   306     -12.681   6.504 -18.523  1.00 41.30      A   
ATOM   4994  HG1 ARG   306     -13.530   6.480 -17.806  1.00  0.00      A   
ATOM   4995  HG2 ARG   306     -11.778   6.180 -17.963  1.00  0.00      A   
ATOM   4996  CD  ARG   306     -12.523   7.946 -19.008  1.00 41.30      A   
ATOM   4997  HD1 ARG   306     -13.357   8.256 -19.674  1.00  0.00      A   
ATOM   4998  HD2 ARG   306     -12.478   8.619 -18.126  1.00  0.00      A   
ATOM   4999  NE  ARG   306     -11.232   7.997 -19.756  1.00 41.30      A   
ATOM   5000  HE  ARG   306     -10.674   7.167 -19.764  1.00  0.00      A   
ATOM   5001  CZ  ARG   306     -10.505   9.119 -19.749  1.00 41.30      A   
ATOM   5002  NH1 ARG   306     -11.061  10.311 -19.594  1.00 41.30      A   
ATOM   5003 HH11 ARG   306     -10.470  11.106 -19.461  1.00  0.00      A   
ATOM   5004 HH12 ARG   306     -11.921  10.439 -20.089  1.00  0.00      A   
ATOM   5005  NH2 ARG   306      -9.187   9.004 -19.797  1.00 41.30      A   
ATOM   5006 HH21 ARG   306      -8.691   9.684 -19.255  1.00  0.00      A   
ATOM   5007 HH22 ARG   306      -8.866   8.058 -19.752  1.00  0.00      A   
ATOM   5008  C   ARG   306     -14.096   3.383 -20.216  1.00 41.30      A   
ATOM   5009  O   ARG   306     -15.321   3.470 -20.263  1.00 41.30      A   
ATOM   5010  N   HSD   307     -13.427   2.675 -21.153  1.00 48.49      A   
ATOM   5011  HN  HSD   307     -12.431   2.684 -21.190  1.00  0.00      A   
ATOM   5012  CA  HSD   307     -14.129   1.779 -22.060  1.00 48.49      A   
ATOM   5013  HA  HSD   307     -14.896   2.343 -22.569  1.00  0.00      A   
ATOM   5014  CB  HSD   307     -13.242   1.108 -23.147  1.00 48.49      A   
ATOM   5015  HB1 HSD   307     -12.280   0.759 -22.716  1.00  0.00      A   
ATOM   5016  HB2 HSD   307     -13.765   0.216 -23.555  1.00  0.00      A   
ATOM   5017  ND1 HSD   307     -12.912   1.544 -25.633  1.00 48.49      A   
ATOM   5018  HD1 HSD   307     -12.933   0.599 -25.960  1.00  0.00      A   
ATOM   5019  CG  HSD   307     -12.988   1.992 -24.330  1.00 48.49      A   
ATOM   5020  CE1 HSD   307     -12.763   2.636 -26.419  1.00 48.49      A   
ATOM   5021  HE1 HSD   307     -12.688   2.578 -27.505  1.00  0.00      A   
ATOM   5022  NE2 HSD   307     -12.727   3.749 -25.707  1.00 48.49      A   
ATOM   5023  CD2 HSD   307     -12.858   3.341 -24.394  1.00 48.49      A   
ATOM   5024  HD2 HSD   307     -12.839   4.072 -23.596  1.00  0.00      A   
ATOM   5025  C   HSD   307     -14.873   0.665 -21.341  1.00 48.49      A   
ATOM   5026  O   HSD   307     -16.088   0.557 -21.456  1.00 48.49      A   
ATOM   5027  N   ALA   308     -14.164  -0.124 -20.515  1.00 47.67      A   
ATOM   5028  HN  ALA   308     -13.187   0.032 -20.397  1.00  0.00      A   
ATOM   5029  CA  ALA   308     -14.696  -1.296 -19.857  1.00 47.67      A   
ATOM   5030  HA  ALA   308     -15.101  -1.945 -20.619  1.00  0.00      A   
ATOM   5031  CB  ALA   308     -13.548  -2.021 -19.127  1.00 47.67      A   
ATOM   5032  HB1 ALA   308     -12.754  -2.302 -19.852  1.00  0.00      A   
ATOM   5033  HB2 ALA   308     -13.095  -1.360 -18.357  1.00  0.00      A   
ATOM   5034  HB3 ALA   308     -13.915  -2.946 -18.632  1.00  0.00      A   
ATOM   5035  C   ALA   308     -15.845  -1.011 -18.888  1.00 47.67      A   
ATOM   5036  O   ALA   308     -16.851  -1.710 -18.859  1.00 47.67      A   
ATOM   5037  N   PHE   309     -15.730   0.074 -18.104  1.00 49.06      A   
ATOM   5038  HN  PHE   309     -14.877   0.589 -18.131  1.00  0.00      A   
ATOM   5039  CA  PHE   309     -16.739   0.594 -17.195  1.00 49.06      A   
ATOM   5040  HA  PHE   309     -16.954  -0.140 -16.433  1.00  0.00      A   
ATOM   5041  CB  PHE   309     -16.054   1.871 -16.605  1.00 49.06      A   
ATOM   5042  HB1 PHE   309     -15.112   1.540 -16.119  1.00  0.00      A   
ATOM   5043  HB2 PHE   309     -15.761   2.537 -17.444  1.00  0.00      A   
ATOM   5044  CG  PHE   309     -16.785   2.740 -15.613  1.00 49.06      A   
ATOM   5045  CD1 PHE   309     -16.313   2.823 -14.290  1.00 49.06      A   
ATOM   5046  HD1 PHE   309     -15.515   2.173 -13.964  1.00  0.00      A   
ATOM   5047  CE1 PHE   309     -16.832   3.774 -13.403  1.00 49.06      A   
ATOM   5048  HE1 PHE   309     -16.460   3.835 -12.391  1.00  0.00      A   
ATOM   5049  CZ  PHE   309     -17.836   4.651 -13.828  1.00 49.06      A   
ATOM   5050  HZ  PHE   309     -18.234   5.380 -13.137  1.00  0.00      A   
ATOM   5051  CD2 PHE   309     -17.792   3.631 -16.026  1.00 49.06      A   
ATOM   5052  HD2 PHE   309     -18.142   3.617 -17.048  1.00  0.00      A   
ATOM   5053  CE2 PHE   309     -18.321   4.578 -15.140  1.00 49.06      A   
ATOM   5054  HE2 PHE   309     -19.094   5.255 -15.470  1.00  0.00      A   
ATOM   5055  C   PHE   309     -18.042   0.948 -17.900  1.00 49.06      A   
ATOM   5056  O   PHE   309     -19.129   0.593 -17.457  1.00 49.06      A   
ATOM   5057  N   ARG   310     -17.961   1.630 -19.060  1.00 53.64      A   
ATOM   5058  HN  ARG   310     -17.071   1.867 -19.441  1.00  0.00      A   
ATOM   5059  CA  ARG   310     -19.117   1.905 -19.894  1.00 53.64      A   
ATOM   5060  HA  ARG   310     -19.897   2.316 -19.270  1.00  0.00      A   
ATOM   5061  CB  ARG   310     -18.773   2.929 -21.002  1.00 53.64      A   
ATOM   5062  HB1 ARG   310     -17.856   2.594 -21.532  1.00  0.00      A   
ATOM   5063  HB2 ARG   310     -19.598   2.957 -21.745  1.00  0.00      A   
ATOM   5064  CG  ARG   310     -18.592   4.354 -20.443  1.00 53.64      A   
ATOM   5065  HG1 ARG   310     -19.553   4.649 -19.969  1.00  0.00      A   
ATOM   5066  HG2 ARG   310     -17.822   4.358 -19.642  1.00  0.00      A   
ATOM   5067  CD  ARG   310     -18.250   5.404 -21.506  1.00 53.64      A   
ATOM   5068  HD1 ARG   310     -18.893   5.273 -22.402  1.00  0.00      A   
ATOM   5069  HD2 ARG   310     -18.387   6.425 -21.091  1.00  0.00      A   
ATOM   5070  NE  ARG   310     -16.812   5.203 -21.877  1.00 53.64      A   
ATOM   5071  HE  ARG   310     -16.310   4.472 -21.414  1.00  0.00      A   
ATOM   5072  CZ  ARG   310     -16.112   6.096 -22.591  1.00 53.64      A   
ATOM   5073  NH1 ARG   310     -16.702   7.150 -23.137  1.00 53.64      A   
ATOM   5074 HH11 ARG   310     -16.175   7.780 -23.709  1.00  0.00      A   
ATOM   5075 HH12 ARG   310     -17.686   7.084 -23.299  1.00  0.00      A   
ATOM   5076  NH2 ARG   310     -14.803   5.937 -22.761  1.00 53.64      A   
ATOM   5077 HH21 ARG   310     -14.325   6.589 -23.349  1.00  0.00      A   
ATOM   5078 HH22 ARG   310     -14.405   5.053 -22.514  1.00  0.00      A   
ATOM   5079  C   ARG   310     -19.697   0.653 -20.501  1.00 53.64      A   
ATOM   5080  O   ARG   310     -20.904   0.516 -20.545  1.00 53.64      A   
ATOM   5081  N   SER   311     -18.893  -0.332 -20.933  1.00 55.94      A   
ATOM   5082  HN  SER   311     -17.903  -0.220 -20.984  1.00  0.00      A   
ATOM   5083  CA  SER   311     -19.408  -1.603 -21.438  1.00 55.94      A   
ATOM   5084  HA  SER   311     -20.047  -1.394 -22.283  1.00  0.00      A   
ATOM   5085  CB  SER   311     -18.265  -2.557 -21.885  1.00 55.94      A   
ATOM   5086  HB1 SER   311     -17.687  -2.884 -20.995  1.00  0.00      A   
ATOM   5087  HB2 SER   311     -18.686  -3.461 -22.375  1.00  0.00      A   
ATOM   5088  OG  SER   311     -17.354  -1.911 -22.775  1.00 55.94      A   
ATOM   5089  HG1 SER   311     -17.694  -2.003 -23.668  1.00  0.00      A   
ATOM   5090  C   SER   311     -20.221  -2.402 -20.432  1.00 55.94      A   
ATOM   5091  O   SER   311     -21.085  -3.194 -20.796  1.00 55.94      A   
ATOM   5092  N   MET   312     -19.970  -2.181 -19.127  1.00 58.49      A   
ATOM   5093  HN  MET   312     -19.230  -1.559 -18.881  1.00  0.00      A   
ATOM   5094  CA  MET   312     -20.636  -2.833 -18.012  1.00 58.49      A   
ATOM   5095  HA  MET   312     -21.019  -3.789 -18.337  1.00  0.00      A   
ATOM   5096  CB  MET   312     -19.587  -3.085 -16.926  1.00 58.49      A   
ATOM   5097  HB1 MET   312     -19.054  -2.136 -16.704  1.00  0.00      A   
ATOM   5098  HB2 MET   312     -20.073  -3.444 -15.994  1.00  0.00      A   
ATOM   5099  CG  MET   312     -18.601  -4.150 -17.453  1.00 58.49      A   
ATOM   5100  HG1 MET   312     -19.089  -5.147 -17.401  1.00  0.00      A   
ATOM   5101  HG2 MET   312     -18.394  -3.971 -18.530  1.00  0.00      A   
ATOM   5102  SD  MET   312     -17.012  -4.189 -16.628  1.00 58.49      A   
ATOM   5103  CE  MET   312     -16.400  -5.586 -17.601  1.00 58.49      A   
ATOM   5104  HE1 MET   312     -15.366  -5.849 -17.290  1.00  0.00      A   
ATOM   5105  HE2 MET   312     -17.039  -6.483 -17.455  1.00  0.00      A   
ATOM   5106  HE3 MET   312     -16.388  -5.345 -18.685  1.00  0.00      A   
ATOM   5107  C   MET   312     -21.855  -2.011 -17.611  1.00 58.49      A   
ATOM   5108  O   MET   312     -22.543  -2.350 -16.653  1.00 58.49      A   
ATOM   5109  N   PHE   313     -22.237  -0.977 -18.418  1.00 60.67      A   
ATOM   5110  HN  PHE   313     -21.648  -0.676 -19.164  1.00  0.00      A   
ATOM   5111  CA  PHE   313     -23.554  -0.342 -18.367  1.00 60.67      A   
ATOM   5112  HA  PHE   313     -23.767  -0.220 -17.315  1.00  0.00      A   
ATOM   5113  CB  PHE   313     -23.606   1.112 -18.954  1.00  0.00      A   
ATOM   5114  HB1 PHE   313     -24.373   1.668 -18.374  1.00  0.00      A   
ATOM   5115  HB2 PHE   313     -22.625   1.604 -18.777  1.00  0.00      A   
ATOM   5116  CG  PHE   313     -23.951   1.302 -20.429  1.00  0.00      A   
ATOM   5117  CD1 PHE   313     -24.727   2.417 -20.792  1.00  0.00      A   
ATOM   5118  HD1 PHE   313     -25.089   3.087 -20.027  1.00  0.00      A   
ATOM   5119  CE1 PHE   313     -25.060   2.667 -22.127  1.00  0.00      A   
ATOM   5120  HE1 PHE   313     -25.670   3.523 -22.376  1.00  0.00      A   
ATOM   5121  CZ  PHE   313     -24.601   1.814 -23.133  1.00  0.00      A   
ATOM   5122  HZ  PHE   313     -24.841   2.026 -24.165  1.00  0.00      A   
ATOM   5123  CD2 PHE   313     -23.552   0.419 -21.454  1.00  0.00      A   
ATOM   5124  HD2 PHE   313     -22.989  -0.470 -21.213  1.00  0.00      A   
ATOM   5125  CE2 PHE   313     -23.840   0.691 -22.797  1.00  0.00      A   
ATOM   5126  HE2 PHE   313     -23.480   0.024 -23.566  1.00  0.00      A   
ATOM   5127  C   PHE   313     -24.714  -1.273 -18.917  1.00 60.67      A   
ATOM   5128  O   PHE   313     -25.609  -0.888 -19.672  1.00 60.67      A   
ATOM   5129  NT  PHE   313     -24.710  -2.575 -18.537  1.00  0.00      A   
ATOM   5130  HT1 PHE   313     -25.330  -3.203 -19.008  1.00  0.00      A   
ATOM   5131  HT2 PHE   313     -24.030  -2.887 -17.874  1.00  0.00      A   
ATOM   5132  CL  SESU    1       1.508   0.736   8.530  1.00  0.00      SESU
ATOM   5133  C   SESU    1      -3.184   3.704  10.662  1.00  0.00      SESU
ATOM   5134  SE  SESU    1      -3.175   5.491  14.822  1.00  0.00      SESU
ATOM   5135  N1  SESU    1      -3.247   3.995  11.948  1.00  0.00      SESU
ATOM   5136  N2  SESU    1      -5.627   6.365  13.229  1.00  0.00      SESU
ATOM   5137  C1  SESU    1      -5.259   4.832  11.008  1.00  0.00      SESU
ATOM   5138  C2  SESU    1      -2.101   2.957  10.123  1.00  0.00      SESU
ATOM   5139  N3  SESU    1      -4.325   4.846  12.167  1.00  0.00      SESU
ATOM   5140  C3  SESU    1      -2.877   7.225  15.729  1.00  0.00      SESU
ATOM   5141  C4  SESU    1      -5.033   3.470   8.838  1.00  0.00      SESU
ATOM   5142  C5  SESU    1      -4.354   4.334   9.865  1.00  0.00      SESU
ATOM   5143  C6  SESU    1      -5.285   2.104   9.059  1.00  0.00      SESU
ATOM   5144  H   SESU    1      -5.013   1.648   9.999  1.00  0.00      SESU
ATOM   5145  C7  SESU    1      -5.423   4.041   7.612  1.00  0.00      SESU
ATOM   5146  H1  SESU    1      -5.263   5.094   7.436  1.00  0.00      SESU
ATOM   5147  C8  SESU    1      -1.840   1.661  10.593  1.00  0.00      SESU
ATOM   5148  C9  SESU    1      -0.220   2.870   8.611  1.00  0.00      SESU
ATOM   5149  H2  SESU    1       0.385   3.302   7.829  1.00  0.00      SESU
ATOM   5150  C10 SESU    1      -4.489   5.601  13.325  1.00  0.00      SESU
ATOM   5151  C11 SESU    1      -6.010   3.260   6.613  1.00  0.00      SESU
ATOM   5152  H3  SESU    1      -6.291   3.704   5.669  1.00  0.00      SESU
ATOM   5153  C12 SESU    1      -1.311   3.556   9.136  1.00  0.00      SESU
ATOM   5154  H4  SESU    1      -1.540   4.549   8.779  1.00  0.00      SESU
ATOM   5155  C13 SESU    1      -5.887   1.322   8.064  1.00  0.00      SESU
ATOM   5156  H5  SESU    1      -6.083   0.275   8.240  1.00  0.00      SESU
ATOM   5157  C14 SESU    1      -6.233   1.900   6.837  1.00  0.00      SESU
ATOM   5158  C15 SESU    1      -0.735   0.962  10.111  1.00  0.00      SESU
ATOM   5159  H6  SESU    1      -0.502  -0.030  10.470  1.00  0.00      SESU
ATOM   5160  C16 SESU    1       0.090   1.580   9.125  1.00  0.00      SESU
ATOM   5161  H8  SESU    1      -5.622   5.854  10.770  1.00  0.00      SESU
ATOM   5162  H9  SESU    1      -6.113   4.151  11.212  1.00  0.00      SESU
ATOM   5163  H10 SESU    1      -3.971   5.226   9.324  1.00  0.00      SESU
ATOM   5164  H11 SESU    1      -6.677   1.299   6.057  1.00  0.00      SESU
ATOM   5165  H12 SESU    1      -2.487   1.207  11.330  1.00  0.00      SESU
ATOM   5166  H13 SESU    1      -1.875   7.197  16.209  1.00  0.00      SESU
ATOM   5167  H14 SESU    1      -3.662   7.384  16.499  1.00  0.00      SESU
ATOM   5168  H15 SESU    1      -2.902   8.033  14.967  1.00  0.00      SESU
ATOM   5169  S   SESU    1      -6.100   7.352  14.416  1.00  0.00      SESU
ATOM   5170  O   SESU    1      -6.018   6.745  15.680  1.00  0.00      SESU
ATOM   5171  O1  SESU    1      -5.472   8.597  14.366  1.00  0.00      SESU
ATOM   5172  C17 SESU    1      -9.603   7.978  12.361  1.00  0.00      SESU
ATOM   5173  C18 SESU    1      -8.254   7.824  12.670  1.00  0.00      SESU
ATOM   5174  C19 SESU    1      -7.867   7.579  14.001  1.00  0.00      SESU
ATOM   5175  C20 SESU    1      -8.825   7.499  15.028  1.00  0.00      SESU
ATOM   5176  C21 SESU    1     -10.174   7.665  14.744  1.00  0.00      SESU
ATOM   5177  C22 SESU    1     -10.561   7.915  13.403  1.00  0.00      SESU
ATOM   5178  H16 SESU    1      -9.931   8.144  11.346  1.00  0.00      SESU
ATOM   5179  H17 SESU    1      -7.518   7.889  11.881  1.00  0.00      SESU
ATOM   5180  H18 SESU    1      -8.530   7.304  16.049  1.00  0.00      SESU
ATOM   5181  H19 SESU    1     -10.921   7.604  15.522  1.00  0.00      SESU
ATOM   5182  CL1 SESU    1     -12.263   8.160  13.020  1.00  0.00      SESU
ATOM   5183  OH2 TIP3    1     -22.634 -20.593 -25.301  1.00  0.00      WAT 
ATOM   5184  H1  TIP3    1     -22.926 -20.274 -24.446  1.00  0.00      WAT 
ATOM   5185  H2  TIP3    1     -23.330 -21.183 -25.588  1.00  0.00      WAT 
ATOM   5186  OH2 TIP3    2     -14.380 -18.276 -33.462  1.00  0.00      WAT 
ATOM   5187  H1  TIP3    2     -15.293 -18.047 -33.293  1.00  0.00      WAT 
ATOM   5188  H2  TIP3    2     -14.086 -18.703 -32.658  1.00  0.00      WAT 
ATOM   5189  OH2 TIP3    6     -40.854 -19.504 -40.011  1.00  0.00      WAT 
ATOM   5190  H1  TIP3    6     -41.148 -18.603 -40.141  1.00  0.00      WAT 
ATOM   5191  H2  TIP3    6     -40.019 -19.554 -40.477  1.00  0.00      WAT 
ATOM   5192  OH2 TIP3    7     -34.055 -13.632 -28.289  1.00  0.00      WAT
[truncated: 6,041,145 more chars]
