# Supplementary material for: Unlocking Selenium Chemical Space via a Programmable Synthesis Platform Bearing Cannabinoid Receptor Recognition Motifs
Source: J Am Chem Soc. 2026 Apr 28;148(18):18649–59. doi: 10.1021/jacs.5c16359 (PMC13185125; doi:10.1021/jacs.5c16359)
Supplement: Supplementary file 3 [file ja5c16359_si_001.zip › Feb2426simulations_and_analysis_package/sele-simu-1/protein-hydpho-network_namd.inp]

* model protein g
*

dimension chsize 650000

bomlev -2

set nframes 20000000
calc skp = 20000000 / @nframes

set LengthX 93.3168
set LengthY 93.3168
set LengthZ 93.3168

open read unit 1 card name "top_all22_ligands_lipids2.inp"
read RTF unit 1 card
close unit 1

OPEN READ UNIT 3 CARD NAME "par_all22_ligands_lipids2.inp"
READ PARA UNIT 3 CARD
CLOSE UNIT 3

open read unit 1 card name "input_small.psf"
read psf  unit 1 card
close unit 1

define HPHO sele ((resn ALA .and. (type CB)) .or. -
                  (resn ARG .and. (type CB .or. type CG .or. type CD)) .or. -
                  (resn ASN .and. (type CB)) .or. -
                  (resn ASP .and. (type CB)) .or. -
                  (resn CYS .and. (type CB)) .or. -
                  (resn GLN .and. (type CB .or. type CG)) .or. -
                  (resn GLU .and. (type CB .or. type CG)) .or. -
                  (resn GLY .and. (type CA)) .or. -
                  (resn HSD .and. (type CB)) .or. -
                  (resn HSP .and. (type CB)) .or. -
                  (resn ILE .and. (type CB .or. type CG1 .or. type CG2 .or. type CD)) .or. -
                  (resn LEU .and. (type CB .or. type CG .or. type CD1 .or. type CD2)) .or. -
                  (resn LYS .and. (type CB .or. type CG .or. type CD .or. type CE)) .or. -
                  (resn MET .and. (type CB .or. type CG .or. type SD .or. type CE)) .or. -
                  (resn PHE .and. (type CB .or. type CG .or. type CD1 .or. type CE1 .or. type CD2 .or. type CE2 .or. type CZ)) .or. -
                  (resn PRO .and. (type CB .or. type CG .or. type CD)) .or. -
                  (resn SER .and. (type CB)) .or. -
                  (resn THR .and. (type CB .or. type CG2)) .or. -
                  (resn TRP .and. (type CB .or. type CG .or. type CD1 .or. type CD2 .or. type CE2 .or. type CE3 .or. type CZ2 .or. type CZ3 .or. type CH2)) .or. -
                  (resn TYR .and. (type CB .or. type CG .or. type CD1 .or. type CD2 .or. type CE1 .or. type CE2)) .or. -
                  (resn VAL .and. (type CB .or. type CG1 .or. type CG2))) end


! define here all the ligand's carbon atoms with nonpolar H bound to them
! that can interact hydrophobically with the protein
define LHPHO sele (resn SESU .and. type C* .or. type SE) end

OPEN read UNIT 51 file NAME "dyna/XXXX_MD_rstrt-1.dcd"

open write unit 52 card name hydpho-sesu-1-cb1r.data

traj firstu 51 nunit 1 skip @skp begin 5000

set time 1
label loop

traj read

coor dist cut 4.8 sele HPHO end sele LHPHO end unit 52

incr time by 1
if time le @nframes goto loop

close unit 52

stop
