# Supplementary material for: Unlocking Selenium Chemical Space via a Programmable Synthesis Platform Bearing Cannabinoid Receptor Recognition Motifs
Source: J Am Chem Soc. 2026 Apr 28;148(18):18649–59. doi: 10.1021/jacs.5c16359 (PMC13185125; doi:10.1021/jacs.5c16359)
Supplement: Supplementary file 3 [file ja5c16359_si_001.zip › Feb2426simulations_and_analysis_package/sele-simu-1/dynamics_small.inp]

structure               input_small.psf
coordinates             input_small.pdb    ;# as in CHARMM, this initial structure is ignored when the 
                                            # restart file below is read

set temp                310.15;             # EDIT
set outputname          XXXX_MD_rstrt-0;            # EDIT

outputName              dyna/$outputname;   # base name for output from this run
                                            # NAMD writes two files at the end, final coord and vel
                                            # in the format of first-dyn.coor and first-dyn.vel
# note that the input name is the restart file, and both the *.restart.coor and *.coor are equivalent
set inputname           XXXX_EQ;            # EDIT

binCoordinates          equi/$inputname.coor;    # coordinates from last run (binary)
binVelocities           equi/$inputname.vel;     # velocities from last run (binary)
extendedSystem          equi/$inputname.xsc;     # cell dimensions from last run (binary)

# dcdfreq changes by SAH
dcdfreq                 5000;               # save to DCD every 10 ps  EDIT
dcdUnitCell             yes;                # the file will contain unit cell info in the style of
                                            # charmm dcd files. if yes, the dcd files will contain
                                            # unit cell information in the style of charmm DCD files.
xstFreq                 5000;               # XSTFreq: control how often the extended systen configuration
                                            # will be appended to the XST file
outputEnergies          5000;               # 5000 steps = every 10ps
                                            # The number of timesteps between each energy output of NAMD
outputTiming            5000;               # The number of timesteps between each timing output shows
                                            # time per step and time to completion
restartfreq             5000;               # 5000 steps = every 10ps


# Force-Field Parameters
paraTypeCharmm          on;                 # We're using charmm type parameter file(s)
                                            # multiple definitions may be used but only one file per definition

parameters              par_all22_ligands_lipids2.inp
#parameters              toppar/par_all36m_prot.prm
#parameters              toppar/par_all36_na.prm
#parameters              toppar/par_all36_carb.prm
#parameters              toppar/par_all36_lipid.prm
#parameters              toppar/par_all36_cgenff.prm
#parameters              toppar/par_interface.prm
#parameters              toppar/toppar_all36_moreions.str
#parameters              toppar/toppar_all36_nano_lig.str
#parameters              toppar/toppar_all36_nano_lig_patch.str
#parameters              toppar/toppar_all36_synthetic_polymer.str
#parameters              toppar/toppar_all36_synthetic_polymer_patch.str
#parameters              toppar/toppar_all36_polymer_solvent.str
#parameters              toppar/toppar_water_ions.str
#parameters              toppar/toppar_dum_noble_gases.str
#parameters              toppar/toppar_ions_won.str
#parameters              toppar/cam.str
#parameters              toppar/toppar_all36_prot_arg0.str
#parameters              toppar/toppar_all36_prot_c36m_d_aminoacids.str
#parameters              toppar/toppar_all36_prot_fluoro_alkanes.str
#parameters              toppar/toppar_all36_prot_heme.str
#parameters              toppar/toppar_all36_prot_na_combined.str
#parameters              toppar/toppar_all36_prot_retinol.str
#parameters              toppar/toppar_all36_prot_model.str
#parameters              toppar/toppar_all36_prot_modify_res.str
#parameters              toppar/toppar_all36_na_nad_ppi.str
#parameters              toppar/toppar_all36_na_rna_modified.str
#parameters              toppar/toppar_all36_lipid_sphingo.str
#parameters              toppar/toppar_all36_lipid_archaeal.str
#parameters              toppar/toppar_all36_lipid_bacterial.str
#parameters              toppar/toppar_all36_lipid_cardiolipin.str
#parameters              toppar/toppar_all36_lipid_cholesterol.str
#parameters              toppar/toppar_all36_lipid_dag.str
#parameters              toppar/toppar_all36_lipid_inositol.str
#parameters              toppar/toppar_all36_lipid_lnp.str
#parameters              toppar/toppar_all36_lipid_lps.str
#parameters              toppar/toppar_all36_lipid_mycobacterial.str
#parameters              toppar/toppar_all36_lipid_miscellaneous.str
#parameters              toppar/toppar_all36_lipid_model.str
#parameters              toppar/toppar_all36_lipid_prot.str
#parameters              toppar/toppar_all36_lipid_tag.str
#parameters              toppar/toppar_all36_lipid_yeast.str
#parameters              toppar/toppar_all36_lipid_hmmm.str
#parameters              toppar/toppar_all36_lipid_detergent.str
#parameters              toppar/toppar_all36_lipid_ether.str
#parameters              toppar/toppar_all36_carb_glycolipid.str
#parameters              toppar/toppar_all36_carb_glycopeptide.str
#parameters              toppar/toppar_all36_carb_imlab.str
#parameters              toppar/toppar_all36_label_spin.str
#parameters              toppar/toppar_all36_label_fluorophore.str

# Nonbonded Parameters
exclude                 scaled1-4           # non-bonded exclusion policy to use "none,1-2,1-3,1-4,or scaled1-4"
                                            # 1-2: all atoms pairs that are bonded are going to be ignored
                                            # 1-3: 3 consecutively bonded are excluded
                                            # scaled1-4: include all the 1-3, and modified 1-4 interactions
                                            # electrostatic scaled by 1-4scaling factor 1.0
                                            # vdW special 1-4 parameters in charmm parameter file.
1-4scaling              1.0
switching               on
vdwForceSwitching       on;                 # New option for force-based switching of vdW
                                            # if both switching and vdwForceSwitching are on CHARMM force
                                            # switching is used for vdW forces.

# You have some freedom choosing the cutoff
cutoff                  12.0;               # may use smaller, maybe 10., with PME
switchdist              10.0;               # cutoff - 2.
                                            # switchdist - where you start to switch
                                            # cutoff - where you stop accounting for nonbond interactions.
                                            # correspondence in charmm:
                                            # (cutnb,ctofnb,ctonnb = pairlistdist,cutoff,switchdist)
pairlistdist            16.0;               # stores the all the pairs with in the distance it should be larger
                                            # than cutoff( + 2.)
stepspercycle           20;                 # 20 redo pairlists every ten steps
pairlistsPerCycle       2;                  # 2 is the default
                                            # cycle represents the number of steps between atom reassignments
                                            # this means every 20/2=10 steps the pairlist will be updated

# Integrator Parameters
timestep                2.0;                # fs/step
rigidBonds              all;                # Bound constraint all bonds involving H are fixed in length
nonbondedFreq           1;                  # nonbonded forces every step
fullElectFrequency      1;                  # PME every step

wrapWater               on;                 # wrap water to central cell
wrapAll                 on;                 # wrap other molecules too
wrapNearest             off;                # use for non-rectangular cells (wrap to the nearest image)

# PME (for full-system periodic electrostatics)
PME                     yes;
PMEInterpOrder          6;                  # interpolation order (spline order 6 in charmm)
PMEGridSpacing          1.0;                # maximum PME grid space / used to calculate grid size

# Constant Pressure Control (variable volume)
useGroupPressure        yes;                # use a hydrogen-group based pseudo-molecular viral to calcualte pressure and
                                            # has less fluctuation, is needed for rigid bonds (rigidBonds/SHAKE)
useFlexibleCell         no;                 # yes for anisotropic system like membrane
useConstantRatio        no;                 # keeps the ratio of the unit cell in the x-y plane constant A=B

# Constant Temperature Control
langevin                on;                 # langevin dynamics
langevinDamping         1.0;                # damping coefficient of 1/ps (keep low)
langevinTemp            $temp;              # random noise at this level
langevinHydrogen        off;                # don't couple bath to hydrogens

# Constant pressure
langevinPiston          on;                 # Nose-Hoover Langevin piston pressure control
langevinPistonTarget    1.01325;            # target pressure in bar 1atm = 1.01325bar
langevinPistonPeriod    50.0;               # oscillation period in fs. correspond to pgamma T=50fs=0.05ps
                                            # f=1/T=20.0(pgamma)
langevinPistonDecay     25.0;               # oscillation decay time. smaller value corresponds to larger random
                                            # forces and increased coupling to the Langevin temp bath.
                                            # Equal or smaller than piston period
langevinPistonTemp      $temp;              # coupled to heat bath

#run                      100000;             # 0.2 ns (run x timestep = 100,000 x 2 fs = 2 x 1.0 10^5 fs = 2 x 10^5 x 10^-15 s = 2 x 10^-10 s= 0.2 ns
#run                      150000;             # 0.3 ns (run x timestep = 150,000 x 2 fs = 2 x 1.5 10^5 fs = 3 x 10^5 x 10^-15 s = 3 x 10^-10 s= 0.3 ns
#run                      200000;             # 0.4 ns (run x timestep = 200,000 x 2 fs = 2 x 2.0 10^5 fs = 4 x 10^5 x 10^-15 s = 4 x 10^-10 s= 0.4 ns

# start dynamics
set x 1
while {$x <= 500} {
run                     100000;               # 0.2 ns  EDIT
file copy -force  dyna/$outputname.restart.coor  dyna/$outputname.dynamics-$x.pdb
#file copy -force  dyna/$outputname.coor  dyna/$outputname.dynamics_f-$x.pdb
#file copy -force  dyna/$outputname.dcd dyna/$outputname.dyna-$x.dcd
#file rename -force dyna/$outputname.dcd dyna/$outputname.dyna-$x.dcd
#close [open  dyna/$outputname.dcd a]
    set x [expr {$x + 1}]
}
