# Supplementary material for: Unlocking Selenium Chemical Space via a Programmable Synthesis Platform Bearing Cannabinoid Receptor Recognition Motifs
Source: J Am Chem Soc. 2026 Apr 28;148(18):18649–59. doi: 10.1021/jacs.5c16359 (PMC13185125; doi:10.1021/jacs.5c16359)
Supplement: Supplementary file 3 [file ja5c16359_si_001.zip › Feb2426simulations_and_analysis_package/sele-simu-1/sele-acceptor_cb1r-donor.data]

 5182 SESU     SESU     1        CL1     - 376 A        SER      24       HG1           2.2446
 5182 SESU     SESU     1        CL1     - 376 A        SER      24       HG1           1.9757
 5182 SESU     SESU     1        CL1     - 376 A        SER      24       HG1           2.9879
 5182 SESU     SESU     1        CL1     - 376 A        SER      24       HG1           2.0100
 5182 SESU     SESU     1        CL1     - 376 A        SER      24       HG1           2.2464
 5182 SESU     SESU     1        CL1     - 376 A        SER      24       HG1           1.8861
 5182 SESU     SESU     1        CL1     - 376 A        SER      24       HG1           1.8652
 5182 SESU     SESU     1        CL1     - 376 A        SER      24       HG1           2.0801
 5182 SESU     SESU     1        CL1     - 376 A        SER      24       HG1           2.2639
 5182 SESU     SESU     1        CL1     - 376 A        SER      24       HG1           2.0907
 5182 SESU     SESU     1        CL1     - 376 A        SER      24       HG1           2.3520
 5182 SESU     SESU     1        CL1     - 376 A        SER      24       HG1           1.8336
 5182 SESU     SESU     1        CL1     - 376 A        SER      24       HG1           2.1251
 5182 SESU     SESU     1        CL1     - 376 A        SER      24       HG1           1.9384
 5182 SESU     SESU     1        CL1     - 376 A        SER      24       HG1           2.8727
 5182 SESU     SESU     1        CL1     - 376 A        SER      24       HG1           2.6958
 5182 SESU     SESU     1        CL1     - 376 A        SER      24       HG1           2.0409
 5182 SESU     SESU     1        CL1     - 376 A        SER      24       HG1           2.1255
 5182 SESU     SESU     1        CL1     - 376 A        SER      24       HG1           2.3797
 5182 SESU     SESU     1        CL1     - 376 A        SER      24       HG1           1.9814
 5182 SESU     SESU     1        CL1     - 376 A        SER      24       HG1           2.8712
 5182 SESU     SESU     1        CL1     - 376 A        SER      24       HG1           1.9189
 5182 SESU     SESU     1        CL1     - 376 A        SER      24       HG1           2.8729
 5182 SESU     SESU     1        CL1     - 376 A        SER      24       HG1           2.0002
 5182 SESU     SESU     1        CL1     - 376 A        SER      24       HG1           2.5062
 5182 SESU     SESU     1        CL1     - 376 A        SER      24       HG1           1.8694
 5182 SESU     SESU     1        CL1     - 376 A        SER      24       HG1           2.3812
 5182 SESU     SESU     1        CL1     - 376 A        SER      24       HG1           2.1449
 5182 SESU     SESU     1        CL1     - 376 A        SER      24       HG1           2.0531
 5182 SESU     SESU     1        CL1     - 376 A        SER      24       HG1           2.8038
 5182 SESU     SESU     1        CL1     - 376 A        SER      24       HG1           2.1723
 5182 SESU     SESU     1        CL1     - 376 A        SER      24       HG1           2.0041
 5182 SESU     SESU     1        CL1     - 376 A        SER      24       HG1           2.0693
 5182 SESU     SESU     1        CL1     - 376 A        SER      24       HG1           2.1358
 5182 SESU     SESU     1        CL1     - 376 A        SER      24       HG1           2.5979
 5182 SESU     SESU     1        CL1     - 376 A        SER      24       HG1           2.6022
 5182 SESU     SESU     1        CL1     - 376 A        SER      24       HG1           1.9741
 5182 SESU     SESU     1        CL1     - 376 A        SER      24       HG1           2.3193
 5182 SESU     SESU     1        CL1     - 376 A        SER      24       HG1           2.7787
 5182 SESU     SESU     1        CL1     - 376 A        SER      24       HG1           2.0734
 5182 SESU     SESU     1        CL1     - 376 A        SER      24       HG1           2.1884
 5182 SESU     SESU     1        CL1     - 376 A        SER      24       HG1           2.7103
 5182 SESU     SESU     1        CL1     - 376 A        SER      24       HG1           2.5061
 5182 SESU     SESU     1        CL1     - 376 A        SER      24       HG1           2.6276
 5182 SESU     SESU     1        CL1     - 376 A        SER      24       HG1           2.3000
 5182 SESU     SESU     1        CL1     - 376 A        SER      24       HG1           1.7892
 5182 SESU     SESU     1        CL1     - 376 A        SER      24       HG1           2.1469
 5182 SESU     SESU     1        CL1     - 376 A        SER      24       HG1           2.4931
 5182 SESU     SESU     1        CL1     - 376 A        SER      24       HG1           2.5225
 5182 SESU     SESU     1        CL1     - 376 A        SER      24       HG1           2.8287
 5182 SESU     SESU     1        CL1     - 376 A        SER      24       HG1           1.9375
 5182 SESU     SESU     1        CL1     - 376 A        SER      24       HG1           2.2317
 5182 SESU     SESU     1        CL1     - 376 A        SER      24       HG1           2.4214
 5182 SESU     SESU     1        CL1     - 376 A        SER      24       HG1           2.5181
 5182 SESU     SESU     1        CL1     - 376 A        SER      24       HG1           2.0442
 5182 SESU     SESU     1        CL1     - 376 A        SER      24       HG1           2.3855
 5182 SESU     SESU     1        CL1     - 376 A        SER      24       HG1           2.4098
 5182 SESU     SESU     1        CL1     - 376 A        SER      24       HG1           2.2901
 5182 SESU     SESU     1        CL1     - 376 A        SER      24       HG1           1.8856
 5182 SESU     SESU     1        CL1     - 376 A        SER      24       HG1           2.0419
 5182 SESU     SESU     1        CL1     - 376 A        SER      24       HG1           2.0025
 5182 SESU     SESU     1        CL1     - 376 A        SER      24       HG1           2.0059
 5182 SESU     SESU     1        CL1     - 376 A        SER      24       HG1           2.1414
 5182 SESU     SESU     1        CL1     - 376 A        SER      24       HG1           2.1787
 5182 SESU     SESU     1        CL1     - 376 A        SER      24       HG1           2.6305
 5182 SESU     SESU     1        CL1     - 376 A        SER      24       HG1           1.7410
 5182 SESU     SESU     1        CL1     - 376 A        SER      24       HG1           1.6817
 5182 SESU     SESU     1        CL1     - 376 A        SER      24       HG1           2.5191
 5182 SESU     SESU     1        CL1     - 376 A        SER      24       HG1           2.4947
 5182 SESU     SESU     1        CL1     - 376 A        SER      24       HG1           2.3550
 5182 SESU     SESU     1        CL1     - 376 A        SER      24       HG1           2.5028
 5182 SESU     SESU     1        CL1     - 376 A        SER      24       HG1           1.7960
 5182 SESU     SESU     1        CL1     - 376 A        SER      24       HG1           2.1557
 5182 SESU     SESU     1        CL1     - 376 A        SER      24       HG1           2.0158
 5182 SESU     SESU     1        CL1     - 376 A        SER      24       HG1           2.0721
 5182 SESU     SESU     1        CL1     - 376 A        SER      24       HG1           1.7928
 5182 SESU     SESU     1        CL1     - 376 A        SER      24       HG1           2.4940
 5182 SESU     SESU     1        CL1     - 376 A        SER      24       HG1           2.9254
 5182 SESU     SESU     1        CL1     - 376 A        SER      24       HG1           2.2583
 5182 SESU     SESU     1        CL1     - 376 A        SER      24       HG1           2.2700
 5182 SESU     SESU     1        CL1     - 376 A        SER      24       HG1           2.6226
 5182 SESU     SESU     1        CL1     - 376 A        SER      24       HG1           2.2087
 5182 SESU     SESU     1        CL1     - 376 A        SER      24       HG1           2.8567
 5182 SESU     SESU     1        CL1     - 376 A        SER      24       HG1           2.0655
 5182 SESU     SESU     1        CL1     - 376 A        SER      24       HG1           2.1170
 5182 SESU     SESU     1        CL1     - 376 A        SER      24       HG1           1.7999
 5182 SESU     SESU     1        CL1     - 376 A        SER      24       HG1           2.6029
 5182 SESU     SESU     1        CL1     - 376 A        SER      24       HG1           2.0103
 5182 SESU     SESU     1        CL1     - 376 A        SER      24       HG1           2.5977
 5182 SESU     SESU     1        CL1     - 376 A        SER      24       HG1           2.2400
 5182 SESU     SESU     1        CL1     - 376 A        SER      24       HG1           2.5496
 5182 SESU     SESU     1        CL1     - 376 A        SER      24       HG1           1.7407
 5182 SESU     SESU     1        CL1     - 376 A        SER      24       HG1           1.9628
 5182 SESU     SESU     1        CL1     - 376 A        SER      24       HG1           2.2505
 5182 SESU     SESU     1        CL1     - 376 A        SER      24       HG1           2.1696
 5182 SESU     SESU     1        CL1     - 376 A        SER      24       HG1           1.8418
 5182 SESU     SESU     1        CL1     - 376 A        SER      24       HG1           1.7899
 5182 SESU     SESU     1        CL1     - 376 A        SER      24       HG1           1.8252
 5182 SESU     SESU     1        CL1     - 376 A        SER      24       HG1           1.6828
 5182 SESU     SESU     1        CL1     - 376 A        SER      24       HG1           2.4314
 5182 SESU     SESU     1        CL1     - 376 A        SER      24       HG1           1.8291
 5182 SESU     SESU     1        CL1     - 376 A        SER      24       HG1           2.0163
 5182 SESU     SESU     1        CL1     - 376 A        SER      24       HG1           2.3148
 5182 SESU     SESU     1        CL1     - 376 A        SER      24       HG1           2.3482
 5182 SESU     SESU     1        CL1     - 376 A        SER      24       HG1           1.8919
 5182 SESU     SESU     1        CL1     - 376 A        SER      24       HG1           2.2607
 5182 SESU     SESU     1        CL1     - 376 A        SER      24       HG1           2.6766
 5182 SESU     SESU     1        CL1     - 376 A        SER      24       HG1           1.8281
 5182 SESU     SESU     1        CL1     - 376 A        SER      24       HG1           1.9338
 5182 SESU     SESU     1        CL1     - 376 A        SER      24       HG1           1.9231
 5182 SESU     SESU     1        CL1     - 376 A        SER      24       HG1           2.0681
 5182 SESU     SESU     1        CL1     - 376 A        SER      24       HG1           2.5107
 5182 SESU     SESU     1        CL1     - 376 A        SER      24       HG1           2.0824
 5182 SESU     SESU     1        CL1     - 376 A        SER      24       HG1           1.8739
 5182 SESU     SESU     1        CL1     - 376 A        SER      24       HG1           2.2317
 5182 SESU     SESU     1        CL1     - 376 A        SER      24       HG1           2.1396
 5182 SESU     SESU     1        CL1     - 376 A        SER      24       HG1           2.3369
 5182 SESU     SESU     1        CL1     - 376 A        SER      24       HG1           2.5682
 5182 SESU     SESU     1        CL1     - 376 A        SER      24       HG1           1.8736
 5182 SESU     SESU     1        CL1     - 376 A        SER      24       HG1           2.0495
 5182 SESU     SESU     1        CL1     - 376 A        SER      24       HG1           1.9525
 5182 SESU     SESU     1        CL1     - 376 A        SER      24       HG1           1.6479
 5182 SESU     SESU     1        CL1     - 376 A        SER      24       HG1           1.7828
 5182 SESU     SESU     1        CL1     - 376 A        SER      24       HG1           1.8906
 5182 SESU     SESU     1        CL1     - 376 A        SER      24       HG1           2.0201
 5182 SESU     SESU     1        CL1     - 376 A        SER      24       HG1           1.8714
 5182 SESU     SESU     1        CL1     - 376 A        SER      24       HG1           2.3264
 5182 SESU     SESU     1        CL1     - 376 A        SER      24       HG1           2.2941
 5182 SESU     SESU     1        CL1     - 376 A        SER      24       HG1           2.1258
 5182 SESU     SESU     1        CL1     - 376 A        SER      24       HG1           1.8036
 5182 SESU     SESU     1        CL1     - 376 A        SER      24       HG1           2.6976
 5182 SESU     SESU     1        CL1     - 376 A        SER      24       HG1           2.4471
 5182 SESU     SESU     1        CL1     - 376 A        SER      24       HG1           2.5182
 5182 SESU     SESU     1        CL1     - 376 A        SER      24       HG1           1.8995
 5182 SESU     SESU     1        CL1     - 376 A        SER      24       HG1           1.9113
 5182 SESU     SESU     1        CL1     - 376 A        SER      24       HG1           2.1188
 5182 SESU     SESU     1        CL1     - 376 A        SER      24       HG1           1.8093
 5182 SESU     SESU     1        CL1     - 376 A        SER      24       HG1           2.3171
 5182 SESU     SESU     1        CL1     - 376 A        SER      24       HG1           2.5728
 5182 SESU     SESU     1        CL1     - 376 A        SER      24       HG1           2.0063
 5182 SESU     SESU     1        CL1     - 376 A        SER      24       HG1           2.0287
 5182 SESU     SESU     1        CL1     - 376 A        SER      24       HG1           2.1710
 5182 SESU     SESU     1        CL1     - 376 A        SER      24       HG1           2.1306
 5182 SESU     SESU     1        CL1     - 376 A        SER      24       HG1           1.7307
 5182 SESU     SESU     1        CL1     - 376 A        SER      24       HG1           2.5536
 5182 SESU     SESU     1        CL1     - 376 A        SER      24       HG1           2.2827
 5182 SESU     SESU     1        CL1     - 376 A        SER      24       HG1           2.1738
 5182 SESU     SESU     1        CL1     - 376 A        SER      24       HG1           1.8937
 5182 SESU     SESU     1        CL1     - 376 A        SER      24       HG1           1.8587
 5182 SESU     SESU     1        CL1     - 376 A        SER      24       HG1           2.2470
 5182 SESU     SESU     1        CL1     - 376 A        SER      24       HG1           2.0408
 5182 SESU     SESU     1        CL1     - 376 A        SER      24       HG1           1.7238
 5182 SESU     SESU     1        CL1     - 376 A        SER      24       HG1           2.1456
 5182 SESU     SESU     1        CL1     - 376 A        SER      24       HG1           2.0479
 5182 SESU     SESU     1        CL1     - 376 A        SER      24       HG1           1.9703
 5182 SESU     SESU     1        CL1     - 376 A        SER      24       HG1           2.4832
 5182 SESU     SESU     1        CL1     - 376 A        SER      24       HG1           2.1730
 5182 SESU     SESU     1        CL1     - 376 A        SER      24       HG1           1.9594
 5182 SESU     SESU     1        CL1     - 376 A        SER      24       HG1           2.7309
 5182 SESU     SESU     1        CL1     - 376 A        SER      24       HG1           2.7228
 5182 SESU     SESU     1        CL1     - 376 A        SER      24       HG1           2.5628
 5182 SESU     SESU     1        CL1     - 376 A        SER      24       HG1           2.0346
 5182 SESU     SESU     1        CL1     - 376 A        SER      24       HG1           2.2045
 5182 SESU     SESU     1        CL1     - 376 A        SER      24       HG1           1.9368
 5182 SESU     SESU     1        CL1     - 376 A        SER      24       HG1           1.9889
 5182 SESU     SESU     1        CL1     - 376 A        SER      24       HG1           2.2121
 5182 SESU     SESU     1        CL1     - 376 A        SER      24       HG1           2.0015
 5182 SESU     SESU     1        CL1     - 376 A        SER      24       HG1           1.8453
 5182 SESU     SESU     1        CL1     - 376 A        SER      24       HG1           2.3264
 5182 SESU     SESU     1        CL1     - 376 A        SER      24       HG1           2.2134
 5182 SESU     SESU     1        CL1     - 376 A        SER      24       HG1           1.9523
 5182 SESU     SESU     1        CL1     - 376 A        SER      24       HG1           1.8620
 5182 SESU     SESU     1        CL1     - 376 A        SER      24       HG1           1.8802
 5182 SESU     SESU     1        CL1     - 376 A        SER      24       HG1           2.2275
 5182 SESU     SESU     1        CL1     - 376 A        SER      24       HG1           2.1683
 5182 SESU     SESU     1        CL1     - 376 A        SER      24       HG1           2.6279
 5182 SESU     SESU     1        CL1     - 376 A        SER      24       HG1           1.9058
 5182 SESU     SESU     1        CL1     - 376 A        SER      24       HG1           2.1478
 5182 SESU     SESU     1        CL1     - 376 A        SER      24       HG1           1.9563
 5182 SESU     SESU     1        CL1     - 376 A        SER      24       HG1           2.0650
 5182 SESU     SESU     1        CL1     - 376 A        SER      24       HG1           1.7820
 5182 SESU     SESU     1        CL1     - 376 A        SER      24       HG1           2.6398
 5182 SESU     SESU     1        CL1     - 376 A        SER      24       HG1           1.6010
 5182 SESU     SESU     1        CL1     - 376 A        SER      24       HG1           1.8659
 5182 SESU     SESU     1        CL1     - 376 A        SER      24       HG1           2.3069
 5182 SESU     SESU     1        CL1     - 376 A        SER      24       HG1           2.3738
 5182 SESU     SESU     1        CL1     - 376 A        SER      24       HG1           2.1375
 5182 SESU     SESU     1        CL1     - 376 A        SER      24       HG1           1.8196
 5182 SESU     SESU     1        CL1     - 376 A        SER      24       HG1           1.8974
 5182 SESU     SESU     1        CL1     - 376 A        SER      24       HG1           1.9633
 5182 SESU     SESU     1        CL1     - 376 A        SER      24       HG1           2.4222
 5182 SESU     SESU     1        CL1     - 376 A        SER      24       HG1           2.4594
 5182 SESU     SESU     1        CL1     - 376 A        SER      24       HG1           1.8491
 5182 SESU     SESU     1        CL1     - 376 A        SER      24       HG1           2.7142
 5182 SESU     SESU     1        CL1     - 376 A        SER      24       HG1           1.8417
 5182 SESU     SESU     1        CL1     - 376 A        SER      24       HG1           2.0232
 5182 SESU     SESU     1        CL1     - 376 A        SER      24       HG1           1.9442
 5182 SESU     SESU     1        CL1     - 376 A        SER      24       HG1           2.8864
 5182 SESU     SESU     1        CL1     - 376 A        SER      24       HG1           2.6078
 5182 SESU     SESU     1        CL1     - 376 A        SER      24       HG1           2.5333
 5182 SESU     SESU     1        CL1     - 376 A        SER      24       HG1           2.8287
 5182 SESU     SESU     1        CL1     - 376 A        SER      24       HG1           2.1312
 5182 SESU     SESU     1        CL1     - 376 A        SER      24       HG1           2.9028
 5182 SESU     SESU     1        CL1     - 376 A        SER      24       HG1           2.0247
 5182 SESU     SESU     1        CL1     - 376 A        SER      24       HG1           2.6034
 5182 SESU     SESU     1        CL1     - 376 A        SER      24       HG1           1.9118
 5182 SESU     SESU     1        CL1     - 376 A        SER      24       HG1           2.3011
 5182 SESU     SESU     1        CL1     - 376 A        SER      24       HG1           2.2377
 5182 SESU     SESU     1        CL1     - 376 A        SER      24       HG1           2.0549
 5182 SESU     SESU     1        CL1     - 376 A        SER      24       HG1           2.2062
 5182 SESU     SESU     1        CL1     - 376 A        SER      24       HG1           1.8787
 5182 SESU     SESU     1        CL1     - 376 A        SER      24       HG1           1.9353
 5182 SESU     SESU     1        CL1     - 376 A        SER      24       HG1           2.2745
 5182 SESU     SESU     1        CL1     - 376 A        SER      24       HG1           2.5976
 5182 SESU     SESU     1        CL1     - 376 A        SER      24       HG1           2.2347
 5182 SESU     SESU     1        CL1     - 376 A        SER      24       HG1           2.0523
 5182 SESU     SESU     1        CL1     - 376 A        SER      24       HG1           1.9800
 5182 SESU     SESU     1        CL1     - 376 A        SER      24       HG1           2.6959
 5182 SESU     SESU     1        CL1     - 376 A        SER      24       HG1           2.0550
 5182 SESU     SESU     1        CL1     - 376 A        SER      24       HG1           1.9913
 5182 SESU     SESU     1        CL1     - 376 A        SER      24       HG1           2.2582
 5182 SESU     SESU     1        CL1     - 376 A        SER      24       HG1           1.7594
 5182 SESU     SESU     1        CL1     - 376 A        SER      24       HG1           2.3002
 5182 SESU     SESU     1        CL1     - 376 A        SER      24       HG1           2.1866
 5182 SESU     SESU     1        CL1     - 376 A        SER      24       HG1           2.8508
 5182 SESU     SESU     1        CL1     - 376 A        SER      24       HG1           1.9347
 5182 SESU     SESU     1        CL1     - 376 A        SER      24       HG1           2.5920
 5182 SESU     SESU     1        CL1     - 376 A        SER      24       HG1           1.8067
 5182 SESU     SESU     1        CL1     - 376 A        SER      24       HG1           2.4071
 5182 SESU     SESU     1        CL1     - 376 A        SER      24       HG1           1.8775
 5182 SESU     SESU     1        CL1     - 376 A        SER      24       HG1           2.2542
 5182 SESU     SESU     1        CL1     - 376 A        SER      24       HG1           2.0372
 5182 SESU     SESU     1        CL1     - 376 A        SER      24       HG1           2.6505
 5182 SESU     SESU     1        CL1     - 376 A        SER      24       HG1           2.2638
 5182 SESU     SESU     1        CL1     - 376 A        SER      24       HG1           2.5912
 5182 SESU     SESU     1        CL1     - 376 A        SER      24       HG1           2.8504
 5182 SESU     SESU     1        CL1     - 376 A        SER      24       HG1           2.6054
 5182 SESU     SESU     1        CL1     - 376 A        SER      24       HG1           2.3485
 5182 SESU     SESU     1        CL1     - 376 A        SER      24       HG1           2.8229
 5182 SESU     SESU     1        CL1     - 376 A        SER      24       HG1           2.6474
 5182 SESU     SESU     1        CL1     - 376 A        SER      24       HG1           2.5237
 5182 SESU     SESU     1        CL1     - 376 A        SER      24       HG1           2.8120
 5182 SESU     SESU     1        CL1     - 376 A        SER      24       HG1           2.0672
 5182 SESU     SESU     1        CL1     - 376 A        SER      24       HG1           2.7071
 5182 SESU     SESU     1        CL1     - 376 A        SER      24       HG1           2.8099
 5182 SESU     SESU     1        CL1     - 376 A        SER      24       HG1           2.4038
 5182 SESU     SESU     1        CL1     - 376 A        SER      24       HG1           2.3176
 5182 SESU     SESU     1        CL1     - 376 A        SER      24       HG1           2.2966
 5182 SESU     SESU     1        CL1     - 376 A        SER      24       HG1           2.6417
 5182 SESU     SESU     1        CL1     - 376 A        SER      24       HG1           1.9366
 5182 SESU     SESU     1        CL1     - 376 A        SER      24       HG1           2.7643
 5182 SESU     SESU     1        CL1     - 376 A        SER      24       HG1           2.2775
 5182 SESU     SESU     1        CL1     - 376 A        SER      24       HG1           2.7054
 5182 SESU     SESU     1        CL1     - 376 A        SER      24       HG1           1.9242
 5182 SESU     SESU     1        CL1     - 376 A        SER      24       HG1           2.8690
 5182 SESU     SESU     1        CL1     - 376 A        SER      24       HG1           2.7135
 5182 SESU     SESU     1        CL1     - 376 A        SER      24       HG1           2.9289
 5182 SESU     SESU     1        CL1     - 376 A        SER      24       HG1           2.4294
 5182 SESU     SESU     1        CL1     - 376 A        SER      24       HG1           2.4593
 5182 SESU     SESU     1        CL1     - 376 A        SER      24       HG1           2.2278
 5182 SESU     SESU     1        CL1     - 376 A        SER      24       HG1           2.2848
 5182 SESU     SESU     1        CL1     - 376 A        SER      24       HG1           2.9344
 5182 SESU     SESU     1        CL1     - 376 A        SER      24       HG1           1.8557
 5182 SESU     SESU     1        CL1     - 376 A        SER      24       HG1           1.7794
 5182 SESU     SESU     1        CL1     - 376 A        SER      24       HG1           1.8389
 5182 SESU     SESU     1        CL1     - 376 A        SER      24       HG1           1.5969
 5182 SESU     SESU     1        CL1     - 376 A        SER      24       HG1           2.8745
 5182 SESU     SESU     1        CL1     - 376 A        SER      24       HG1           1.7953
 5182 SESU     SESU     1        CL1     - 376 A        SER      24       HG1           2.8944
 5182 SESU     SESU     1        CL1     - 376 A        SER      24       HG1           2.5436
 5182 SESU     SESU     1        CL1     - 376 A        SER      24       HG1           2.9921
 5182 SESU     SESU     1        CL1     - 376 A        SER      24       HG1           2.9640
 5182 SESU     SESU     1        CL1     - 376 A        SER      24       HG1           2.8458
 5182 SESU     SESU     1        CL1     - 376 A        SER      24       HG1           1.9752
 5182 SESU     SESU     1        CL1     - 376 A        SER      24       HG1           2.6628
 5182 SESU     SESU     1        CL1     - 376 A        SER      24       HG1           2.9776
 5182 SESU     SESU     1        CL1     - 376 A        SER      24       HG1           2.8389
 5182 SESU     SESU     1        CL1     - 376 A        SER      24       HG1           2.9032
 5182 SESU     SESU     1        CL1     - 376 A        SER      24       HG1           2.0210
 5182 SESU     SESU     1        CL1     - 376 A        SER      24       HG1           2.2622
 5182 SESU     SESU     1        CL1     - 376 A        SER      24       HG1           2.9848
 5182 SESU     SESU     1        CL1     - 376 A        SER      24       HG1           2.8283
 5182 SESU     SESU     1        CL1     - 376 A        SER      24       HG1           1.8705
 5182 SESU     SESU     1        CL1     - 376 A        SER      24       HG1           2.7926
 5182 SESU     SESU     1        CL1     - 376 A        SER      24       HG1           1.8539
 5182 SESU     SESU     1        CL1     - 376 A        SER      24       HG1           2.0139
 5182 SESU     SESU     1        CL1     - 376 A        SER      24       HG1           2.1317
 5182 SESU     SESU     1        CL1     - 376 A        SER      24       HG1           2.1246
 5182 SESU     SESU     1        CL1     - 376 A        SER      24       HG1           2.2248
 5182 SESU     SESU     1        CL1     - 376 A        SER      24       HG1           2.1049
 5182 SESU     SESU     1        CL1     - 376 A        SER      24       HG1           1.8014
 5182 SESU     SESU     1        CL1     - 376 A        SER      24       HG1           2.5629
 5182 SESU     SESU     1        CL1     - 376 A        SER      24       HG1           1.9486
 5182 SESU     SESU     1        CL1     - 376 A        SER      24       HG1           1.9488
 5182 SESU     SESU     1        CL1     - 376 A        SER      24       HG1           2.2019
 5182 SESU     SESU     1        CL1     - 376 A        SER      24       HG1           1.8613
 5182 SESU     SESU     1        CL1     - 376 A        SER      24       HG1           2.2934
 5182 SESU     SESU     1        CL1     - 376 A        SER      24       HG1           2.8900
 5182 SESU     SESU     1        CL1     - 376 A        SER      24       HG1           1.9527
 5182 SESU     SESU     1        CL1     - 376 A        SER      24       HG1           1.8290
 5182 SESU     SESU     1        CL1     - 376 A        SER      24       HG1           1.9637
 5182 SESU     SESU     1        CL1     - 376 A        SER      24       HG1           2.2219
 5182 SESU     SESU     1        CL1     - 376 A        SER      24       HG1           1.7823
 5182 SESU     SESU     1        CL1     - 376 A        SER      24       HG1           2.2493
 5182 SESU     SESU     1        CL1     - 376 A        SER      24       HG1           1.7024
 5182 SESU     SESU     1        CL1     - 376 A        SER      24       HG1           2.0526
 5182 SESU     SESU     1        CL1     - 376 A        SER      24       HG1           2.1942
 5182 SESU     SESU     1        CL1     - 376 A        SER      24       HG1           1.7344
 5182 SESU     SESU     1        CL1     - 376 A        SER      24       HG1           1.9289
 5182 SESU     SESU     1        CL1     - 376 A        SER      24       HG1           1.8985
 5182 SESU     SESU     1        CL1     - 376 A        SER      24       HG1           2.0715
 5182 SESU     SESU     1        CL1     - 376 A        SER      24       HG1           1.9337
 5182 SESU     SESU     1        CL1     - 376 A        SER      24       HG1           2.0688
 5182 SESU     SESU     1        CL1     - 376 A        SER      24       HG1           2.1510
 5182 SESU     SESU     1        CL1     - 376 A        SER      24       HG1           2.9591
 5182 SESU     SESU     1        CL1     - 376 A        SER      24       HG1           2.5940
 5182 SESU     SESU     1        CL1     - 376 A        SER      24       HG1           2.1644
 5182 SESU     SESU     1        CL1     - 376 A        SER      24       HG1           1.8437
 5182 SESU     SESU     1        CL1     - 376 A        SER      24       HG1           2.0347
 5182 SESU     SESU     1        CL1     - 376 A        SER      24       HG1           2.2165
 5182 SESU     SESU     1        CL1     - 376 A        SER      24       HG1           2.1445
 5182 SESU     SESU     1        CL1     - 376 A        SER      24       HG1           1.9816
 5182 SESU     SESU     1        CL1     - 376 A        SER      24       HG1           1.7752
 5182 SESU     SESU     1        CL1     - 376 A        SER      24       HG1           1.7494
 5182 SESU     SESU     1        CL1     - 376 A        SER      24       HG1           1.9391
 5182 SESU     SESU     1        CL1     - 376 A        SER      24       HG1           1.9385
 5182 SESU     SESU     1        CL1     - 376 A        SER      24       HG1           1.9437
 5182 SESU     SESU     1        CL1     - 376 A        SER      24       HG1           2.9854
 5182 SESU     SESU     1        CL1     - 376 A        SER      24       HG1           2.0846
 5182 SESU     SESU     1        CL1     - 376 A        SER      24       HG1           1.8975
 5182 SESU     SESU     1        CL1     - 376 A        SER      24       HG1           2.8531
 5182 SESU     SESU     1        CL1     - 376 A        SER      24       HG1           1.7707
 5182 SESU     SESU     1        CL1     - 376 A        SER      24       HG1           2.5551
 5182 SESU     SESU     1        CL1     - 376 A        SER      24       HG1           1.9903
 5182 SESU     SESU     1        CL1     - 376 A        SER      24       HG1           2.0764
 5182 SESU     SESU     1        CL1     - 376 A        SER      24       HG1           1.9786
 5182 SESU     SESU     1        CL1     - 376 A        SER      24       HG1           1.7130
 5182 SESU     SESU     1        CL1     - 376 A        SER      24       HG1           2.0617
 5182 SESU     SESU     1        CL1     - 376 A        SER      24       HG1           1.9489
 5182 SESU     SESU     1        CL1     - 376 A        SER      24       HG1           2.0465
 5182 SESU     SESU     1        CL1     - 376 A        SER      24       HG1           1.8867
 5182 SESU     SESU     1        CL1     - 376 A        SER      24       HG1           2.3889
 5182 SESU     SESU     1        CL1     - 376 A        SER      24       HG1           1.8198
 5182 SESU     SESU     1        CL1     - 376 A        SER      24       HG1           1.9964
 5182 SESU     SESU     1        CL1     - 376 A        SER      24       HG1           2.0941
 5182 SESU     SESU     1        CL1     - 376 A        SER      24       HG1           1.9122
 5182 SESU     SESU     1        CL1     - 376 A        SER      24       HG1           2.1932
 5182 SESU     SESU     1        CL1     - 376 A        SER      24       HG1           1.7014
 5182 SESU     SESU     1        CL1     - 376 A        SER      24       HG1           2.0064
 5182 SESU     SESU     1        CL1     - 376 A        SER      24       HG1           2.1357
 5182 SESU     SESU     1        CL1     - 376 A        SER      24       HG1           1.9334
 5182 SESU     SESU     1        CL1     - 376 A        SER      24       HG1           1.7072
 5182 SESU     SESU     1        CL1     - 376 A        SER      24       HG1           2.4862
 5182 SESU     SESU     1        CL1     - 376 A        SER      24       HG1           2.0693
 5182 SESU     SESU     1        CL1     - 376 A        SER      24       HG1           1.9863
 5182 SESU     SESU     1        CL1     - 376 A        SER      24       HG1           2.5259
 5182 SESU     SESU     1        CL1     - 376 A        SER      24       HG1           2.1162
 5182 SESU     SESU     1        CL1     - 376 A        SER      24       HG1           2.0815
 5182 SESU     SESU     1        CL1     - 376 A        SER      24       HG1           2.3720
 5182 SESU     SESU     1        CL1     - 376 A        SER      24       HG1           2.4694
 5182 SESU     SESU     1        CL1     - 376 A        SER      24       HG1           2.2441
 5182 SESU     SESU     1        CL1     - 376 A        SER      24       HG1           1.9092
 5182 SESU     SESU     1        CL1     - 376 A        SER      24       HG1           2.6527
 5182 SESU     SESU     1        CL1     - 376 A        SER      24       HG1           1.9422
 5182 SESU     SESU     1        CL1     - 376 A        SER      24       HG1           1.9348
 5182 SESU     SESU     1        CL1     - 376 A        SER      24       HG1           2.4111
 5182 SESU     SESU     1        CL1     - 376 A        SER      24       HG1           2.3748
 5182 SESU     SESU     1        CL1     - 376 A        SER      24       HG1           2.4323
 5182 SESU     SESU     1        CL1     - 376 A        SER      24       HG1           2.0184
 5182 SESU     SESU     1        CL1     - 376 A        SER      24       HG1           1.8905
 5182 SESU     SESU     1        CL1     - 376 A        SER      24       HG1           1.6888
 5182 SESU     SESU     1        CL1     - 376 A        SER      24       HG1           2.0090
 5182 SESU     SESU     1        CL1     - 376 A        SER      24       HG1           1.8566
 5182 SESU     SESU     1        CL1     - 376 A        SER      24       HG1           2.3487
 5182 SESU     SESU     1        CL1     - 376 A        SER      24       HG1           2.1238
 5182 SESU     SESU     1        CL1     - 376 A        SER      24       HG1           1.9639
 5182 SESU     SESU     1        CL1     - 376 A        SER      24       HG1           1.7466
 5182 SESU     SESU     1        CL1     - 376 A        SER      24       HG1           1.9648
 5182 SESU     SESU     1        CL1     - 376 A        SER      24       HG1           2.5585
 5182 SESU     SESU     1        CL1     - 376 A        SER      24       HG1           2.8049
 5182 SESU     SESU     1        CL1     - 376 A        SER      24       HG1           1.6275
 5182 SESU     SESU     1        CL1     - 376 A        SER      24       HG1           2.4778
 5182 SESU     SESU     1        CL1     - 376 A        SER      24       HG1           2.1143
 5182 SESU     SESU     1        CL1     - 376 A        SER      24       HG1           1.8726
 5182 SESU     SESU     1        CL1     - 376 A        SER      24       HG1           1.6611
 5182 SESU     SESU     1        CL1     - 376 A        SER      24       HG1           2.0501
 5182 SESU     SESU     1        CL1     - 376 A        SER      24       HG1           1.8761
 5182 SESU     SESU     1        CL1     - 376 A        SER      24       HG1           1.9244
 5182 SESU     SESU     1        CL1     - 376 A        SER      24       HG1           1.9079
 5182 SESU     SESU     1        CL1     - 376 A        SER      24       HG1           1.8977
 5182 SESU     SESU     1        CL1     - 376 A        SER      24       HG1           2.3228
 5182 SESU     SESU     1        CL1     - 376 A        SER      24       HG1           1.8460
 5182 SESU     SESU     1        CL1     - 376 A        SER      24       HG1           2.0005
 5182 SESU     SESU     1        CL1     - 376 A        SER      24       HG1           1.8980
 5182 SESU     SESU     1        CL1     - 376 A        SER      24       HG1           2.1097
 5182 SESU     SESU     1        CL1     - 376 A        SER      24       HG1           2.2305
 5182 SESU     SESU     1        CL1     - 376 A        SER      24       HG1           2.2360
 5182 SESU     SESU     1        CL1     - 376 A        SER      24       HG1           2.0194
 5182 SESU     SESU     1        CL1     - 376 A        SER      24       HG1           2.8742
 5182 SESU     SESU     1        CL1     - 376 A        SER      24       HG1           1.7915
 5182 SESU     SESU     1        CL1     - 376 A        SER      24       HG1           1.7478
 5182 SESU     SESU     1        CL1     - 376 A        SER      24       HG1           1.9204
 5182 SESU     SESU     1        CL1     - 376 A        SER      24       HG1           2.1555
 5182 SESU     SESU     1        CL1     - 376 A        SER      24       HG1           2.2361
 5182 SESU     SESU     1        CL1     - 376 A        SER      24       HG1           1.9984
 5182 SESU     SESU     1        CL1     - 376 A        SER      24       HG1           1.6623
 5182 SESU     SESU     1        CL1     - 376 A        SER      24       HG1           2.3522
 5182 SESU     SESU     1        CL1     - 376 A        SER      24       HG1           2.0729
 5182 SESU     SESU     1        CL1     - 376 A        SER      24       HG1           1.8458
 5182 SESU     SESU     1        CL1     - 376 A        SER      24       HG1           1.9438
 5182 SESU     SESU     1        CL1     - 376 A        SER      24       HG1           1.8769
 5182 SESU     SESU     1        CL1     - 376 A        SER      24       HG1           1.8766
 5182 SESU     SESU     1        CL1     - 376 A        SER      24       HG1           2.3845
 5182 SESU     SESU     1        CL1     - 376 A        SER      24       HG1           2.4264
 5182 SESU     SESU     1        CL1     - 376 A        SER      24       HG1           2.0548
 5182 SESU     SESU     1        CL1     - 376 A        SER      24       HG1           1.9015
 5182 SESU     SESU     1        CL1     - 376 A        SER      24       HG1           2.0178
 5182 SESU     SESU     1        CL1     - 376 A        SER      24       HG1           1.8738
 5182 SESU     SESU     1        CL1     - 376 A        SER      24       HG1           2.5745
 5182 SESU     SESU     1        CL1     - 376 A        SER      24       HG1           2.1851
 5182 SESU     SESU     1        CL1     - 376 A        SER      24       HG1           2.0705
 5182 SESU     SESU     1        CL1     - 376 A        SER      24       HG1           2.1165
 5182 SESU     SESU     1        CL1     - 376 A        SER      24       HG1           2.7246
 5182 SESU     SESU     1        CL1     - 376 A        SER      24       HG1           2.5839
 5182 SESU     SESU     1        CL1     - 376 A        SER      24       HG1           1.8655
 5182 SESU     SESU     1        CL1     - 376 A        SER      24       HG1           2.0055
 5182 SESU     SESU     1        CL1     - 376 A        SER      24       HG1           2.8481
 5182 SESU     SESU     1        CL1     - 376 A        SER      24       HG1           2.5721
 5182 SESU     SESU     1        CL1     - 376 A        SER      24       HG1           1.7951
 5182 SESU     SESU     1        CL1     - 376 A        SER      24       HG1           2.5200
 5182 SESU     SESU     1        CL1     - 376 A        SER      24       HG1           2.2785
 5182 SESU     SESU     1        CL1     - 376 A        SER      24       HG1           1.9020
 5182 SESU     SESU     1        CL1     - 376 A        SER      24       HG1           2.5891
 5182 SESU     SESU     1        CL1     - 376 A        SER      24       HG1           1.8689
 5182 SESU     SESU     1        CL1     - 376 A        SER      24       HG1           2.2217
 5182 SESU     SESU     1        CL1     - 376 A        SER      24       HG1           2.2214
 5182 SESU     SESU     1        CL1     - 376 A        SER      24       HG1           2.0297
 5182 SESU     SESU     1        CL1     - 376 A        SER      24       HG1           1.9282
 5182 SESU     SESU     1        CL1     - 376 A        SER      24       HG1           2.0679
 5182 SESU     SESU     1        CL1     - 376 A        SER      24       HG1           2.0500
 5182 SESU     SESU     1        CL1     - 376 A        SER      24       HG1           1.9203
 5182 SESU     SESU     1        CL1     - 376 A        SER      24       HG1           2.0347
 5182 SESU     SESU     1        CL1     - 376 A        SER      24       HG1           1.8708
 5182 SESU     SESU     1        CL1     - 376 A        SER      24       HG1           2.0201
 5182 SESU     SESU     1        CL1     - 376 A        SER      24       HG1           2.4368
 5182 SESU     SESU     1        CL1     - 376 A        SER      24       HG1           1.8718
 5182 SESU     SESU     1        CL1     - 376 A        SER      24       HG1           2.2429
 5182 SESU     SESU     1        CL1     - 376 A        SER      24       HG1           2.0597
 5182 SESU     SESU     1        CL1     - 376 A        SER      24       HG1           2.5874
 5182 SESU     SESU     1        CL1     - 376 A        SER      24       HG1           2.3293
 5182 SESU     SESU     1        CL1     - 376 A        SER      24       HG1           2.0975
 5182 SESU     SESU     1        CL1     - 376 A        SER      24       HG1           2.3928
 5182 SESU     SESU     1        CL1     - 376 A        SER      24       HG1           2.2472
 5182 SESU     SESU     1        CL1     - 376 A        SER      24       HG1           2.5927
 5182 SESU     SESU     1        CL1     - 376 A        SER      24       HG1           1.8747
 5182 SESU     SESU     1        CL1     - 376 A        SER      24       HG1           1.9516
 5182 SESU     SESU     1        CL1     - 376 A        SER      24       HG1           1.8138
 5182 SESU     SESU     1        CL1     - 376 A        SER      24       HG1           2.7885
 5182 SESU     SESU     1        CL1     - 376 A        SER      24       HG1           2.1475
 5182 SESU     SESU     1        CL1     - 376 A        SER      24       HG1           2.5364
 5182 SESU     SESU     1        CL1     - 376 A        SER      24       HG1           2.2034
 5182 SESU     SESU     1        CL1     - 376 A        SER      24       HG1           1.9062
 5182 SESU     SESU     1        CL1     - 376 A        SER      24       HG1           2.1642
 5182 SESU     SESU     1        CL1     - 376 A        SER      24       HG1           2.1588
 5182 SESU     SESU     1        CL1     - 376 A        SER      24       HG1           2.3779
 5182 SESU     SESU     1        CL1     - 376 A        SER      24       HG1           2.2344
 5182 SESU     SESU     1        CL1     - 376 A        SER      24       HG1           1.9475
 5182 SESU     SESU     1        CL1     - 376 A        SER      24       HG1           1.8559
 5182 SESU     SESU     1        CL1     - 376 A        SER      24       HG1           1.9738
 5182 SESU     SESU     1        CL1     - 376 A        SER      24       HG1           2.4023
 5182 SESU     SESU     1        CL1     - 376 A        SER      24       HG1           2.9420
 5182 SESU     SESU     1        CL1     - 376 A        SER      24       HG1           1.9965
 5182 SESU     SESU     1        CL1     - 376 A        SER      24       HG1           1.8147
 5182 SESU     SESU     1        CL1     - 376 A        SER      24       HG1           1.8200
 5182 SESU     SESU     1        CL1     - 376 A        SER      24       HG1           1.8971
 5182 SESU     SESU     1        CL1     - 376 A        SER      24       HG1           2.0863
 5182 SESU     SESU     1        CL1     - 376 A        SER      24       HG1           1.9801
 5182 SESU     SESU     1        CL1     - 376 A        SER      24       HG1           2.0608
 5182 SESU     SESU     1        CL1     - 376 A        SER      24       HG1           2.3125
 5182 SESU     SESU     1        CL1     - 376 A        SER      24       HG1           2.7792
 5182 SESU     SESU     1        CL1     - 376 A        SER      24       HG1           2.5568
 5182 SESU     SESU     1        CL1     - 376 A        SER      24       HG1           2.2733
 5182 SESU     SESU     1        CL1     - 376 A        SER      24       HG1           2.2149
 5182 SESU     SESU     1        CL1     - 376 A        SER      24       HG1           1.9944
 5182 SESU     SESU     1        CL1     - 376 A        SER      24       HG1           2.0129
 5182 SESU     SESU     1        CL1     - 376 A        SER      24       HG1           1.9767
 5182 SESU     SESU     1        CL1     - 376 A        SER      24       HG1           1.7375
 5182 SESU     SESU     1        CL1     - 376 A        SER      24       HG1           2.1323
 5182 SESU     SESU     1        CL1     - 376 A        SER      24       HG1           2.3396
 5182 SESU     SESU     1        CL1     - 376 A        SER      24       HG1           2.1508
 5182 SESU     SESU     1        CL1     - 376 A        SER      24       HG1           2.0393
 5182 SESU     SESU     1        CL1     - 376 A        SER      24       HG1           2.1992
 5182 SESU     SESU     1        CL1     - 376 A        SER      24       HG1           2.5161
 5182 SESU     SESU     1        CL1     - 376 A        SER      24       HG1           1.7145
 5182 SESU     SESU     1        CL1     - 376 A        SER      24       HG1           1.9199
 5182 SESU     SESU     1        CL1     - 376 A        SER      24       HG1           1.9496
 5182 SESU     SESU     1        CL1     - 376 A        SER      24       HG1           2.5561
 5182 SESU     SESU     1        CL1     - 376 A        SER      24       HG1           2.1807
 5182 SESU     SESU     1        CL1     - 376 A        SER      24       HG1           2.1515
 5182 SESU     SESU     1        CL1     - 376 A        SER      24       HG1           1.9647
 5182 SESU     SESU     1        CL1     - 376 A        SER      24       HG1           2.1755
 5182 SESU     SESU     1        CL1     - 376 A        SER      24       HG1           1.8782
 5182 SESU     SESU     1        CL1     - 376 A        SER      24       HG1           2.4501
 5182 SESU     SESU     1        CL1     - 376 A        SER      24       HG1           2.6454
 5182 SESU     SESU     1        CL1     - 376 A        SER      24       HG1           1.8799
 5182 SESU     SESU     1        CL1     - 376 A        SER      24       HG1           2.1092
 5182 SESU     SESU     1        CL1     - 376 A        SER      24       HG1           2.1022
 5182 SESU     SESU     1        CL1     - 376 A        SER      24       HG1           2.8589
 5182 SESU     SESU     1        CL1     - 376 A        SER      24       HG1           2.0377
 5182 SESU     SESU     1        CL1     - 376 A        SER      24       HG1           1.9639
 5182 SESU     SESU     1        CL1     - 376 A        SER      24       HG1           2.1407
 5182 SESU     SESU     1        CL1     - 376 A        SER      24       HG1           1.9572
 5182 SESU     SESU     1        CL1     - 376 A        SER      24       HG1           2.2526
 5182 SESU     SESU     1        CL1     - 376 A        SER      24       HG1           1.7027
 5182 SESU     SESU     1        CL1     - 376 A        SER      24       HG1           2.1969
 5182 SESU     SESU     1        CL1     - 376 A        SER      24       HG1           1.9511
 5182 SESU     SESU     1        CL1     - 376 A        SER      24       HG1           1.9340
 5182 SESU     SESU     1        CL1     - 376 A        SER      24       HG1           2.0043
 5182 SESU     SESU     1        CL1     - 376 A        SER      24       HG1           2.1851
 5182 SESU     SESU     1        CL1     - 376 A        SER      24       HG1           1.9875
 5182 SESU     SESU     1        CL1     - 376 A        SER      24       HG1           2.2491
 5182 SESU     SESU     1        CL1     - 376 A        SER      24       HG1           1.8018
 5182 SESU     SESU     1        CL1     - 376 A        SER      24       HG1           2.1183
 5182 SESU     SESU     1        CL1     - 376 A        SER      24       HG1           1.6489
 5182 SESU     SESU     1        CL1     - 376 A        SER      24       HG1           1.6688
 5182 SESU     SESU     1        CL1     - 376 A        SER      24       HG1           1.9209
 5182 SESU     SESU     1        CL1     - 376 A        SER      24       HG1           2.4274
 5182 SESU     SESU     1        CL1     - 376 A        SER      24       HG1           1.9294
 5182 SESU     SESU     1        CL1     - 376 A        SER      24       HG1           1.8338
 5182 SESU     SESU     1        CL1     - 376 A        SER      24       HG1           1.8564
 5182 SESU     SESU     1        CL1     - 376 A        SER      24       HG1           1.8254
 5182 SESU     SESU     1        CL1     - 376 A        SER      24       HG1           1.9245
 5182 SESU     SESU     1        CL1     - 376 A        SER      24       HG1           2.0425
 5182 SESU     SESU     1        CL1     - 376 A        SER      24       HG1           2.1595
 5182 SESU     SESU     1        CL1     - 376 A        SER      24       HG1           1.8362
 5182 SESU     SESU     1        CL1     - 376 A        SER      24       HG1           2.0518
 5182 SESU     SESU     1        CL1     - 376 A        SER      24       HG1           2.5776
 5182 SESU     SESU     1        CL1     - 376 A        SER      24       HG1           2.4894
 5182 SESU     SESU     1        CL1     - 376 A        SER      24       HG1           2.1233
 5182 SESU     SESU     1        CL1     - 376 A        SER      24       HG1           1.8030
 5182 SESU     SESU     1        CL1     - 376 A        SER      24       HG1           2.1425
 5182 SESU     SESU     1        CL1     - 376 A        SER      24       HG1           1.7695
 5182 SESU     SESU     1        CL1     - 376 A        SER      24       HG1           2.3716
 5182 SESU     SESU     1        CL1     - 376 A        SER      24       HG1           2.0168
 5182 SESU     SESU     1        CL1     - 376 A        SER      24       HG1           2.2989
 5182 SESU     SESU     1        CL1     - 376 A        SER      24       HG1           2.4303
 5182 SESU     SESU     1        CL1     - 376 A        SER      24       HG1           2.0923
 5182 SESU     SESU     1        CL1     - 376 A        SER      24       HG1           1.9920
 5182 SESU     SESU     1        CL1     - 376 A        SER      24       HG1           2.3676
 5182 SESU     SESU     1        CL1     - 376 A        SER      24       HG1           2.4353
 5182 SESU     SESU     1        CL1     - 376 A        SER      24       HG1           1.9651
 5182 SESU     SESU     1        CL1     - 376 A        SER      24       HG1           2.6024
 5182 SESU     SESU     1        CL1     - 376 A        SER      24       HG1           2.4611
 5182 SESU     SESU     1        CL1     - 376 A        SER      24       HG1           1.7284
 5182 SESU     SESU     1        CL1     - 376 A        SER      24       HG1           2.4332
 5182 SESU     SESU     1        CL1     - 376 A        SER      24       HG1           2.1710
 5182 SESU     SESU     1        CL1     - 376 A        SER      24       HG1           2.2397
 5182 SESU     SESU     1        CL1     - 376 A        SER      24       HG1           1.8346
 5182 SESU     SESU     1        CL1     - 376 A        SER      24       HG1           1.8727
 5182 SESU     SESU     1        CL1     - 376 A        SER      24       HG1           1.6915
 5182 SESU     SESU     1        CL1     - 376 A        SER      24       HG1           1.7697
 5182 SESU     SESU     1        CL1     - 376 A        SER      24       HG1           1.8275
 5182 SESU     SESU     1        CL1     - 376 A        SER      24       HG1           1.7614
 5182 SESU     SESU     1        CL1     - 376 A        SER      24       HG1           1.5889
 5182 SESU     SESU     1        CL1     - 376 A        SER      24       HG1           1.7716
 5182 SESU     SESU     1        CL1     - 376 A        SER      24       HG1           1.8602
 5182 SESU     SESU     1        CL1     - 376 A        SER      24       HG1           2.4681
 5182 SESU     SESU     1        CL1     - 376 A        SER      24       HG1           1.9116
 5182 SESU     SESU     1        CL1     - 376 A        SER      24       HG1           1.7899
 5182 SESU     SESU     1        CL1     - 376 A        SER      24       HG1           1.9734
 5182 SESU     SESU     1        CL1     - 376 A        SER      24       HG1           2.1141
 5182 SESU     SESU     1        CL1     - 376 A        SER      24       HG1           2.2288
 5182 SESU     SESU     1        CL1     - 376 A        SER      24       HG1           1.9603
 5182 SESU     SESU     1        CL1     - 376 A        SER      24       HG1           2.3845
 5182 SESU     SESU     1        CL1     - 376 A        SER      24       HG1           2.3727
 5182 SESU     SESU     1        CL1     - 376 A        SER      24       HG1           1.7764
 5182 SESU     SESU     1        CL1     - 376 A        SER      24       HG1           1.8792
 5182 SESU     SESU     1        CL1     - 376 A        SER      24       HG1           2.0975
 5182 SESU     SESU     1        CL1     - 376 A        SER      24       HG1           2.1199
 5182 SESU     SESU     1        CL1     - 376 A        SER      24       HG1           2.4443
 5182 SESU     SESU     1        CL1     - 376 A        SER      24       HG1           2.2638
 5182 SESU     SESU     1        CL1     - 376 A        SER      24       HG1           2.1018
 5182 SESU     SESU     1        CL1     - 376 A        SER      24       HG1           2.1605
 5182 SESU     SESU     1        CL1     - 376 A        SER      24       HG1           2.1765
 5182 SESU     SESU     1        CL1     - 376 A        SER      24       HG1           1.9668
 5182 SESU     SESU     1        CL1     - 376 A        SER      24       HG1           2.8045
 5182 SESU     SESU     1        CL1     - 376 A        SER      24       HG1           2.0356
 5182 SESU     SESU     1        CL1     - 376 A        SER      24       HG1           2.4149
 5182 SESU     SESU     1        CL1     - 376 A        SER      24       HG1           2.5041
 5182 SESU     SESU     1        CL1     - 376 A        SER      24       HG1           2.4451
 5182 SESU     SESU     1        CL1     - 376 A        SER      24       HG1           2.6004
 5182 SESU     SESU     1        CL1     - 376 A        SER      24       HG1           2.8428
 5182 SESU     SESU     1        CL1     - 376 A        SER      24       HG1           2.2633
 5182 SESU     SESU     1        CL1     - 376 A        SER      24       HG1           1.8798
 5182 SESU     SESU     1        CL1     - 376 A        SER      24       HG1           2.1290
 5182 SESU     SESU     1        CL1     - 376 A        SER      24       HG1           2.7012
 5182 SESU     SESU     1        CL1     - 376 A        SER      24       HG1           1.9071
 5182 SESU     SESU     1        CL1     - 376 A        SER      24       HG1           1.9970
 5182 SESU     SESU     1        CL1     - 376 A        SER      24       HG1           1.9957
 5182 SESU     SESU     1        CL1     - 376 A        SER      24       HG1           1.9598
 5182 SESU     SESU     1        CL1     - 376 A        SER      24       HG1           2.1924
 5182 SESU     SESU     1        CL1     - 376 A        SER      24       HG1           2.3677
 5182 SESU     SESU     1        CL1     - 376 A        SER      24       HG1           2.4217
 5182 SESU     SESU     1        CL1     - 376 A        SER      24       HG1           2.4772
 5182 SESU     SESU     1        CL1     - 376 A        SER      24       HG1           2.5243
 5182 SESU     SESU     1        CL1     - 376 A        SER      24       HG1           1.8930
 5182 SESU     SESU     1        CL1     - 376 A        SER      24       HG1           2.1705
 5182 SESU     SESU     1        CL1     - 376 A        SER      24       HG1           1.7036
 5182 SESU     SESU     1        CL1     - 376 A        SER      24       HG1           2.2628
 5182 SESU     SESU     1        CL1     - 376 A        SER      24       HG1           2.1953
 5182 SESU     SESU     1        CL1     - 376 A        SER      24       HG1           2.2244
 5182 SESU     SESU     1        CL1     - 376 A        SER      24       HG1           2.4717
 5182 SESU     SESU     1        CL1     - 376 A        SER      24       HG1           2.2772
 5182 SESU     SESU     1        CL1     - 376 A        SER      24       HG1           2.1516
 5182 SESU     SESU     1        CL1     - 376 A        SER      24       HG1           2.3359
 5182 SESU     SESU     1        CL1     - 376 A        SER      24       HG1           2.9462
 5182 SESU     SESU     1        CL1     - 376 A        SER      24       HG1           2.0315
 5182 SESU     SESU     1        CL1     - 376 A        SER      24       HG1           1.9629
 5182 SESU     SESU     1        CL1     - 376 A        SER      24       HG1           1.9936
 5182 SESU     SESU     1        CL1     - 376 A        SER      24       HG1           2.4431
 5182 SESU     SESU     1        CL1     - 376 A        SER      24       HG1           2.9478
 5182 SESU     SESU     1        CL1     - 376 A        SER      24       HG1           2.7958
 5182 SESU     SESU     1        CL1     - 376 A        SER      24       HG1           2.7081
 5182 SESU     SESU     1        CL1     - 376 A        SER      24       HG1           1.9595
 5182 SESU     SESU     1        CL1     - 376 A        SER      24       HG1           2.5932
 5182 SESU     SESU     1        CL1     - 376 A        SER      24       HG1           2.3369
 5182 SESU     SESU     1        CL1     - 376 A        SER      24       HG1           2.9785
 5182 SESU     SESU     1        CL1     - 376 A        SER      24       HG1           2.9277
 5182 SESU     SESU     1        CL1     - 376 A        SER      24       HG1           2.5782
 5182 SESU     SESU     1        CL1     - 376 A        SER      24       HG1           2.3577
 5182 SESU     SESU     1        CL1     - 376 A        SER      24       HG1           2.5729
 5182 SESU     SESU     1        CL1     - 376 A        SER      24       HG1           2.7122
 5182 SESU     SESU     1        CL1     - 376 A        SER      24       HG1           2.2330
 5182 SESU     SESU     1        CL1     - 376 A        SER      24       HG1           2.5249
 5182 SESU     SESU     1        CL1     - 376 A        SER      24       HG1           2.8842
 5182 SESU     SESU     1        CL1     - 376 A        SER      24       HG1           2.6193
 5182 SESU     SESU     1        CL1     - 376 A        SER      24       HG1           2.7251
 5182 SESU     SESU     1        CL1     - 376 A        SER      24       HG1           2.8954
 5182 SESU     SESU     1        CL1     - 376 A        SER      24       HG1           2.7572
 5182 SESU     SESU     1        CL1     - 376 A        SER      24       HG1           2.2653
 5182 SESU     SESU     1        CL1     - 376 A        SER      24       HG1           2.8641
 5182 SESU     SESU     1        CL1     - 376 A        SER      24       HG1           2.4959
 5182 SESU     SESU     1        CL1     - 376 A        SER      24       HG1           2.4632
 5182 SESU     SESU     1        CL1     - 376 A        SER      24       HG1           2.9842
 5182 SESU     SESU     1        CL1     - 376 A        SER      24       HG1           2.9699
 5182 SESU     SESU     1        CL1     - 376 A        SER      24       HG1           2.9375
 5182 SESU     SESU     1        CL1     - 376 A        SER      24       HG1           2.6006
 5182 SESU     SESU     1        CL1     - 376 A        SER      24       HG1           2.8762
 5182 SESU     SESU     1        CL1     - 376 A        SER      24       HG1           2.6152
 5182 SESU     SESU     1        CL1     - 376 A        SER      24       HG1           2.8700
 5182 SESU     SESU     1        CL1     - 376 A        SER      24       HG1           2.8433
 5182 SESU     SESU     1        CL1     - 376 A        SER      24       HG1           2.1157
 5182 SESU     SESU     1        CL1     - 376 A        SER      24       HG1           2.9653
 5182 SESU     SESU     1        CL1     - 376 A        SER      24       HG1           2.1703
 5182 SESU     SESU     1        CL1     - 376 A        SER      24       HG1           2.2361
 5182 SESU     SESU     1        CL1     - 376 A        SER      24       HG1           2.0596
 5182 SESU     SESU     1        CL1     - 376 A        SER      24       HG1           2.0094
 5182 SESU     SESU     1        CL1     - 376 A        SER      24       HG1           1.9063
 5182 SESU     SESU     1        CL1     - 376 A        SER      24       HG1           2.2668
 5182 SESU     SESU     1        CL1     - 376 A        SER      24       HG1           2.9816
 5182 SESU     SESU     1        CL1     - 376 A        SER      24       HG1           1.9817
 5182 SESU     SESU     1        CL1     - 376 A        SER      24       HG1           1.7872
 5182 SESU     SESU     1        CL1     - 376 A        SER      24       HG1           1.7947
 5182 SESU     SESU     1        CL1     - 376 A        SER      24       HG1           2.0972
 5182 SESU     SESU     1        CL1     - 376 A        SER      24       HG1           2.5381
 5182 SESU     SESU     1        CL1     - 376 A        SER      24       HG1           2.2646
 5182 SESU     SESU     1        CL1     - 376 A        SER      24       HG1           1.9882
 5182 SESU     SESU     1        CL1     - 376 A        SER      24       HG1           2.2897
 5182 SESU     SESU     1        CL1     - 376 A        SER      24       HG1           1.9208
 5182 SESU     SESU     1        CL1     - 376 A        SER      24       HG1           1.9569
 5182 SESU     SESU     1        CL1     - 376 A        SER      24       HG1           2.0923
 5182 SESU     SESU     1        CL1     - 376 A        SER      24       HG1           1.9967
 5182 SESU     SESU     1        CL1     - 376 A        SER      24       HG1           1.7883
 5182 SESU     SESU     1        CL1     - 376 A        SER      24       HG1           1.9632
 5182 SESU     SESU     1        CL1     - 376 A        SER      24       HG1           1.9787
 5182 SESU     SESU     1        CL1     - 376 A        SER      24       HG1           2.0169
 5182 SESU     SESU     1        CL1     - 376 A        SER      24       HG1           2.5741
 5182 SESU     SESU     1        CL1     - 376 A        SER      24       HG1           2.4451
 5182 SESU     SESU     1        CL1     - 376 A        SER      24       HG1           2.4137
 5182 SESU     SESU     1        CL1     - 376 A        SER      24       HG1           2.2008
 5182 SESU     SESU     1        CL1     - 376 A        SER      24       HG1           2.5113
 5182 SESU     SESU     1        CL1     - 376 A        SER      24       HG1           1.9994
 5182 SESU     SESU     1        CL1     - 376 A        SER      24       HG1           2.3368
 5182 SESU     SESU     1        CL1     - 376 A        SER      24       HG1           2.6132
 5182 SESU     SESU     1        CL1     - 376 A        SER      24       HG1           1.8004
 5182 SESU     SESU     1        CL1     - 376 A        SER      24       HG1           2.0832
 5182 SESU     SESU     1        CL1     - 376 A        SER      24       HG1           2.3329
 5182 SESU     SESU     1        CL1     - 376 A        SER      24       HG1           1.7752
 5182 SESU     SESU     1        CL1     - 376 A        SER      24       HG1           2.0340
 5182 SESU     SESU     1        CL1     - 376 A        SER      24       HG1           1.9936
 5182 SESU     SESU     1        CL1     - 376 A        SER      24       HG1           2.6891
 5182 SESU     SESU     1        CL1     - 376 A        SER      24       HG1           2.0101
 5182 SESU     SESU     1        CL1     - 376 A        SER      24       HG1           2.1527
 5182 SESU     SESU     1        CL1     - 376 A        SER      24       HG1           2.8677
 5182 SESU     SESU     1        CL1     - 376 A        SER      24       HG1           2.0879
 5182 SESU     SESU     1        CL1     - 376 A        SER      24       HG1           2.3878
 5182 SESU     SESU     1        CL1     - 376 A        SER      24       HG1           2.4673
 5182 SESU     SESU     1        CL1     - 376 A        SER      24       HG1           2.1759
 5182 SESU     SESU     1        CL1     - 376 A        SER      24       HG1           2.5235
 5182 SESU     SESU     1        CL1     - 376 A        SER      24       HG1           1.8597
 5182 SESU     SESU     1        CL1     - 376 A        SER      24       HG1           2.7858
 5182 SESU     SESU     1        CL1     - 376 A        SER      24       HG1           2.0678
 5182 SESU     SESU     1        CL1     - 376 A        SER      24       HG1           2.3634
 5182 SESU     SESU     1        CL1     - 376 A        SER      24       HG1           1.8959
 5182 SESU     SESU     1        CL1     - 376 A        SER      24       HG1           2.1203
 5182 SESU     SESU     1        CL1     - 376 A        SER      24       HG1           1.7383
 5182 SESU     SESU     1        CL1     - 376 A        SER      24       HG1           1.7354
 5182 SESU     SESU     1        CL1     - 376 A        SER      24       HG1           2.0017
 5182 SESU     SESU     1        CL1     - 376 A        SER      24       HG1           1.8936
 5182 SESU     SESU     1        CL1     - 376 A        SER      24       HG1           2.3394
 5182 SESU     SESU     1        CL1     - 376 A        SER      24       HG1           1.8391
 5182 SESU     SESU     1        CL1     - 376 A        SER      24       HG1           2.9434
 5182 SESU     SESU     1        CL1     - 376 A        SER      24       HG1           1.8956
 5182 SESU     SESU     1        CL1     - 376 A        SER      24       HG1           2.4585
 5182 SESU     SESU     1        CL1     - 376 A        SER      24       HG1           1.8856
 5182 SESU     SESU     1        CL1     - 376 A        SER      24       HG1           2.0012
 5182 SESU     SESU     1        CL1     - 376 A        SER      24       HG1           2.6638
 5182 SESU     SESU     1        CL1     - 376 A        SER      24       HG1           2.0698
 5182 SESU     SESU     1        CL1     - 376 A        SER      24       HG1           1.9909
 5182 SESU     SESU     1        CL1     - 376 A        SER      24       HG1           1.6748
 5182 SESU     SESU     1        CL1     - 376 A        SER      24       HG1           2.6096
 5182 SESU     SESU     1        CL1     - 376 A        SER      24       HG1           2.0108
 5182 SESU     SESU     1        CL1     - 376 A        SER      24       HG1           1.9002
 5182 SESU     SESU     1        CL1     - 376 A        SER      24       HG1           2.0563
 5182 SESU     SESU     1        CL1     - 376 A        SER      24       HG1           1.9999
 5182 SESU     SESU     1        CL1     - 376 A        SER      24       HG1           1.8978
 5182 SESU     SESU     1        CL1     - 376 A        SER      24       HG1           1.9328
 5182 SESU     SESU     1        CL1     - 376 A        SER      24       HG1           1.7957
 5182 SESU     SESU     1        CL1     - 376 A        SER      24       HG1           2.9773
 5182 SESU     SESU     1        CL1     - 376 A        SER      24       HG1           2.3146
 5182 SESU     SESU     1        CL1     - 376 A        SER      24       HG1           1.8365
 5182 SESU     SESU     1        CL1     - 376 A        SER      24       HG1           1.8995
 5182 SESU     SESU     1        CL1     - 376 A        SER      24       HG1           2.4001
 5182 SESU     SESU     1        CL1     - 376 A        SER      24       HG1           2.8810
 5182 SESU     SESU     1        CL1     - 376 A        SER      24       HG1           2.9249
 5182 SESU     SESU     1        CL1     - 376 A        SER      24       HG1           2.2646
 5182 SESU     SESU     1        CL1     - 376 A        SER      24       HG1           1.9960
 5182 SESU     SESU     1        CL1     - 376 A        SER      24       HG1           2.0346
 5182 SESU     SESU     1        CL1     - 376 A        SER      24       HG1           2.7874
 5182 SESU     SESU     1        CL1     - 376 A        SER      24       HG1           2.4977
 5182 SESU     SESU     1        CL1     - 376 A        SER      24       HG1           2.2708
 5182 SESU     SESU     1        CL1     - 376 A        SER      24       HG1           1.9407
 5182 SESU     SESU     1        CL1     - 376 A        SER      24       HG1           1.9664
 5182 SESU     SESU     1        CL1     - 376 A        SER      24       HG1           1.9499
 5182 SESU     SESU     1        CL1     - 376 A        SER      24       HG1           2.9733
 5182 SESU     SESU     1        CL1     - 376 A        SER      24       HG1           2.4433
 5182 SESU     SESU     1        CL1     - 376 A        SER      24       HG1           2.8065
 5182 SESU     SESU     1        CL1     - 376 A        SER      24       HG1           1.7015
 5182 SESU     SESU     1        CL1     - 376 A        SER      24       HG1           2.0137
 5182 SESU     SESU     1        CL1     - 376 A        SER      24       HG1           2.2081
 5182 SESU     SESU     1        CL1     - 376 A        SER      24       HG1           2.5538
 5182 SESU     SESU     1        CL1     - 376 A        SER      24       HG1           2.1214
 5182 SESU     SESU     1        CL1     - 376 A        SER      24       HG1           2.1799
 5182 SESU     SESU     1        CL1     - 376 A        SER      24       HG1           2.7589
 5182 SESU     SESU     1        CL1     - 376 A        SER      24       HG1           2.9711
 5182 SESU     SESU     1        CL1     - 376 A        SER      24       HG1           2.2650
 5182 SESU     SESU     1        CL1     - 376 A        SER      24       HG1           2.2729
 5182 SESU     SESU     1        CL1     - 376 A        SER      24       HG1           2.1422
 5182 SESU     SESU     1        CL1     - 376 A        SER      24       HG1           1.9478
 5182 SESU     SESU     1        CL1     - 376 A        SER      24       HG1           1.8970
 5182 SESU     SESU     1        CL1     - 376 A        SER      24       HG1           2.2906
 5182 SESU     SESU     1        CL1     - 376 A        SER      24       HG1           2.0789
 5182 SESU     SESU     1        CL1     - 376 A        SER      24       HG1           2.8237
 5182 SESU     SESU     1        CL1     - 376 A        SER      24       HG1           2.8466
 5182 SESU     SESU     1        CL1     - 376 A        SER      24       HG1           1.6660
 5182 SESU     SESU     1        CL1     - 376 A        SER      24       HG1           1.7588
 5182 SESU     SESU     1        CL1     - 376 A        SER      24       HG1           2.0177
 5182 SESU     SESU     1        CL1     - 376 A        SER      24       HG1           2.4493
 5182 SESU     SESU     1        CL1     - 376 A        SER      24       HG1           1.9091
 5182 SESU     SESU     1        CL1     - 376 A        SER      24       HG1           2.5924
 5182 SESU     SESU     1        CL1     - 376 A        SER      24       HG1           1.8875
 5182 SESU     SESU     1        CL1     - 376 A        SER      24       HG1           2.4613
 5182 SESU     SESU     1        CL1     - 376 A        SER      24       HG1           2.6611
 5182 SESU     SESU     1        CL1     - 376 A        SER      24       HG1           1.8949
 5182 SESU     SESU     1        CL1     - 376 A        SER      24       HG1           2.3951
 5182 SESU     SESU     1        CL1     - 376 A        SER      24       HG1           2.5924
 5182 SESU     SESU     1        CL1     - 376 A        SER      24       HG1           2.4060
 5182 SESU     SESU     1        CL1     - 376 A        SER      24       HG1           2.8126
 5182 SESU     SESU     1        CL1     - 376 A        SER      24       HG1           2.4985
 5182 SESU     SESU     1        CL1     - 376 A        SER      24       HG1           2.4688
 5182 SESU     SESU     1        CL1     - 376 A        SER      24       HG1           2.8548
 5182 SESU     SESU     1        CL1     - 376 A        SER      24       HG1           2.2986
 5182 SESU     SESU     1        CL1     - 376 A        SER      24       HG1           2.9800
 5182 SESU     SESU     1        CL1     - 376 A        SER      24       HG1           1.7152
 5182 SESU     SESU     1        CL1     - 376 A        SER      24       HG1           2.2298
 5182 SESU     SESU     1        CL1     - 376 A        SER      24       HG1           1.9774
 5182 SESU     SESU     1        CL1     - 376 A        SER      24       HG1           2.0349
 5182 SESU     SESU     1        CL1     - 376 A        SER      24       HG1           1.8536
 5182 SESU     SESU     1        CL1     - 376 A        SER      24       HG1           2.0390
 5182 SESU     SESU     1        CL1     - 376 A        SER      24       HG1           2.9412
 5182 SESU     SESU     1        CL1     - 376 A        SER      24       HG1           2.2096
 5182 SESU     SESU     1        CL1     - 376 A        SER      24       HG1           2.1235
 5182 SESU     SESU     1        CL1     - 376 A        SER      24       HG1           2.1631
 5182 SESU     SESU     1        CL1     - 376 A        SER      24       HG1           2.0368
 5182 SESU     SESU     1        CL1     - 376 A        SER      24       HG1           2.0535
 5182 SESU     SESU     1        CL1     - 376 A        SER      24       HG1           2.3335
 5182 SESU     SESU     1        CL1     - 376 A        SER      24       HG1           1.7854
 5182 SESU     SESU     1        CL1     - 376 A        SER      24       HG1           2.5382
 5182 SESU     SESU     1        CL1     - 376 A        SER      24       HG1           2.4382
 5182 SESU     SESU     1        CL1     - 376 A        SER      24       HG1           1.9698
 5182 SESU     SESU     1        CL1     - 376 A        SER      24       HG1           2.1448
 5182 SESU     SESU     1        CL1     - 376 A        SER      24       HG1           2.7930
 5182 SESU     SESU     1        CL1     - 376 A        SER      24       HG1           1.9305
 5182 SESU     SESU     1        CL1     - 376 A        SER      24       HG1           2.5335
 5182 SESU     SESU     1        CL1     - 376 A        SER      24       HG1           2.3424
 5182 SESU     SESU     1        CL1     - 376 A        SER      24       HG1           2.0001
 5182 SESU     SESU     1        CL1     - 376 A        SER      24       HG1           2.1434
 5182 SESU     SESU     1        CL1     - 376 A        SER      24       HG1           2.7106
 5182 SESU     SESU     1        CL1     - 376 A        SER      24       HG1           2.0305
 5182 SESU     SESU     1        CL1     - 376 A        SER      24       HG1           1.7930
 5182 SESU     SESU     1        CL1     - 376 A        SER      24       HG1           2.4611
 5182 SESU     SESU     1        CL1     - 376 A        SER      24       HG1           2.2643
 5182 SESU     SESU     1        CL1     - 376 A        SER      24       HG1           2.7798
 5182 SESU     SESU     1        CL1     - 376 A        SER      24       HG1           1.8399
 5182 SESU     SESU     1        CL1     - 376 A        SER      24       HG1           2.2009
 5182 SESU     SESU     1        CL1     - 376 A        SER      24       HG1           2.6339
 5182 SESU     SESU     1        CL1     - 376 A        SER      24       HG1           2.5097
 5182 SESU     SESU     1        CL1     - 376 A        SER      24       HG1           1.8357
 5182 SESU     SESU     1        CL1     - 376 A        SER      24       HG1           2.0383
 5182 SESU     SESU     1        CL1     - 376 A        SER      24       HG1           1.9911
 5182 SESU     SESU     1        CL1     - 376 A        SER      24       HG1           2.2451
 5182 SESU     SESU     1        CL1     - 376 A        SER      24       HG1           1.8485
 5182 SESU     SESU     1        CL1     - 376 A        SER      24       HG1           2.0102
 5182 SESU     SESU     1        CL1     - 376 A        SER      24       HG1           2.5252
 5182 SESU     SESU     1        CL1     - 376 A        SER      24       HG1           2.2491
 5182 SESU     SESU     1        CL1     - 376 A        SER      24       HG1           2.8110
 5182 SESU     SESU     1        CL1     - 376 A        SER      24       HG1           1.9688
 5182 SESU     SESU     1        CL1     - 376 A        SER      24       HG1           2.5595
 5182 SESU     SESU     1        CL1     - 376 A        SER      24       HG1           2.8340
 5182 SESU     SESU     1        CL1     - 376 A        SER      24       HG1           1.7898
 5182 SESU     SESU     1        CL1     - 376 A        SER      24       HG1           1.9475
 5182 SESU     SESU     1        CL1     - 376 A        SER      24       HG1           1.9668
 5182 SESU     SESU     1        CL1     - 376 A        SER      24       HG1           1.7735
 5182 SESU     SESU     1        CL1     - 376 A        SER      24       HG1           1.7614
 5182 SESU     SESU     1        CL1     - 376 A        SER      24       HG1           2.1320
 5182 SESU     SESU     1        CL1     - 376 A        SER      24       HG1           2.5330
 5182 SESU     SESU     1        CL1     - 376 A        SER      24       HG1           1.9900
 5182 SESU     SESU     1        CL1     - 376 A        SER      24       HG1           1.8499
 5182 SESU     SESU     1        CL1     - 376 A        SER      24       HG1           2.8406
 5182 SESU     SESU     1        CL1     - 376 A        SER      24       HG1           1.9070
 5182 SESU     SESU     1        CL1     - 376 A        SER      24       HG1           2.3595
 5182 SESU     SESU     1        CL1     - 376 A        SER      24       HG1           2.1537
 5182 SESU     SESU     1        CL1     - 376 A        SER      24       HG1           1.9101
 5182 SESU     SESU     1        CL1     - 376 A        SER      24       HG1           2.1362
 5182 SESU     SESU     1        CL1     - 376 A        SER      24       HG1           2.6832
 5182 SESU     SESU     1        CL1     - 376 A        SER      24       HG1           1.8862
 5182 SESU     SESU     1        CL1     - 376 A        SER      24       HG1           1.8449
 5182 SESU     SESU     1        CL1     - 376 A        SER      24       HG1           1.6629
 5182 SESU     SESU     1        CL1     - 376 A        SER      24       HG1           2.8541
 5182 SESU     SESU     1        CL1     - 376 A        SER      24       HG1           1.8624
 5182 SESU     SESU     1        CL1     - 376 A        SER      24       HG1           2.8973
 5182 SESU     SESU     1        CL1     - 376 A        SER      24       HG1           2.6428
 5182 SESU     SESU     1        CL1     - 376 A        SER      24       HG1           2.5247
 5182 SESU     SESU     1        CL1     - 376 A        SER      24       HG1           2.5441
 5139 SESU     SESU     1        N3      -4639 A        SER      284      HG1           2.9340
 5182 SESU     SESU     1        CL1     - 376 A        SER      24       HG1           2.1699
 5182 SESU     SESU     1        CL1     - 376 A        SER      24       HG1           1.9945
 5139 SESU     SESU     1        N3      -4639 A        SER      284      HG1           2.9748
 5182 SESU     SESU     1        CL1     - 376 A        SER      24       HG1           1.8995
 5182 SESU     SESU     1        CL1     - 376 A        SER      24       HG1           2.3598
 5182 SESU     SESU     1        CL1     - 376 A        SER      24       HG1           2.1507
 5182 SESU     SESU     1        CL1     - 376 A        SER      24       HG1           2.5077
 5182 SESU     SESU     1        CL1     - 376 A        SER      24       HG1           2.8223
 5182 SESU     SESU     1        CL1     - 376 A        SER      24       HG1           2.3240
 5182 SESU     SESU     1        CL1     - 376 A        SER      24       HG1           2.0579
 5139 SESU     SESU     1        N3      -4639 A        SER      284      HG1           2.8708
 5182 SESU     SESU     1        CL1     - 376 A        SER      24       HG1           1.7603
 5182 SESU     SESU     1        CL1     - 376 A        SER      24       HG1           2.4063
 5135 SESU     SESU     1        N1      -4639 A        SER      284      HG1           2.9987
 5139 SESU     SESU     1        N3      -4639 A        SER      284      HG1           2.9270
 5182 SESU     SESU     1        CL1     - 376 A        SER      24       HG1           2.3650
 5182 SESU     SESU     1        CL1     - 376 A        SER      24       HG1           2.6942
 5135 SESU     SESU     1        N1      -4639 A        SER      284      HG1           2.9291
 5182 SESU     SESU     1        CL1     - 376 A        SER      24       HG1           2.1567
 5182 SESU     SESU     1        CL1     - 376 A        SER      24       HG1           2.1435
 5182 SESU     SESU     1        CL1     - 376 A        SER      24       HG1           2.2488
 5182 SESU     SESU     1        CL1     - 376 A        SER      24       HG1           1.9648
 5182 SESU     SESU     1        CL1     - 376 A        SER      24       HG1           1.7907
 5182 SESU     SESU     1        CL1     - 376 A        SER      24       HG1           2.2809
 5139 SESU     SESU     1        N3      -4639 A        SER      284      HG1           2.9317
 5182 SESU     SESU     1        CL1     - 376 A        SER      24       HG1           2.2501
 5182 SESU     SESU     1        CL1     - 376 A        SER      24       HG1           2.1459
 5182 SESU     SESU     1        CL1     - 376 A        SER      24       HG1           2.7055
 5136 SESU     SESU     1        N2      -4639 A        SER      284      HG1           2.9328
 5182 SESU     SESU     1        CL1     - 376 A        SER      24       HG1           2.6141
 5139 SESU     SESU     1        N3      -4639 A        SER      284      HG1           2.8523
 5182 SESU     SESU     1        CL1     - 376 A        SER      24       HG1           2.8750
 5182 SESU     SESU     1        CL1     - 376 A        SER      24       HG1           2.0273
 5139 SESU     SESU     1        N3      -4639 A        SER      284      HG1           2.8869
 5182 SESU     SESU     1        CL1     - 376 A        SER      24       HG1           1.9016
 5139 SESU     SESU     1        N3      -4639 A        SER      284      HG1           2.9668
 5182 SESU     SESU     1        CL1     - 376 A        SER      24       HG1           2.7622
 5182 SESU     SESU     1        CL1     - 376 A        SER      24       HG1           2.3665
 5182 SESU     SESU     1        CL1     - 376 A        SER      24       HG1           2.2290
 5182 SESU     SESU     1        CL1     - 376 A        SER      24       HG1           2.1581
 5182 SESU     SESU     1        CL1     - 376 A        SER      24       HG1           2.6892
 5182 SESU     SESU     1        CL1     - 376 A        SER      24       HG1           2.1767
 5182 SESU     SESU     1        CL1     - 376 A        SER      24       HG1           1.8429
 5182 SESU     SESU     1        CL1     - 376 A        SER      24       HG1           1.9186
 5139 SESU     SESU     1        N3      -4639 A        SER      284      HG1           2.9218
 5182 SESU     SESU     1        CL1     - 376 A        SER      24       HG1           2.8455
 5182 SESU     SESU     1        CL1     - 376 A        SER      24       HG1           2.6156
 5182 SESU     SESU     1        CL1     - 376 A        SER      24       HG1           2.2354
 5182 SESU     SESU     1        CL1     - 376 A        SER      24       HG1           2.6825
 5182 SESU     SESU     1        CL1     - 376 A        SER      24       HG1           2.7235
 5182 SESU     SESU     1        CL1     - 376 A        SER      24       HG1           2.7910
 5139 SESU     SESU     1        N3      -4639 A        SER      284      HG1           2.9481
 5182 SESU     SESU     1        CL1     - 376 A        SER      24       HG1           1.9897
 5182 SESU     SESU     1        CL1     - 376 A        SER      24       HG1           2.4200
 5182 SESU     SESU     1        CL1     - 376 A        SER      24       HG1           2.7528
 5182 SESU     SESU     1        CL1     - 376 A        SER      24       HG1           2.6867
 5182 SESU     SESU     1        CL1     - 376 A        SER      24       HG1           1.9977
 5182 SESU     SESU     1        CL1     - 376 A        SER      24       HG1           2.0374
 5182 SESU     SESU     1        CL1     - 376 A        SER      24       HG1           2.2149
 5135 SESU     SESU     1        N1      -4639 A        SER      284      HG1           2.2993
 5139 SESU     SESU     1        N3      -4639 A        SER      284      HG1           1.9946
 5182 SESU     SESU     1        CL1     - 376 A        SER      24       HG1           1.9825
 5182 SESU     SESU     1        CL1     - 376 A        SER      24       HG1           1.8453
 5182 SESU     SESU     1        CL1     - 376 A        SER      24       HG1           2.5272
 5135 SESU     SESU     1        N1      -4639 A        SER      284      HG1           2.3648
 5139 SESU     SESU     1        N3      -4639 A        SER      284      HG1           1.9177
 5182 SESU     SESU     1        CL1     - 376 A        SER      24       HG1           2.8142
 5182 SESU     SESU     1        CL1     - 376 A        SER      24       HG1           2.3375
 5182 SESU     SESU     1        CL1     - 376 A        SER      24       HG1           2.8967
 5135 SESU     SESU     1        N1      -4639 A        SER      284      HG1           2.5458
 5139 SESU     SESU     1        N3      -4639 A        SER      284      HG1           2.3185
 5139 SESU     SESU     1        N3      -4639 A        SER      284      HG1           2.7319
 5182 SESU     SESU     1        CL1     - 376 A        SER      24       HG1           2.7734
 5182 SESU     SESU     1        CL1     - 376 A        SER      24       HG1           1.8316
 5182 SESU     SESU     1        CL1     - 376 A        SER      24       HG1           2.2086
 5136 SESU     SESU     1        N2      -4639 A        SER      284      HG1           2.9330
 5182 SESU     SESU     1        CL1     - 376 A        SER      24       HG1           2.6412
 5182 SESU     SESU     1        CL1     - 376 A        SER      24       HG1           1.9585
 5182 SESU     SESU     1        CL1     - 376 A        SER      24       HG1           1.9054
 5182 SESU     SESU     1        CL1     - 376 A        SER      24       HG1           2.2634
 5182 SESU     SESU     1        CL1     - 376 A        SER      24       HG1           2.1924
 5136 SESU     SESU     1        N2      -4639 A        SER      284      HG1           2.9060
 5182 SESU     SESU     1        CL1     - 376 A        SER      24       HG1           1.7831
 5139 SESU     SESU     1        N3      -4639 A        SER      284      HG1           2.9537
 5182 SESU     SESU     1        CL1     - 376 A        SER      24       HG1           2.2132
 5182 SESU     SESU     1        CL1     - 376 A        SER      24       HG1           2.8057
 5182 SESU     SESU     1        CL1     - 376 A        SER      24       HG1           2.0488
 5182 SESU     SESU     1        CL1     - 376 A        SER      24       HG1           2.5822
 5182 SESU     SESU     1        CL1     - 376 A        SER      24       HG1           2.2260
 5135 SESU     SESU     1        N1      -4639 A        SER      284      HG1           2.9954
 5139 SESU     SESU     1        N3      -4639 A        SER      284      HG1           2.8430
 5182 SESU     SESU     1        CL1     - 376 A        SER      24       HG1           2.4408
 5182 SESU     SESU     1        CL1     - 376 A        SER      24       HG1           1.9361
 5182 SESU     SESU     1        CL1     - 376 A        SER      24       HG1           1.8011
 5182 SESU     SESU     1        CL1     - 376 A        SER      24       HG1           2.8699
 5182 SESU     SESU     1        CL1     - 376 A        SER      24       HG1           1.9248
 5182 SESU     SESU     1        CL1     - 376 A        SER      24       HG1           1.9702
 5182 SESU     SESU     1        CL1     - 376 A        SER      24       HG1           1.8843
 5182 SESU     SESU     1        CL1     - 376 A        SER      24       HG1           1.8143
 5182 SESU     SESU     1        CL1     - 376 A        SER      24       HG1           2.2568
 5182 SESU     SESU     1        CL1     - 376 A        SER      24       HG1           1.7833
 5182 SESU     SESU     1        CL1     - 376 A        SER      24       HG1           2.6341
 5182 SESU     SESU     1        CL1     - 376 A        SER      24       HG1           2.2047
 5182 SESU     SESU     1        CL1     - 376 A        SER      24       HG1           2.1686
 5182 SESU     SESU     1        CL1     - 376 A        SER      24       HG1           1.8946
 5182 SESU     SESU     1        CL1     - 376 A        SER      24       HG1           2.4722
 5139 SESU     SESU     1        N3      -4639 A        SER      284      HG1           2.8763
 5182 SESU     SESU     1        CL1     - 376 A        SER      24       HG1           2.0117
 5182 SESU     SESU     1        CL1     - 376 A        SER      24       HG1           2.3124
 5182 SESU     SESU     1        CL1     - 376 A        SER      24       HG1           1.8127
 5182 SESU     SESU     1        CL1     - 376 A        SER      24       HG1           1.9489
 5182 SESU     SESU     1        CL1     - 376 A        SER      24       HG1           1.9962
 5139 SESU     SESU     1        N3      -4639 A        SER      284      HG1           2.8593
 5182 SESU     SESU     1        CL1     - 376 A        SER      24       HG1           1.9366
 5182 SESU     SESU     1        CL1     - 376 A        SER      24       HG1           2.2945
 5182 SESU     SESU     1        CL1     - 376 A        SER      24       HG1           2.0509
 5182 SESU     SESU     1        CL1     - 376 A        SER      24       HG1           2.0406
 5182 SESU     SESU     1        CL1     - 376 A        SER      24       HG1           1.9998
 5182 SESU     SESU     1        CL1     - 376 A        SER      24       HG1           2.5276
 5182 SESU     SESU     1        CL1     - 376 A        SER      24       HG1           1.8622
 5182 SESU     SESU     1        CL1     - 376 A        SER      24       HG1           1.8020
 5182 SESU     SESU     1        CL1     - 376 A        SER      24       HG1           1.8907
 5182 SESU     SESU     1        CL1     - 376 A        SER      24       HG1           1.9801
 5182 SESU     SESU     1        CL1     - 376 A        SER      24       HG1           1.9794
 5182 SESU     SESU     1        CL1     - 376 A        SER      24       HG1           2.4931
 5182 SESU     SESU     1        CL1     - 376 A        SER      24       HG1           2.0827
 5182 SESU     SESU     1        CL1     - 376 A        SER      24       HG1           1.8668
 5182 SESU     SESU     1        CL1     - 376 A        SER      24       HG1           2.1592
 5182 SESU     SESU     1        CL1     - 376 A        SER      24       HG1           1.8746
 5182 SESU     SESU     1        CL1     - 376 A        SER      24       HG1           2.0950
 5182 SESU     SESU     1        CL1     - 376 A        SER      24       HG1           1.9980
 5182 SESU     SESU     1        CL1     - 376 A        SER      24       HG1           2.3182
 5139 SESU     SESU     1        N3      -4639 A        SER      284      HG1           2.9273
 5182 SESU     SESU     1        CL1     - 376 A        SER      24       HG1           2.3620
 5139 SESU     SESU     1        N3      -4639 A        SER      284      HG1           2.8891
 5182 SESU     SESU     1        CL1     - 376 A        SER      24       HG1           1.8125
 5135 SESU     SESU     1        N1      -4639 A        SER      284      HG1           2.7597
 5139 SESU     SESU     1        N3      -4639 A        SER      284      HG1           2.8308
 5182 SESU     SESU     1        CL1     - 376 A        SER      24       HG1           1.7901
 5182 SESU     SESU     1        CL1     - 376 A        SER      24       HG1           2.0169
 5139 SESU     SESU     1        N3      -4639 A        SER      284      HG1           2.9986
 5182 SESU     SESU     1        CL1     - 376 A        SER      24       HG1           1.8612
 5182 SESU     SESU     1        CL1     - 376 A        SER      24       HG1           2.0483
 5182 SESU     SESU     1        CL1     - 376 A        SER      24       HG1           2.1859
 5135 SESU     SESU     1        N1      -4639 A        SER      284      HG1           2.2003
 5139 SESU     SESU     1        N3      -4639 A        SER      284      HG1           2.0274
 5182 SESU     SESU     1        CL1     - 376 A        SER      24       HG1           2.0859
 5136 SESU     SESU     1        N2      -4639 A        SER      284      HG1           2.8715
 5139 SESU     SESU     1        N3      -4639 A        SER      284      HG1           2.9067
 5182 SESU     SESU     1        CL1     - 376 A        SER      24       HG1           1.8756
 5182 SESU     SESU     1        CL1     - 376 A        SER      24       HG1           1.9585
 5182 SESU     SESU     1        CL1     - 376 A        SER      24       HG1           1.9095
 5182 SESU     SESU     1        CL1     - 376 A        SER      24       HG1           2.1100
 5135 SESU     SESU     1        N1      -4639 A        SER      284      HG1           2.5985
 5139 SESU     SESU     1        N3      -4639 A        SER      284      HG1           2.3149
 5182 SESU     SESU     1        CL1     - 376 A        SER      24       HG1           2.0085
 5182 SESU     SESU     1        CL1     - 376 A        SER      24       HG1           2.0188
 5182 SESU     SESU     1        CL1     - 376 A        SER      24       HG1           1.9779
 5182 SESU     SESU     1        CL1     - 376 A        SER      24       HG1           1.9010
 5182 SESU     SESU     1        CL1     - 376 A        SER      24       HG1           1.8137
 5182 SESU     SESU     1        CL1     - 376 A        SER      24       HG1           2.2197
 5182 SESU     SESU     1        CL1     - 376 A        SER      24       HG1           1.9010
 5182 SESU     SESU     1        CL1     - 376 A        SER      24       HG1           1.9585
 5182 SESU     SESU     1        CL1     - 376 A        SER      24       HG1           2.1166
 5135 SESU     SESU     1        N1      -4639 A        SER      284      HG1           2.7011
 5139 SESU     SESU     1        N3      -4639 A        SER      284      HG1           2.9028
 5182 SESU     SESU     1        CL1     - 376 A        SER      24       HG1           1.8748
 5182 SESU     SESU     1        CL1     - 376 A        SER      24       HG1           1.9501
 5182 SESU     SESU     1        CL1     - 376 A        SER      24       HG1           1.8005
 5182 SESU     SESU     1        CL1     - 376 A        SER      24       HG1           1.8284
 5139 SESU     SESU     1        N3      -4639 A        SER      284      HG1           2.9860
 5182 SESU     SESU     1        CL1     - 376 A        SER      24       HG1           2.0119
 5182 SESU     SESU     1        CL1     - 376 A        SER      24       HG1           2.2595
 5139 SESU     SESU     1        N3      -4639 A        SER      284      HG1           2.9651
 5182 SESU     SESU     1        CL1     - 376 A        SER      24       HG1           1.8328
 5182 SESU     SESU     1        CL1     - 376 A        SER      24       HG1           2.2760
 5182 SESU     SESU     1        CL1     - 376 A        SER      24       HG1           2.1965
 5182 SESU     SESU     1        CL1     - 376 A        SER      24       HG1           1.8993
 5182 SESU     SESU     1        CL1     - 376 A        SER      24       HG1           2.7072
 5182 SESU     SESU     1        CL1     - 376 A        SER      24       HG1           1.9520
 5139 SESU     SESU     1        N3      -4639 A        SER      284      HG1           2.8274
 5182 SESU     SESU     1        CL1     - 376 A        SER      24       HG1           1.8612
 5139 SESU     SESU     1        N3      -4639 A        SER      284      HG1           2.9830
 5182 SESU     SESU     1        CL1     - 376 A        SER      24       HG1           1.8191
 5182 SESU     SESU     1        CL1     - 376 A        SER      24       HG1           1.6973
 5139 SESU     SESU     1        N3      -4639 A        SER      284      HG1           2.8731
 5182 SESU     SESU     1        CL1     - 376 A        SER      24       HG1           1.8718
 5182 SESU     SESU     1        CL1     - 376 A        SER      24       HG1           2.0415
 5182 SESU     SESU     1        CL1     - 376 A        SER      24       HG1           2.1576
 5182 SESU     SESU     1        CL1     - 376 A        SER      24       HG1           1.8436
 5182 SESU     SESU     1        CL1     - 376 A        SER      24       HG1           2.0103
 5182 SESU     SESU     1        CL1     - 376 A        SER      24       HG1           2.3020
 5182 SESU     SESU     1        CL1     - 376 A        SER      24       HG1           1.7205
 5135 SESU     SESU     1        N1      -4639 A        SER      284      HG1           2.2104
 5139 SESU     SESU     1        N3      -4639 A        SER      284      HG1           2.2008
 5182 SESU     SESU     1        CL1     - 376 A        SER      24       HG1           1.9819
 5182 SESU     SESU     1        CL1     - 376 A        SER      24       HG1           2.1948
 5139 SESU     SESU     1        N3      -4639 A        SER      284      HG1           2.9516
 5182 SESU     SESU     1        CL1     - 376 A        SER      24       HG1           1.9532
 5182 SESU     SESU     1        CL1     - 376 A        SER      24       HG1           1.8181
 5182 SESU     SESU     1        CL1     - 376 A        SER      24       HG1           1.8048
 5182 SESU     SESU     1        CL1     - 376 A        SER      24       HG1           1.9544
 5182 SESU     SESU     1        CL1     - 376 A        SER      24       HG1           2.4274
 5182 SESU     SESU     1        CL1     - 376 A        SER      24       HG1           1.7888
 5182 SESU     SESU     1        CL1     - 376 A        SER      24       HG1           1.7090
 5182 SESU     SESU     1        CL1     - 376 A        SER      24       HG1           2.2041
 5182 SESU     SESU     1        CL1     - 376 A        SER      24       HG1           2.6264
 5182 SESU     SESU     1        CL1     - 376 A        SER      24       HG1           2.0674
 5182 SESU     SESU     1        CL1     - 376 A        SER      24       HG1           1.9670
 5182 SESU     SESU     1        CL1     - 376 A        SER      24       HG1           1.9000
 5182 SESU     SESU     1        CL1     - 376 A        SER      24       HG1           1.7100
 5182 SESU     SESU     1        CL1     - 376 A        SER      24       HG1           2.1387
 5182 SESU     SESU     1        CL1     - 376 A        SER      24       HG1           1.7095
 5182 SESU     SESU     1        CL1     - 376 A        SER      24       HG1           2.2147
 5182 SESU     SESU     1        CL1     - 376 A        SER      24       HG1           1.8734
 5182 SESU     SESU     1        CL1     - 376 A        SER      24       HG1           2.3317
 5182 SESU     SESU     1        CL1     - 376 A        SER      24       HG1           1.7813
 5182 SESU     SESU     1        CL1     - 376 A        SER      24       HG1           1.9639
 5182 SESU     SESU     1        CL1     - 376 A        SER      24       HG1           1.9275
 5182 SESU     SESU     1        CL1     - 376 A        SER      24       HG1           1.8409
 5182 SESU     SESU     1        CL1     - 376 A        SER      24       HG1           1.8020
 5182 SESU     SESU     1        CL1     - 376 A        SER      24       HG1           2.0181
 5182 SESU     SESU     1        CL1     - 376 A        SER      24       HG1           2.0955
 5182 SESU     SESU     1        CL1     - 376 A        SER      24       HG1           1.8782
 5182 SESU     SESU     1        CL1     - 376 A        SER      24       HG1           2.1474
 5182 SESU     SESU     1        CL1     - 376 A        SER      24       HG1           1.6971
 5182 SESU     SESU     1        CL1     - 376 A        SER      24       HG1           2.0156
 5182 SESU     SESU     1        CL1     - 376 A        SER      24       HG1           2.2598
 5139 SESU     SESU     1        N3      -4639 A        SER      284      HG1           2.9155
 5182 SESU     SESU     1        CL1     - 376 A        SER      24       HG1           1.8259
 5182 SESU     SESU     1        CL1     - 376 A        SER      24       HG1           2.1349
 5182 SESU     SESU     1        CL1     - 376 A        SER      24       HG1           1.8550
 5182 SESU     SESU     1        CL1     - 376 A        SER      24       HG1           2.1222
 5182 SESU     SESU     1        CL1     - 376 A        SER      24       HG1           1.7798
 5182 SESU     SESU     1        CL1     - 376 A        SER      24       HG1           1.9710
 5182 SESU     SESU     1        CL1     - 376 A        SER      24       HG1           1.8392
 5135 SESU     SESU     1        N1      -4639 A        SER      284      HG1           2.9519
 5182 SESU     SESU     1        CL1     - 376 A        SER      24       HG1           1.9903
 5182 SESU     SESU     1        CL1     - 376 A        SER      24       HG1           2.0073
 5182 SESU     SESU     1        CL1     - 376 A        SER      24       HG1           2.1371
 5182 SESU     SESU     1        CL1     - 376 A        SER      24       HG1           1.8932
 5182 SESU     SESU     1        CL1     - 376 A        SER      24       HG1           2.1339
 5182 SESU     SESU     1        CL1     - 376 A        SER      24       HG1           1.9292
 5182 SESU     SESU     1        CL1     - 376 A        SER      24       HG1           2.5768
 5182 SESU     SESU     1        CL1     - 376 A        SER      24       HG1           2.1235
 5182 SESU     SESU     1        CL1     - 376 A        SER      24       HG1           2.0463
 5182 SESU     SESU     1        CL1     - 376 A        SER      24       HG1           1.8247
 5182 SESU     SESU     1        CL1     - 376 A        SER      24       HG1           1.9360
 5182 SESU     SESU     1        CL1     - 376 A        SER      24       HG1           1.6898
 5182 SESU     SESU     1        CL1     - 376 A        SER      24       HG1           2.0026
 5182 SESU     SESU     1        CL1     - 376 A        SER      24       HG1           2.1602
 5182 SESU     SESU     1        CL1     - 376 A        SER      24       HG1           1.7188
 5182 SESU     SESU     1        CL1     - 376 A        SER      24       HG1           1.8456
 5182 SESU     SESU     1        CL1     - 376 A        SER      24       HG1           2.2658
 5182 SESU     SESU     1        CL1     - 376 A        SER      24       HG1           1.9232
 5182 SESU     SESU     1        CL1     - 376 A        SER      24       HG1           1.8128
 5182 SESU     SESU     1        CL1     - 376 A        SER      24       HG1           1.9365
 5182 SESU     SESU     1        CL1     - 376 A        SER      24       HG1           2.3272
 5182 SESU     SESU     1        CL1     - 376 A        SER      24       HG1           2.0080
 5182 SESU     SESU     1        CL1     - 376 A        SER      24       HG1           2.4275
 5182 SESU     SESU     1        CL1     - 376 A        SER      24       HG1           2.1151
 5182 SESU     SESU     1        CL1     - 376 A        SER      24       HG1           1.8098
 5182 SESU     SESU     1        CL1     - 376 A        SER      24       HG1           2.1729
 5182 SESU     SESU     1        CL1     - 376 A        SER      24       HG1           1.8030
 5182 SESU     SESU     1        CL1     - 376 A        SER      24       HG1           1.9118
 5182 SESU     SESU     1        CL1     - 376 A        SER      24       HG1           2.0712
 5182 SESU     SESU     1        CL1     - 376 A        SER      24       HG1           1.8045
 5182 SESU     SESU     1        CL1     - 376 A        SER      24       HG1           2.4911
 5182 SESU     SESU     1        CL1     - 376 A        SER      24       HG1           2.0525
 5182 SESU     SESU     1        CL1     - 376 A        SER      24       HG1           2.0725
 5182 SESU     SESU     1        CL1     - 376 A        SER      24       HG1           1.9411
 5182 SESU     SESU     1        CL1     - 376 A        SER      24       HG1           2.1288
 5182 SESU     SESU     1        CL1     - 376 A        SER      24       HG1           1.9698
 5182 SESU     SESU     1        CL1     - 376 A        SER      24       HG1           1.9795
 5182 SESU     SESU     1        CL1     - 376 A        SER      24       HG1           2.0393
 5182 SESU     SESU     1        CL1     - 376 A        SER      24       HG1           1.9135
 5182 SESU     SESU     1        CL1     - 376 A        SER      24       HG1           1.8535
 5182 SESU     SESU     1        CL1     - 376 A        SER      24       HG1           2.5049
 5182 SESU     SESU     1        CL1     - 376 A        SER      24       HG1           2.0185
 5182 SESU     SESU     1        CL1     - 376 A        SER      24       HG1           2.0767
 5182 SESU     SESU     1        CL1     - 376 A        SER      24       HG1           1.8159
 5182 SESU     SESU     1        CL1     - 376 A        SER      24       HG1           1.8475
 5182 SESU     SESU     1        CL1     - 376 A        SER      24       HG1           1.8913
 5182 SESU     SESU     1        CL1     - 376 A        SER      24       HG1           1.8314
 5182 SESU     SESU     1        CL1     - 376 A        SER      24       HG1           2.1865
 5182 SESU     SESU     1        CL1     - 376 A        SER      24       HG1           1.7833
 5182 SESU     SESU     1        CL1     - 376 A        SER      24       HG1           1.8363
 5182 SESU     SESU     1        CL1     - 376 A        SER      24       HG1           1.7953
 5182 SESU     SESU     1        CL1     - 376 A        SER      24       HG1           1.8704
 5182 SESU     SESU     1        CL1     - 376 A        SER      24       HG1           1.7372
 5182 SESU     SESU     1        CL1     - 376 A        SER      24       HG1           1.9362
 5182 SESU     SESU     1        CL1     - 376 A        SER      24       HG1           2.5034
 5182 SESU     SESU     1        CL1     - 376 A        SER      24       HG1           1.8824
 5182 SESU     SESU     1        CL1     - 376 A        SER      24       HG1           1.9592
 5182 SESU     SESU     1        CL1     - 376 A        SER      24       HG1           1.9027
 5182 SESU     SESU     1        CL1     - 376 A        SER      24       HG1           1.8247
 5182 SESU     SESU     1        CL1     - 376 A        SER      24       HG1           2.1171
 5182 SESU     SESU     1        CL1     - 376 A        SER      24       HG1           2.4012
 5182 SESU     SESU     1        CL1     - 376 A        SER      24       HG1           1.9197
 5182 SESU     SESU     1        CL1     - 376 A        SER      24       HG1           1.8193
 5182 SESU     SESU     1        CL1     - 376 A        SER      24       HG1           2.1864
 5182 SESU     SESU     1        CL1     - 376 A        SER      24       HG1           2.3933
 5182 SESU     SESU     1        CL1     - 376 A        SER      24       HG1           2.3836
 5182 SESU     SESU     1        CL1     - 376 A        SER      24       HG1           2.2805
 5182 SESU     SESU     1        CL1     - 376 A        SER      24       HG1           1.8765
 5182 SESU     SESU     1        CL1     - 376 A        SER      24       HG1           2.0214
 5182 SESU     SESU     1        CL1     - 376 A        SER      24       HG1           1.8271
 5182 SESU     SESU     1        CL1     - 376 A        SER      24       HG1           2.1531
 5182 SESU     SESU     1        CL1     - 376 A        SER      24       HG1           2.4078
 5182 SESU     SESU     1        CL1     - 376 A        SER      24       HG1           1.8222
 5182 SESU     SESU     1        CL1     - 376 A        SER      24       HG1           2.5086
 5182 SESU     SESU     1        CL1     - 376 A        SER      24       HG1           2.1211
 5182 SESU     SESU     1        CL1     - 376 A        SER      24       HG1           1.9465
 5182 SESU     SESU     1        CL1     - 376 A        SER      24       HG1           2.0999
 5182 SESU     SESU     1        CL1     - 376 A        SER      24       HG1           1.9797
 5182 SESU     SESU     1        CL1     - 376 A        SER      24       HG1           1.9198
 5182 SESU     SESU     1        CL1     - 376 A        SER      24       HG1           1.8167
 5182 SESU     SESU     1        CL1     - 376 A        SER      24       HG1           1.8878
 5182 SESU     SESU     1        CL1     - 376 A        SER      24       HG1           2.1504
 5182 SESU     SESU     1        CL1     - 376 A        SER      24       HG1           1.9191
 5182 SESU     SESU     1        CL1     - 376 A        SER      24       HG1           1.9795
 5182 SESU     SESU     1        CL1     - 376 A        SER      24       HG1           1.9600
 5182 SESU     SESU     1        CL1     - 376 A        SER      24       HG1           1.9795
 5182 SESU     SESU     1        CL1     - 376 A        SER      24       HG1           2.3738
 5182 SESU     SESU     1        CL1     - 376 A        SER      24       HG1           1.9761
 5182 SESU     SESU     1        CL1     - 376 A        SER      24       HG1           1.7773
 5182 SESU     SESU     1        CL1     - 376 A        SER      24       HG1           1.9605
 5182 SESU     SESU     1        CL1     - 376 A        SER      24       HG1           1.7436
 5182 SESU     SESU     1        CL1     - 376 A        SER      24       HG1           2.3177
 5182 SESU     SESU     1        CL1     - 376 A        SER      24       HG1           1.7683
 5182 SESU     SESU     1        CL1     - 376 A        SER      24       HG1           2.3134
 5182 SESU     SESU     1        CL1     - 376 A        SER      24       HG1           2.2378
 5182 SESU     SESU     1        CL1     - 376 A        SER      24       HG1           2.0551
 5182 SESU     SESU     1        CL1     - 376 A        SER      24       HG1           1.9466
 5182 SESU     SESU     1        CL1     - 376 A        SER      24       HG1           1.7172
 5182 SESU     SESU     1        CL1     - 376 A        SER      24       HG1           2.0018
 5182 SESU     SESU     1        CL1     - 376 A        SER      24       HG1           1.7302
 5182 SESU     SESU     1        CL1     - 376 A        SER      24       HG1           2.4613
 5182 SESU     SESU     1        CL1     - 376 A        SER      24       HG1           1.7983
 5182 SESU     SESU     1        CL1     - 376 A        SER      24       HG1           1.8823
 5182 SESU     SESU     1        CL1     - 376 A        SER      24       HG1           2.0655
 5182 SESU     SESU     1        CL1     - 376 A        SER      24       HG1           1.7975
 5182 SESU     SESU     1        CL1     - 376 A        SER      24       HG1           2.2082
 5182 SESU     SESU     1        CL1     - 376 A        SER      24       HG1           1.9472
 5182 SESU     SESU     1        CL1     - 376 A        SER      24       HG1           1.8498
 5182 SESU     SESU     1        CL1     - 376 A        SER      24       HG1           2.0792
 5182 SESU     SESU     1        CL1     - 376 A        SER      24       HG1           1.9614
 5182 SESU     SESU     1        CL1     - 376 A        SER      24       HG1           2.1289
 5182 SESU     SESU     1        CL1     - 376 A        SER      24       HG1           1.6624
 5182 SESU     SESU     1        CL1     - 376 A        SER      24       HG1           1.8950
 5182 SESU     SESU     1        CL1     - 376 A        SER      24       HG1           2.2002
 5182 SESU     SESU     1        CL1     - 376 A        SER      24       HG1           2.1330
 5182 SESU     SESU     1        CL1     - 376 A        SER      24       HG1           1.8905
 5182 SESU     SESU     1        CL1     - 376 A        SER      24       HG1           1.8595
 5182 SESU     SESU     1        CL1     - 376 A        SER      24       HG1           2.0268
 5182 SESU     SESU     1        CL1     - 376 A        SER      24       HG1           2.6128
 5182 SESU     SESU     1        CL1     - 376 A        SER      24       HG1           2.3346
 5182 SESU     SESU     1        CL1     - 376 A        SER      24       HG1           2.0840
 5182 SESU     SESU     1        CL1     - 376 A        SER      24       HG1           1.8477
 5182 SESU     SESU     1        CL1     - 376 A        SER      24       HG1           2.1126
 5182 SESU     SESU     1        CL1     - 376 A        SER      24       HG1           2.5400
 5182 SESU     SESU     1        CL1     - 376 A        SER      24       HG1           2.1815
 5182 SESU     SESU     1        CL1     - 376 A        SER      24       HG1           1.7729
 5182 SESU     SESU     1        CL1     - 376 A        SER      24       HG1           2.8841
 5182 SESU     SESU     1        CL1     - 376 A        SER      24       HG1           2.2691
 5182 SESU     SESU     1        CL1     - 376 A        SER      24       HG1           2.3070
 5182 SESU     SESU     1        CL1     - 376 A        SER      24       HG1           1.9734
 5182 SESU     SESU     1        CL1     - 376 A        SER      24       HG1           1.9210
 5182 SESU     SESU     1        CL1     - 376 A        SER      24       HG1           1.8552
 5182 SESU     SESU     1        CL1     - 376 A        SER      24       HG1           1.7643
 5182 SESU     SESU     1        CL1     - 376 A        SER      24       HG1           2.0312
 5182 SESU     SESU     1        CL1     - 376 A        SER      24       HG1           2.6486
 5182 SESU     SESU     1        CL1     - 376 A        SER      24       HG1           1.7850
 5182 SESU     SESU     1        CL1     - 376 A        SER      24       HG1           1.9534
 5182 SESU     SESU     1        CL1     - 376 A        SER      24       HG1           2.6766
 5182 SESU     SESU     1        CL1     - 376 A        SER      24       HG1           1.9984
 5182 SESU     SESU     1        CL1     - 376 A        SER      24       HG1           1.8828
 5182 SESU     SESU     1        CL1     - 376 A        SER      24       HG1           2.3838
 5182 SESU     SESU     1        CL1     - 376 A        SER      24       HG1           1.8957
 5182 SESU     SESU     1        CL1     - 376 A        SER      24       HG1           2.0578
 5182 SESU     SESU     1        CL1     - 376 A        SER      24       HG1           2.3760
 5182 SESU     SESU     1        CL1     - 376 A        SER      24       HG1           2.4337
 5182 SESU     SESU     1        CL1     - 376 A        SER      24       HG1           2.1827
 5182 SESU     SESU     1        CL1     - 376 A        SER      24       HG1           2.1869
 5182 SESU     SESU     1        CL1     - 376 A        SER      24       HG1           2.5643
 5182 SESU     SESU     1        CL1     - 376 A        SER      24       HG1           2.2190
 5182 SESU     SESU     1        CL1     - 376 A        SER      24       HG1           1.7679
 5182 SESU     SESU     1        CL1     - 376 A        SER      24       HG1           2.5018
 5182 SESU     SESU     1        CL1     - 376 A        SER      24       HG1           2.1774
 5182 SESU     SESU     1        CL1     - 376 A        SER      24       HG1           1.9657
 5182 SESU     SESU     1        CL1     - 376 A        SER      24       HG1           1.9356
 5182 SESU     SESU     1        CL1     - 376 A        SER      24       HG1           2.0938
 5182 SESU     SESU     1        CL1     - 376 A        SER      24       HG1           1.6296
 5182 SESU     SESU     1        CL1     - 376 A        SER      24       HG1           2.3142
 5182 SESU     SESU     1        CL1     - 376 A        SER      24       HG1           1.9436
 5182 SESU     SESU     1        CL1     - 376 A        SER      24       HG1           1.9076
 5182 SESU     SESU     1        CL1     - 376 A        SER      24       HG1           2.1008
 5182 SESU     SESU     1        CL1     - 376 A        SER      24       HG1           2.0660
 5182 SESU     SESU     1        CL1     - 376 A        SER      24       HG1           1.9145
 5182 SESU     SESU     1        CL1     - 376 A        SER      24       HG1           2.2741
 5182 SESU     SESU     1        CL1     - 376 A        SER      24       HG1           2.0749
 5182 SESU     SESU     1        CL1     - 376 A        SER      24       HG1           2.0563
 5182 SESU     SESU     1        CL1     - 376 A        SER      24       HG1           1.9209
 5182 SESU     SESU     1        CL1     - 376 A        SER      24       HG1           2.0277
 5182 SESU     SESU     1        CL1     - 376 A        SER      24       HG1           2.2992
 5182 SESU     SESU     1        CL1     - 376 A        SER      24       HG1           2.1529
 5182 SESU     SESU     1        CL1     - 376 A        SER      24       HG1           2.0667
 5182 SESU     SESU     1        CL1     - 376 A        SER      24       HG1           1.9737
 5182 SESU     SESU     1        CL1     - 376 A        SER      24       HG1           2.5400
 5182 SESU     SESU     1        CL1     - 376 A        SER      24       HG1           2.2205
 5182 SESU     SESU     1        CL1     - 376 A        SER      24       HG1           1.7930
 5182 SESU     SESU     1        CL1     - 376 A        SER      24       HG1           2.0468
 5182 SESU     SESU     1        CL1     - 376 A        SER      24       HG1           2.1098
 5182 SESU     SESU     1        CL1     - 376 A        SER      24       HG1           1.9480
 5182 SESU     SESU     1        CL1     - 376 A        SER      24       HG1           2.6594
 5182 SESU     SESU     1        CL1     - 376 A        SER      24       HG1           2.5099
 5182 SESU     SESU     1        CL1     - 376 A        SER      24       HG1           2.1006
 5182 SESU     SESU     1        CL1     - 376 A        SER      24       HG1           1.9363
 5182 SESU     SESU     1        CL1     - 376 A        SER      24       HG1           1.9052
 5182 SESU     SESU     1        CL1     - 376 A        SER      24       HG1           2.1635
 5182 SESU     SESU     1        CL1     - 376 A        SER      24       HG1           2.0327
 5182 SESU     SESU     1        CL1     - 376 A        SER      24       HG1           2.7593
 5182 SESU     SESU     1        CL1     - 376 A        SER      24       HG1           1.9744
 5182 SESU     SESU     1        CL1     - 376 A        SER      24       HG1           2.4107
 5182 SESU     SESU     1        CL1     - 376 A        SER      24       HG1           2.1415
 5182 SESU     SESU     1        CL1     - 376 A        SER      24       HG1           1.7420
 5182 SESU     SESU     1        CL1     - 376 A        SER      24       HG1           2.2010
 5182 SESU     SESU     1        CL1     - 376 A        SER      24       HG1           1.8176
 5182 SESU     SESU     1        CL1     - 376 A        SER      24       HG1           2.0938
 5182 SESU     SESU     1        CL1     - 376 A        SER      24       HG1           1.8002
 5182 SESU     SESU     1        CL1     - 376 A        SER      24       HG1           2.4226
 5182 SESU     SESU     1        CL1     - 376 A        SER      24       HG1           2.4993
 5182 SESU     SESU     1        CL1     - 376 A        SER      24       HG1           2.2017
 5182 SESU     SESU     1        CL1     - 376 A        SER      24       HG1           1.9043
 5182 SESU     SESU     1        CL1     - 376 A        SER      24       HG1           2.0509
 5182 SESU     SESU     1        CL1     - 376 A        SER      24       HG1           2.0757
 5182 SESU     SESU     1        CL1     - 376 A        SER      24       HG1           1.9461
 5182 SESU     SESU     1        CL1     - 376 A        SER      24       HG1           2.2491
 5182 SESU     SESU     1        CL1     - 376 A        SER      24       HG1           2.0768
 5182 SESU     SESU     1        CL1     - 376 A        SER      24       HG1           2.0564
 5182 SESU     SESU     1        CL1     - 376 A        SER      24       HG1           1.8098
 5182 SESU     SESU     1        CL1     - 376 A        SER      24       HG1           2.3636
 5182 SESU     SESU     1        CL1     - 376 A        SER      24       HG1           2.3049
 5182 SESU     SESU     1        CL1     - 376 A        SER      24       HG1           2.2125
 5182 SESU     SESU     1        CL1     - 376 A        SER      24       HG1           2.3537
 5182 SESU     SESU     1        CL1     - 376 A        SER      24       HG1           2.1349
 5182 SESU     SESU     1        CL1     - 376 A        SER      24       HG1           1.8406
 5182 SESU     SESU     1        CL1     - 376 A        SER      24       HG1           1.9373
 5182 SESU     SESU     1        CL1     - 376 A        SER      24       HG1           1.7937
 5182 SESU     SESU     1        CL1     - 376 A        SER      24       HG1           1.7964
 5182 SESU     SESU     1        CL1     - 376 A        SER      24       HG1           2.2780
 5182 SESU     SESU     1        CL1     - 376 A        SER      24       HG1           2.0869
 5182 SESU     SESU     1        CL1     - 376 A        SER      24       HG1           2.1947
 5182 SESU     SESU     1        CL1     - 376 A        SER      24       HG1           2.5434
 5182 SESU     SESU     1        CL1     - 376 A        SER      24       HG1           1.8625
 5182 SESU     SESU     1        CL1     - 376 A        SER      24       HG1           2.0515
 5182 SESU     SESU     1        CL1     - 376 A        SER      24       HG1           1.8080
 5182 SESU     SESU     1        CL1     - 376 A        SER      24       HG1           1.9604
 5182 SESU     SESU     1        CL1     - 376 A        SER      24       HG1           1.8841
 5182 SESU     SESU     1        CL1     - 376 A        SER      24       HG1           1.9234
 5182 SESU     SESU     1        CL1     - 376 A        SER      24       HG1           2.1138
 5182 SESU     SESU     1        CL1     - 376 A        SER      24       HG1           1.7830
 5182 SESU     SESU     1        CL1     - 376 A        SER      24       HG1           1.8605
 5182 SESU     SESU     1        CL1     - 376 A        SER      24       HG1           1.8718
 5182 SESU     SESU     1        CL1     - 376 A        SER      24       HG1           1.8877
 5182 SESU     SESU     1        CL1     - 376 A        SER      24       HG1           1.9124
 5182 SESU     SESU     1        CL1     - 376 A        SER      24       HG1           2.8373
 5182 SESU     SESU     1        CL1     - 376 A        SER      24       HG1           1.9225
 5182 SESU     SESU     1        CL1     - 376 A        SER      24       HG1           2.1348
 5182 SESU     SESU     1        CL1     - 376 A        SER      24       HG1           2.0324
 5182 SESU     SESU     1        CL1     - 376 A        SER      24       HG1           2.0445
 5182 SESU     SESU     1        CL1     - 376 A        SER      24       HG1           2.1704
 5182 SESU     SESU     1        CL1     - 376 A        SER      24       HG1           2.1177
 5182 SESU     SESU     1        CL1     - 376 A        SER      24       HG1           2.1429
 5182 SESU     SESU     1        CL1     - 376 A        SER      24       HG1           1.8359
 5182 SESU     SESU     1        CL1     - 376 A        SER      24       HG1           2.1234
 5182 SESU     SESU     1        CL1     - 376 A        SER      24       HG1           1.9148
 5182 SESU     SESU     1        CL1     - 376 A        SER      24       HG1           1.9292
 5182 SESU     SESU     1        CL1     - 376 A        SER      24       HG1           2.3310
 5182 SESU     SESU     1        CL1     - 376 A        SER      24       HG1           2.5856
 5182 SESU     SESU     1        CL1     - 376 A        SER      24       HG1           1.8058
 5182 SESU     SESU     1        CL1     - 376 A        SER      24       HG1           2.3904
 5182 SESU     SESU     1        CL1     - 376 A        SER      24       HG1           1.9392
 5182 SESU     SESU     1        CL1     - 376 A        SER      24       HG1           2.0310
 5182 SESU     SESU     1        CL1     - 376 A        SER      24       HG1           2.2297
 5182 SESU     SESU     1        CL1     - 376 A        SER      24       HG1           2.1488
 5182 SESU     SESU     1        CL1     - 376 A        SER      24       HG1           1.8791
 5182 SESU     SESU     1        CL1     - 376 A        SER      24       HG1           2.0067
 5182 SESU     SESU     1        CL1     - 376 A        SER      24       HG1           1.7843
 5182 SESU     SESU     1        CL1     - 376 A        SER      24       HG1           2.0157
 5182 SESU     SESU     1        CL1     - 376 A        SER      24       HG1           2.4570
 5182 SESU     SESU     1        CL1     - 376 A        SER      24       HG1           1.9061
 5182 SESU     SESU     1        CL1     - 376 A        SER      24       HG1           2.0124
 5182 SESU     SESU     1        CL1     - 376 A        SER      24       HG1           1.9216
 5182 SESU     SESU     1        CL1     - 376 A        SER      24       HG1           2.1340
 5182 SESU     SESU     1        CL1     - 376 A        SER      24       HG1           2.1776
 5182 SESU     SESU     1        CL1     - 376 A        SER      24       HG1           2.1136
 5182 SESU     SESU     1        CL1     - 376 A        SER      24       HG1           2.1658
 5182 SESU     SESU     1        CL1     - 376 A        SER      24       HG1           1.8133
 5182 SESU     SESU     1        CL1     - 376 A        SER      24       HG1           2.1020
 5182 SESU     SESU     1        CL1     - 376 A        SER      24       HG1           2.0818
 5182 SESU     SESU     1        CL1     - 376 A        SER      24       HG1           2.7867
 5182 SESU     SESU     1        CL1     - 376 A        SER      24       HG1           1.8788
 5182 SESU     SESU     1        CL1     - 376 A        SER      24       HG1           2.5865
 5182 SESU     SESU     1        CL1     - 376 A        SER      24       HG1           1.9868
 5182 SESU     SESU     1        CL1     - 376 A        SER      24       HG1           1.8405
 5182 SESU     SESU     1        CL1     - 376 A        SER      24       HG1           2.4853
 5182 SESU     SESU     1        CL1     - 376 A        SER      24       HG1           1.9853
 5182 SESU     SESU     1        CL1     - 376 A        SER      24       HG1           2.0245
 5182 SESU     SESU     1        CL1     - 376 A        SER      24       HG1           2.0952
 5182 SESU     SESU     1        CL1     - 376 A        SER      24       HG1           2.0900
 5182 SESU     SESU     1        CL1     - 376 A        SER      24       HG1           1.7953
 5182 SESU     SESU     1        CL1     - 376 A        SER      24       HG1           2.1658
 5182 SESU     SESU     1        CL1     - 376 A        SER      24       HG1           1.8442
 5182 SESU     SESU     1        CL1     - 376 A        SER      24       HG1           1.7680
 5182 SESU     SESU     1        CL1     - 376 A        SER      24       HG1           1.8852
 5182 SESU     SESU     1        CL1     - 376 A        SER      24       HG1           2.6219
 5182 SESU     SESU     1        CL1     - 376 A        SER      24       HG1           2.9902
 5182 SESU     SESU     1        CL1     - 376 A        SER      24       HG1           2.0694
 5182 SESU     SESU     1        CL1     - 376 A        SER      24       HG1           2.0863
 5182 SESU     SESU     1        CL1     - 376 A        SER      24       HG1           1.9744
 5182 SESU     SESU     1        CL1     - 376 A        SER      24       HG1           1.8514
 5182 SESU     SESU     1        CL1     - 376 A        SER      24       HG1           1.7983
 5182 SESU     SESU     1        CL1     - 376 A        SER      24       HG1           2.0545
 5182 SESU     SESU     1        CL1     - 376 A        SER      24       HG1           2.2208
 5182 SESU     SESU     1        CL1     - 376 A        SER      24       HG1           2.0635
 5182 SESU     SESU     1        CL1     - 376 A        SER      24       HG1           1.9346
 5182 SESU     SESU     1        CL1     - 376 A        SER      24       HG1           1.7101
 5182 SESU     SESU     1        CL1     - 376 A        SER      24       HG1           1.7653
 5182 SESU     SESU     1        CL1     - 376 A        SER      24       HG1           2.1142
 5182 SESU     SESU     1        CL1     - 376 A        SER      24       HG1           2.2099
 5182 SESU     SESU     1        CL1     - 376 A        SER      24       HG1           2.1746
 5182 SESU     SESU     1        CL1     - 376 A        SER      24       HG1           1.6700
 5182 SESU     SESU     1        CL1     - 376 A        SER      24       HG1           1.9214
 5182 SESU     SESU     1        CL1     - 376 A        SER      24       HG1           2.1944
 5182 SESU     SESU     1        CL1     - 376 A        SER      24       HG1           2.0887
 5182 SESU     SESU     1        CL1     - 376 A        SER      24       HG1           1.8655
 5182 SESU     SESU     1        CL1     - 376 A        SER      24       HG1           1.7116
 5182 SESU     SESU     1        CL1     - 376 A        SER      24       HG1           2.5111
 5182 SESU     SESU     1        CL1     - 376 A        SER      24       HG1           2.2412
 5182 SESU     SESU     1        CL1     - 376 A        SER      24       HG1           2.3363
 5182 SESU     SESU     1        CL1     - 376 A        SER      24       HG1           1.7105
 5182 SESU     SESU     1        CL1     - 376 A        SER      24       HG1           2.6550
 5182 SESU     SESU     1        CL1     - 376 A        SER      24       HG1           1.9547
 5182 SESU     SESU     1        CL1     - 376 A        SER      24       HG1           2.3306
 5182 SESU     SESU     1        CL1     - 376 A        SER      24       HG1           1.9477
 5182 SESU     SESU     1        CL1     - 376 A        SER      24       HG1           1.9145
 5182 SESU     SESU     1        CL1     - 376 A        SER      24       HG1           2.0591
 5182 SESU     SESU     1        CL1     - 376 A        SER      24       HG1           1.8442
 5182 SESU     SESU     1        CL1     - 376 A        SER      24       HG1           1.8674
 5182 SESU     SESU     1        CL1     - 376 A        SER      24       HG1           1.9145
 5182 SESU     SESU     1        CL1     - 376 A        SER      24       HG1           2.6402
 5182 SESU     SESU     1        CL1     - 376 A        SER      24       HG1           2.0359
 5182 SESU     SESU     1        CL1     - 376 A        SER      24       HG1           1.8079
 5182 SESU     SESU     1        CL1     - 376 A        SER      24       HG1           2.0362
 5182 SESU     SESU     1        CL1     - 376 A        SER      24       HG1           2.2116
 5182 SESU     SESU     1        CL1     - 376 A        SER      24       HG1           2.3154
 5182 SESU     SESU     1        CL1     - 376 A        SER      24       HG1           2.1883
 5182 SESU     SESU     1        CL1     - 376 A        SER      24       HG1           2.1861
 5182 SESU     SESU     1        CL1     - 376 A        SER      24       HG1           2.6268
 5182 SESU     SESU     1        CL1     - 376 A        SER      24       HG1           1.9133
 5182 SESU     SESU     1        CL1     - 376 A        SER      24       HG1           2.2105
 5182 SESU     SESU     1        CL1     - 376 A        SER      24       HG1           2.6261
 5182 SESU     SESU     1        CL1     - 376 A        SER      24       HG1           1.8336
 5182 SESU     SESU     1        CL1     - 376 A        SER      24       HG1           2.0747
 5182 SESU     SESU     1        CL1     - 376 A        SER      24       HG1           2.7581
 5182 SESU     SESU     1        CL1     - 376 A        SER      24       HG1           1.9857
 5182 SESU     SESU     1        CL1     - 376 A        SER      24       HG1           2.0170
 5182 SESU     SESU     1        CL1     - 376 A        SER      24       HG1           1.9893
 5182 SESU     SESU     1        CL1     - 376 A        SER      24       HG1           1.9496
 5182 SESU     SESU     1        CL1     - 376 A        SER      24       HG1           2.7030
 5182 SESU     SESU     1        CL1     - 376 A        SER      24       HG1           2.0946
 5182 SESU     SESU     1        CL1     - 376 A        SER      24       HG1           2.0543
 5182 SESU     SESU     1        CL1     - 376 A        SER      24       HG1           1.7651
 5182 SESU     SESU     1        CL1     - 376 A        SER      24       HG1           1.8633
 5182 SESU     SESU     1        CL1     - 376 A        SER      24       HG1           2.2227
 5182 SESU     SESU     1        CL1     - 376 A        SER      24       HG1           2.1893
 5182 SESU     SESU     1        CL1     - 376 A        SER      24       HG1           1.8008
 5182 SESU     SESU     1        CL1     - 376 A        SER      24       HG1           1.8831
 5182 SESU     SESU     1        CL1     - 376 A        SER      24       HG1           2.7143
 5182 SESU     SESU     1        CL1     - 376 A        SER      24       HG1           1.9745
 5182 SESU     SESU     1        CL1     - 376 A        SER      24       HG1           2.1124
 5182 SESU     SESU     1        CL1     - 376 A        SER      24       HG1           2.0587
 5182 SESU     SESU     1        CL1     - 376 A        SER      24       HG1           2.5255
 5182 SESU     SESU     1        CL1     - 376 A        SER      24       HG1           2.3113
 5182 SESU     SESU     1        CL1     - 376 A        SER      24       HG1           2.6888
 5182 SESU     SESU     1        CL1     - 376 A        SER      24       HG1           2.4728
 5182 SESU     SESU     1        CL1     - 376 A        SER      24       HG1           2.2631
 5182 SESU     SESU     1        CL1     - 376 A        SER      24       HG1           2.1218
 5182 SESU     SESU     1        CL1     - 376 A        SER      24       HG1           1.9496
 5182 SESU     SESU     1        CL1     - 376 A        SER      24       HG1           2.1275
 5182 SESU     SESU     1        CL1     - 376 A        SER      24       HG1           1.8214
 5182 SESU     SESU     1        CL1     - 376 A        SER      24       HG1           1.7069
 5182 SESU     SESU     1        CL1     - 376 A        SER      24       HG1           1.8911
 5182 SESU     SESU     1        CL1     - 376 A        SER      24       HG1           2.7614
 5182 SESU     SESU     1        CL1     - 376 A        SER      24       HG1           2.2683
 5182 SESU     SESU     1        CL1     - 376 A        SER      24       HG1           2.7757
 5182 SESU     SESU     1        CL1     - 376 A        SER      24       HG1           2.0131
 5182 SESU     SESU     1        CL1     - 376 A        SER      24       HG1           2.0332
 5182 SESU     SESU     1        CL1     - 376 A        SER      24       HG1           2.1930
 5182 SESU     SESU     1        CL1     - 376 A        SER      24       HG1           1.7687
 5182 SESU     SESU     1        CL1     - 376 A        SER      24       HG1           1.8483
 5182 SESU     SESU     1        CL1     - 376 A        SER      24       HG1           2.1072
 5182 SESU     SESU     1        CL1     - 376 A        SER      24       HG1           2.1445
 5182 SESU     SESU     1        CL1     - 376 A        SER      24       HG1           2.0480
 5182 SESU     SESU     1        CL1     - 376 A        SER      24       HG1           1.8140
 5182 SESU     SESU     1        CL1     - 376 A        SER      24       HG1           2.6162
 5182 SESU     SESU     1        CL1     - 376 A        SER      24       HG1           2.6527
 5182 SESU     SESU     1        CL1     - 376 A        SER      24       HG1           1.8569
 5182 SESU     SESU     1        CL1     - 376 A        SER      24       HG1           2.1410
 5182 SESU     SESU     1        CL1     - 376 A        SER      24       HG1           2.0173
 5182 SESU     SESU     1        CL1     - 376 A        SER      24       HG1           1.8724
 5182 SESU     SESU     1        CL1     - 376 A        SER      24       HG1           1.8978
 5182 SESU     SESU     1        CL1     - 376 A        SER      24       HG1           2.1964
 5182 SESU     SESU     1        CL1     - 376 A        SER      24       HG1           2.1239
 5182 SESU     SESU     1        CL1     - 376 A        SER      24       HG1           2.2859
 5182 SESU     SESU     1        CL1     - 376 A        SER      24       HG1           2.0973
 5182 SESU     SESU     1        CL1     - 376 A        SER      24       HG1           1.7490
 5182 SESU     SESU     1        CL1     - 376 A        SER      24       HG1           1.9947
 5182 SESU     SESU     1        CL1     - 376 A        SER      24       HG1           1.9508
 5182 SESU     SESU     1        CL1     - 376 A        SER      24       HG1           2.3658
 5182 SESU     SESU     1        CL1     - 376 A        SER      24       HG1           1.9782
 5182 SESU     SESU     1        CL1     - 376 A        SER      24       HG1           1.9348
 5182 SESU     SESU     1        CL1     - 376 A        SER      24       HG1           2.2009
 5182 SESU     SESU     1        CL1     - 376 A        SER      24       HG1           2.6191
 5182 SESU     SESU     1        CL1     - 376 A        SER      24       HG1           2.3128
 5182 SESU     SESU     1        CL1     - 376 A        SER      24       HG1           2.1169
 5182 SESU     SESU     1        CL1     - 376 A        SER      24       HG1           2.8193
 5182 SESU     SESU     1        CL1     - 376 A        SER      24       HG1           1.8636
 5182 SESU     SESU     1        CL1     - 376 A        SER      24       HG1           1.7662
 5182 SESU     SESU     1        CL1     - 376 A        SER      24       HG1           2.3975
 5182 SESU     SESU     1        CL1     - 376 A        SER      24       HG1           1.8879
 5182 SESU     SESU     1        CL1     - 376 A        SER      24       HG1           1.8609
 5182 SESU     SESU     1        CL1     - 376 A        SER      24       HG1           2.2133
 5182 SESU     SESU     1        CL1     - 376 A        SER      24       HG1           2.8466
 5182 SESU     SESU     1        CL1     - 376 A        SER      24       HG1           1.9432
 5182 SESU     SESU     1        CL1     - 376 A        SER      24       HG1           2.0992
 5182 SESU     SESU     1        CL1     - 376 A        SER      24       HG1           1.9628
 5182 SESU     SESU     1        CL1     - 376 A        SER      24       HG1           1.9229
 5182 SESU     SESU     1        CL1     - 376 A        SER      24       HG1           1.9921
 5182 SESU     SESU     1        CL1     - 376 A        SER      24       HG1           1.8570
 5182 SESU     SESU     1        CL1     - 376 A        SER      24       HG1           2.0842
 5182 SESU     SESU     1        CL1     - 376 A        SER      24       HG1           1.8807
 5182 SESU     SESU     1        CL1     - 376 A        SER      24       HG1           1.9498
 5182 SESU     SESU     1        CL1     - 376 A        SER      24       HG1           1.9828
 5182 SESU     SESU     1        CL1     - 376 A        SER      24       HG1           2.1851
 5182 SESU     SESU     1        CL1     - 376 A        SER      24       HG1           2.9533
 5182 SESU     SESU     1        CL1     - 376 A        SER      24       HG1           2.0609
 5182 SESU     SESU     1        CL1     - 376 A        SER      24       HG1           2.0671
 5182 SESU     SESU     1        CL1     - 376 A        SER      24       HG1           2.0385
 5182 SESU     SESU     1        CL1     - 376 A        SER      24       HG1           1.8180
 5182 SESU     SESU     1        CL1     - 376 A        SER      24       HG1           1.9435
 5182 SESU     SESU     1        CL1     - 376 A        SER      24       HG1           1.8882
 5182 SESU     SESU     1        CL1     - 376 A        SER      24       HG1           1.8461
 5182 SESU     SESU     1        CL1     - 376 A        SER      24       HG1           2.4100
 5182 SESU     SESU     1        CL1     - 376 A        SER      24       HG1           2.1289
 5182 SESU     SESU     1        CL1     - 376 A        SER      24       HG1           2.0040
 5182 SESU     SESU     1        CL1     - 376 A        SER      24       HG1           1.9539
 5182 SESU     SESU     1        CL1     - 376 A        SER      24       HG1           2.0288
 5182 SESU     SESU     1        CL1     - 376 A        SER      24       HG1           1.8441
 5182 SESU     SESU     1        CL1     - 376 A        SER      24       HG1           1.8900
 5182 SESU     SESU     1        CL1     - 376 A        SER      24       HG1           2.1211
 5182 SESU     SESU     1        CL1     - 376 A        SER      24       HG1           1.8478
 5182 SESU     SESU     1        CL1     - 376 A        SER      24       HG1           2.8692
 5182 SESU     SESU     1        CL1     - 376 A        SER      24       HG1           2.1996
 5182 SESU     SESU     1        CL1     - 376 A        SER      24       HG1           1.9188
 5182 SESU     SESU     1        CL1     - 376 A        SER      24       HG1           2.2171
 5182 SESU     SESU     1        CL1     - 376 A        SER      24       HG1           2.1650
 5182 SESU     SESU     1        CL1     - 376 A        SER      24       HG1           2.8277
 5182 SESU     SESU     1        CL1     - 376 A        SER      24       HG1           2.4303
 5182 SESU     SESU     1        CL1     - 376 A        SER      24       HG1           2.0017
 5182 SESU     SESU     1        CL1     - 376 A        SER      24       HG1           2.3791
 5182 SESU     SESU     1        CL1     - 376 A        SER      24       HG1           1.7122
 5182 SESU     SESU     1        CL1     - 376 A        SER      24       HG1           2.1388
 5182 SESU     SESU     1        CL1     - 376 A        SER      24       HG1           2.1955
 5182 SESU     SESU     1        CL1     - 376 A        SER      24       HG1           2.2471
 5182 SESU     SESU     1        CL1     - 376 A        SER      24       HG1           2.4635
 5182 SESU     SESU     1        CL1     - 376 A        SER      24       HG1           1.7792
 5182 SESU     SESU     1        CL1     - 376 A        SER      24       HG1           2.5095
 5182 SESU     SESU     1        CL1     - 376 A        SER      24       HG1           2.1019
 5182 SESU     SESU     1        CL1     - 376 A        SER      24       HG1           1.9671
 5182 SESU     SESU     1        CL1     - 376 A        SER      24       HG1           2.6586
 5182 SESU     SESU     1        CL1     - 376 A        SER      24       HG1           2.7764
 5182 SESU     SESU     1        CL1     - 376 A        SER      24       HG1           1.9961
 5182 SESU     SESU     1        CL1     - 376 A        SER      24       HG1           2.0701
 5182 SESU     SESU     1        CL1     - 376 A        SER      24       HG1           2.1639
 5182 SESU     SESU     1        CL1     - 376 A        SER      24       HG1           1.9073
 5182 SESU     SESU     1        CL1     - 376 A        SER      24       HG1           2.6507
 5182 SESU     SESU     1        CL1     - 376 A        SER      24       HG1           2.0724
 5182 SESU     SESU     1        CL1     - 376 A        SER      24       HG1           2.7271
 5182 SESU     SESU     1        CL1     - 376 A        SER      24       HG1           2.1077
 5182 SESU     SESU     1        CL1     - 376 A        SER      24       HG1           2.0347
 5182 SESU     SESU     1        CL1     - 376 A        SER      24       HG1           2.7407
 5182 SESU     SESU     1        CL1     - 376 A        SER      24       HG1           1.7760
 5182 SESU     SESU     1        CL1     - 376 A        SER      24       HG1           2.8527
 5182 SESU     SESU     1        CL1     - 376 A        SER      24       HG1           1.9031
 5182 SESU     SESU     1        CL1     - 376 A        SER      24       HG1           2.0444
 5182 SESU     SESU     1        CL1     - 376 A        SER      24       HG1           2.4462
 5182 SESU     SESU     1        CL1     - 376 A        SER      24       HG1           1.9944
 5182 SESU     SESU     1        CL1     - 376 A        SER      24       HG1           1.9887
 5182 SESU     SESU     1        CL1     - 376 A        SER      24       HG1           2.0731
 5182 SESU     SESU     1        CL1     - 376 A        SER      24       HG1           2.2837
 5182 SESU     SESU     1        CL1     - 376 A        SER      24       HG1           2.0934
 5182 SESU     SESU     1        CL1     - 376 A        SER      24       HG1           1.7034
 5182 SESU     SESU     1        CL1     - 376 A        SER      24       HG1           2.8866
 5182 SESU     SESU     1        CL1     - 376 A        SER      24       HG1           2.0355
 5182 SESU     SESU     1        CL1     - 376 A        SER      24       HG1           1.8736
 5182 SESU     SESU     1        CL1     - 376 A        SER      24       HG1           2.0331
 5182 SESU     SESU     1        CL1     - 376 A        SER      24       HG1           2.4243
 5182 SESU     SESU     1        CL1     - 376 A        SER      24       HG1           2.4317
 5182 SESU     SESU     1        CL1     - 376 A        SER      24       HG1           1.9166
 5182 SESU     SESU     1        CL1     - 376 A        SER      24       HG1           2.9346
 5182 SESU     SESU     1        CL1     - 376 A        SER      24       HG1           1.9689
 5182 SESU     SESU     1        CL1     - 376 A        SER      24       HG1           2.8343
 5182 SESU     SESU     1        CL1     - 376 A        SER      24       HG1           2.8805
 5182 SESU     SESU     1        CL1     - 376 A        SER      24       HG1           1.7929
 5182 SESU     SESU     1        CL1     - 376 A        SER      24       HG1           1.9412
 5182 SESU     SESU     1        CL1     - 376 A        SER      24       HG1           1.9367
 5182 SESU     SESU     1        CL1     - 376 A        SER      24       HG1           2.0342
 5182 SESU     SESU     1        CL1     - 376 A        SER      24       HG1           1.9896
 5182 SESU     SESU     1        CL1     - 376 A        SER      24       HG1           2.1345
 5182 SESU     SESU     1        CL1     - 376 A        SER      24       HG1           2.3296
 5182 SESU     SESU     1        CL1     - 376 A        SER      24       HG1           2.0070
 5182 SESU     SESU     1        CL1     - 376 A        SER      24       HG1           2.1405
 5182 SESU     SESU     1        CL1     - 376 A        SER      24       HG1           2.0838
 5182 SESU     SESU     1        CL1     - 376 A        SER      24       HG1           1.6423
 5182 SESU     SESU     1        CL1     - 376 A        SER      24       HG1           1.8616
 5182 SESU     SESU     1        CL1     - 376 A        SER      24       HG1           2.5097
 5182 SESU     SESU     1        CL1     - 376 A        SER      24       HG1           1.7978
 5182 SESU     SESU     1        CL1     - 376 A        SER      24       HG1           1.8384
 5182 SESU     SESU     1        CL1     - 376 A        SER      24       HG1           2.0140
 5182 SESU     SESU     1        CL1     - 376 A        SER      24       HG1           1.7743
 5182 SESU     SESU     1        CL1     - 376 A        SER      24       HG1           1.9566
 5182 SESU     SESU     1        CL1     - 376 A        SER      24       HG1           1.7011
 5182 SESU     SESU     1        CL1     - 376 A        SER      24       HG1           2.4260
 5182 SESU     SESU     1        CL1     - 376 A        SER      24       HG1           1.9200
 5182 SESU     SESU     1        CL1     - 376 A        SER      24       HG1           2.1649
 5182 SESU     SESU     1        CL1     - 376 A        SER      24       HG1           2.0968
 5182 SESU     SESU     1        CL1     - 376 A        SER      24       HG1           2.1023
 5182 SESU     SESU     1        CL1     - 376 A        SER      24       HG1           2.1361
 5182 SESU     SESU     1        CL1     - 376 A        SER      24       HG1           2.1507
 5182 SESU     SESU     1        CL1     - 376 A        SER      24       HG1           1.8208
 5182 SESU     SESU     1        CL1     - 376 A        SER      24       HG1           2.1550
 5182 SESU     SESU     1        CL1     - 376 A        SER      24       HG1           2.4741
 5182 SESU     SESU     1        CL1     - 376 A        SER      24       HG1           2.2950
 5182 SESU     SESU     1        CL1     - 376 A        SER      24       HG1           1.9603
 5182 SESU     SESU     1        CL1     - 376 A        SER      24       HG1           2.7385
 5182 SESU     SESU     1        CL1     - 376 A        SER      24       HG1           2.1913
 5182 SESU     SESU     1        CL1     - 376 A        SER      24       HG1           2.5562
 5182 SESU     SESU     1        CL1     - 376 A        SER      24       HG1           2.8177
 5182 SESU     SESU     1        CL1     - 376 A        SER      24       HG1           2.5181
 5182 SESU     SESU     1        CL1     - 376 A        SER      24       HG1           2.4735
 5182 SESU     SESU     1        CL1     - 376 A        SER      24       HG1           2.4547
 5182 SESU     SESU     1        CL1     - 376 A        SER      24       HG1           2.8169
 5182 SESU     SESU     1        CL1     - 376 A        SER      24       HG1           2.4404
 5182 SESU     SESU     1        CL1     - 376 A        SER      24       HG1           2.6499
 5182 SESU     SESU     1        CL1     - 376 A        SER      24       HG1           2.4554
 5182 SESU     SESU     1        CL1     - 376 A        SER      24       HG1           2.1299
 5182 SESU     SESU     1        CL1     - 376 A        SER      24       HG1           2.0895
 5182 SESU     SESU     1        CL1     - 376 A        SER      24       HG1           2.5447
 5182 SESU     SESU     1        CL1     - 376 A        SER      24       HG1           2.0476
 5182 SESU     SESU     1        CL1     - 376 A        SER      24       HG1           1.8501
 5182 SESU     SESU     1        CL1     - 376 A        SER      24       HG1           1.8769
 5182 SESU     SESU     1        CL1     - 376 A        SER      24       HG1           2.9890
 5182 SESU     SESU     1        CL1     - 376 A        SER      24       HG1           2.1006
 5182 SESU     SESU     1        CL1     - 376 A        SER      24       HG1           2.9865
 5182 SESU     SESU     1        CL1     - 376 A        SER      24       HG1           1.9234
 5182 SESU     SESU     1        CL1     - 376 A        SER      24       HG1           1.9698
 5182 SESU     SESU     1        CL1     - 376 A        SER      24       HG1           2.6044
 5182 SESU     SESU     1        CL1     - 376 A        SER      24       HG1           2.4127
 5182 SESU     SESU     1        CL1     - 376 A        SER      24       HG1           1.7608
 5182 SESU     SESU     1        CL1     - 376 A        SER      24       HG1           2.7862
 5182 SESU     SESU     1        CL1     - 376 A        SER      24       HG1           2.1361
 5182 SESU     SESU     1        CL1     - 376 A        SER      24       HG1           2.4004
 5182 SESU     SESU     1        CL1     - 376 A        SER      24       HG1           2.4779
 5182 SESU     SESU     1        CL1     - 376 A        SER      24       HG1           2.1762
 5182 SESU     SESU     1        CL1     - 376 A        SER      24       HG1           2.1527
 5182 SESU     SESU     1        CL1     - 376 A        SER      24       HG1           2.3480
 5182 SESU     SESU     1        CL1     - 376 A        SER      24       HG1           2.3607
 5182 SESU     SESU     1        CL1     - 376 A        SER      24       HG1           2.0942
 5182 SESU     SESU     1        CL1     - 376 A        SER      24       HG1           2.1979
 5182 SESU     SESU     1        CL1     - 376 A        SER      24       HG1           2.1188
 5182 SESU     SESU     1        CL1     - 376 A        SER      24       HG1           1.7880
 5182 SESU     SESU     1        CL1     - 376 A        SER      24       HG1           1.9742
 5182 SESU     SESU     1        CL1     - 376 A        SER      24       HG1           2.3047
 5182 SESU     SESU     1        CL1     - 376 A        SER      24       HG1           2.1219
 5182 SESU     SESU     1        CL1     - 376 A        SER      24       HG1           1.9871
 5182 SESU     SESU     1        CL1     - 376 A        SER      24       HG1           2.0570
 5182 SESU     SESU     1        CL1     - 376 A        SER      24       HG1           1.9721
 5182 SESU     SESU     1        CL1     - 376 A        SER      24       HG1           1.8105
 5182 SESU     SESU     1        CL1     - 376 A        SER      24       HG1           2.1518
 5182 SESU     SESU     1        CL1     - 376 A        SER      24       HG1           2.1469
 5182 SESU     SESU     1        CL1     - 376 A        SER      24       HG1           2.4076
 5182 SESU     SESU     1        CL1     - 376 A        SER      24       HG1           1.9830
 5182 SESU     SESU     1        CL1     - 376 A        SER      24       HG1           1.9044
 5182 SESU     SESU     1        CL1     - 376 A        SER      24       HG1           2.2648
 5182 SESU     SESU     1        CL1     - 376 A        SER      24       HG1           2.0151
 5182 SESU     SESU     1        CL1     - 376 A        SER      24       HG1           2.7427
 5182 SESU     SESU     1        CL1     - 376 A        SER      24       HG1           2.1573
 5182 SESU     SESU     1        CL1     - 376 A        SER      24       HG1           2.4144
 5182 SESU     SESU     1        CL1     - 376 A        SER      24       HG1           2.3526
 5182 SESU     SESU     1        CL1     - 376 A        SER      24       HG1           1.7567
 5182 SESU     SESU     1        CL1     - 376 A        SER      24       HG1           1.9411
 5182 SESU     SESU     1        CL1     - 376 A        SER      24       HG1           2.0747
 5182 SESU     SESU     1        CL1     - 376 A        SER      24       HG1           1.9638
 5182 SESU     SESU     1        CL1     - 376 A        SER      24       HG1           1.8151
 5182 SESU     SESU     1        CL1     - 376 A        SER      24       HG1           2.8061
 5182 SESU     SESU     1        CL1     - 376 A        SER      24       HG1           2.0256
 5182 SESU     SESU     1        CL1     - 376 A        SER      24       HG1           1.6888
 5182 SESU     SESU     1        CL1     - 376 A        SER      24       HG1           2.2538
 5182 SESU     SESU     1        CL1     - 376 A        SER      24       HG1           1.7244
 5182 SESU     SESU     1        CL1     - 376 A        SER      24       HG1           1.7914
 5182 SESU     SESU     1        CL1     - 376 A        SER      24       HG1           2.0120
 5182 SESU     SESU     1        CL1     - 376 A        SER      24       HG1           2.5004
 5182 SESU     SESU     1        CL1     - 376 A        SER      24       HG1           1.8765
 5182 SESU     SESU     1        CL1     - 376 A        SER      24       HG1           1.9713
 5182 SESU     SESU     1        CL1     - 376 A        SER      24       HG1           2.0129
 5182 SESU     SESU     1        CL1     - 376 A        SER      24       HG1           2.1416
 5182 SESU     SESU     1        CL1     - 376 A        SER      24       HG1           2.0471
 5182 SESU     SESU     1        CL1     - 376 A        SER      24       HG1           2.0340
 5182 SESU     SESU     1        CL1     - 376 A        SER      24       HG1           2.1938
 5182 SESU     SESU     1        CL1     - 376 A        SER      24       HG1           2.2632
 5182 SESU     SESU     1        CL1     - 376 A        SER      24       HG1           1.8863
 5182 SESU     SESU     1        CL1     - 376 A        SER      24       HG1           1.9360
 5182 SESU     SESU     1        CL1     - 376 A        SER      24       HG1           1.8802
 5182 SESU     SESU     1        CL1     - 376 A        SER      24       HG1           2.0089
 5182 SESU     SESU     1        CL1     - 376 A        SER      24       HG1           2.0980
 5182 SESU     SESU     1        CL1     - 376 A        SER      24       HG1           1.7763
 5182 SESU     SESU     1        CL1     - 376 A        SER      24       HG1           1.8472
 5182 SESU     SESU     1        CL1     - 376 A        SER      24       HG1           2.0729
 5182 SESU     SESU     1        CL1     - 376 A        SER      24       HG1           2.0180
 5182 SESU     SESU     1        CL1     - 376 A        SER      24       HG1           1.9181
 5182 SESU     SESU     1        CL1     - 376 A        SER      24       HG1           2.0126
 5182 SESU     SESU     1        CL1     - 376 A        SER      24       HG1           1.9917
 5182 SESU     SESU     1        CL1     - 376 A        SER      24       HG1           1.9259
 5182 SESU     SESU     1        CL1     - 376 A        SER      24       HG1           1.8693
 5182 SESU     SESU     1        CL1     - 376 A        SER      24       HG1           1.9059
 5182 SESU     SESU     1        CL1     - 376 A        SER      24       HG1           1.6887
 5182 SESU     SESU     1        CL1     - 376 A        SER      24       HG1           2.0925
 5182 SESU     SESU     1        CL1     - 376 A        SER      24       HG1           1.9339
 5182 SESU     SESU     1        CL1     - 376 A        SER      24       HG1           1.9922
 5182 SESU     SESU     1        CL1     - 376 A        SER      24       HG1           1.6767
 5182 SESU     SESU     1        CL1     - 376 A        SER      24       HG1           2.0262
 5182 SESU     SESU     1        CL1     - 376 A        SER      24       HG1           1.8803
 5182 SESU     SESU     1        CL1     - 376 A        SER      24       HG1           1.7300
 5182 SESU     SESU     1        CL1     - 376 A        SER      24       HG1           2.1014
 5182 SESU     SESU     1        CL1     - 376 A        SER      24       HG1           1.8641
 5182 SESU     SESU     1        CL1     - 376 A        SER      24       HG1           2.0427
 5182 SESU     SESU     1        CL1     - 376 A        SER      24       HG1           1.8768
 5182 SESU     SESU     1        CL1     - 376 A        SER      24       HG1           1.8939
 5182 SESU     SESU     1        CL1     - 376 A        SER      24       HG1           1.7576
 5182 SESU     SESU     1        CL1     - 376 A        SER      24       HG1           2.1636
 5182 SESU     SESU     1        CL1     - 376 A        SER      24       HG1           1.8811
 5182 SESU     SESU     1        CL1     - 376 A        SER      24       HG1           1.9757
 5182 SESU     SESU     1        CL1     - 376 A        SER      24       HG1           1.8281
 5182 SESU     SESU     1        CL1     - 376 A        SER      24       HG1           1.9936
 5182 SESU     SESU     1        CL1     - 376 A        SER      24       HG1           2.0231
 5182 SESU     SESU     1        CL1     - 376 A        SER      24       HG1           2.2206
 5182 SESU     SESU     1        CL1     - 376 A        SER      24       HG1           2.3152
 5182 SESU     SESU     1        CL1     - 376 A        SER      24       HG1           1.8889
 5182 SESU     SESU     1        CL1     - 376 A        SER      24       HG1           1.8527
 5182 SESU     SESU     1        CL1     - 376 A        SER      24       HG1           1.9424
 5182 SESU     SESU     1        CL1     - 376 A        SER      24       HG1           1.9810
 5182 SESU     SESU     1        CL1     - 376 A        SER      24       HG1           1.7671
 5182 SESU     SESU     1        CL1     - 376 A        SER      24       HG1           1.9905
 5182 SESU     SESU     1        CL1     - 376 A        SER      24       HG1           2.7235
 5182 SESU     SESU     1        CL1     - 376 A        SER      24       HG1           2.2686
 5182 SESU     SESU     1        CL1     - 376 A        SER      24       HG1           1.8968
 5182 SESU     SESU     1        CL1     - 376 A        SER      24       HG1           1.8993
 5182 SESU     SESU     1        CL1     - 376 A        SER      24       HG1           1.9308
 5182 SESU     SESU     1        CL1     - 376 A        SER      24       HG1           2.8037
 5182 SESU     SESU     1        CL1     - 376 A        SER      24       HG1           2.2737
 5182 SESU     SESU     1        CL1     - 376 A        SER      24       HG1           2.1331
 5182 SESU     SESU     1        CL1     - 376 A        SER      24       HG1           2.2577
 5182 SESU     SESU     1        CL1     - 376 A        SER      24       HG1           1.9806
 5182 SESU     SESU     1        CL1     - 376 A        SER      24       HG1           1.8019
 5182 SESU     SESU     1        CL1     - 376 A        SER      24       HG1           2.2629
 5182 SESU     SESU     1        CL1     - 376 A        SER      24       HG1           2.3700
 5182 SESU     SESU     1        CL1     - 376 A        SER      24       HG1           2.3941
 5182 SESU     SESU     1        CL1     - 376 A        SER      24       HG1           2.0230
 5182 SESU     SESU     1        CL1     - 376 A        SER      24       HG1           1.9880
 5182 SESU     SESU     1        CL1     - 376 A        SER      24       HG1           1.8145
 5182 SESU     SESU     1        CL1     - 376 A        SER      24       HG1           1.7711
 5182 SESU     SESU     1        CL1     - 376 A        SER      24       HG1           1.9907
 5182 SESU     SESU     1        CL1     - 376 A        SER      24       HG1           1.8711
 5182 SESU     SESU     1        CL1     - 376 A        SER      24       HG1           2.4713
 5182 SESU     SESU     1        CL1     - 376 A        SER      24       HG1           2.0662
 5182 SESU     SESU     1        CL1     - 376 A        SER      24       HG1           1.9536
 5182 SESU     SESU     1        CL1     - 376 A        SER      24       HG1           1.8073
 5182 SESU     SESU     1        CL1     - 376 A        SER      24       HG1           2.1863
 5182 SESU     SESU     1        CL1     - 376 A        SER      24       HG1           1.9258
 5182 SESU     SESU     1        CL1     - 376 A        SER      24       HG1           2.0747
 5182 SESU     SESU     1        CL1     - 376 A        SER      24       HG1           1.9065
 5182 SESU     SESU     1        CL1     - 376 A        SER      24       HG1           2.5754
 5182 SESU     SESU     1        CL1     - 376 A        SER      24       HG1           1.8503
 5182 SESU     SESU     1        CL1     - 376 A        SER      24       HG1           1.7737
 5182 SESU     SESU     1        CL1     - 376 A        SER      24       HG1           2.0137
 5182 SESU     SESU     1        CL1     - 376 A        SER      24       HG1           1.9676
 5182 SESU     SESU     1        CL1     - 376 A        SER      24       HG1           1.7297
 5182 SESU     SESU     1        CL1     - 376 A        SER      24       HG1           2.4437
 5182 SESU     SESU     1        CL1     - 376 A        SER      24       HG1           1.9923
 5182 SESU     SESU     1        CL1     - 376 A        SER      24       HG1           1.9057
 5182 SESU     SESU     1        CL1     - 376 A        SER      24       HG1           2.6364
 5182 SESU     SESU     1        CL1     - 376 A        SER      24       HG1           1.8561
 5182 SESU     SESU     1        CL1     - 376 A        SER      24       HG1           1.7880
 5182 SESU     SESU     1        CL1     - 376 A        SER      24       HG1           1.7956
 5182 SESU     SESU     1        CL1     - 376 A        SER      24       HG1           1.9323
 5182 SESU     SESU     1        CL1     - 376 A        SER      24       HG1           2.9645
 5182 SESU     SESU     1        CL1     - 376 A        SER      24       HG1           2.1122
 5182 SESU     SESU     1        CL1     - 376 A        SER      24       HG1           2.1948
 5182 SESU     SESU     1        CL1     - 376 A        SER      24       HG1           1.8287
 5182 SESU     SESU     1        CL1     - 376 A        SER      24       HG1           2.0385
 5182 SESU     SESU     1        CL1     - 376 A        SER      24       HG1           2.1743
 5182 SESU     SESU     1        CL1     - 376 A        SER      24       HG1           1.8919
 5182 SESU     SESU     1        CL1     - 376 A        SER      24       HG1           2.0176
 5182 SESU     SESU     1        CL1     - 376 A        SER      24       HG1           2.0261
 5182 SESU     SESU     1        CL1     - 376 A        SER      24       HG1           2.0108
 5182 SESU     SESU     1        CL1     - 376 A        SER      24       HG1           1.9654
 5182 SESU     SESU     1        CL1     - 376 A        SER      24       HG1           1.9984
 5182 SESU     SESU     1        CL1     - 376 A        SER      24       HG1           1.6399
 5182 SESU     SESU     1        CL1     - 376 A        SER      24       HG1           2.1237
 5182 SESU     SESU     1        CL1     - 376 A        SER      24       HG1           2.1668
 5182 SESU     SESU     1        CL1     - 376 A        SER      24       HG1           1.9737
 5182 SESU     SESU     1        CL1     - 376 A        SER      24       HG1           1.8058
 5182 SESU     SESU     1        CL1     - 376 A        SER      24       HG1           2.0942
 5182 SESU     SESU     1        CL1     - 376 A        SER      24       HG1           1.7925
 5182 SESU     SESU     1        CL1     - 376 A        SER      24       HG1           1.9122
 5182 SESU     SESU     1        CL1     - 376 A        SER      24       HG1           2.4074
 5182 SESU     SESU     1        CL1     - 376 A        SER      24       HG1           2.3842
 5182 SESU     SESU     1        CL1     - 376 A        SER      24       HG1           2.0355
 5182 SESU     SESU     1        CL1     - 376 A        SER      24       HG1           1.9748
 5182 SESU     SESU     1        CL1     - 376 A        SER      24       HG1           2.1726
 5182 SESU     SESU     1        CL1     - 376 A        SER      24       HG1           1.9408
 5182 SESU     SESU     1        CL1     - 376 A        SER      24       HG1           2.6652
 5182 SESU     SESU     1        CL1     - 376 A        SER      24       HG1           2.2611
 5182 SESU     SESU     1        CL1     - 376 A        SER      24       HG1           2.0988
 5182 SESU     SESU     1        CL1     - 376 A        SER      24       HG1           2.0771
 5182 SESU     SESU     1        CL1     - 376 A        SER      24       HG1           1.9601
 5182 SESU     SESU     1        CL1     - 376 A        SER      24       HG1           1.9257
 5182 SESU     SESU     1        CL1     - 376 A        SER      24       HG1           2.4612
 5182 SESU     SESU     1        CL1     - 376 A        SER      24       HG1           1.8856
 5182 SESU     SESU     1        CL1     - 376 A        SER      24       HG1           1.9204
 5182 SESU     SESU     1        CL1     - 376 A        SER      24       HG1           1.7629
 5182 SESU     SESU     1        CL1     - 376 A        SER      24       HG1           2.2478
 5182 SESU     SESU     1        CL1     - 376 A        SER      24       HG1           2.5220
 5182 SESU     SESU     1        CL1     - 376 A        SER      24       HG1           2.1890
 5182 SESU     SESU     1        CL1     - 376 A        SER      24       HG1           1.9350
 5182 SESU     SESU     1        CL1     - 376 A        SER      24       HG1           1.8530
 5182 SESU     SESU     1        CL1     - 376 A        SER      24       HG1           2.2972
 5182 SESU     SESU     1        CL1     - 376 A        SER      24       HG1           2.0356
 5182 SESU     SESU     1        CL1     - 376 A        SER      24       HG1           1.9915
 5182 SESU     SESU     1        CL1     - 376 A        SER      24       HG1           1.9372
 5182 SESU     SESU     1        CL1     - 376 A        SER      24       HG1           2.2436
 5182 SESU     SESU     1        CL1     - 376 A        SER      24       HG1           2.4450
 5182 SESU     SESU     1        CL1     - 376 A        SER      24       HG1           2.0351
 5182 SESU     SESU     1        CL1     - 376 A        SER      24       HG1           1.9968
 5182 SESU     SESU     1        CL1     - 376 A        SER      24       HG1           1.7161
 5182 SESU     SESU     1        CL1     - 376 A        SER      24       HG1           1.7828
 5182 SESU     SESU     1        CL1     - 376 A        SER      24       HG1           1.8878
 5182 SESU     SESU     1        CL1     - 376 A        SER      24       HG1           1.9284
 5182 SESU     SESU     1        CL1     - 376 A        SER      24       HG1           2.0970
 5182 SESU     SESU     1        CL1     - 376 A        SER      24       HG1           1.9695
 5182 SESU     SESU     1        CL1     - 376 A        SER      24       HG1           2.2536
 5182 SESU     SESU     1        CL1     - 376 A        SER      24       HG1           1.8937
 5182 SESU     SESU     1        CL1     - 376 A        SER      24       HG1           2.1118
 5182 SESU     SESU     1        CL1     - 376 A        SER      24       HG1           1.7302
 5182 SESU     SESU     1        CL1     - 376 A        SER      24       HG1           2.0597
 5182 SESU     SESU     1        CL1     - 376 A        SER      24       HG1           1.8905
 5182 SESU     SESU     1        CL1     - 376 A        SER      24       HG1           2.2068
 5182 SESU     SESU     1        CL1     - 376 A        SER      24       HG1           1.8239
 5182 SESU     SESU     1        CL1     - 376 A        SER      24       HG1           1.9868
 5182 SESU     SESU     1        CL1     - 376 A        SER      24       HG1           2.1431
 5182 SESU     SESU     1        CL1     - 376 A        SER      24       HG1           2.0470
 5182 SESU     SESU     1        CL1     - 376 A        SER      24       HG1           2.2117
 5182 SESU     SESU     1        CL1     - 376 A        SER      24       HG1           2.3480
 5182 SESU     SESU     1        CL1     - 376 A        SER      24       HG1           1.8102
 5182 SESU     SESU     1        CL1     - 376 A        SER      24       HG1           1.9689
 5182 SESU     SESU     1        CL1     - 376 A        SER      24       HG1           2.7288
 5182 SESU     SESU     1        CL1     - 376 A        SER      24       HG1           1.7060
 5182 SESU     SESU     1        CL1     - 376 A        SER      24       HG1           1.9781
 5182 SESU     SESU     1        CL1     - 376 A        SER      24       HG1           1.8307
 5182 SESU     SESU     1        CL1     - 376 A        SER      24       HG1           2.0937
 5182 SESU     SESU     1        CL1     - 376 A        SER      24       HG1           1.8278
 5182 SESU     SESU     1        CL1     - 376 A        SER      24       HG1           1.6980
 5182 SESU     SESU     1        CL1     - 376 A        SER      24       HG1           2.3179
 5182 SESU     SESU     1        CL1     - 376 A        SER      24       HG1           2.0993
 5182 SESU     SESU     1        CL1     - 376 A        SER      24       HG1           1.5514
 5182 SESU     SESU     1        CL1     - 376 A        SER      24       HG1           1.9815
 5182 SESU     SESU     1        CL1     - 376 A        SER      24       HG1           1.6838
 5182 SESU     SESU     1        CL1     - 376 A        SER      24       HG1           1.9439
 5182 SESU     SESU     1        CL1     - 376 A        SER      24       HG1           2.0167
 5182 SESU     SESU     1        CL1     - 376 A        SER      24       HG1           1.8853
 5182 SESU     SESU     1        CL1     - 376 A        SER      24       HG1           2.1772
 5182 SESU     SESU     1        CL1     - 376 A        SER      24       HG1           1.8567
 5182 SESU     SESU     1        CL1     - 376 A        SER      24       HG1           1.8996
 5182 SESU     SESU     1        CL1     - 376 A        SER      24       HG1           2.3875
 5182 SESU     SESU     1        CL1     - 376 A        SER      24       HG1           2.2710
 5182 SESU     SESU     1        CL1     - 376 A        SER      24       HG1           1.8675
 5182 SESU     SESU     1        CL1     - 376 A        SER      24       HG1           1.9983
 5182 SESU     SESU     1        CL1     - 376 A        SER      24       HG1           2.0793
 5182 SESU     SESU     1        CL1     - 376 A        SER      24       HG1           1.9685
 5182 SESU     SESU     1        CL1     - 376 A        SER      24       HG1           1.9541
 5182 SESU     SESU     1        CL1     - 376 A        SER      24       HG1           1.7435
 5182 SESU     SESU     1        CL1     - 376 A        SER      24       HG1           2.1604
 5182 SESU     SESU     1        CL1     - 376 A        SER      24       HG1           1.7290
 5182 SESU     SESU     1        CL1     - 376 A        SER      24       HG1           2.0443
 5182 SESU     SESU     1        CL1     - 376 A        SER      24       HG1           1.9820
 5182 SESU     SESU     1        CL1     - 376 A        SER      24       HG1           2.1362
 5182 SESU     SESU     1        CL1     - 376 A        SER      24       HG1           2.1265
 5182 SESU     SESU     1        CL1     - 376 A        SER      24       HG1           2.0876
 5182 SESU     SESU     1        CL1     - 376 A        SER      24       HG1           2.5861
 5182 SESU     SESU     1        CL1     - 376 A        SER      24       HG1           2.1689
 5182 SESU     SESU     1        CL1     - 376 A        SER      24       HG1           1.8919
 5182 SESU     SESU     1        CL1     - 376 A        SER      24       HG1           2.0183
 5182 SESU     SESU     1        CL1     - 376 A        SER      24       HG1           1.7907
 5182 SESU     SESU     1        CL1     - 376 A        SER      24       HG1           1.8502
 5182 SESU     SESU     1        CL1     - 376 A        SER      24       HG1           2.2348
 5182 SESU     SESU     1        CL1     - 376 A        SER      24       HG1           1.8378
 5182 SESU     SESU     1        CL1     - 376 A        SER      24       HG1           2.1122
 5182 SESU     SESU     1        CL1     - 376 A        SER      24       HG1           1.6996
 5182 SESU     SESU     1        CL1     - 376 A        SER      24       HG1           2.0415
 5182 SESU     SESU     1        CL1     - 376 A        SER      24       HG1           2.1919
 5182 SESU     SESU     1        CL1     - 376 A        SER      24       HG1           2.1510
 5182 SESU     SESU     1        CL1     - 376 A        SER      24       HG1           2.0548
 5182 SESU     SESU     1        CL1     - 376 A        SER      24       HG1           1.7071
 5182 SESU     SESU     1        CL1     - 376 A        SER      24       HG1           2.0115
 5182 SESU     SESU     1        CL1     - 376 A        SER      24       HG1           2.4017
 5182 SESU     SESU     1        CL1     - 376 A        SER      24       HG1           1.8165
 5182 SESU     SESU     1        CL1     - 376 A        SER      24       HG1           1.9463
 5182 SESU     SESU     1        CL1     - 376 A        SER      24       HG1           2.2014
 5182 SESU     SESU     1        CL1     - 376 A        SER      24       HG1           1.8976
 5182 SESU     SESU     1        CL1     - 376 A        SER      24       HG1           1.9433
 5182 SESU     SESU     1        CL1     - 376 A        SER      24       HG1           1.8720
 5182 SESU     SESU     1        CL1     - 376 A        SER      24       HG1           1.9381
 5182 SESU     SESU     1        CL1     - 376 A        SER      24       HG1           1.8470
 5182 SESU     SESU     1        CL1     - 376 A        SER      24       HG1           2.0158
 5182 SESU     SESU     1        CL1     - 376 A        SER      24       HG1           2.0806
 5182 SESU     SESU     1        CL1     - 376 A        SER      24       HG1           2.1495
 5182 SESU     SESU     1        CL1     - 376 A        SER      24       HG1           2.2116
 5182 SESU     SESU     1        CL1     - 376 A        SER      24       HG1           1.9143
 5182 SESU     SESU     1        CL1     - 376 A        SER      24       HG1           2.0237
 5182 SESU     SESU     1        CL1     - 376 A        SER      24       HG1           1.7520
 5182 SESU     SESU     1        CL1     - 376 A        SER      24       HG1           1.9549
 5182 SESU     SESU     1        CL1     - 376 A        SER      24       HG1           2.0021
 5182 SESU     SESU     1        CL1     - 376 A        SER      24       HG1           2.2003
 5182 SESU     SESU     1        CL1     - 376 A        SER      24       HG1           2.1492
 5182 SESU     SESU     1        CL1     - 376 A        SER      24       HG1           1.7805
 5182 SESU     SESU     1        CL1     - 376 A        SER      24       HG1           1.7791
 5182 SESU     SESU     1        CL1     - 376 A        SER      24       HG1           1.9691
 5182 SESU     SESU     1        CL1     - 376 A        SER      24       HG1           2.2808
 5182 SESU     SESU     1        CL1     - 376 A        SER      24       HG1           2.0740
 5182 SESU     SESU     1        CL1     - 376 A        SER      24       HG1           2.0438
 5182 SESU     SESU     1        CL1     - 376 A        SER      24       HG1           1.7555
 5182 SESU     SESU     1        CL1     - 376 A        SER      24       HG1           2.2310
 5182 SESU     SESU     1        CL1     - 376 A        SER      24       HG1           1.9017
 5182 SESU     SESU     1        CL1     - 376 A        SER      24       HG1           2.1933
 5182 SESU     SESU     1        CL1     - 376 A        SER      24       HG1           2.5594
 5182 SESU     SESU     1        CL1     - 376 A        SER      24       HG1           2.0953
 5182 SESU     SESU     1        CL1     - 376 A        SER      24       HG1           1.9136
 5182 SESU     SESU     1        CL1     - 376 A        SER      24       HG1           1.8122
 5182 SESU     SESU     1        CL1     - 376 A        SER      24       HG1           2.3173
 5182 SESU     SESU     1        CL1     - 376 A        SER      24       HG1           1.9001
 5182 SESU     SESU     1        CL1     - 376 A        SER      24       HG1           1.9572
 5182 SESU     SESU     1        CL1     - 376 A        SER      24       HG1           1.9946
 5182 SESU     SESU     1        CL1     - 376 A        SER      24       HG1           2.0256
 5182 SESU     SESU     1        CL1     - 376 A        SER      24       HG1           1.8879
 5182 SESU     SESU     1        CL1     - 376 A        SER      24       HG1           1.7619
 5182 SESU     SESU     1        CL1     - 376 A        SER      24       HG1           2.0137
 5182 SESU     SESU     1        CL1     - 376 A        SER      24       HG1           1.9152
 5182 SESU     SESU     1        CL1     - 376 A        SER      24       HG1           1.8949
 5182 SESU     SESU     1        CL1     - 376 A        SER      24       HG1           1.9296
 5182 SESU     SESU     1        CL1     - 376 A        SER      24       HG1           1.8776
 5182 SESU     SESU     1        CL1     - 376 A        SER      24       HG1           2.0720
 5182 SESU     SESU     1        CL1     - 376 A        SER      24       HG1           2.6196
 5182 SESU     SESU     1        CL1     - 376 A        SER      24       HG1           1.6412
 5182 SESU     SESU     1        CL1     - 376 A        SER      24       HG1           1.9269
 5182 SESU     SESU     1        CL1     - 376 A        SER      24       HG1           1.9979
 5182 SESU     SESU     1        CL1     - 376 A        SER      24       HG1           2.2682
 5182 SESU     SESU     1        CL1     - 376 A        SER      24       HG1           1.7141
 5182 SESU     SESU     1        CL1     - 376 A        SER      24       HG1           1.7267
 5182 SESU     SESU     1        CL1     - 376 A        SER      24       HG1           1.8618
 5182 SESU     SESU     1        CL1     - 376 A        SER      24       HG1           1.8571
 5182 SESU     SESU     1        CL1     - 376 A        SER      24       HG1           2.5191
 5182 SESU     SESU     1        CL1     - 376 A        SER      24       HG1           2.1651
 5182 SESU     SESU     1        CL1     - 376 A        SER      24       HG1           2.0229
 5182 SESU     SESU     1        CL1     - 376 A        SER      24       HG1           1.9007
 5182 SESU     SESU     1        CL1     - 376 A        SER      24       HG1           1.9108
 5182 SESU     SESU     1        CL1     - 376 A        SER      24       HG1           1.9034
 5182 SESU     SESU     1        CL1     - 376 A        SER      24       HG1           1.8547
 5182 SESU     SESU     1        CL1     - 376 A        SER      24       HG1           1.8694
 5182 SESU     SESU     1        CL1     - 376 A        SER      24       HG1           1.9142
 5182 SESU     SESU     1        CL1     - 376 A        SER      24       HG1           2.0388
 5182 SESU     SESU     1        CL1     - 376 A        SER      24       HG1           1.7175
 5182 SESU     SESU     1        CL1     - 376 A        SER      24       HG1           1.6195
 5182 SESU     SESU     1        CL1     - 376 A        SER      24       HG1           1.8408
 5182 SESU     SESU     1        CL1     - 376 A        SER      24       HG1           1.6588
 5182 SESU     SESU     1        CL1     - 376 A        SER      24       HG1           1.8872
 5182 SESU     SESU     1        CL1     - 376 A        SER      24       HG1           1.7026
 5182 SESU     SESU     1        CL1     - 376 A        SER      24       HG1           2.4343
 5182 SESU     SESU     1        CL1     - 376 A        SER      24       HG1           1.9952
 5182 SESU     SESU     1        CL1     - 376 A        SER      24       HG1           1.8657
 5182 SESU     SESU     1        CL1     - 376 A        SER      24       HG1           1.9678
 5182 SESU     SESU     1        CL1     - 376 A        SER      24       HG1           2.0713
 5182 SESU     SESU     1        CL1     - 376 A        SER      24       HG1           1.9588
 5182 SESU     SESU     1        CL1     - 376 A        SER      24       HG1           1.7397
 5182 SESU     SESU     1        CL1     - 376 A        SER      24       HG1           1.8754
 5182 SESU     SESU     1        CL1     - 376 A        SER      24       HG1           2.1171
 5182 SESU     SESU     1        CL1     - 376 A        SER      24       HG1           1.8245
 5182 SESU     SESU     1        CL1     - 376 A        SER      24       HG1           2.1476
 5182 SESU     SESU     1        CL1     - 376 A        SER      24       HG1           2.1477
 5182 SESU     SESU     1        CL1     - 376 A        SER      24       HG1           2.1234
 5182 SESU     SESU     1        CL1     - 376 A        SER      24       HG1           1.6651
 5182 SESU     SESU     1        CL1     - 376 A        SER      24       HG1           1.9616
 5182 SESU     SESU     1        CL1     - 376 A        SER      24       HG1           1.9235
 5182 SESU     SESU     1        CL1     - 376 A        SER      24       HG1           1.8729
 5182 SESU     SESU     1        CL1     - 376 A        SER      24       HG1           1.7554
 5182 SESU     SESU     1        CL1     - 376 A        SER      24       HG1           1.7860
 5182 SESU     SESU     1        CL1     - 376 A        SER      24       HG1           1.8664
 5182 SESU     SESU     1        CL1     - 376 A        SER      24       HG1           1.7549
 5182 SESU     SESU     1        CL1     - 376 A        SER      24       HG1           1.9443
 5182 SESU     SESU     1        CL1     - 376 A        SER      24       HG1           1.7860
 5182 SESU     SESU     1        CL1     - 376 A        SER      24       HG1           1.9448
 5182 SESU     SESU     1        CL1     - 376 A        SER      24       HG1           1.7970
 5182 SESU     SESU     1        CL1     - 376 A        SER      24       HG1           1.8562
 5182 SESU     SESU     1        CL1     - 376 A        SER      24       HG1           1.9421
 5182 SESU     SESU     1        CL1     - 376 A        SER      24       HG1           2.7220
 5182 SESU     SESU     1        CL1     - 376 A        SER      24       HG1           1.8229
 5182 SESU     SESU     1        CL1     - 376 A        SER      24       HG1           1.7558
 5182 SESU     SESU     1        CL1     - 376 A        SER      24       HG1           1.7660
 5182 SESU     SESU     1        CL1     - 376 A        SER      24       HG1           2.0325
 5182 SESU     SESU     1        CL1     - 376 A        SER      24       HG1           1.8701
 5182 SESU     SESU     1        CL1     - 376 A        SER      24       HG1           1.7826
 5182 SESU     SESU     1        CL1     - 376 A        SER      24       HG1           2.3469
 5182 SESU     SESU     1        CL1     - 376 A        SER      24       HG1           2.0304
 5182 SESU     SESU     1        CL1     - 376 A        SER      24       HG1           1.9746
 5182 SESU     SESU     1        CL1     - 376 A        SER      24       HG1           1.6888
 5182 SESU     SESU     1        CL1     - 376 A        SER      24       HG1           2.2339
 5182 SESU     SESU     1        CL1     - 376 A        SER      24       HG1           1.8841
 5182 SESU     SESU     1        CL1     - 376 A        SER      24       HG1           1.8710
 5182 SESU     SESU     1        CL1     - 376 A        SER      24       HG1           1.9168
 5182 SESU     SESU     1        CL1     - 376 A        SER      24       HG1           1.7689
 5182 SESU     SESU     1        CL1     - 376 A        SER      24       HG1           2.4256
 5182 SESU     SESU     1        CL1     - 376 A        SER      24       HG1           1.7262
 5182 SESU     SESU     1        CL1     - 376 A        SER      24       HG1           1.9414
 5182 SESU     SESU     1        CL1     - 376 A        SER      24       HG1           2.1304
 5182 SESU     SESU     1        CL1     - 376 A        SER      24       HG1           1.8170
 5182 SESU     SESU     1        CL1     - 376 A        SER      24       HG1           2.2795
 5182 SESU     SESU     1        CL1     - 376 A        SER      24       HG1           1.9654
 5182 SESU     SESU     1        CL1     - 376 A        SER      24       HG1           2.8003
 5182 SESU     SESU     1        CL1     - 376 A        SER      24       HG1           2.0528
 5182 SESU     SESU     1        CL1     - 376 A        SER      24       HG1           1.9956
 5182 SESU     SESU     1        CL1     - 376 A        SER      24       HG1           2.0791
 5182 SESU     SESU     1        CL1     - 376 A        SER      24       HG1           1.7615
 5182 SESU     SESU     1        CL1     - 376 A        SER      24       HG1           1.8167
 5182 SESU     SESU     1        CL1     - 376 A        SER      24       HG1           1.9370
 5182 SESU     SESU     1        CL1     - 376 A        SER      24       HG1           1.9615
 5182 SESU     SESU     1        CL1     - 376 A        SER      24       HG1           1.9885
 5182 SESU     SESU     1        CL1     - 376 A        SER      24       HG1           1.8657
 5182 SESU     SESU     1        CL1     - 376 A        SER      24       HG1           2.4830
 5182 SESU     SESU     1        CL1     - 376 A        SER      24       HG1           1.8992
 5182 SESU     SESU     1        CL1     - 376 A        SER      24       HG1           1.9001
 5182 SESU     SESU     1        CL1     - 376 A        SER      24       HG1           1.8183
 5182 SESU     SESU     1        CL1     - 376 A        SER      24       HG1           1.9137
 5182 SESU     SESU     1        CL1     - 376 A        SER      24       HG1           1.8636
 5182 SESU     SESU     1        CL1     - 376 A        SER      24       HG1           1.7111
 5182 SESU     SESU     1        CL1     - 376 A        SER      24       HG1           1.7694
 5182 SESU     SESU     1        CL1     - 376 A        SER      24       HG1           1.6596
 5182 SESU     SESU     1        CL1     - 376 A        SER      24       HG1           1.8471
 5182 SESU     SESU     1        CL1     - 376 A        SER      24       HG1           2.8737
 5182 SESU     SESU     1        CL1     - 376 A        SER      24       HG1           2.4159
 5182 SESU     SESU     1        CL1     - 376 A        SER      24       HG1           2.0168
 5182 SESU     SESU     1        CL1     - 376 A        SER      24       HG1           2.0193
 5182 SESU     SESU     1        CL1     - 376 A        SER      24       HG1           2.1810
 5182 SESU     SESU     1        CL1     - 376 A        SER      24       HG1           2.0333
 5182 SESU     SESU     1        CL1     - 376 A        SER      24       HG1           2.0324
 5182 SESU     SESU     1        CL1     - 376 A        SER      24       HG1           2.3523
 5182 SESU     SESU     1        CL1     - 376 A        SER      24       HG1           1.9523
 5182 SESU     SESU     1        CL1     - 376 A        SER      24       HG1           1.7651
 5182 SESU     SESU     1        CL1     - 376 A        SER      24       HG1           1.8844
 5182 SESU     SESU     1        CL1     - 376 A        SER      24       HG1           2.0096
 5182 SESU     SESU     1        CL1     - 376 A        SER      24       HG1           1.8838
 5182 SESU     SESU     1        CL1     - 376 A        SER      24       HG1           1.7615
 5182 SESU     SESU     1        CL1     - 376 A        SER      24       HG1           1.8075
 5182 SESU     SESU     1        CL1     - 376 A        SER      24       HG1           1.9203
 5182 SESU     SESU     1        CL1     - 376 A        SER      24       HG1           1.9575
 5182 SESU     SESU     1        CL1     - 376 A        SER      24       HG1           1.8228
 5182 SESU     SESU     1        CL1     - 376 A        SER      24       HG1           1.8206
 5182 SESU     SESU     1        CL1     - 376 A        SER      24       HG1           2.1669
 5182 SESU     SESU     1        CL1     - 376 A        SER      24       HG1           2.2183
 5182 SESU     SESU     1        CL1     - 376 A        SER      24       HG1           1.7317
 5182 SESU     SESU     1        CL1     - 376 A        SER      24       HG1           2.1258
 5182 SESU     SESU     1        CL1     - 376 A        SER      24       HG1           2.0433
 5182 SESU     SESU     1        CL1     - 376 A        SER      24       HG1           1.8401
 5182 SESU     SESU     1        CL1     - 376 A        SER      24       HG1           2.1367
 5182 SESU     SESU     1        CL1     - 376 A        SER      24       HG1           2.0721
 5182 SESU     SESU     1        CL1     - 376 A        SER      24       HG1           1.9491
 5182 SESU     SESU     1        CL1     - 376 A        SER      24       HG1           2.1690
 5182 SESU     SESU     1        CL1     - 376 A        SER      24       HG1           1.7273
 5182 SESU     SESU     1        CL1     - 376 A        SER      24       HG1           2.0454
 5182 SESU     SESU     1        CL1     - 376 A        SER      24       HG1           1.8703
 5182 SESU     SESU     1        CL1     - 376 A        SER      24       HG1           1.9286
 5182 SESU     SESU     1        CL1     - 376 A        SER      24       HG1           1.9050
 5182 SESU     SESU     1        CL1     - 376 A        SER      24       HG1           2.0202
 5182 SESU     SESU     1        CL1     - 376 A        SER      24       HG1           1.6982
 5182 SESU     SESU     1        CL1     - 376 A        SER      24       HG1           2.0394
 5182 SESU     SESU     1        CL1     - 376 A        SER      24       HG1           2.2481
 5182 SESU     SESU     1        CL1     - 376 A        SER      24       HG1           2.0046
 5182 SESU     SESU     1        CL1     - 376 A        SER      24       HG1           2.0961
 5182 SESU     SESU     1        CL1     - 376 A        SER      24       HG1           1.8275
 5182 SESU     SESU     1        CL1     - 376 A        SER      24       HG1           1.9643
 5182 SESU     SESU     1        CL1     - 376 A        SER      24       HG1           2.1050
 5182 SESU     SESU     1        CL1     - 376 A        SER      24       HG1           1.8401
 5182 SESU     SESU     1        CL1     - 376 A        SER      24       HG1           2.3543
 5182 SESU     SESU     1        CL1     - 376 A        SER      24       HG1           2.3433
 5182 SESU     SESU     1        CL1     - 376 A        SER      24       HG1           2.7149
 5182 SESU     SESU     1        CL1     - 376 A        SER      24       HG1           2.1926
 5182 SESU     SESU     1        CL1     - 376 A        SER      24       HG1           2.3863
 5182 SESU     SESU     1        CL1     - 376 A        SER      24       HG1           1.7894
 5182 SESU     SESU     1        CL1     - 376 A        SER      24       HG1           2.2923
 5182 SESU     SESU     1        CL1     - 376 A        SER      24       HG1           2.4313
 5182 SESU     SESU     1        CL1     - 376 A        SER      24       HG1           2.1851
 5182 SESU     SESU     1        CL1     - 376 A        SER      24       HG1           1.9624
 5182 SESU     SESU     1        CL1     - 376 A        SER      24       HG1           1.7813
 5182 SESU     SESU     1        CL1     - 376 A        SER      24       HG1           2.0021
 5182 SESU     SESU     1        CL1     - 376 A        SER      24       HG1           1.9811
 5182 SESU     SESU     1        CL1     - 376 A        SER      24       HG1           2.0554
 5182 SESU     SESU     1        CL1     - 376 A        SER      24       HG1           1.8201
 5182 SESU     SESU     1        CL1     - 376 A        SER      24       HG1           1.9158
 5182 SESU     SESU     1        CL1     - 376 A        SER      24       HG1           1.8857
 5182 SESU     SESU     1        CL1     - 376 A        SER      24       HG1           1.9759
 5182 SESU     SESU     1        CL1     - 376 A        SER      24       HG1           2.0188
 5182 SESU     SESU     1        CL1     - 376 A        SER      24       HG1           1.8596
 5182 SESU     SESU     1        CL1     - 376 A        SER      24       HG1           2.2091
 5182 SESU     SESU     1        CL1     - 376 A        SER      24       HG1           2.2153
 5182 SESU     SESU     1        CL1     - 376 A        SER      24       HG1           2.1858
 5182 SESU     SESU     1        CL1     - 376 A        SER      24       HG1           2.1919
 5182 SESU     SESU     1        CL1     - 376 A        SER      24       HG1           1.8840
 5182 SESU     SESU     1        CL1     - 376 A        SER      24       HG1           1.8469
 5182 SESU     SESU     1        CL1     - 376 A        SER      24       HG1           2.0089
 5182 SESU     SESU     1        CL1     - 376 A        SER      24       HG1           2.0103
 5182 SESU     SESU     1        CL1     - 376 A        SER      24       HG1           1.9089
 5182 SESU     SESU     1        CL1     - 376 A        SER      24       HG1           2.6096
 5182 SESU     SESU     1        CL1     - 376 A        SER      24       HG1           1.6791
 5182 SESU     SESU     1        CL1     - 376 A        SER      24       HG1           2.6483
 5182 SESU     SESU     1        CL1     - 376 A        SER      24       HG1           2.3825
 5182 SESU     SESU     1        CL1     - 376 A        SER      24       HG1           2.1812
 5182 SESU     SESU     1        CL1     - 376 A        SER      24       HG1           1.8642
 5182 SESU     SESU     1        CL1     - 376 A        SER      24       HG1           2.1291
 5182 SESU     SESU     1        CL1     - 376 A        SER      24       HG1           2.3412
 5182 SESU     SESU     1        CL1     - 376 A        SER      24       HG1           2.0577
 5182 SESU     SESU     1        CL1     - 376 A        SER      24       HG1           1.9311
 5182 SESU     SESU     1        CL1     - 376 A        SER      24       HG1           1.8171
 5182 SESU     SESU     1        CL1     - 376 A        SER      24       HG1           2.4824
 5182 SESU     SESU     1        CL1     - 376 A        SER      24       HG1           1.9084
 5182 SESU     SESU     1        CL1     - 376 A        SER      24       HG1           2.5137
 5182 SESU     SESU     1        CL1     - 376 A        SER      24       HG1           2.0522
 5182 SESU     SESU     1        CL1     - 376 A        SER      24       HG1           2.1647
 5182 SESU     SESU     1        CL1     - 376 A        SER      24       HG1           1.7743
 5182 SESU     SESU     1        CL1     - 376 A        SER      24       HG1           1.9364
 5182 SESU     SESU     1        CL1     - 376 A        SER      24       HG1           1.8913
 5182 SESU     SESU     1        CL1     - 376 A        SER      24       HG1           2.2391
 5182 SESU     SESU     1        CL1     - 376 A        SER      24       HG1           2.2598
 5182 SESU     SESU     1        CL1     - 376 A        SER      24       HG1           2.0555
 5182 SESU     SESU     1        CL1     - 376 A        SER      24       HG1           1.8763
 5182 SESU     SESU     1        CL1     - 376 A        SER      24       HG1           1.7745
 5182 SESU     SESU     1        CL1     - 376 A        SER      24       HG1           2.2279
 5182 SESU     SESU     1        CL1     - 376 A        SER      24       HG1           2.1231
 5182 SESU     SESU     1        CL1     - 376 A        SER      24       HG1           2.1659
 5182 SESU     SESU     1        CL1     - 376 A        SER      24       HG1           1.8374
 5182 SESU     SESU     1        CL1     - 376 A        SER      24       HG1           2.1349
 5182 SESU     SESU     1        CL1     - 376 A        SER      24       HG1           1.9428
 5182 SESU     SESU     1        CL1     - 376 A        SER      24       HG1           2.0746
 5182 SESU     SESU     1        CL1     - 376 A        SER      24       HG1           1.8858
 5182 SESU     SESU     1        CL1     - 376 A        SER      24       HG1           2.3829
 5182 SESU     SESU     1        CL1     - 376 A        SER      24       HG1           1.8768
 5182 SESU     SESU     1        CL1     - 376 A        SER      24       HG1           1.7787
 5182 SESU     SESU     1        CL1     - 376 A        SER      24       HG1           1.9691
 5182 SESU     SESU     1        CL1     - 376 A        SER      24       HG1           1.7071
 5182 SESU     SESU     1        CL1     - 376 A        SER      24       HG1           2.3558
 5182 SESU     SESU     1        CL1     - 376 A        SER      24       HG1           1.7407
 5182 SESU     SESU     1        CL1     - 376 A        SER      24       HG1           1.9302
 5182 SESU     SESU     1        CL1     - 376 A        SER      24       HG1           2.2864
 5182 SESU     SESU     1        CL1     - 376 A        SER      24       HG1           2.0771
 5182 SESU     SESU     1        CL1     - 376 A        SER      24       HG1           1.7425
 5182 SESU     SESU     1        CL1     - 376 A        SER      24       HG1           2.2512
 5182 SESU     SESU     1        CL1     - 376 A        SER      24       HG1           1.8446
 5182 SESU     SESU     1        CL1     - 376 A        SER      24       HG1           1.8891
 5182 SESU     SESU     1        CL1     - 376 A        SER      24       HG1           2.5516
 5182 SESU     SESU     1        CL1     - 376 A        SER      24       HG1           1.7940
 5182 SESU     SESU     1        CL1     - 376 A        SER      24       HG1           1.9697
 5182 SESU     SESU     1        CL1     - 376 A        SER      24       HG1           1.8120
 5182 SESU     SESU     1        CL1     - 376 A        SER      24       HG1           1.7966
 5182 SESU     SESU     1        CL1     - 376 A        SER      24       HG1           1.8823
 5182 SESU     SESU     1        CL1     - 376 A        SER      24       HG1           2.0225
 5182 SESU     SESU     1        CL1     - 376 A        SER      24       HG1           1.7784
 5182 SESU     SESU     1        CL1     - 376 A        SER      24       HG1           1.8675
 5182 SESU     SESU     1        CL1     - 376 A        SER      24       HG1           1.9236
 5182 SESU     SESU     1        CL1     - 376 A        SER      24       HG1           1.9736
 5182 SESU     SESU     1        CL1     - 376 A        SER      24       HG1           1.8756
 5182 SESU     SESU     1        CL1     - 376 A        SER      24       HG1           1.8166
 5182 SESU     SESU     1        CL1     - 376 A        SER      24       HG1           1.9392
 5182 SESU     SESU     1        CL1     - 376 A        SER      24       HG1           2.3638
 5182 SESU     SESU     1        CL1     - 376 A        SER      24       HG1           1.8489
 5182 SESU     SESU     1        CL1     - 376 A        SER      24       HG1           1.9706
 5182 SESU     SESU     1        CL1     - 376 A        SER      24       HG1           2.3419
 5182 SESU     SESU     1        CL1     - 376 A        SER      24       HG1           1.9024
 5182 SESU     SESU     1        CL1     - 376 A        SER      24       HG1           1.9278
 5182 SESU     SESU     1        CL1     - 376 A        SER      24       HG1           1.9097
 5182 SESU     SESU     1        CL1     - 376 A        SER      24       HG1           1.8241
 5182 SESU     SESU     1        CL1     - 376 A        SER      24       HG1           2.0383
 5182 SESU     SESU     1        CL1     - 376 A        SER      24       HG1           2.2165
 5182 SESU     SESU     1        CL1     - 376 A        SER      24       HG1           1.8359
 5182 SESU     SESU     1        CL1     - 376 A        SER      24       HG1           2.4766
 5182 SESU     SESU     1        CL1     - 376 A        SER      24       HG1           2.1484
 5182 SESU     SESU     1        CL1     - 376 A        SER      24       HG1           1.7774
 5182 SESU     SESU     1        CL1     - 376 A        SER      24       HG1           1.6432
 5182 SESU     SESU     1        CL1     - 376 A        SER      24       HG1           2.5108
 5182 SESU     SESU     1        CL1     - 376 A        SER      24       HG1           1.9950
 5182 SESU     SESU     1        CL1     - 376 A        SER      24       HG1           1.8255
 5182 SESU     SESU     1        CL1     - 376 A        SER      24       HG1           2.1322
 5182 SESU     SESU     1        CL1     - 376 A        SER      24       HG1           1.9054
 5182 SESU     SESU     1        CL1     - 376 A        SER      24       HG1           2.1445
 5182 SESU     SESU     1        CL1     - 376 A        SER      24       HG1           1.9339
 5182 SESU     SESU     1        CL1     - 376 A        SER      24       HG1           2.0101
 5182 SESU     SESU     1        CL1     - 376 A        SER      24       HG1           2.5780
 5182 SESU     SESU     1        CL1     - 376 A        SER      24       HG1           2.7443
 5182 SESU     SESU     1        CL1     - 376 A        SER      24       HG1           1.8112
 5182 SESU     SESU     1        CL1     - 376 A        SER      24       HG1           1.8666
 5182 SESU     SESU     1        CL1     - 376 A        SER      24       HG1           1.9297
 5182 SESU     SESU     1        CL1     - 376 A        SER      24       HG1           1.9365
 5182 SESU     SESU     1        CL1     - 376 A        SER      24       HG1           1.9243
 5182 SESU     SESU     1        CL1     - 376 A        SER      24       HG1           2.1029
 5182 SESU     SESU     1        CL1     - 376 A        SER      24       HG1           1.6408
 5182 SESU     SESU     1        CL1     - 376 A        SER      24       HG1           1.9745
 5182 SESU     SESU     1        CL1     - 376 A        SER      24       HG1           1.8079
 5182 SESU     SESU     1        CL1     - 376 A        SER      24       HG1           1.8944
 5182 SESU     SESU     1        CL1     - 376 A        SER      24       HG1           1.8925
 5182 SESU     SESU     1        CL1     - 376 A        SER      24       HG1           2.3904
 5182 SESU     SESU     1        CL1     - 376 A        SER      24       HG1           2.0546
 5182 SESU     SESU     1        CL1     - 376 A        SER      24       HG1           1.9725
 5182 SESU     SESU     1        CL1     - 376 A        SER      24       HG1           2.2499
 5182 SESU     SESU     1        CL1     - 376 A        SER      24       HG1           2.1798
 5182 SESU     SESU     1        CL1     - 376 A        SER      24       HG1           1.7588
 5182 SESU     SESU     1        CL1     - 376 A        SER      24       HG1           2.8169
 5182 SESU     SESU     1        CL1     - 376 A        SER      24       HG1           2.0501
 5182 SESU     SESU     1        CL1     - 376 A        SER      24       HG1           2.3637
 5182 SESU     SESU     1        CL1     - 376 A        SER      24       HG1           2.1401
 5182 SESU     SESU     1        CL1     - 376 A        SER      24       HG1           1.9464
 5182 SESU     SESU     1        CL1     - 376 A        SER      24       HG1           1.9032
 5182 SESU     SESU     1        CL1     - 376 A        SER      24       HG1           1.9251
 5182 SESU     SESU     1        CL1     - 376 A        SER      24       HG1           2.1269
 5182 SESU     SESU     1        CL1     - 376 A        SER      24       HG1           2.1322
 5182 SESU     SESU     1        CL1     - 376 A        SER      24       HG1           2.5759
 5182 SESU     SESU     1        CL1     - 376 A        SER      24       HG1           1.9364
 5182 SESU     SESU     1        CL1     - 376 A        SER      24       HG1           2.7017
 5182 SESU     SESU     1        CL1     - 376 A        SER      24       HG1           1.9770
 5182 SESU     SESU     1        CL1     - 376 A        SER      24       HG1           1.9485
 5182 SESU     SESU     1        CL1     - 376 A        SER      24       HG1           2.2266
 5182 SESU     SESU     1        CL1     - 376 A        SER      24       HG1           1.9255
 5182 SESU     SESU     1        CL1     - 376 A        SER      24       HG1           2.2058
 5182 SESU     SESU     1        CL1     - 376 A        SER      24       HG1           1.8686
 5182 SESU     SESU     1        CL1     - 376 A        SER      24       HG1           1.9155
 5182 SESU     SESU     1        CL1     - 376 A        SER      24       HG1           1.9597
 5182 SESU     SESU     1        CL1     - 376 A        SER      24       HG1           1.8803
 5182 SESU     SESU     1        CL1     - 376 A        SER      24       HG1           2.4880
 5182 SESU     SESU     1        CL1     - 376 A        SER      24       HG1           1.8890
 5182 SESU     SESU     1        CL1     - 376 A        SER      24       HG1           1.7952
 5182 SESU     SESU     1        CL1     - 376 A        SER      24       HG1           1.7836
 5182 SESU     SESU     1        CL1     - 376 A        SER      24       HG1           2.1516
 5182 SESU     SESU     1        CL1     - 376 A        SER      24       HG1           2.0476
 5182 SESU     SESU     1        CL1     - 376 A        SER      24       HG1           1.9153
 5182 SESU     SESU     1        CL1     - 376 A        SER      24       HG1           1.8380
 5182 SESU     SESU     1        CL1     - 376 A        SER      24       HG1           1.9854
 5182 SESU     SESU     1        CL1     - 376 A        SER      24       HG1           1.9407
 5182 SESU     SESU     1        CL1     - 376 A        SER      24       HG1           2.1112
 5182 SESU     SESU     1        CL1     - 376 A        SER      24       HG1           1.9427
 5182 SESU     SESU     1        CL1     - 376 A        SER      24       HG1           1.7693
 5182 SESU     SESU     1        CL1     - 376 A        SER      24       HG1           1.7070
 5182 SESU     SESU     1        CL1     - 376 A        SER      24       HG1           2.1645
 5182 SESU     SESU     1        CL1     - 376 A        SER      24       HG1           2.5435
 5182 SESU     SESU     1        CL1     - 376 A        SER      24       HG1           2.5614
 5182 SESU     SESU     1        CL1     - 376 A        SER      24       HG1           1.6418
 5182 SESU     SESU     1        CL1     - 376 A        SER      24       HG1           1.9964
 5182 SESU     SESU     1        CL1     - 376 A        SER      24       HG1           1.7844
 5182 SESU     SESU     1        CL1     - 376 A        SER      24       HG1           1.8615
 5182 SESU     SESU     1        CL1     - 376 A        SER      24       HG1           2.0347
 5182 SESU     SESU     1        CL1     - 376 A        SER      24       HG1           1.9748
 5182 SESU     SESU     1        CL1     - 376 A        SER      24       HG1           1.8951
 5182 SESU     SESU     1        CL1     - 376 A        SER      24       HG1           2.9509
 5182 SESU     SESU     1        CL1     - 376 A        SER      24       HG1           2.3557
 5182 SESU     SESU     1        CL1     - 376 A        SER      24       HG1           2.2321
 5182 SESU     SESU     1        CL1     - 376 A        SER      24       HG1           2.6936
 5182 SESU     SESU     1        CL1     - 376 A        SER      24       HG1           1.9791
 5182 SESU     SESU     1        CL1     - 376 A        SER      24       HG1           1.8134
 5182 SESU     SESU     1        CL1     - 376 A        SER      24       HG1           2.0194
 5182 SESU     SESU     1        CL1     - 376 A        SER      24       HG1           2.0262
 5182 SESU     SESU     1        CL1     - 376 A        SER      24       HG1           2.3386
 5182 SESU     SESU     1        CL1     - 376 A        SER      24       HG1           1.9069
 5182 SESU     SESU     1        CL1     - 376 A        SER      24       HG1           2.0922
 5182 SESU     SESU     1        CL1     - 376 A        SER      24       HG1           1.9635
 5182 SESU     SESU     1        CL1     - 376 A        SER      24       HG1           2.0129
 5182 SESU     SESU     1        CL1     - 376 A        SER      24       HG1           2.1286
 5182 SESU     SESU     1        CL1     - 376 A        SER      24       HG1           2.2733
 5182 SESU     SESU     1        CL1     - 376 A        SER      24       HG1           1.8329
 5182 SESU     SESU     1        CL1     - 376 A        SER      24       HG1           2.0289
 5182 SESU     SESU     1        CL1     - 376 A        SER      24       HG1           2.8104
 5182 SESU     SESU     1        CL1     - 376 A        SER      24       HG1           1.9540
 5182 SESU     SESU     1        CL1     - 376 A        SER      24       HG1           1.7082
 5182 SESU     SESU     1        CL1     - 376 A        SER      24       HG1           2.0818
 5182 SESU     SESU     1        CL1     - 376 A        SER      24       HG1           1.9191
 5182 SESU     SESU     1        CL1     - 376 A        SER      24       HG1           2.2397
 5182 SESU     SESU     1        CL1     - 376 A        SER      24       HG1           1.7855
 5182 SESU     SESU     1        CL1     - 376 A        SER      24       HG1           2.6770
 5182 SESU     SESU     1        CL1     - 376 A        SER      24       HG1           1.9652
 5182 SESU     SESU     1        CL1     - 376 A        SER      24       HG1           2.1361
 5182 SESU     SESU     1        CL1     - 376 A        SER      24       HG1           2.0520
 5182 SESU     SESU     1        CL1     - 376 A        SER      24       HG1           1.8346
 5182 SESU     SESU     1        CL1     - 376 A        SER      24       HG1           2.4695
 5182 SESU     SESU     1        CL1     - 376 A        SER      24       HG1           1.9951
 5182 SESU     SESU     1        CL1     - 376 A        SER      24       HG1           2.0522
 5182 SESU     SESU     1        CL1     - 376 A        SER      24       HG1           1.7107
 5182 SESU     SESU     1        CL1     - 376 A        SER      24       HG1           1.8151
 5182 SESU     SESU     1        CL1     - 376 A        SER      24       HG1           2.1092
 5182 SESU     SESU     1        CL1     - 376 A        SER      24       HG1           2.1239
 5182 SESU     SESU     1        CL1     - 376 A        SER      24       HG1           2.0575
 5182 SESU     SESU     1        CL1     - 376 A        SER      24       HG1           2.1447
 5182 SESU     SESU     1        CL1     - 376 A        SER      24       HG1           2.0711
 5182 SESU     SESU     1        CL1     - 376 A        SER      24       HG1           1.8639
 5182 SESU     SESU     1        CL1     - 376 A        SER      24       HG1           1.9289
 5182 SESU     SESU     1        CL1     - 376 A        SER      24       HG1           1.7924
 5182 SESU     SESU     1        CL1     - 376 A        SER      24       HG1           2.1929
 5182 SESU     SESU     1        CL1     - 376 A        SER      24       HG1           1.9950
 5182 SESU     SESU     1        CL1     - 376 A        SER      24       HG1           1.9510
 5182 SESU     SESU     1        CL1     - 376 A        SER      24       HG1           2.0590
 5182 SESU     SESU     1        CL1     - 376 A        SER      24       HG1           1.6566
 5182 SESU     SESU     1        CL1     - 376 A        SER      24       HG1           1.9275
 5182 SESU     SESU     1        CL1     - 376 A        SER      24       HG1           1.8025
 5182 SESU     SESU     1        CL1     - 376 A        SER      24       HG1           2.4456
 5182 SESU     SESU     1        CL1     - 376 A        SER      24       HG1           2.5903
 5182 SESU     SESU     1        CL1     - 376 A        SER      24       HG1           2.0643
 5182 SESU     SESU     1        CL1     - 376 A        SER      24       HG1           1.9920
 5182 SESU     SESU     1        CL1     - 376 A        SER      24       HG1           2.1797
 5182 SESU     SESU     1        CL1     - 376 A        SER      24       HG1           1.7662
 5182 SESU     SESU     1        CL1     - 376 A        SER      24       HG1           2.3608
 5182 SESU     SESU     1        CL1     - 376 A        SER      24       HG1           2.5558
 5182 SESU     SESU     1        CL1     - 376 A        SER      24       HG1           2.0294
 5182 SESU     SESU     1        CL1     - 376 A        SER      24       HG1           2.2778
 5182 SESU     SESU     1        CL1     - 376 A        SER      24       HG1           2.0061
 5182 SESU     SESU     1        CL1     - 376 A        SER      24       HG1           1.8366
 5182 SESU     SESU     1        CL1     - 376 A        SER      24       HG1           1.8492
 5182 SESU     SESU     1        CL1     - 376 A        SER      24       HG1           2.1307
 5182 SESU     SESU     1        CL1     - 376 A        SER      24       HG1           2.2235
 5182 SESU     SESU     1        CL1     - 376 A        SER      24       HG1           2.0708
 5182 SESU     SESU     1        CL1     - 376 A        SER      24       HG1           2.0026
 5182 SESU     SESU     1        CL1     - 376 A        SER      24       HG1           1.8795
 5182 SESU     SESU     1        CL1     - 376 A        SER      24       HG1           2.0790
 5182 SESU     SESU     1        CL1     - 376 A        SER      24       HG1           1.7665
 5182 SESU     SESU     1        CL1     - 376 A        SER      24       HG1           2.1026
 5182 SESU     SESU     1        CL1     - 376 A        SER      24       HG1           2.1099
 5182 SESU     SESU     1        CL1     - 376 A        SER      24       HG1           2.0170
 5182 SESU     SESU     1        CL1     - 376 A        SER      24       HG1           1.9612
 5182 SESU     SESU     1        CL1     - 376 A        SER      24       HG1           2.1142
 5182 SESU     SESU     1        CL1     - 376 A        SER      24       HG1           2.1006
 5182 SESU     SESU     1        CL1     - 376 A        SER      24       HG1           2.1989
 5182 SESU     SESU     1        CL1     - 376 A        SER      24       HG1           1.7726
 5182 SESU     SESU     1        CL1     - 376 A        SER      24       HG1           2.3520
 5182 SESU     SESU     1        CL1     - 376 A        SER      24       HG1           2.0803
 5182 SESU     SESU     1        CL1     - 376 A        SER      24       HG1           1.9399
 5182 SESU     SESU     1        CL1     - 376 A        SER      24       HG1           2.0277
 5182 SESU     SESU     1        CL1     - 376 A        SER      24       HG1           2.3562
 5182 SESU     SESU     1        CL1     - 376 A        SER      24       HG1           2.1398
 5182 SESU     SESU     1        CL1     - 376 A        SER      24       HG1           2.7687
 5182 SESU     SESU     1        CL1     - 376 A        SER      24       HG1           2.0951
 5182 SESU     SESU     1        CL1     - 376 A        SER      24       HG1           1.9952
 5182 SESU     SESU     1        CL1     - 376 A        SER      24       HG1           1.9776
 5182 SESU     SESU     1        CL1     - 376 A        SER      24       HG1           2.1922
 5182 SESU     SESU     1        CL1     - 376 A        SER      24       HG1           1.8701
 5182 SESU     SESU     1        CL1     - 376 A        SER      24       HG1           1.7692
 5182 SESU     SESU     1        CL1     - 376 A        SER      24       HG1           2.2207
 5182 SESU     SESU     1        CL1     - 376 A        SER      24       HG1           2.1175
 5182 SESU     SESU     1        CL1     - 376 A        SER      24       HG1           1.8511
 5182 SESU     SESU     1        CL1     - 376 A        SER      24       HG1           1.9542
 5182 SESU     SESU     1        CL1     - 376 A        SER      24       HG1           2.4043
 5182 SESU     SESU     1        CL1     - 376 A        SER      24       HG1           1.9828
 5182 SESU     SESU     1        CL1     - 376 A        SER      24       HG1           1.8808
 5182 SESU     SESU     1        CL1     - 376 A        SER      24       HG1           1.9248
 5182 SESU     SESU     1        CL1     - 376 A        SER      24       HG1           2.1143
 5182 SESU     SESU     1        CL1     - 376 A        SER      24       HG1           1.9233
 5182 SESU     SESU     1        CL1     - 376 A        SER      24       HG1           2.0992
 5182 SESU     SESU     1        CL1     - 376 A        SER      24       HG1           2.3297
 5182 SESU     SESU     1        CL1     - 376 A        SER      24       HG1           2.2593
 5182 SESU     SESU     1        CL1     - 376 A        SER      24       HG1           1.8150
 5182 SESU     SESU     1        CL1     - 376 A        SER      24       HG1           2.1321
 5182 SESU     SESU     1        CL1     - 376 A        SER      24       HG1           1.9348
 5182 SESU     SESU     1        CL1     - 376 A        SER      24       HG1           1.8690
 5182 SESU     SESU     1        CL1     - 376 A        SER      24       HG1           1.8630
 5182 SESU     SESU     1        CL1     - 376 A        SER      24       HG1           2.3357
 5182 SESU     SESU     1        CL1     - 376 A        SER      24       HG1           2.1344
 5182 SESU     SESU     1        CL1     - 376 A        SER      24       HG1           2.0844
 5182 SESU     SESU     1        CL1     - 376 A        SER      24       HG1           2.2286
 5182 SESU     SESU     1        CL1     - 376 A        SER      24       HG1           1.9251
 5182 SESU     SESU     1        CL1     - 376 A        SER      24       HG1           2.1040
 5182 SESU     SESU     1        CL1     - 376 A        SER      24       HG1           2.1776
 5182 SESU     SESU     1        CL1     - 376 A        SER      24       HG1           1.8457
 5182 SESU     SESU     1        CL1     - 376 A        SER      24       HG1           1.8070
 5182 SESU     SESU     1        CL1     - 376 A        SER      24       HG1           1.9985
 5182 SESU     SESU     1        CL1     - 376 A        SER      24       HG1           1.8494
 5182 SESU     SESU     1        CL1     - 376 A        SER      24       HG1           2.0195
 5182 SESU     SESU     1        CL1     - 376 A        SER      24       HG1           2.1411
 5182 SESU     SESU     1        CL1     - 376 A        SER      24       HG1           2.1579
 5182 SESU     SESU     1        CL1     - 376 A        SER      24       HG1           2.0143
 5182 SESU     SESU     1        CL1     - 376 A        SER      24       HG1           2.1890
 5182 SESU     SESU     1        CL1     - 376 A        SER      24       HG1           1.9357
 5182 SESU     SESU     1        CL1     - 376 A        SER      24       HG1           1.8890
 5182 SESU     SESU     1        CL1     - 376 A        SER      24       HG1           1.8602
 5182 SESU     SESU     1        CL1     - 376 A        SER      24       HG1           1.9030
 5182 SESU     SESU     1        CL1     - 376 A        SER      24       HG1           1.7662
 5182 SESU     SESU     1        CL1     - 376 A        SER      24       HG1           2.0245
 5182 SESU     SESU     1        CL1     - 376 A        SER      24       HG1           1.7794
 5182 SESU     SESU     1        CL1     - 376 A        SER      24       HG1           2.2711
 5182 SESU     SESU     1        CL1     - 376 A        SER      24       HG1           1.8300
 5182 SESU     SESU     1        CL1     - 376 A        SER      24       HG1           1.8144
 5182 SESU     SESU     1        CL1     - 376 A        SER      24       HG1           1.7007
 5182 SESU     SESU     1        CL1     - 376 A        SER      24       HG1           1.8567
 5182 SESU     SESU     1        CL1     - 376 A        SER      24       HG1           1.9146
 5182 SESU     SESU     1        CL1     - 376 A        SER      24       HG1           1.8746
 5182 SESU     SESU     1        CL1     - 376 A        SER      24       HG1           1.9131
 5182 SESU     SESU     1        CL1     - 376 A        SER      24       HG1           2.2207
 5182 SESU     SESU     1        CL1     - 376 A        SER      24       HG1           2.0066
 5182 SESU     SESU     1        CL1     - 376 A        SER      24       HG1           1.7601
 5182 SESU     SESU     1        CL1     - 376 A        SER      24       HG1           1.8858
 5182 SESU     SESU     1        CL1     - 376 A        SER      24       HG1           1.7849
 5182 SESU     SESU     1        CL1     - 376 A        SER      24       HG1           1.8749
 5182 SESU     SESU     1        CL1     - 376 A        SER      24       HG1           1.9039
 5182 SESU     SESU     1        CL1     - 376 A        SER      24       HG1           1.9330
 5182 SESU     SESU     1        CL1     - 376 A        SER      24       HG1           2.2266
 5182 SESU     SESU     1        CL1     - 376 A        SER      24       HG1           1.8683
 5182 SESU     SESU     1        CL1     - 376 A        SER      24       HG1           1.7380
 5182 SESU     SESU     1        CL1     - 376 A        SER      24       HG1           2.1929
 5182 SESU     SESU     1        CL1     - 376 A        SER      24       HG1           2.0427
 5182 SESU     SESU     1        CL1     - 376 A        SER      24       HG1           1.7556
 5182 SESU     SESU     1        CL1     - 376 A        SER      24       HG1           1.8239
 5182 SESU     SESU     1        CL1     - 376 A        SER      24       HG1           2.1499
 5182 SESU     SESU     1        CL1     - 376 A        SER      24       HG1           2.8105
 5182 SESU     SESU     1        CL1     - 376 A        SER      24       HG1           2.0047
 5182 SESU     SESU     1        CL1     - 376 A        SER      24       HG1           2.2515
 5182 SESU     SESU     1        CL1     - 376 A        SER      24       HG1           2.0646
 5182 SESU     SESU     1        CL1     - 376 A        SER      24       HG1           2.2488
 5182 SESU     SESU     1        CL1     - 376 A        SER      24       HG1           1.8870
 5182 SESU     SESU     1        CL1     - 376 A        SER      24       HG1           2.3334
 5182 SESU     SESU     1        CL1     - 376 A        SER      24       HG1           1.7932
 5182 SESU     SESU     1        CL1     - 376 A        SER      24       HG1           1.8254
 5182 SESU     SESU     1        CL1     - 376 A        SER      24       HG1           2.1210
 5182 SESU     SESU     1        CL1     - 376 A        SER      24       HG1           2.2171
 5182 SESU     SESU     1        CL1     - 376 A        SER      24       HG1           2.9247
 5182 SESU     SESU     1        CL1     - 376 A        SER      24       HG1           2.0200
 5182 SESU     SESU     1        CL1     - 376 A        SER      24       HG1           2.0696
 5182 SESU     SESU     1        CL1     - 376 A        SER      24       HG1           2.1143
 5182 SESU     SESU     1        CL1     - 376 A        SER      24       HG1           2.4864
 5182 SESU     SESU     1        CL1     - 376 A        SER      24       HG1           2.1853
 5182 SESU     SESU     1        CL1     - 376 A        SER      24       HG1           2.0869
 5182 SESU     SESU     1        CL1     - 376 A        SER      24       HG1           1.8220
 5182 SESU     SESU     1        CL1     - 376 A        SER      24       HG1           1.8202
 5182 SESU     SESU     1        CL1     - 376 A        SER      24       HG1           1.7855
 5182 SESU     SESU     1        CL1     - 376 A        SER      24       HG1           1.7973
 5182 SESU     SESU     1        CL1     - 376 A        SER      24       HG1           2.0609
 5182 SESU     SESU     1        CL1     - 376 A        SER      24       HG1           2.0308
 5182 SESU     SESU     1        CL1     - 376 A        SER      24       HG1           1.9759
 5182 SESU     SESU     1        CL1     - 376 A        SER      24       HG1           1.7791
 5182 SESU     SESU     1        CL1     - 376 A        SER      24       HG1           2.3646
 5182 SESU     SESU     1        CL1     - 376 A        SER      24       HG1           1.9114
 5182 SESU     SESU     1        CL1     - 376 A        SER      24       HG1           1.8169
 5182 SESU     SESU     1        CL1     - 376 A        SER      24       HG1           1.8606
 5182 SESU     SESU     1        CL1     - 376 A        SER      24       HG1           2.0703
 5182 SESU     SESU     1        CL1     - 376 A        SER      24       HG1           2.1237
 5182 SESU     SESU     1        CL1     - 376 A        SER      24       HG1           2.1228
 5182 SESU     SESU     1        CL1     - 376 A        SER      24       HG1           2.3806
 5182 SESU     SESU     1        CL1     - 376 A        SER      24       HG1           2.3315
 5182 SESU     SESU     1        CL1     - 376 A        SER      24       HG1           1.7269
 5182 SESU     SESU     1        CL1     - 376 A        SER      24       HG1           2.2341
 5182 SESU     SESU     1        CL1     - 376 A        SER      24       HG1           1.9504
 5182 SESU     SESU     1        CL1     - 376 A        SER      24       HG1           2.1143
 5182 SESU     SESU     1        CL1     - 376 A        SER      24       HG1           2.6857
 5182 SESU     SESU     1        CL1     - 376 A        SER      24       HG1           2.0667
 5182 SESU     SESU     1        CL1     - 376 A        SER      24       HG1           2.0655
 5182 SESU     SESU     1        CL1     - 376 A        SER      24       HG1           1.9666
 5182 SESU     SESU     1        CL1     - 376 A        SER      24       HG1           2.1086
 5182 SESU     SESU     1        CL1     - 376 A        SER      24       HG1           2.3594
 5182 SESU     SESU     1        CL1     - 376 A        SER      24       HG1           2.0612
 5182 SESU     SESU     1        CL1     - 376 A        SER      24       HG1           2.0550
 5182 SESU     SESU     1        CL1     - 376 A        SER      24       HG1           2.0138
 5182 SESU     SESU     1        CL1     - 376 A        SER      24       HG1           1.9116
 5182 SESU     SESU     1        CL1     - 376 A        SER      24       HG1           1.8396
 5182 SESU     SESU     1        CL1     - 376 A        SER      24       HG1           2.1594
 5182 SESU     SESU     1        CL1     - 376 A        SER      24       HG1           1.9315
 5182 SESU     SESU     1        CL1     - 376 A        SER      24       HG1           1.9681
 5182 SESU     SESU     1        CL1     - 376 A        SER      24       HG1           1.9450
 5182 SESU     SESU     1        CL1     - 376 A        SER      24       HG1           1.7292
 5182 SESU     SESU     1        CL1     - 376 A        SER      24       HG1           2.0118
 5182 SESU     SESU     1        CL1     - 376 A        SER      24       HG1           2.1429
 5182 SESU     SESU     1        CL1     - 376 A        SER      24       HG1           1.9948
 5182 SESU     SESU     1        CL1     - 376 A        SER      24       HG1           2.0816
 5182 SESU     SESU     1        CL1     - 376 A        SER      24       HG1           1.7602
 5182 SESU     SESU     1        CL1     - 376 A        SER      24       HG1           2.5128
 5182 SESU     SESU     1        CL1     - 376 A        SER      24       HG1           2.0443
 5182 SESU     SESU     1        CL1     - 376 A        SER      24       HG1           1.8689
 5182 SESU     SESU     1        CL1     - 376 A        SER      24       HG1           1.9549
 5182 SESU     SESU     1        CL1     - 376 A        SER      24       HG1           1.8527
 5182 SESU     SESU     1        CL1     - 376 A        SER      24       HG1           1.8363
 5182 SESU     SESU     1        CL1     - 376 A        SER      24       HG1           1.9931
 5182 SESU     SESU     1        CL1     - 376 A        SER      24       HG1           2.0016
 5182 SESU     SESU     1        CL1     - 376 A        SER      24       HG1           1.7111
 5182 SESU     SESU     1        CL1     - 376 A        SER      24       HG1           2.2880
 5182 SESU     SESU     1        CL1     - 376 A        SER      24       HG1           1.8358
 5182 SESU     SESU     1        CL1     - 376 A        SER      24       HG1           1.6757
 5182 SESU     SESU     1        CL1     - 376 A        SER      24       HG1           1.7755
 5182 SESU     SESU     1        CL1     - 376 A        SER      24       HG1           2.1241
 5182 SESU     SESU     1        CL1     - 376 A        SER      24       HG1           2.0998
 5182 SESU     SESU     1        CL1     - 376 A        SER      24       HG1           2.1351
 5182 SESU     SESU     1        CL1     - 376 A        SER      24       HG1           1.8249
 5182 SESU     SESU     1        CL1     - 376 A        SER      24       HG1           2.0472
 5182 SESU     SESU     1        CL1     - 376 A        SER      24       HG1           1.9831
 5182 SESU     SESU     1        CL1     - 376 A        SER      24       HG1           2.2015
 5182 SESU     SESU     1        CL1     - 376 A        SER      24       HG1           1.9405
 5182 SESU     SESU     1        CL1     - 376 A        SER      24       HG1           1.8449
 5182 SESU     SESU     1        CL1     - 376 A        SER      24       HG1           2.0919
 5182 SESU     SESU     1        CL1     - 376 A        SER      24       HG1           2.1742
 5182 SESU     SESU     1        CL1     - 376 A        SER      24       HG1           2.1044
 5182 SESU     SESU     1        CL1     - 376 A        SER      24       HG1           2.2709
 5182 SESU     SESU     1        CL1     - 376 A        SER      24       HG1           2.6749
 5182 SESU     SESU     1        CL1     - 376 A        SER      24       HG1           2.5010
 5182 SESU     SESU     1        CL1     - 376 A        SER      24       HG1           2.1322
 5182 SESU     SESU     1        CL1     - 376 A        SER      24       HG1           2.0619
 5182 SESU     SESU     1        CL1     - 376 A        SER      24       HG1           2.0651
 5182 SESU     SESU     1        CL1     - 376 A        SER      24       HG1           2.1927
 5182 SESU     SESU     1        CL1     - 376 A        SER      24       HG1           1.9628
 5182 SESU     SESU     1        CL1     - 376 A        SER      24       HG1           2.1725
 5182 SESU     SESU     1        CL1     - 376 A        SER      24       HG1           2.0976
 5182 SESU     SESU     1        CL1     - 376 A        SER      24       HG1           2.1489
 5182 SESU     SESU     1        CL1     - 376 A        SER      24       HG1           2.0793
 5182 SESU     SESU     1        CL1     - 376 A        SER      24       HG1           2.0742
 5182 SESU     SESU     1        CL1     - 376 A        SER      24       HG1           1.9013
 5182 SESU     SESU     1        CL1     - 376 A        SER      24       HG1           2.3678
 5182 SESU     SESU     1        CL1     - 376 A        SER      24       HG1           2.0119
 5182 SESU     SESU     1        CL1     - 376 A        SER      24       HG1           2.3433
 5182 SESU     SESU     1        CL1     - 376 A        SER      24       HG1           1.8198
 5182 SESU     SESU     1        CL1     - 376 A        SER      24       HG1           2.3034
 5182 SESU     SESU     1        CL1     - 376 A        SER      24       HG1           1.8844
 5182 SESU     SESU     1        CL1     - 376 A        SER      24       HG1           1.8892
 5182 SESU     SESU     1        CL1     - 376 A        SER      24       HG1           2.0587
 5182 SESU     SESU     1        CL1     - 376 A        SER      24       HG1           1.6677
 5182 SESU     SESU     1        CL1     - 376 A        SER      24       HG1           2.9629
 5182 SESU     SESU     1        CL1     - 376 A        SER      24       HG1           2.1904
 5182 SESU     SESU     1        CL1     - 376 A        SER      24       HG1           2.0068
 5182 SESU     SESU     1        CL1     - 376 A        SER      24       HG1           2.4686
 5182 SESU     SESU     1        CL1     - 376 A        SER      24       HG1           1.9874
 5182 SESU     SESU     1        CL1     - 376 A        SER      24       HG1           2.8964
 5182 SESU     SESU     1        CL1     - 376 A        SER      24       HG1           2.1963
 5182 SESU     SESU     1        CL1     - 376 A        SER      24       HG1           1.9058
 5182 SESU     SESU     1        CL1     - 376 A        SER      24       HG1           1.9905
 5182 SESU     SESU     1        CL1     - 376 A        SER      24       HG1           2.1354
 5182 SESU     SESU     1        CL1     - 376 A        SER      24       HG1           1.9677
 5182 SESU     SESU     1        CL1     - 376 A        SER      24       HG1           1.8060
 5182 SESU     SESU     1        CL1     - 376 A        SER      24       HG1           2.1441
 5182 SESU     SESU     1        CL1     - 376 A        SER      24       HG1           1.7924
 5182 SESU     SESU     1        CL1     - 376 A        SER      24       HG1           2.4426
 5182 SESU     SESU     1        CL1     - 376 A        SER      24       HG1           2.2951
 5182 SESU     SESU     1        CL1     - 376 A        SER      24       HG1           2.2471
 5182 SESU     SESU     1        CL1     - 376 A        SER      24       HG1           2.0059
 5182 SESU     SESU     1        CL1     - 376 A        SER      24       HG1           1.9847
 5182 SESU     SESU     1        CL1     - 376 A        SER      24       HG1           2.3237
 5182 SESU     SESU     1        CL1     - 376 A        SER      24       HG1           2.6126
 5182 SESU     SESU     1        CL1     - 376 A        SER      24       HG1           1.8800
 5182 SESU     SESU     1        CL1     - 376 A        SER      24       HG1           1.9498
 5182 SESU     SESU     1        CL1     - 376 A        SER      24       HG1           2.6370
 5182 SESU     SESU     1        CL1     - 376 A        SER      24       HG1           1.8812
 5182 SESU     SESU     1        CL1     - 376 A        SER      24       HG1           1.8868
 5182 SESU     SESU     1        CL1     - 376 A        SER      24       HG1           1.9442
 5182 SESU     SESU     1        CL1     - 376 A        SER      24       HG1           2.0326
 5182 SESU     SESU     1        CL1     - 376 A        SER      24       HG1           2.8642
 5182 SESU     SESU     1        CL1     - 376 A        SER      24       HG1           2.1210
 5182 SESU     SESU     1        CL1     - 376 A        SER      24       HG1           2.0347
 5182 SESU     SESU     1        CL1     - 376 A        SER      24       HG1           2.5999
 5182 SESU     SESU     1        CL1     - 376 A        SER      24       HG1           2.2123
 5182 SESU     SESU     1        CL1     - 376 A        SER      24       HG1           2.5020
 5182 SESU     SESU     1        CL1     - 376 A        SER      24       HG1           2.2016
 5182 SESU     SESU     1        CL1     - 376 A        SER      24       HG1           2.1183
 5182 SESU     SESU     1        CL1     - 376 A        SER      24       HG1           2.4088
 5182 SESU     SESU     1        CL1     - 376 A        SER      24       HG1           2.0677
 5182 SESU     SESU     1        CL1     - 376 A        SER      24       HG1           2.0589
 5182 SESU     SESU     1        CL1     - 376 A        SER      24       HG1           2.1059
 5182 SESU     SESU     1        CL1     - 376 A        SER      24       HG1           1.8277
 5182 SESU     SESU     1        CL1     - 376 A        SER      24       HG1           1.8442
 5182 SESU     SESU     1        CL1     - 376 A        SER      24       HG1           2.1985
 5182 SESU     SESU     1        CL1     - 376 A        SER      24       HG1           2.2278
 5182 SESU     SESU     1        CL1     - 376 A        SER      24       HG1           2.7884
 5182 SESU     SESU     1        CL1     - 376 A        SER      24       HG1           1.7174
 5182 SESU     SESU     1        CL1     - 376 A        SER      24       HG1           2.2144
 5182 SESU     SESU     1        CL1     - 376 A        SER      24       HG1           1.8859
 5182 SESU     SESU     1        CL1     - 376 A        SER      24       HG1           1.8495
 5182 SESU     SESU     1        CL1     - 376 A        SER      24       HG1           1.8702
 5182 SESU     SESU     1        CL1     - 376 A        SER      24       HG1           2.1723
 5182 SESU     SESU     1        CL1     - 376 A        SER      24       HG1           1.8571
 5182 SESU     SESU     1        CL1     - 376 A        SER      24       HG1           2.5091
 5182 SESU     SESU     1        CL1     - 376 A        SER      24       HG1           2.1527
 5182 SESU     SESU     1        CL1     - 376 A        SER      24       HG1           2.5072
 5182 SESU     SESU     1        CL1     - 376 A        SER      24       HG1           1.8797
 5182 SESU     SESU     1        CL1     - 376 A        SER      24       HG1           2.0745
 5182 SESU     SESU     1        CL1     - 376 A        SER      24       HG1           1.8712
 5182 SESU     SESU     1        CL1     - 376 A        SER      24       HG1           2.0789
 5182 SESU     SESU     1        CL1     - 376 A        SER      24       HG1           2.2158
 5182 SESU     SESU     1        CL1     - 376 A        SER      24       HG1           1.8620
 5182 SESU     SESU     1        CL1     - 376 A        SER      24       HG1           2.0745
 5182 SESU     SESU     1        CL1     - 376 A        SER      24       HG1           1.8741
 5182 SESU     SESU     1        CL1     - 376 A        SER      24       HG1           2.2446
 5182 SESU     SESU     1        CL1     - 376 A        SER      24       HG1           2.3083
 5182 SESU     SESU     1        CL1     - 376 A        SER      24       HG1           2.1395
 5182 SESU     SESU     1        CL1     - 376 A        SER      24       HG1           2.0301
 5182 SESU     SESU     1        CL1     - 376 A        SER      24       HG1           2.0661
 5182 SESU     SESU     1        CL1     - 376 A        SER      24       HG1           1.9809
 5182 SESU     SESU     1        CL1     - 376 A        SER      24       HG1           2.2073
 5182 SESU     SESU     1        CL1     - 376 A        SER      24       HG1           2.0329
 5182 SESU     SESU     1        CL1     - 376 A        SER      24       HG1           2.3669
 5182 SESU     SESU     1        CL1     - 376 A        SER      24       HG1           2.2570
 5182 SESU     SESU     1        CL1     - 376 A        SER      24       HG1           1.8804
 5182 SESU     SESU     1        CL1     - 376 A        SER      24       HG1           2.5787
 5182 SESU     SESU     1        CL1     - 376 A        SER      24       HG1           2.2973
 5182 SESU     SESU     1        CL1     - 376 A        SER      24       HG1           2.2625
 5182 SESU     SESU     1        CL1     - 376 A        SER      24       HG1           2.0434
 5182 SESU     SESU     1        CL1     - 376 A        SER      24       HG1           2.1570
 5182 SESU     SESU     1        CL1     - 376 A        SER      24       HG1           1.9951
 5182 SESU     SESU     1        CL1     - 376 A        SER      24       HG1           2.0885
 5182 SESU     SESU     1        CL1     - 376 A        SER      24       HG1           2.0816
 5182 SESU     SESU     1        CL1     - 376 A        SER      24       HG1           2.5456
 5182 SESU     SESU     1        CL1     - 376 A        SER      24       HG1           2.9132
 5182 SESU     SESU     1        CL1     - 376 A        SER      24       HG1           2.8305
 5182 SESU     SESU     1        CL1     - 376 A        SER      24       HG1           2.1774
 5182 SESU     SESU     1        CL1     - 376 A        SER      24       HG1           1.9962
 5182 SESU     SESU     1        CL1     - 376 A        SER      24       HG1           2.8390
 5182 SESU     SESU     1        CL1     - 376 A        SER      24       HG1           1.9309
 5182 SESU     SESU     1        CL1     - 376 A        SER      24       HG1           2.4612
 5182 SESU     SESU     1        CL1     - 376 A        SER      24       HG1           2.5887
 5182 SESU     SESU     1        CL1     - 376 A        SER      24       HG1           2.1671
 5182 SESU     SESU     1        CL1     - 376 A        SER      24       HG1           2.4880
 5182 SESU     SESU     1        CL1     - 376 A        SER      24       HG1           2.0499
 5182 SESU     SESU     1        CL1     - 376 A        SER      24       HG1           2.3988
 5182 SESU     SESU     1        CL1     - 376 A        SER      24       HG1           2.7728
 5182 SESU     SESU     1        CL1     - 376 A        SER      24       HG1           2.2294
 5182 SESU     SESU     1        CL1     - 376 A        SER      24       HG1           2.2582
 5182 SESU     SESU     1        CL1     - 376 A        SER      24       HG1           2.5750
 5182 SESU     SESU     1        CL1     - 376 A        SER      24       HG1           1.9809
 5182 SESU     SESU     1        CL1     - 376 A        SER      24       HG1           2.0608
 5182 SESU     SESU     1        CL1     - 376 A        SER      24       HG1           2.3704
 5182 SESU     SESU     1        CL1     - 376 A        SER      24       HG1           2.3304
 5182 SESU     SESU     1        CL1     - 376 A        SER      24       HG1           1.8745
 5182 SESU     SESU     1        CL1     - 376 A        SER      24       HG1           1.7397
 5182 SESU     SESU     1        CL1     - 376 A        SER      24       HG1           1.9386
 5182 SESU     SESU     1        CL1     - 376 A        SER      24       HG1           1.9416
 5182 SESU     SESU     1        CL1     - 376 A        SER      24       HG1           2.2685
 5182 SESU     SESU     1        CL1     - 376 A        SER      24       HG1           2.8798
 5182 SESU     SESU     1        CL1     - 376 A        SER      24       HG1           2.4468
 5182 SESU     SESU     1        CL1     - 376 A        SER      24       HG1           2.1460
 5182 SESU     SESU     1        CL1     - 376 A        SER      24       HG1           2.3580
 5182 SESU     SESU     1        CL1     - 376 A        SER      24       HG1           2.1937
 5182 SESU     SESU     1        CL1     - 376 A        SER      24       HG1           2.5543
 5182 SESU     SESU     1        CL1     - 376 A        SER      24       HG1           1.7822
 5182 SESU     SESU     1        CL1     - 376 A        SER      24       HG1           1.9942
 5182 SESU     SESU     1        CL1     - 376 A        SER      24       HG1           2.0429
 5182 SESU     SESU     1        CL1     - 376 A        SER      24       HG1           2.2376
 5182 SESU     SESU     1        CL1     - 376 A        SER      24       HG1           2.2231
 5182 SESU     SESU     1        CL1     - 376 A        SER      24       HG1           2.1789
 5182 SESU     SESU     1        CL1     - 376 A        SER      24       HG1           2.6055
 5182 SESU     SESU     1        CL1     - 376 A        SER      24       HG1           1.8523
 5182 SESU     SESU     1        CL1     - 376 A        SER      24       HG1           2.6267
 5182 SESU     SESU     1        CL1     - 376 A        SER      24       HG1           1.7637
 5182 SESU     SESU     1        CL1     - 376 A        SER      24       HG1           2.0263
 5182 SESU     SESU     1        CL1     - 376 A        SER      24       HG1           2.1494
 5182 SESU     SESU     1        CL1     - 376 A        SER      24       HG1           1.9468
 5182 SESU     SESU     1        CL1     - 376 A        SER      24       HG1           1.9713
 5182 SESU     SESU     1        CL1     - 376 A        SER      24       HG1           2.1508
 5182 SESU     SESU     1        CL1     - 376 A        SER      24       HG1           2.1278
 5182 SESU     SESU     1        CL1     - 376 A        SER      24       HG1           1.9996
 5182 SESU     SESU     1        CL1     - 376 A        SER      24       HG1           2.2354
 5182 SESU     SESU     1        CL1     - 376 A        SER      24       HG1           1.9093
 5182 SESU     SESU     1        CL1     - 376 A        SER      24       HG1           2.6058
 5182 SESU     SESU     1        CL1     - 376 A        SER      24       HG1           2.0839
 5182 SESU     SESU     1        CL1     - 376 A        SER      24       HG1           2.1782
 5182 SESU     SESU     1        CL1     - 376 A        SER      24       HG1           1.9569
 5182 SESU     SESU     1        CL1     - 376 A        SER      24       HG1           1.9250
 5182 SESU     SESU     1        CL1     - 376 A        SER      24       HG1           2.8652
 5182 SESU     SESU     1        CL1     - 376 A        SER      24       HG1           2.5129
 5182 SESU     SESU     1        CL1     - 376 A        SER      24       HG1           2.1575
 5182 SESU     SESU     1        CL1     - 376 A        SER      24       HG1           1.8686
 5182 SESU     SESU     1        CL1     - 376 A        SER      24       HG1           2.4353
 5182 SESU     SESU     1        CL1     - 376 A        SER      24       HG1           2.4162
 5182 SESU     SESU     1        CL1     - 376 A        SER      24       HG1           2.5690
 5182 SESU     SESU     1        CL1     - 376 A        SER      24       HG1           2.0812
 5182 SESU     SESU     1        CL1     - 376 A        SER      24       HG1           2.1268
 5182 SESU     SESU     1        CL1     - 376 A        SER      24       HG1           2.3195
 5182 SESU     SESU     1        CL1     - 376 A        SER      24       HG1           1.9814
 5182 SESU     SESU     1        CL1     - 376 A        SER      24       HG1           1.9236
 5182 SESU     SESU     1        CL1     - 376 A        SER      24       HG1           2.1365
 5182 SESU     SESU     1        CL1     - 376 A        SER      24       HG1           2.2009
 5182 SESU     SESU     1        CL1     - 376 A        SER      24       HG1           2.1084
 5182 SESU     SESU     1        CL1     - 376 A        SER      24       HG1           1.8872
 5182 SESU     SESU     1        CL1     - 376 A        SER      24       HG1           1.7676
 5182 SESU     SESU     1        CL1     - 376 A        SER      24       HG1           1.8980
 5182 SESU     SESU     1        CL1     - 376 A        SER      24       HG1           2.8817
 5182 SESU     SESU     1        CL1     - 376 A        SER      24       HG1           1.8006
 5182 SESU     SESU     1        CL1     - 376 A        SER      24       HG1           1.7012
 5182 SESU     SESU     1        CL1     - 376 A        SER      24       HG1           2.0749
 5182 SESU     SESU     1        CL1     - 376 A        SER      24       HG1           2.0021
 5182 SESU     SESU     1        CL1     - 376 A        SER      24       HG1           2.9797
 5182 SESU     SESU     1        CL1     - 376 A        SER      24       HG1           2.1805
 5182 SESU     SESU     1        CL1     - 376 A        SER      24       HG1           2.3643
 5182 SESU     SESU     1        CL1     - 376 A        SER      24       HG1           2.0751
 5182 SESU     SESU     1        CL1     - 376 A        SER      24       HG1           2.7575
 5182 SESU     SESU     1        CL1     - 376 A        SER      24       HG1           2.5710
 5182 SESU     SESU     1        CL1     - 376 A        SER      24       HG1           2.2332
 5182 SESU     SESU     1        CL1     - 376 A        SER      24       HG1           2.5333
 5182 SESU     SESU     1        CL1     - 376 A        SER      24       HG1           2.2919
 5182 SESU     SESU     1        CL1     - 376 A        SER      24       HG1           2.4037
 5182 SESU     SESU     1        CL1     - 376 A        SER      24       HG1           2.3085
 5182 SESU     SESU     1        CL1     - 376 A        SER      24       HG1           2.9813
 5182 SESU     SESU     1        CL1     - 376 A        SER      24       HG1           2.9664
 5182 SESU     SESU     1        CL1     - 376 A        SER      24       HG1           2.5569
 5182 SESU     SESU     1        CL1     - 376 A        SER      24       HG1           1.7885
 5182 SESU     SESU     1        CL1     - 376 A        SER      24       HG1           1.8938
 5182 SESU     SESU     1        CL1     - 376 A        SER      24       HG1           1.9284
 5182 SESU     SESU     1        CL1     - 376 A        SER      24       HG1           2.6184
 5182 SESU     SESU     1        CL1     - 376 A        SER      24       HG1           2.3345
 5182 SESU     SESU     1        CL1     - 376 A        SER      24       HG1           2.1116
 5182 SESU     SESU     1        CL1     - 376 A        SER      24       HG1           2.7514
 5182 SESU     SESU     1        CL1     - 376 A        SER      24       HG1           1.8825
 5182 SESU     SESU     1        CL1     - 376 A        SER      24       HG1           2.0019
 5182 SESU     SESU     1        CL1     - 376 A        SER      24       HG1           2.0258
 5182 SESU     SESU     1        CL1     - 376 A        SER      24       HG1           1.9915
 5182 SESU     SESU     1        CL1     - 376 A        SER      24       HG1           2.3334
 5182 SESU     SESU     1        CL1     - 376 A        SER      24       HG1           1.8580
 5182 SESU     SESU     1        CL1     - 376 A        SER      24       HG1           1.7886
 5182 SESU     SESU     1        CL1     - 376 A        SER      24       HG1           2.6208
 5182 SESU     SESU     1        CL1     - 376 A        SER      24       HG1           2.3263
 5182 SESU     SESU     1        CL1     - 376 A        SER      24       HG1           2.6797
 5182 SESU     SESU     1        CL1     - 376 A        SER      24       HG1           2.3457
 5182 SESU     SESU     1        CL1     - 376 A        SER      24       HG1           1.9563
 5182 SESU     SESU     1        CL1     - 376 A        SER      24       HG1           1.9679
 5182 SESU     SESU     1        CL1     - 376 A        SER      24       HG1           1.8940
 5182 SESU     SESU     1        CL1     - 376 A        SER      24       HG1           1.9466
 5182 SESU     SESU     1        CL1     - 376 A        SER      24       HG1           2.4475
 5182 SESU     SESU     1        CL1     - 376 A        SER      24       HG1           2.0387
 5182 SESU     SESU     1        CL1     - 376 A        SER      24       HG1           2.8967
 5182 SESU     SESU     1        CL1     - 376 A        SER      24       HG1           1.7551
 5182 SESU     SESU     1        CL1     - 376 A        SER      24       HG1           2.1747
 5182 SESU     SESU     1        CL1     - 376 A        SER      24       HG1           2.9184
 5182 SESU     SESU     1        CL1     - 376 A        SER      24       HG1           2.4042
 5182 SESU     SESU     1        CL1     - 376 A        SER      24       HG1           2.0311
 5182 SESU     SESU     1        CL1     - 376 A        SER      24       HG1           1.9911
 5182 SESU     SESU     1        CL1     - 376 A        SER      24       HG1           2.0226
 5182 SESU     SESU     1        CL1     - 376 A        SER      24       HG1           1.8926
 5182 SESU     SESU     1        CL1     - 376 A        SER      24       HG1           2.7227
 5182 SESU     SESU     1        CL1     - 376 A        SER      24       HG1           2.0036
 5182 SESU     SESU     1        CL1     - 376 A        SER      24       HG1           2.0786
 5182 SESU     SESU     1        CL1     - 376 A        SER      24       HG1           2.0088
 5182 SESU     SESU     1        CL1     - 376 A        SER      24       HG1           2.1628
 5182 SESU     SESU     1        CL1     - 376 A        SER      24       HG1           1.9602
 5182 SESU     SESU     1        CL1     - 376 A        SER      24       HG1           2.8884
 5182 SESU     SESU     1        CL1     - 376 A        SER      24       HG1           1.8734
 5182 SESU     SESU     1        CL1     - 376 A        SER      24       HG1           2.1365
 5182 SESU     SESU     1        CL1     - 376 A        SER      24       HG1           2.4076
 5182 SESU     SESU     1        CL1     - 376 A        SER      24       HG1           1.8135
 5182 SESU     SESU     1        CL1     - 376 A        SER      24       HG1           1.8396
 5182 SESU     SESU     1        CL1     - 376 A        SER      24       HG1           2.1244
 5182 SESU     SESU     1        CL1     - 376 A        SER      24       HG1           1.9683
 5182 SESU     SESU     1        CL1     - 376 A        SER      24       HG1           2.1460
 5182 SESU     SESU     1        CL1     - 376 A        SER      24       HG1           2.0512
 5182 SESU     SESU     1        CL1     - 376 A        SER      24       HG1           1.7258
 5182 SESU     SESU     1        CL1     - 376 A        SER      24       HG1           1.9786
 5182 SESU     SESU     1        CL1     - 376 A        SER      24       HG1           2.1452
 5182 SESU     SESU     1        CL1     - 376 A        SER      24       HG1           2.2805
 5182 SESU     SESU     1        CL1     - 376 A        SER      24       HG1           2.0766
 5182 SESU     SESU     1        CL1     - 376 A        SER      24       HG1           2.3254
 5182 SESU     SESU     1        CL1     - 376 A        SER      24       HG1           1.9961
 5182 SESU     SESU     1        CL1     - 376 A        SER      24       HG1           2.1715
 5182 SESU     SESU     1        CL1     - 376 A        SER      24       HG1           2.2440
 5182 SESU     SESU     1        CL1     - 376 A        SER      24       HG1           2.5475
 5182 SESU     SESU     1        CL1     - 376 A        SER      24       HG1           2.6641
 5182 SESU     SESU     1        CL1     - 376 A        SER      24       HG1           1.9946
 5182 SESU     SESU     1        CL1     - 376 A        SER      24       HG1           1.9265
 5182 SESU     SESU     1        CL1     - 376 A        SER      24       HG1           2.4011
 5182 SESU     SESU     1        CL1     - 376 A        SER      24       HG1           2.5593
 5182 SESU     SESU     1        CL1     - 376 A        SER      24       HG1           2.0428
 5182 SESU     SESU     1        CL1     - 376 A        SER      24       HG1           2.1452
 5182 SESU     SESU     1        CL1     - 376 A        SER      24       HG1           2.5084
 5182 SESU     SESU     1        CL1     - 376 A        SER      24       HG1           1.9123
 5182 SESU     SESU     1        CL1     - 376 A        SER      24       HG1           2.5035
 5182 SESU     SESU     1        CL1     - 376 A        SER      24       HG1           2.7424
 5182 SESU     SESU     1        CL1     - 376 A        SER      24       HG1           2.9583
 5182 SESU     SESU     1        CL1     - 376 A        SER      24       HG1           2.7243
 5182 SESU     SESU     1        CL1     - 376 A        SER      24       HG1           2.5607
 5182 SESU     SESU     1        CL1     - 376 A        SER      24       HG1           2.2158
 5182 SESU     SESU     1        CL1     - 376 A        SER      24       HG1           1.9984
 5182 SESU     SESU     1        CL1     - 376 A        SER      24       HG1           1.9795
 5182 SESU     SESU     1        CL1     - 376 A        SER      24       HG1           1.9682
 5182 SESU     SESU     1        CL1     - 376 A        SER      24       HG1           2.0369
 5182 SESU     SESU     1        CL1     - 376 A        SER      24       HG1           2.5741
 5182 SESU     SESU     1        CL1     - 376 A        SER      24       HG1           2.4521
 5182 SESU     SESU     1        CL1     - 376 A        SER      24       HG1           2.1775
 5182 SESU     SESU     1        CL1     - 376 A        SER      24       HG1           1.8589
 5182 SESU     SESU     1        CL1     - 376 A        SER      24       HG1           2.0130
 5182 SESU     SESU     1        CL1     - 376 A        SER      24       HG1           2.8297
 5182 SESU     SESU     1        CL1     - 376 A        SER      24       HG1           2.1957
 5182 SESU     SESU     1        CL1     - 376 A        SER      24       HG1           2.4381
 5182 SESU     SESU     1        CL1     - 376 A        SER      24       HG1           1.8823
 5182 SESU     SESU     1        CL1     - 376 A        SER      24       HG1           2.4596
 5182 SESU     SESU     1        CL1     - 376 A        SER      24       HG1           1.7008
 5182 SESU     SESU     1        CL1     - 376 A        SER      24       HG1           2.2893
 5182 SESU     SESU     1        CL1     - 376 A        SER      24       HG1           1.8945
 5182 SESU     SESU     1        CL1     - 376 A        SER      24       HG1           1.9001
 5182 SESU     SESU     1        CL1     - 376 A        SER      24       HG1           2.0772
 5182 SESU     SESU     1        CL1     - 376 A        SER      24       HG1           2.0449
 5182 SESU     SESU     1        CL1     - 376 A        SER      24       HG1           2.4861
 5182 SESU     SESU     1        CL1     - 376 A        SER      24       HG1           2.0546
 5182 SESU     SESU     1        CL1     - 376 A        SER      24       HG1           1.8557
 5182 SESU     SESU     1        CL1     - 376 A        SER      24       HG1           2.7498
 5182 SESU     SESU     1        CL1     - 376 A        SER      24       HG1           1.9686
 5182 SESU     SESU     1        CL1     - 376 A        SER      24       HG1           2.0366
 5182 SESU     SESU     1        CL1     - 376 A        SER      24       HG1           2.0282
 5182 SESU     SESU     1        CL1     - 376 A        SER      24       HG1           2.7645
 5182 SESU     SESU     1        CL1     - 376 A        SER      24       HG1           2.0033
 5182 SESU     SESU     1        CL1     - 376 A        SER      24       HG1           1.9861
 5182 SESU     SESU     1        CL1     - 376 A        SER      24       HG1           2.3659
 5182 SESU     SESU     1        CL1     - 376 A        SER      24       HG1           2.1673
 5182 SESU     SESU     1        CL1     - 376 A        SER      24       HG1           1.9538
 5182 SESU     SESU     1        CL1     - 376 A        SER      24       HG1           2.3872
 5182 SESU     SESU     1        CL1     - 376 A        SER      24       HG1           2.9948
 5182 SESU     SESU     1        CL1     - 376 A        SER      24       HG1           1.9817
 5182 SESU     SESU     1        CL1     - 376 A        SER      24       HG1           2.0718
 5182 SESU     SESU     1        CL1     - 376 A        SER      24       HG1           2.7087
 5182 SESU     SESU     1        CL1     - 376 A        SER      24       HG1           2.5412
 5182 SESU     SESU     1        CL1     - 376 A        SER      24       HG1           1.9173
 5182 SESU     SESU     1        CL1     - 376 A        SER      24       HG1           2.3034
 5182 SESU     SESU     1        CL1     - 376 A        SER      24       HG1           1.8102
 5182 SESU     SESU     1        CL1     - 376 A        SER      24       HG1           2.2262
 5182 SESU     SESU     1        CL1     - 376 A        SER      24       HG1           2.8967
 5182 SESU     SESU     1        CL1     - 376 A        SER      24       HG1           1.9728
 5182 SESU     SESU     1        CL1     - 376 A        SER      24       HG1           1.7420
 5182 SESU     SESU     1        CL1     - 376 A        SER      24       HG1           1.9732
 5182 SESU     SESU     1        CL1     - 376 A        SER      24       HG1           2.2965
 5182 SESU     SESU     1        CL1     - 376 A        SER      24       HG1           1.8973
 5182 SESU     SESU     1        CL1     - 376 A        SER      24       HG1           1.9562
 5182 SESU     SESU     1        CL1     - 376 A        SER      24       HG1           1.5932
 5182 SESU     SESU     1        CL1     - 376 A        SER      24       HG1           2.4551
 5182 SESU     SESU     1        CL1     - 376 A        SER      24       HG1           2.0942
 5182 SESU     SESU     1        CL1     - 376 A        SER      24       HG1           1.9428
 5182 SESU     SESU     1        CL1     - 376 A        SER      24       HG1           2.3010
 5182 SESU     SESU     1        CL1     - 376 A        SER      24       HG1           2.1556
 5182 SESU     SESU     1        CL1     - 376 A        SER      24       HG1           2.1726
 5182 SESU     SESU     1        CL1     - 376 A        SER      24       HG1           2.3126
 5182 SESU     SESU     1        CL1     - 376 A        SER      24       HG1           2.5233
 5182 SESU     SESU     1        CL1     - 376 A        SER      24       HG1           1.9128
 5182 SESU     SESU     1        CL1     - 376 A        SER      24       HG1           2.5783
 5182 SESU     SESU     1        CL1     - 376 A        SER      24       HG1           2.1178
 5182 SESU     SESU     1        CL1     - 376 A        SER      24       HG1           2.6571
 5182 SESU     SESU     1        CL1     - 376 A        SER      24       HG1           2.6852
 5182 SESU     SESU     1        CL1     - 376 A        SER      24       HG1           2.5783
 5182 SESU     SESU     1        CL1     - 376 A        SER      24       HG1           2.0034
 5182 SESU     SESU     1        CL1     - 376 A        SER      24       HG1           2.0066
 5182 SESU     SESU     1        CL1     - 376 A        SER      24       HG1           1.8568
 5182 SESU     SESU     1        CL1     - 376 A        SER      24       HG1           2.4698
 5182 SESU     SESU     1        CL1     - 376 A        SER      24       HG1           2.2515
 5182 SESU     SESU     1        CL1     - 376 A        SER      24       HG1           1.8039
 5182 SESU     SESU     1        CL1     - 376 A        SER      24       HG1           2.5346
 5182 SESU     SESU     1        CL1     - 376 A        SER      24       HG1           2.3617
 5182 SESU     SESU     1        CL1     - 376 A        SER      24       HG1           1.9003
 5182 SESU     SESU     1        CL1     - 376 A        SER      24       HG1           2.0946
 5182 SESU     SESU     1        CL1     - 376 A        SER      24       HG1           2.3496
 5182 SESU     SESU     1        CL1     - 376 A        SER      24       HG1           2.6546
 5182 SESU     SESU     1        CL1     - 376 A        SER      24       HG1           1.9559
 5182 SESU     SESU     1        CL1     - 376 A        SER      24       HG1           2.1320
 5182 SESU     SESU     1        CL1     - 376 A        SER      24       HG1           2.0423
 5182 SESU     SESU     1        CL1     - 376 A        SER      24       HG1           1.8493
 5182 SESU     SESU     1        CL1     - 376 A        SER      24       HG1           2.1450
 5182 SESU     SESU     1        CL1     - 376 A        SER      24       HG1           2.6346
 5182 SESU     SESU     1        CL1     - 376 A        SER      24       HG1           2.2859
 5182 SESU     SESU     1        CL1     - 376 A        SER      24       HG1           1.6928
 5182 SESU     SESU     1        CL1     - 376 A        SER      24       HG1           1.7589
 5182 SESU     SESU     1        CL1     - 376 A        SER      24       HG1           2.3069
 5182 SESU     SESU     1        CL1     - 376 A        SER      24       HG1           2.0600
 5182 SESU     SESU     1        CL1     - 376 A        SER      24       HG1           2.0305
 5182 SESU     SESU     1        CL1     - 376 A        SER      24       HG1           2.0255
 5182 SESU     SESU     1        CL1     - 376 A        SER      24       HG1           2.7145
 5182 SESU     SESU     1        CL1     - 376 A        SER      24       HG1           2.1031
 5182 SESU     SESU     1        CL1     - 376 A        SER      24       HG1           1.6851
 5182 SESU     SESU     1        CL1     - 376 A        SER      24       HG1           1.9704
 5182 SESU     SESU     1        CL1     - 376 A        SER      24       HG1           2.2113
 5182 SESU     SESU     1        CL1     - 376 A        SER      24       HG1           1.8294
 5182 SESU     SESU     1        CL1     - 376 A        SER      24       HG1           1.9307
 5182 SESU     SESU     1        CL1     - 376 A        SER      24       HG1           2.2218
 5182 SESU     SESU     1        CL1     - 376 A        SER      24       HG1           2.5079
 5182 SESU     SESU     1        CL1     - 376 A        SER      24       HG1           2.0642
 5182 SESU     SESU     1        CL1     - 376 A        SER      24       HG1           2.5632
 5182 SESU     SESU     1        CL1     - 376 A        SER      24       HG1           1.9175
 5182 SESU     SESU     1        CL1     - 376 A        SER      24       HG1           2.2501
 5182 SESU     SESU     1        CL1     - 376 A        SER      24       HG1           1.8349
 5182 SESU     SESU     1        CL1     - 376 A        SER      24       HG1           1.9278
 5182 SESU     SESU     1        CL1     - 376 A        SER      24       HG1           1.9837
 5182 SESU     SESU     1        CL1     - 376 A        SER      24       HG1           1.9389
 5182 SESU     SESU     1        CL1     - 376 A        SER      24       HG1           2.2031
 5182 SESU     SESU     1        CL1     - 376 A        SER      24       HG1           1.8407
 5182 SESU     SESU     1        CL1     - 376 A        SER      24       HG1           1.7614
 5182 SESU     SESU     1        CL1     - 376 A        SER      24       HG1           1.7825
 5182 SESU     SESU     1        CL1     - 376 A        SER      24       HG1           2.3344
 5182 SESU     SESU     1        CL1     - 376 A        SER      24       HG1           2.1938
 5182 SESU     SESU     1        CL1     - 376 A        SER      24       HG1           2.1360
 5182 SESU     SESU     1        CL1     - 376 A        SER      24       HG1           2.9882
 5182 SESU     SESU     1        CL1     - 376 A        SER      24       HG1           2.3172
 5182 SESU     SESU     1        CL1     - 376 A        SER      24       HG1           2.1296
 5182 SESU     SESU     1        CL1     - 376 A        SER      24       HG1           2.5345
 5182 SESU     SESU     1        CL1     - 376 A        SER      24       HG1           2.1457
 5182 SESU     SESU     1        CL1     - 376 A        SER      24       HG1           1.8630
 5182 SESU     SESU     1        CL1     - 376 A        SER      24       HG1           2.0475
 5182 SESU     SESU     1        CL1     - 376 A        SER      24       HG1           2.3181
 5182 SESU     SESU     1        CL1     - 376 A        SER      24       HG1           1.8665
 5182 SESU     SESU     1        CL1     - 376 A        SER      24       HG1           2.3369
 5182 SESU     SESU     1        CL1     - 376 A        SER      24       HG1           2.1633
 5182 SESU     SESU     1        CL1     - 376 A        SER      24       HG1           2.0909
 5182 SESU     SESU     1        CL1     - 376 A        SER      24       HG1           2.7721
 5182 SESU     SESU     1        CL1     - 376 A        SER      24       HG1           1.8832
 5182 SESU     SESU     1        CL1     - 376 A        SER      24       HG1           1.9862
 5182 SESU     SESU     1        CL1     - 376 A        SER      24       HG1           2.0599
 5182 SESU     SESU     1        CL1     - 376 A        SER      24       HG1           2.0629
 5182 SESU     SESU     1        CL1     - 376 A        SER      24       HG1           2.1660
 5182 SESU     SESU     1        CL1     - 376 A        SER      24       HG1           2.1488
 5182 SESU     SESU     1        CL1     - 376 A        SER      24       HG1           2.0543
 5182 SESU     SESU     1        CL1     - 376 A        SER      24       HG1           1.9282
 5182 SESU     SESU     1        CL1     - 376 A        SER      24       HG1           2.0759
 5182 SESU     SESU     1        CL1     - 376 A        SER      24       HG1           1.8879
 5182 SESU     SESU     1        CL1     - 376 A        SER      24       HG1           1.9871
 5182 SESU     SESU     1        CL1     - 376 A        SER      24       HG1           2.1671
 5182 SESU     SESU     1        CL1     - 376 A        SER      24       HG1           2.0561
 5182 SESU     SESU     1        CL1     - 376 A        SER      24       HG1           1.7683
 5182 SESU     SESU     1        CL1     - 376 A        SER      24       HG1           2.6561
 5182 SESU     SESU     1        CL1     - 376 A        SER      24       HG1           2.3529
 5182 SESU     SESU     1        CL1     - 376 A        SER      24       HG1           1.8639
 5182 SESU     SESU     1        CL1     - 376 A        SER      24       HG1           2.1849
 5182 SESU     SESU     1        CL1     - 376 A        SER      24       HG1           2.0297
 5182 SESU     SESU     1        CL1     - 376 A        SER      24       HG1           2.3781
 5182 SESU     SESU     1        CL1     - 376 A        SER      24       HG1           2.1752
 5182 SESU     SESU     1        CL1     - 376 A        SER      24       HG1           2.2563
 5182 SESU     SESU     1        CL1     - 376 A        SER      24       HG1           2.0904
 5182 SESU     SESU     1        CL1     - 376 A        SER      24       HG1           2.2757
 5182 SESU     SESU     1        CL1     - 376 A        SER      24       HG1           2.3881
 5182 SESU     SESU     1        CL1     - 376 A        SER      24       HG1           2.1780
 5182 SESU     SESU     1        CL1     - 376 A        SER      24       HG1           2.7430
 5182 SESU     SESU     1        CL1     - 376 A        SER      24       HG1           2.2236
 5182 SESU     SESU     1        CL1     - 376 A        SER      24       HG1           1.9392
 5182 SESU     SESU     1        CL1     - 376 A        SER      24       HG1           1.8057
 5182 SESU     SESU     1        CL1     - 376 A        SER      24       HG1           2.6898
 5182 SESU     SESU     1        CL1     - 376 A        SER      24       HG1           2.0141
 5182 SESU     SESU     1        CL1     - 376 A        SER      24       HG1           2.6098
 5182 SESU     SESU     1        CL1     - 376 A        SER      24       HG1           2.7949
 5182 SESU     SESU     1        CL1     - 376 A        SER      24       HG1           2.4994
 5182 SESU     SESU     1        CL1     - 376 A        SER      24       HG1           2.7343
 5182 SESU     SESU     1        CL1     - 376 A        SER      24       HG1           2.6004
 5182 SESU     SESU     1        CL1     - 376 A        SER      24       HG1           2.7247
 5182 SESU     SESU     1        CL1     - 376 A        SER      24       HG1           2.1509
 5182 SESU     SESU     1        CL1     - 376 A        SER      24       HG1           1.9505
 5182 SESU     SESU     1        CL1     - 376 A        SER      24       HG1           1.9631
 5182 SESU     SESU     1        CL1     - 376 A        SER      24       HG1           2.8799
 5182 SESU     SESU     1        CL1     - 376 A        SER      24       HG1           1.9636
 5182 SESU     SESU     1        CL1     - 376 A        SER      24       HG1           2.1559
 5182 SESU     SESU     1        CL1     - 376 A        SER      24       HG1           1.8925
 5182 SESU     SESU     1        CL1     - 376 A        SER      24       HG1           2.2046
 5182 SESU     SESU     1        CL1     - 376 A        SER      24       HG1           1.9107
 5182 SESU     SESU     1        CL1     - 376 A        SER      24       HG1           1.9765
 5182 SESU     SESU     1        CL1     - 376 A        SER      24       HG1           1.8007
 5182 SESU     SESU     1        CL1     - 376 A        SER      24       HG1           2.2720
 5182 SESU     SESU     1        CL1     - 376 A        SER      24       HG1           2.6670
 5182 SESU     SESU     1        CL1     - 376 A        SER      24       HG1           2.0004
 5182 SESU     SESU     1        CL1     - 376 A        SER      24       HG1           2.4620
 5182 SESU     SESU     1        CL1     - 376 A        SER      24       HG1           2.2164
 5182 SESU     SESU     1        CL1     - 376 A        SER      24       HG1           2.0792
 5182 SESU     SESU     1        CL1     - 376 A        SER      24       HG1           2.3980
 5182 SESU     SESU     1        CL1     - 376 A        SER      24       HG1           1.8658
 5182 SESU     SESU     1        CL1     - 376 A        SER      24       HG1           2.1423
 5182 SESU     SESU     1        CL1     - 376 A        SER      24       HG1           2.0144
 5182 SESU     SESU     1        CL1     - 376 A        SER      24       HG1           1.8352
 5182 SESU     SESU     1        CL1     - 376 A        SER      24       HG1           2.0603
 5182 SESU     SESU     1        CL1     - 376 A        SER      24       HG1           2.1581
 5182 SESU     SESU     1        CL1     - 376 A        SER      24       HG1           1.9516
 5182 SESU     SESU     1        CL1     - 376 A        SER      24       HG1           2.3469
 5182 SESU     SESU     1        CL1     - 376 A        SER      24       HG1           2.4356
 5182 SESU     SESU     1        CL1     - 376 A        SER      24       HG1           1.7551
 5182 SESU     SESU     1        CL1     - 376 A        SER      24       HG1           2.0397
 5182 SESU     SESU     1        CL1     - 376 A        SER      24       HG1           1.7740
 5182 SESU     SESU     1        CL1     - 376 A        SER      24       HG1           2.2801
 5182 SESU     SESU     1        CL1     - 376 A        SER      24       HG1           2.1287
 5182 SESU     SESU     1        CL1     - 376 A        SER      24       HG1           2.0082
 5182 SESU     SESU     1        CL1     - 376 A        SER      24       HG1           2.8516
 5182 SESU     SESU     1        CL1     - 376 A        SER      24       HG1           2.7696
 5182 SESU     SESU     1        CL1     - 376 A        SER      24       HG1           2.3811
 5182 SESU     SESU     1        CL1     - 376 A        SER      24       HG1           2.4219
 5182 SESU     SESU     1        CL1     - 376 A        SER      24       HG1           2.9545
 5182 SESU     SESU     1        CL1     - 376 A        SER      24       HG1           1.9129
 5182 SESU     SESU     1        CL1     - 376 A        SER      24       HG1           2.2090
 5170 SESU     SESU     1        O       - 127 A        CYS      8        HG1           2.8735
 5182 SESU     SESU     1        CL1     - 376 A        SER      24       HG1           2.3486
 5182 SESU     SESU     1        CL1     - 376 A        SER      24       HG1           2.4978
 5182 SESU     SESU     1        CL1     - 376 A        SER      24       HG1           2.8382
 5182 SESU     SESU     1        CL1     - 376 A        SER      24       HG1           2.0648
 5182 SESU     SESU     1        CL1     - 376 A        SER      24       HG1           2.0651
 5182 SESU     SESU     1        CL1     - 376 A        SER      24       HG1           2.5594
 5182 SESU     SESU     1        CL1     - 376 A        SER      24       HG1           1.9442
 5182 SESU     SESU     1        CL1     - 376 A        SER      24       HG1           2.8843
 5182 SESU     SESU     1        CL1     - 376 A        SER      24       HG1           2.0441
 5182 SESU     SESU     1        CL1     - 376 A        SER      24       HG1           2.0693
 5170 SESU     SESU     1        O       - 127 A        CYS      8        HG1           2.8986
 5170 SESU     SESU     1        O       - 127 A        CYS      8        HG1           2.3378
 5170 SESU     SESU     1        O       - 127 A        CYS      8        HG1           2.8782
 5182 SESU     SESU     1        CL1     - 376 A        SER      24       HG1           2.6622
 5182 SESU     SESU     1        CL1     - 376 A        SER      24       HG1           1.8647
 5182 SESU     SESU     1        CL1     - 376 A        SER      24       HG1           2.0655
 5182 SESU     SESU     1        CL1     - 376 A        SER      24       HG1           2.2672
 5182 SESU     SESU     1        CL1     - 376 A        SER      24       HG1           2.6986
 5182 SESU     SESU     1        CL1     - 376 A        SER      24       HG1           2.4197
 5170 SESU     SESU     1        O       - 127 A        CYS      8        HG1           2.9289
 5182 SESU     SESU     1        CL1     - 376 A        SER      24       HG1           2.2442
 5182 SESU     SESU     1        CL1     - 376 A        SER      24       HG1           2.1611
 5182 SESU     SESU     1        CL1     - 376 A        SER      24       HG1           2.7193
 5182 SESU     SESU     1        CL1     - 376 A        SER      24       HG1           2.4368
 5182 SESU     SESU     1        CL1     - 376 A        SER      24       HG1           2.6601
 5182 SESU     SESU     1        CL1     - 376 A        SER      24       HG1           2.8683
 5170 SESU     SESU     1        O       - 127 A        CYS      8        HG1           2.9251
 5182 SESU     SESU     1        CL1     - 376 A        SER      24       HG1           2.3879
 5182 SESU     SESU     1        CL1     - 376 A        SER      24       HG1           2.0679
 5182 SESU     SESU     1        CL1     - 376 A        SER      24       HG1           2.9580
 5182 SESU     SESU     1        CL1     - 376 A        SER      24       HG1           2.6651
 5182 SESU     SESU     1        CL1     - 376 A        SER      24       HG1           2.3139
 5182 SESU     SESU     1        CL1     - 376 A        SER      24       HG1           2.5951
 5182 SESU     SESU     1        CL1     - 376 A        SER      24       HG1           2.2881
 5182 SESU     SESU     1        CL1     - 376 A        SER      24       HG1           2.3971
 5182 SESU     SESU     1        CL1     - 376 A        SER      24       HG1           2.6890
 5182 SESU     SESU     1        CL1     - 376 A        SER      24       HG1           2.8519
 5182 SESU     SESU     1        CL1     - 376 A        SER      24       HG1           2.7303
 5182 SESU     SESU     1        CL1     - 376 A        SER      24       HG1           2.3586
 5182 SESU     SESU     1        CL1     - 376 A        SER      24       HG1           2.9198
 5182 SESU     SESU     1        CL1     - 376 A        SER      24       HG1           2.1583
 5182 SESU     SESU     1        CL1     - 376 A        SER      24       HG1           2.0940
 5182 SESU     SESU     1        CL1     - 376 A        SER      24       HG1           2.9852
 5182 SESU     SESU     1        CL1     - 376 A        SER      24       HG1           2.5066
 5182 SESU     SESU     1        CL1     - 376 A        SER      24       HG1           2.0473
 5182 SESU     SESU     1        CL1     - 376 A        SER      24       HG1           2.4950
 5182 SESU     SESU     1        CL1     - 376 A        SER      24       HG1           2.1824
 5182 SESU     SESU     1        CL1     - 376 A        SER      24       HG1           3.0000
 5182 SESU     SESU     1        CL1     - 376 A        SER      24       HG1           2.1859
 5182 SESU     SESU     1        CL1     - 376 A        SER      24       HG1           2.1575
 5182 SESU     SESU     1        CL1     - 376 A        SER      24       HG1           2.5926
 5182 SESU     SESU     1        CL1     - 376 A        SER      24       HG1           2.2660
 5182 SESU     SESU     1        CL1     - 376 A        SER      24       HG1           2.2753
 5182 SESU     SESU     1        CL1     - 376 A        SER      24       HG1           2.8428
 5182 SESU     SESU     1        CL1     - 376 A        SER      24       HG1           2.2763
 5182 SESU     SESU     1        CL1     - 376 A        SER      24       HG1           2.0973
 5182 SESU     SESU     1        CL1     - 376 A        SER      24       HG1           2.2163
 5182 SESU     SESU     1        CL1     - 376 A        SER      24       HG1           2.5840
 5182 SESU     SESU     1        CL1     - 376 A        SER      24       HG1           2.9183
 5182 SESU     SESU     1        CL1     - 376 A        SER      24       HG1           2.5155
 5182 SESU     SESU     1        CL1     - 376 A        SER      24       HG1           2.4613
 5182 SESU     SESU     1        CL1     - 376 A        SER      24       HG1           2.4287
 5182 SESU     SESU     1        CL1     - 376 A        SER      24       HG1           2.2562
 5182 SESU     SESU     1        CL1     - 376 A        SER      24       HG1           2.3481
 5182 SESU     SESU     1        CL1     - 376 A        SER      24       HG1           2.1398
 5182 SESU     SESU     1        CL1     - 376 A        SER      24       HG1           2.3416
 5182 SESU     SESU     1        CL1     - 376 A        SER      24       HG1           2.5458
 5182 SESU     SESU     1        CL1     - 376 A        SER      24       HG1           2.3985
 5182 SESU     SESU     1        CL1     - 376 A        SER      24       HG1           2.0714
 5182 SESU     SESU     1        CL1     - 376 A        SER      24       HG1           2.3226
 5182 SESU     SESU     1        CL1     - 376 A        SER      24       HG1           2.8189
 5182 SESU     SESU     1        CL1     - 376 A        SER      24       HG1           2.1600
 5182 SESU     SESU     1        CL1     - 376 A        SER      24       HG1           2.2217
 5182 SESU     SESU     1        CL1     - 376 A        SER      24       HG1           2.6649
 5182 SESU     SESU     1        CL1     - 376 A        SER      24       HG1           1.8394
 5182 SESU     SESU     1        CL1     - 376 A        SER      24       HG1           2.5156
 5182 SESU     SESU     1        CL1     - 376 A        SER      24       HG1           2.1562
 5135 SESU     SESU     1        N1      -4639 A        SER      284      HG1           2.7099
 5139 SESU     SESU     1        N3      -4639 A        SER      284      HG1           2.4315
 5135 SESU     SESU     1        N1      -4639 A        SER      284      HG1           2.4788
 5139 SESU     SESU     1        N3      -4639 A        SER      284      HG1           2.2299
 5182 SESU     SESU     1        CL1     - 376 A        SER      24       HG1           1.9588
 5170 SESU     SESU     1        O       - 127 A        CYS      8        HG1           2.9368
 5182 SESU     SESU     1        CL1     - 376 A        SER      24       HG1           2.8482
 5182 SESU     SESU     1        CL1     - 376 A        SER      24       HG1           2.5152
 5182 SESU     SESU     1        CL1     - 376 A        SER      24       HG1           2.1288
 5182 SESU     SESU     1        CL1     - 376 A        SER      24       HG1           2.4029
 5182 SESU     SESU     1        CL1     - 376 A        SER      24       HG1           2.4059
 5182 SESU     SESU     1        CL1     - 376 A        SER      24       HG1           2.8875
 5182 SESU     SESU     1        CL1     - 376 A        SER      24       HG1           2.5772
 5182 SESU     SESU     1        CL1     - 376 A        SER      24       HG1           2.4902
 5135 SESU     SESU     1        N1      -4639 A        SER      284      HG1           2.2371
 5139 SESU     SESU     1        N3      -4639 A        SER      284      HG1           2.2578
 5182 SESU     SESU     1        CL1     - 376 A        SER      24       HG1           1.9734
 5182 SESU     SESU     1        CL1     - 376 A        SER      24       HG1           1.8448
 5182 SESU     SESU     1        CL1     - 376 A        SER      24       HG1           2.5977
 5182 SESU     SESU     1        CL1     - 376 A        SER      24       HG1           2.1297
 5182 SESU     SESU     1        CL1     - 376 A        SER      24       HG1           2.3052
 5182 SESU     SESU     1        CL1     - 376 A        SER      24       HG1           2.3002
 5182 SESU     SESU     1        CL1     - 376 A        SER      24       HG1           2.2073
 5182 SESU     SESU     1        CL1     - 376 A        SER      24       HG1           2.0475
 5132 SESU     SESU     1        CL      -1576 A        THR      98       HG1           2.8918
 5182 SESU     SESU     1        CL1     - 376 A        SER      24       HG1           2.0296
 5182 SESU     SESU     1        CL1     - 376 A        SER      24       HG1           2.4127
 5182 SESU     SESU     1        CL1     - 376 A        SER      24       HG1           2.3455
 5182 SESU     SESU     1        CL1     - 376 A        SER      24       HG1           2.3006
 5182 SESU     SESU     1        CL1     - 376 A        SER      24       HG1           1.9400
 5182 SESU     SESU     1        CL1     - 376 A        SER      24       HG1           1.9693
 5182 SESU     SESU     1        CL1     - 376 A        SER      24       HG1           2.3945
 5182 SESU     SESU     1        CL1     - 376 A        SER      24       HG1           2.4171
 5182 SESU     SESU     1        CL1     - 376 A        SER      24       HG1           2.2757
 5182 SESU     SESU     1        CL1     - 376 A        SER      24       HG1           2.4482
 5182 SESU     SESU     1        CL1     - 376 A        SER      24       HG1           2.7639
 5182 SESU     SESU     1        CL1     - 376 A        SER      24       HG1           1.9656
 5182 SESU     SESU     1        CL1     - 376 A        SER      24       HG1           2.3083
 5182 SESU     SESU     1        CL1     - 376 A        SER      24       HG1           2.0016
 5182 SESU     SESU     1        CL1     - 376 A        SER      24       HG1           1.9231
 5182 SESU     SESU     1        CL1     - 376 A        SER      24       HG1           2.2304
 5182 SESU     SESU     1        CL1     - 376 A        SER      24       HG1           2.4147
 5182 SESU     SESU     1        CL1     - 376 A        SER      24       HG1           2.4150
 5182 SESU     SESU     1        CL1     - 376 A        SER      24       HG1           1.7765
 5182 SESU     SESU     1        CL1     - 376 A        SER      24       HG1           2.2121
 5182 SESU     SESU     1        CL1     - 376 A        SER      24       HG1           2.5230
 5182 SESU     SESU     1        CL1     - 376 A        SER      24       HG1           2.8755
 5182 SESU     SESU     1        CL1     - 376 A        SER      24       HG1           1.7506
 5182 SESU     SESU     1        CL1     - 376 A        SER      24       HG1           2.3215
 5182 SESU     SESU     1        CL1     - 376 A        SER      24       HG1           2.0443
 5182 SESU     SESU     1        CL1     - 376 A        SER      24       HG1           2.0384
 5182 SESU     SESU     1        CL1     - 376 A        SER      24       HG1           2.1332
 5182 SESU     SESU     1        CL1     - 376 A        SER      24       HG1           2.1305
 5182 SESU     SESU     1        CL1     - 376 A        SER      24       HG1           1.9020
 5182 SESU     SESU     1        CL1     - 376 A        SER      24       HG1           1.9994
 5182 SESU     SESU     1        CL1     - 376 A        SER      24       HG1           2.1259
 5182 SESU     SESU     1        CL1     - 376 A        SER      24       HG1           2.1578
 5182 SESU     SESU     1        CL1     - 376 A        SER      24       HG1           2.6779
 5182 SESU     SESU     1        CL1     - 376 A        SER      24       HG1           2.3662
 5182 SESU     SESU     1        CL1     - 376 A        SER      24       HG1           2.1154
 5182 SESU     SESU     1        CL1     - 376 A        SER      24       HG1           1.9138
 5182 SESU     SESU     1        CL1     - 376 A        SER      24       HG1           2.4922
 5182 SESU     SESU     1        CL1     - 376 A        SER      24       HG1           2.0116
 5182 SESU     SESU     1        CL1     - 376 A        SER      24       HG1           1.8205
 5182 SESU     SESU     1        CL1     - 376 A        SER      24       HG1           1.8121
 5182 SESU     SESU     1        CL1     - 376 A        SER      24       HG1           2.3474
 5182 SESU     SESU     1        CL1     - 376 A        SER      24       HG1           2.3526
 5182 SESU     SESU     1        CL1     - 376 A        SER      24       HG1           2.4290
 5182 SESU     SESU     1        CL1     - 376 A        SER      24       HG1           2.1203
 5182 SESU     SESU     1        CL1     - 376 A        SER      24       HG1           2.2173
 5182 SESU     SESU     1        CL1     - 376 A        SER      24       HG1           1.8889
 5182 SESU     SESU     1        CL1     - 376 A        SER      24       HG1           2.9181
 5182 SESU     SESU     1        CL1     - 376 A        SER      24       HG1           2.7946
 5182 SESU     SESU     1        CL1     - 376 A        SER      24       HG1           2.4439
 5182 SESU     SESU     1        CL1     - 376 A        SER      24       HG1           2.1533
 5182 SESU     SESU     1        CL1     - 376 A        SER      24       HG1           1.8640
 5182 SESU     SESU     1        CL1     - 376 A        SER      24       HG1           1.8672
 5182 SESU     SESU     1        CL1     - 376 A        SER      24       HG1           1.6808
 5182 SESU     SESU     1        CL1     - 376 A        SER      24       HG1           1.9208
 5182 SESU     SESU     1        CL1     - 376 A        SER      24       HG1           1.9192
 5182 SESU     SESU     1        CL1     - 376 A        SER      24       HG1           2.2445
 5182 SESU     SESU     1        CL1     - 376 A        SER      24       HG1           1.7524
 5182 SESU     SESU     1        CL1     - 376 A        SER      24       HG1           1.9798
 5182 SESU     SESU     1        CL1     - 376 A        SER      24       HG1           2.0777
 5182 SESU     SESU     1        CL1     - 376 A        SER      24       HG1           2.2542
 5182 SESU     SESU     1        CL1     - 376 A        SER      24       HG1           1.8740
 5182 SESU     SESU     1        CL1     - 376 A        SER      24       HG1           1.8059
 5182 SESU     SESU     1        CL1     - 376 A        SER      24       HG1           2.4778
 5182 SESU     SESU     1        CL1     - 376 A        SER      24       HG1           1.9636
 5182 SESU     SESU     1        CL1     - 376 A        SER      24       HG1           2.2141
 5182 SESU     SESU     1        CL1     - 376 A        SER      24       HG1           2.0048
 5182 SESU     SESU     1        CL1     - 376 A        SER      24       HG1           2.4261
 5182 SESU     SESU     1        CL1     - 376 A        SER      24       HG1           1.9156
 5182 SESU     SESU     1        CL1     - 376 A        SER      24       HG1           1.8794
 5182 SESU     SESU     1        CL1     - 376 A        SER      24       HG1           2.4379
 5182 SESU     SESU     1        CL1     - 376 A        SER      24       HG1           2.2606
 5182 SESU     SESU     1        CL1     - 376 A        SER      24       HG1           2.0959
 5182 SESU     SESU     1        CL1     - 376 A        SER      24       HG1           2.9276
 5182 SESU     SESU     1        CL1     - 376 A        SER      24       HG1           2.1063
 5182 SESU     SESU     1        CL1     - 376 A        SER      24       HG1           2.7082
 5182 SESU     SESU     1        CL1     - 376 A        SER      24       HG1           2.0860
 5182 SESU     SESU     1        CL1     - 376 A        SER      24       HG1           2.2222
 5182 SESU     SESU     1        CL1     - 376 A        SER      24       HG1           1.9925
 5182 SESU     SESU     1        CL1     - 376 A        SER      24       HG1           2.3980
 5182 SESU     SESU     1        CL1     - 376 A        SER      24       HG1           2.1279
 5182 SESU     SESU     1        CL1     - 376 A        SER      24       HG1           1.9666
 5182 SESU     SESU     1        CL1     - 376 A        SER      24       HG1           2.3658
 5182 SESU     SESU     1        CL1     - 376 A        SER      24       HG1           2.5531
 5182 SESU     SESU     1        CL1     - 376 A        SER      24       HG1           2.5346
 5182 SESU     SESU     1        CL1     - 376 A        SER      24       HG1           2.2914
 5182 SESU     SESU     1        CL1     - 376 A        SER      24       HG1           2.4237
 5182 SESU     SESU     1        CL1     - 376 A        SER      24       HG1           2.2539
 5182 SESU     SESU     1        CL1     - 376 A        SER      24       HG1           1.7792
 5182 SESU     SESU     1        CL1     - 376 A        SER      24       HG1           2.2344
 5182 SESU     SESU     1        CL1     - 376 A        SER      24       HG1           1.9727
 5182 SESU     SESU     1        CL1     - 376 A        SER      24       HG1           1.8111
 5182 SESU     SESU     1        CL1     - 376 A        SER      24       HG1           2.7167
 5182 SESU     SESU     1        CL1     - 376 A        SER      24       HG1           1.8583
 5182 SESU     SESU     1        CL1     - 376 A        SER      24       HG1           1.8456
 5182 SESU     SESU     1        CL1     - 376 A        SER      24       HG1           1.7478
 5182 SESU     SESU     1        CL1     - 376 A        SER      24       HG1           1.7688
 5182 SESU     SESU     1        CL1     - 376 A        SER      24       HG1           2.0716
 5182 SESU     SESU     1        CL1     - 376 A        SER      24       HG1           2.2115
 5182 SESU     SESU     1        CL1     - 376 A        SER      24       HG1           1.8398
 5182 SESU     SESU     1        CL1     - 376 A        SER      24       HG1           2.4122
 5182 SESU     SESU     1        CL1     - 376 A        SER      24       HG1           2.1937
 5182 SESU     SESU     1        CL1     - 376 A        SER      24       HG1           2.4791
 5182 SESU     SESU     1        CL1     - 376 A        SER      24       HG1           2.0867
 5182 SESU     SESU     1        CL1     - 376 A        SER      24       HG1           2.1375
 5182 SESU     SESU     1        CL1     - 376 A        SER      24       HG1           2.7059
 5182 SESU     SESU     1        CL1     - 376 A        SER      24       HG1           2.0770
 5182 SESU     SESU     1        CL1     - 376 A        SER      24       HG1           1.8839
 5182 SESU     SESU     1        CL1     - 376 A        SER      24       HG1           1.8838
 5182 SESU     SESU     1        CL1     - 376 A        SER      24       HG1           1.8030
 5182 SESU     SESU     1        CL1     - 376 A        SER      24       HG1           1.9509
 5182 SESU     SESU     1        CL1     - 376 A        SER      24       HG1           1.8204
 5182 SESU     SESU     1        CL1     - 376 A        SER      24       HG1           2.5825
 5182 SESU     SESU     1        CL1     - 376 A        SER      24       HG1           2.0804
 5182 SESU     SESU     1        CL1     - 376 A        SER      24       HG1           2.1186
 5182 SESU     SESU     1        CL1     - 376 A        SER      24       HG1           1.8033
 5182 SESU     SESU     1        CL1     - 376 A        SER      24       HG1           2.0647
 5182 SESU     SESU     1        CL1     - 376 A        SER      24       HG1           1.8446
 5182 SESU     SESU     1        CL1     - 376 A        SER      24       HG1           1.6526
 5182 SESU     SESU     1        CL1     - 376 A        SER      24       HG1           2.1211
 5182 SESU     SESU     1        CL1     - 376 A        SER      24       HG1           1.9373
 5182 SESU     SESU     1        CL1     - 376 A        SER      24       HG1           1.8847
 5182 SESU     SESU     1        CL1     - 376 A        SER      24       HG1           2.0131
 5182 SESU     SESU     1        CL1     - 376 A        SER      24       HG1           2.5356
 5182 SESU     SESU     1        CL1     - 376 A        SER      24       HG1           1.9382
 5182 SESU     SESU     1        CL1     - 376 A        SER      24       HG1           1.8411
 5182 SESU     SESU     1        CL1     - 376 A        SER      24       HG1           2.0413
 5182 SESU     SESU     1        CL1     - 376 A        SER      24       HG1           1.9256
 5182 SESU     SESU     1        CL1     - 376 A        SER      24       HG1           1.9510
 5132 SESU     SESU     1        CL      -1576 A        THR      98       HG1           2.2628
 5182 SESU     SESU     1        CL1     - 376 A        SER      24       HG1           2.1957
 5182 SESU     SESU     1        CL1     - 376 A        SER      24       HG1           2.1097
 5182 SESU     SESU     1        CL1     - 376 A        SER      24       HG1           2.3802
 5182 SESU     SESU     1        CL1     - 376 A        SER      24       HG1           2.1220
 5182 SESU     SESU     1        CL1     - 376 A        SER      24       HG1           1.9684
 5182 SESU     SESU     1        CL1     - 376 A        SER      24       HG1           2.4107
 5182 SESU     SESU     1        CL1     - 376 A        SER      24       HG1           1.8911
 5182 SESU     SESU     1        CL1     - 376 A        SER      24       HG1           2.6910
 5182 SESU     SESU     1        CL1     - 376 A        SER      24       HG1           2.6250
 5182 SESU     SESU     1        CL1     - 376 A        SER      24       HG1           1.7023
 5182 SESU     SESU     1        CL1     - 376 A        SER      24       HG1           2.2239
 5182 SESU     SESU     1        CL1     - 376 A        SER      24       HG1           2.9005
 5182 SESU     SESU     1        CL1     - 376 A        SER      24       HG1           2.0290
 5182 SESU     SESU     1        CL1     - 376 A        SER      24       HG1           1.9495
 5182 SESU     SESU     1        CL1     - 376 A        SER      24       HG1           2.1837
 5182 SESU     SESU     1        CL1     - 376 A        SER      24       HG1           2.1367
 5182 SESU     SESU     1        CL1     - 376 A        SER      24       HG1           1.8818
 5182 SESU     SESU     1        CL1     - 376 A        SER      24       HG1           2.2773
 5182 SESU     SESU     1        CL1     - 376 A        SER      24       HG1           2.3893
 5170 SESU     SESU     1        O       - 127 A        CYS      8        HG1           2.8456
 5182 SESU     SESU     1        CL1     - 376 A        SER      24       HG1           2.0346
 5182 SESU     SESU     1        CL1     - 376 A        SER      24       HG1           2.5369
 5182 SESU     SESU     1        CL1     - 376 A        SER      24       HG1           2.1806
 5170 SESU     SESU     1        O       - 127 A        CYS      8        HG1           2.5189
 5182 SESU     SESU     1        CL1     - 376 A        SER      24       HG1           1.9885
 5170 SESU     SESU     1        O       - 127 A        CYS      8        HG1           2.8459
 5171 SESU     SESU     1        O1      - 127 A        CYS      8        HG1           2.0192
 5182 SESU     SESU     1        CL1     - 376 A        SER      24       HG1           1.9261
 5182 SESU     SESU     1        CL1     - 376 A        SER      24       HG1           2.1488
 5182 SESU     SESU     1        CL1     - 376 A        SER      24       HG1           2.0252
 5182 SESU     SESU     1        CL1     - 376 A        SER      24       HG1           1.9351
 5182 SESU     SESU     1        CL1     - 376 A        SER      24       HG1           1.9191
 5182 SESU     SESU     1        CL1     - 376 A        SER      24       HG1           1.8256
 5182 SESU     SESU     1        CL1     - 376 A        SER      24       HG1           1.8474
 5182 SESU     SESU     1        CL1     - 376 A        SER      24       HG1           2.0880
 5182 SESU     SESU     1        CL1     - 376 A        SER      24       HG1           1.9710
 5182 SESU     SESU     1        CL1     - 376 A        SER      24       HG1           1.9915
 5182 SESU     SESU     1        CL1     - 376 A        SER      24       HG1           2.3555
 5182 SESU     SESU     1        CL1     - 376 A        SER      24       HG1           2.0767
 5171 SESU     SESU     1        O1      - 127 A        CYS      8        HG1           2.5415
 5182 SESU     SESU     1        CL1     - 376 A        SER      24       HG1           2.3185
 5182 SESU     SESU     1        CL1     - 376 A        SER      24       HG1           1.8601
 5182 SESU     SESU     1        CL1     - 376 A        SER      24       HG1           2.1585
 5182 SESU     SESU     1        CL1     - 376 A        SER      24       HG1           2.0064
 5182 SESU     SESU     1        CL1     - 376 A        SER      24       HG1           2.2753
 5171 SESU     SESU     1        O1      - 127 A        CYS      8        HG1           2.6577
 5182 SESU     SESU     1        CL1     - 376 A        SER      24       HG1           1.9101
 5171 SESU     SESU     1        O1      - 127 A        CYS      8        HG1           1.9872
 5182 SESU     SESU     1        CL1     - 376 A        SER      24       HG1           2.9141
 5171 SESU     SESU     1        O1      - 127 A        CYS      8        HG1           2.7483
 5170 SESU     SESU     1        O       - 127 A        CYS      8        HG1           2.8723
 5171 SESU     SESU     1        O1      - 127 A        CYS      8        HG1           2.6986
 5182 SESU     SESU     1        CL1     - 376 A        SER      24       HG1           2.1263
 5171 SESU     SESU     1        O1      - 127 A        CYS      8        HG1           2.3045
 5182 SESU     SESU     1        CL1     - 376 A        SER      24       HG1           2.2571
 5171 SESU     SESU     1        O1      - 127 A        CYS      8        HG1           2.5707
 5182 SESU     SESU     1        CL1     - 376 A        SER      24       HG1           2.6202
 5182 SESU     SESU     1        CL1     - 376 A        SER      24       HG1           2.0514
 5182 SESU     SESU     1        CL1     - 376 A        SER      24       HG1           2.3213
 5182 SESU     SESU     1        CL1     - 376 A        SER      24       HG1           2.3047
 5182 SESU     SESU     1        CL1     - 376 A        SER      24       HG1           2.0490
 5182 SESU     SESU     1        CL1     - 376 A        SER      24       HG1           2.6263
 5182 SESU     SESU     1        CL1     - 376 A        SER      24       HG1           1.8038
 5182 SESU     SESU     1        CL1     - 376 A        SER      24       HG1           2.0118
 5132 SESU     SESU     1        CL      -1576 A        THR      98       HG1           2.6157
 5182 SESU     SESU     1        CL1     - 376 A        SER      24       HG1           2.0544
 5182 SESU     SESU     1        CL1     - 376 A        SER      24       HG1           2.2378
 5182 SESU     SESU     1        CL1     - 376 A        SER      24       HG1           2.0003
 5182 SESU     SESU     1        CL1     - 376 A        SER      24       HG1           1.8007
 5182 SESU     SESU     1        CL1     - 376 A        SER      24       HG1           2.1646
 5182 SESU     SESU     1        CL1     - 376 A        SER      24       HG1           1.9594
 5182 SESU     SESU     1        CL1     - 376 A        SER      24       HG1           1.9863
 5182 SESU     SESU     1        CL1     - 376 A        SER      24       HG1           1.8386
 5182 SESU     SESU     1        CL1     - 376 A        SER      24       HG1           1.8446
 5182 SESU     SESU     1        CL1     - 376 A        SER      24       HG1           1.9959
 5182 SESU     SESU     1        CL1     - 376 A        SER      24       HG1           1.8633
 5182 SESU     SESU     1        CL1     - 376 A        SER      24       HG1           2.3947
 5182 SESU     SESU     1        CL1     - 376 A        SER      24       HG1           2.5641
 5182 SESU     SESU     1        CL1     - 376 A        SER      24       HG1           1.9574
 5182 SESU     SESU     1        CL1     - 376 A        SER      24       HG1           2.3866
 5171 SESU     SESU     1        O1      - 127 A        CYS      8        HG1           2.2302
 5182 SESU     SESU     1        CL1     - 376 A        SER      24       HG1           1.8081
 5182 SESU     SESU     1        CL1     - 376 A        SER      24       HG1           1.8372
 5132 SESU     SESU     1        CL      -1576 A        THR      98       HG1           2.2141
 5182 SESU     SESU     1        CL1     - 376 A        SER      24       HG1           1.9047
 5182 SESU     SESU     1        CL1     - 376 A        SER      24       HG1           2.3248
 5182 SESU     SESU     1        CL1     - 376 A        SER      24       HG1           1.9204
 5182 SESU     SESU     1        CL1     - 376 A        SER      24       HG1           1.9823
 5182 SESU     SESU     1        CL1     - 376 A        SER      24       HG1           2.4306
 5182 SESU     SESU     1        CL1     - 376 A        SER      24       HG1           2.0010
 5182 SESU     SESU     1        CL1     - 376 A        SER      24       HG1           2.0283
 5182 SESU     SESU     1        CL1     - 376 A        SER      24       HG1           2.7021
 5182 SESU     SESU     1        CL1     - 376 A        SER      24       HG1           2.4401
 5182 SESU     SESU     1        CL1     - 376 A        SER      24       HG1           1.8650
 5182 SESU     SESU     1        CL1     - 376 A        SER      24       HG1           2.0368
 5182 SESU     SESU     1        CL1     - 376 A        SER      24       HG1           2.4990
 5182 SESU     SESU     1        CL1     - 376 A        SER      24       HG1           1.9944
 5182 SESU     SESU     1        CL1     - 376 A        SER      24       HG1           2.8349
 5182 SESU     SESU     1        CL1     - 376 A        SER      24       HG1           2.0770
 5182 SESU     SESU     1        CL1     - 376 A        SER      24       HG1           1.7233
 5182 SESU     SESU     1        CL1     - 376 A        SER      24       HG1           2.5117
 5182 SESU     SESU     1        CL1     - 376 A        SER      24       HG1           2.8811
 5182 SESU     SESU     1        CL1     - 376 A        SER      24       HG1           2.9887
 5182 SESU     SESU     1        CL1     - 376 A        SER      24       HG1           2.1345
 5182 SESU     SESU     1        CL1     - 376 A        SER      24       HG1           1.8142
 5182 SESU     SESU     1        CL1     - 376 A        SER      24       HG1           2.2900
 5182 SESU     SESU     1        CL1     - 376 A        SER      24       HG1           2.6174
 5182 SESU     SESU     1        CL1     - 376 A        SER      24       HG1           1.9465
 5182 SESU     SESU     1        CL1     - 376 A        SER      24       HG1           2.1153
 5171 SESU     SESU     1        O1      - 127 A        CYS      8        HG1           2.3669
 5182 SESU     SESU     1        CL1     - 376 A        SER      24       HG1           1.8569
 5182 SESU     SESU     1        CL1     - 376 A        SER      24       HG1           2.0884
 5182 SESU     SESU     1        CL1     - 376 A        SER      24       HG1           2.1235
 5182 SESU     SESU     1        CL1     - 376 A        SER      24       HG1           1.7668
 5182 SESU     SESU     1        CL1     - 376 A        SER      24       HG1           1.7699
 5182 SESU     SESU     1        CL1     - 376 A        SER      24       HG1           1.9251
 5182 SESU     SESU     1        CL1     - 376 A        SER      24       HG1           2.0473
 5182 SESU     SESU     1        CL1     - 376 A        SER      24       HG1           2.2479
 5182 SESU     SESU     1        CL1     - 376 A        SER      24       HG1           2.0731
 5182 SESU     SESU     1        CL1     - 376 A        SER      24       HG1           1.7228
 5182 SESU     SESU     1        CL1     - 376 A        SER      24       HG1           1.7745
 5182 SESU     SESU     1        CL1     - 376 A        SER      24       HG1           2.0637
 5182 SESU     SESU     1        CL1     - 376 A        SER      24       HG1           2.3706
 5182 SESU     SESU     1        CL1     - 376 A        SER      24       HG1           2.0749
 5182 SESU     SESU     1        CL1     - 376 A        SER      24       HG1           1.9885
 5182 SESU     SESU     1        CL1     - 376 A        SER      24       HG1           1.8670
 5182 SESU     SESU     1        CL1     - 376 A        SER      24       HG1           2.3198
 5182 SESU     SESU     1        CL1     - 376 A        SER      24       HG1           2.1431
 5182 SESU     SESU     1        CL1     - 376 A        SER      24       HG1           2.0808
 5182 SESU     SESU     1        CL1     - 376 A        SER      24       HG1           2.5098
 5182 SESU     SESU     1        CL1     - 376 A        SER      24       HG1           2.8733
 5182 SESU     SESU     1        CL1     - 376 A        SER      24       HG1           1.7462
 5182 SESU     SESU     1        CL1     - 376 A        SER      24       HG1           1.9186
 5182 SESU     SESU     1        CL1     - 376 A        SER      24       HG1           2.2192
 5182 SESU     SESU     1        CL1     - 376 A        SER      24       HG1           2.5578
 5182 SESU     SESU     1        CL1     - 376 A        SER      24       HG1           2.1656
 5182 SESU     SESU     1        CL1     - 376 A        SER      24       HG1           2.1033
 5182 SESU     SESU     1        CL1     - 376 A        SER      24       HG1           2.3372
 5182 SESU     SESU     1        CL1     - 376 A        SER      24       HG1           2.4181
 5182 SESU     SESU     1        CL1     - 376 A        SER      24       HG1           2.4085
 5182 SESU     SESU     1        CL1     - 376 A        SER      24       HG1           2.9023
 5182 SESU     SESU     1        CL1     - 376 A        SER      24       HG1           2.5100
 5182 SESU     SESU     1        CL1     - 376 A        SER      24       HG1           2.6121
 5182 SESU     SESU     1        CL1     - 376 A        SER      24       HG1           2.2122
 5182 SESU     SESU     1        CL1     - 376 A        SER      24       HG1           1.9015
 5182 SESU     SESU     1        CL1     - 376 A        SER      24       HG1           2.4131
 5182 SESU     SESU     1        CL1     - 376 A        SER      24       HG1           2.8970
 5182 SESU     SESU     1        CL1     - 376 A        SER      24       HG1           2.3591
 5182 SESU     SESU     1        CL1     - 376 A        SER      24       HG1           2.1307
 5182 SESU     SESU     1        CL1     - 376 A        SER      24       HG1           2.2038
 5182 SESU     SESU     1        CL1     - 376 A        SER      24       HG1           2.3418
 5182 SESU     SESU     1        CL1     - 376 A        SER      24       HG1           2.7594
 5182 SESU     SESU     1        CL1     - 376 A        SER      24       HG1           1.8422
 5182 SESU     SESU     1        CL1     - 376 A        SER      24       HG1           2.4295
 5182 SESU     SESU     1        CL1     - 376 A        SER      24       HG1           2.0092
 5182 SESU     SESU     1        CL1     - 376 A        SER      24       HG1           2.1149
 5182 SESU     SESU     1        CL1     - 376 A        SER      24       HG1           2.8961
 5182 SESU     SESU     1        CL1     - 376 A        SER      24       HG1           2.7099
 5182 SESU     SESU     1        CL1     - 376 A        SER      24       HG1           1.8383
 5182 SESU     SESU     1        CL1     - 376 A        SER      24       HG1           2.7991
 5182 SESU     SESU     1        CL1     - 376 A        SER      24       HG1           2.5784
 5182 SESU     SESU     1        CL1     - 376 A        SER      24       HG1           2.2434
 5182 SESU     SESU     1        CL1     - 376 A        SER      24       HG1           2.6487
 5182 SESU     SESU     1        CL1     - 376 A        SER      24       HG1           2.0319
 5182 SESU     SESU     1        CL1     - 376 A        SER      24       HG1           1.9434
 5182 SESU     SESU     1        CL1     - 376 A        SER      24       HG1           2.2805
 5182 SESU     SESU     1        CL1     - 376 A        SER      24       HG1           1.8397
 5182 SESU     SESU     1        CL1     - 376 A        SER      24       HG1           2.1326
 5182 SESU     SESU     1        CL1     - 376 A        SER      24       HG1           2.3256
 5182 SESU     SESU     1        CL1     - 376 A        SER      24       HG1           1.9295
 5182 SESU     SESU     1        CL1     - 376 A        SER      24       HG1           2.1481
 5182 SESU     SESU     1        CL1     - 376 A        SER      24       HG1           2.7413
 5182 SESU     SESU     1        CL1     - 376 A        SER      24       HG1           1.8446
 5182 SESU     SESU     1        CL1     - 376 A        SER      24       HG1           2.1092
 5182 SESU     SESU     1        CL1     - 376 A        SER      24       HG1           2.1994
 5182 SESU     SESU     1        CL1     - 376 A        SER      24       HG1           2.3270
 5182 SESU     SESU     1        CL1     - 376 A        SER      24       HG1           2.1816
 5132 SESU     SESU     1        CL      -1576 A        THR      98       HG1           2.9607
 5182 SESU     SESU     1        CL1     - 376 A        SER      24       HG1           2.2054
 5182 SESU     SESU     1        CL1     - 376 A        SER      24       HG1           2.3424
 5182 SESU     SESU     1        CL1     - 376 A        SER      24       HG1           2.2952
 5182 SESU     SESU     1        CL1     - 376 A        SER      24       HG1           2.3616
 5182 SESU     SESU     1        CL1     - 376 A        SER      24       HG1           1.9568
 5182 SESU     SESU     1        CL1     - 376 A        SER      24       HG1           2.0439
 5182 SESU     SESU     1        CL1     - 376 A        SER      24       HG1           2.2941
 5182 SESU     SESU     1        CL1     - 376 A        SER      24       HG1           2.9697
 5182 SESU     SESU     1        CL1     - 376 A        SER      24       HG1           2.2823
 5182 SESU     SESU     1        CL1     - 376 A        SER      24       HG1           2.2659
 5182 SESU     SESU     1        CL1     - 376 A        SER      24       HG1           1.7830
 5182 SESU     SESU     1        CL1     - 376 A        SER      24       HG1           1.7170
 5182 SESU     SESU     1        CL1     - 376 A        SER      24       HG1           2.1627
 5182 SESU     SESU     1        CL1     - 376 A        SER      24       HG1           2.2277
 5182 SESU     SESU     1        CL1     - 376 A        SER      24       HG1           2.2478
 5182 SESU     SESU     1        CL1     - 376 A        SER      24       HG1           2.5398
 5182 SESU     SESU     1        CL1     - 376 A        SER      24       HG1           2.5223
 5182 SESU     SESU     1        CL1     - 376 A        SER      24       HG1           2.4449
 5182 SESU     SESU     1        CL1     - 376 A        SER      24       HG1           2.5410
 5182 SESU     SESU     1        CL1     - 376 A        SER      24       HG1           2.2047
 5182 SESU     SESU     1        CL1     - 376 A        SER      24       HG1           1.9468
 5182 SESU     SESU     1        CL1     - 376 A        SER      24       HG1           2.7410
 5182 SESU     SESU     1        CL1     - 376 A        SER      24       HG1           1.9297
 5182 SESU     SESU     1        CL1     - 376 A        SER      24       HG1           2.4972
 5182 SESU     SESU     1        CL1     - 376 A        SER      24       HG1           2.3206
 5182 SESU     SESU     1        CL1     - 376 A        SER      24       HG1           2.5215
 5182 SESU     SESU     1        CL1     - 376 A        SER      24       HG1           1.9895
 5182 SESU     SESU     1        CL1     - 376 A        SER      24       HG1           1.9702
 5182 SESU     SESU     1        CL1     - 376 A        SER      24       HG1           2.1908
 5182 SESU     SESU     1        CL1     - 376 A        SER      24       HG1           2.9425
 5182 SESU     SESU     1        CL1     - 376 A        SER      24       HG1           2.2168
 5182 SESU     SESU     1        CL1     - 376 A        SER      24       HG1           2.3258
 5182 SESU     SESU     1        CL1     - 376 A        SER      24       HG1           1.9320
 5182 SESU     SESU     1        CL1     - 376 A        SER      24       HG1           1.9159
 5182 SESU     SESU     1        CL1     - 376 A        SER      24       HG1           2.0507
 5182 SESU     SESU     1        CL1     - 376 A        SER      24       HG1           2.4426
 5182 SESU     SESU     1        CL1     - 376 A        SER      24       HG1           1.9467
 5182 SESU     SESU     1        CL1     - 376 A        SER      24       HG1           2.2019
 5182 SESU     SESU     1        CL1     - 376 A        SER      24       HG1           2.5026
 5182 SESU     SESU     1        CL1     - 376 A        SER      24       HG1           2.0477
 5182 SESU     SESU     1        CL1     - 376 A        SER      24       HG1           1.6778
 5182 SESU     SESU     1        CL1     - 376 A        SER      24       HG1           1.8696
 5182 SESU     SESU     1        CL1     - 376 A        SER      24       HG1           1.8188
 5182 SESU     SESU     1        CL1     - 376 A        SER      24       HG1           2.1834
 5182 SESU     SESU     1        CL1     - 376 A        SER      24       HG1           2.3344
 5182 SESU     SESU     1        CL1     - 376 A        SER      24       HG1           1.9493
 5170 SESU     SESU     1        O       - 127 A        CYS      8        HG1           2.6008
 5182 SESU     SESU     1        CL1     - 376 A        SER      24       HG1           2.0815
 5182 SESU     SESU     1        CL1     - 376 A        SER      24       HG1           1.9915
 5182 SESU     SESU     1        CL1     - 376 A        SER      24       HG1           2.7087
 5182 SESU     SESU     1        CL1     - 376 A        SER      24       HG1           1.8746
 5182 SESU     SESU     1        CL1     - 376 A        SER      24       HG1           1.8926
 5182 SESU     SESU     1        CL1     - 376 A        SER      24       HG1           2.3965
 5182 SESU     SESU     1        CL1     - 376 A        SER      24       HG1           2.1683
 5182 SESU     SESU     1        CL1     - 376 A        SER      24       HG1           1.9678
 5182 SESU     SESU     1        CL1     - 376 A        SER      24       HG1           2.1025
 5182 SESU     SESU     1        CL1     - 376 A        SER      24       HG1           2.6266
 5182 SESU     SESU     1        CL1     - 376 A        SER      24       HG1           2.4770
 5182 SESU     SESU     1        CL1     - 376 A        SER      24       HG1           2.2380
 5182 SESU     SESU     1        CL1     - 376 A        SER      24       HG1           2.6803
 5170 SESU     SESU     1        O       - 127 A        CYS      8        HG1           2.8157
 5182 SESU     SESU     1        CL1     - 376 A        SER      24       HG1           2.0071
 5182 SESU     SESU     1        CL1     - 376 A        SER      24       HG1           2.1047
 5182 SESU     SESU     1        CL1     - 376 A        SER      24       HG1           1.8977
 5182 SESU     SESU     1        CL1     - 376 A        SER      24       HG1           1.9172
 5171 SESU     SESU     1        O1      - 127 A        CYS      8        HG1           2.8522
 5182 SESU     SESU     1        CL1     - 376 A        SER      24       HG1           2.7880
 5132 SESU     SESU     1        CL      -1576 A        THR      98       HG1           2.7697
 5182 SESU     SESU     1        CL1     - 376 A        SER      24       HG1           2.2924
 5182 SESU     SESU     1        CL1     - 376 A        SER      24       HG1           1.9240
 5182 SESU     SESU     1        CL1     - 376 A        SER      24       HG1           2.0314
 5182 SESU     SESU     1        CL1     - 376 A        SER      24       HG1           1.9299
 5182 SESU     SESU     1        CL1     - 376 A        SER      24       HG1           1.8771
 5182 SESU     SESU     1        CL1     - 376 A        SER      24       HG1           2.3486
 5182 SESU     SESU     1        CL1     - 376 A        SER      24       HG1           1.9076
 5182 SESU     SESU     1        CL1     - 376 A        SER      24       HG1           1.9873
 5182 SESU     SESU     1        CL1     - 376 A        SER      24       HG1           2.2190
 5182 SESU     SESU     1        CL1     - 376 A        SER      24       HG1           2.0238
 5182 SESU     SESU     1        CL1     - 376 A        SER      24       HG1           1.9998
 5182 SESU     SESU     1        CL1     - 376 A        SER      24       HG1           1.9849
 5182 SESU     SESU     1        CL1     - 376 A        SER      24       HG1           2.1863
 5182 SESU     SESU     1        CL1     - 376 A        SER      24       HG1           1.9051
 5182 SESU     SESU     1        CL1     - 376 A        SER      24       HG1           2.5876
 5182 SESU     SESU     1        CL1     - 376 A        SER      24       HG1           1.6672
 5182 SESU     SESU     1        CL1     - 376 A        SER      24       HG1           2.3515
 5182 SESU     SESU     1        CL1     - 376 A        SER      24       HG1           1.9127
 5182 SESU     SESU     1        CL1     - 376 A        SER      24       HG1           2.7138
 5182 SESU     SESU     1        CL1     - 376 A        SER      24       HG1           2.9433
 5182 SESU     SESU     1        CL1     - 376 A        SER      24       HG1           1.7540
 5182 SESU     SESU     1        CL1     - 376 A        SER      24       HG1           2.2029
 5182 SESU     SESU     1        CL1     - 376 A        SER      24       HG1           2.4143
 5182 SESU     SESU     1        CL1     - 376 A        SER      24       HG1           2.9783
 5182 SESU     SESU     1        CL1     - 376 A        SER      24       HG1           2.5392
 5182 SESU     SESU     1        CL1     - 376 A        SER      24       HG1           2.8060
 5182 SESU     SESU     1        CL1     - 376 A        SER      24       HG1           2.0863
 5182 SESU     SESU     1        CL1     - 376 A        SER      24       HG1           2.6793
 5182 SESU     SESU     1        CL1     - 376 A        SER      24       HG1           2.9176
 5182 SESU     SESU     1        CL1     - 376 A        SER      24       HG1           1.8539
 5182 SESU     SESU     1        CL1     - 376 A        SER      24       HG1           2.0924
 5182 SESU     SESU     1        CL1     - 376 A        SER      24       HG1           2.2492
 5182 SESU     SESU     1        CL1     - 376 A        SER      24       HG1           1.8969
 5182 SESU     SESU     1        CL1     - 376 A        SER      24       HG1           2.0543
 5182 SESU     SESU     1        CL1     - 376 A        SER      24       HG1           2.1458
 5182 SESU     SESU     1        CL1     - 376 A        SER      24       HG1           2.1312
 5182 SESU     SESU     1        CL1     - 376 A        SER      24       HG1           2.1579
 5182 SESU     SESU     1        CL1     - 376 A        SER      24       HG1           2.2484
 5182 SESU     SESU     1        CL1     - 376 A        SER      24       HG1           1.8884
 5182 SESU     SESU     1        CL1     - 376 A        SER      24       HG1           1.9223
 5182 SESU     SESU     1        CL1     - 376 A        SER      24       HG1           2.0194
 5182 SESU     SESU     1        CL1     - 376 A        SER      24       HG1           2.1350
 5182 SESU     SESU     1        CL1     - 376 A        SER      24       HG1           1.8219
 5182 SESU     SESU     1        CL1     - 376 A        SER      24       HG1           1.8297
 5182 SESU     SESU     1        CL1     - 376 A        SER      24       HG1           2.2029
 5182 SESU     SESU     1        CL1     - 376 A        SER      24       HG1           2.3109
 5182 SESU     SESU     1        CL1     - 376 A        SER      24       HG1           1.9286
 5182 SESU     SESU     1        CL1     - 376 A        SER      24       HG1           2.0135
 5182 SESU     SESU     1        CL1     - 376 A        SER      24       HG1           2.2695
 5132 SESU     SESU     1        CL      -1576 A        THR      98       HG1           2.6421
 5182 SESU     SESU     1        CL1     - 376 A        SER      24       HG1           2.9546
 5182 SESU     SESU     1        CL1     - 376 A        SER      24       HG1           1.6057
 5182 SESU     SESU     1        CL1     - 376 A        SER      24       HG1           1.9575
 5182 SESU     SESU     1        CL1     - 376 A        SER      24       HG1           1.9943
 5182 SESU     SESU     1        CL1     - 376 A        SER      24       HG1           2.0736
 5182 SESU     SESU     1        CL1     - 376 A        SER      24       HG1           2.2712
 5182 SESU     SESU     1        CL1     - 376 A        SER      24       HG1           2.3945
 5182 SESU     SESU     1        CL1     - 376 A        SER      24       HG1           1.7839
 5182 SESU     SESU     1        CL1     - 376 A        SER      24       HG1           2.1929
 5182 SESU     SESU     1        CL1     - 376 A        SER      24       HG1           2.2442
 5182 SESU     SESU     1        CL1     - 376 A        SER      24       HG1           1.9795
 5182 SESU     SESU     1        CL1     - 376 A        SER      24       HG1           1.9003
 5182 SESU     SESU     1        CL1     - 376 A        SER      24       HG1           2.0060
 5182 SESU     SESU     1        CL1     - 376 A        SER      24       HG1           2.2424
 5182 SESU     SESU     1        CL1     - 376 A        SER      24       HG1           2.2615
 5182 SESU     SESU     1        CL1     - 376 A        SER      24       HG1           1.8121
 5182 SESU     SESU     1        CL1     - 376 A        SER      24       HG1           2.0765
 5182 SESU     SESU     1        CL1     - 376 A        SER      24       HG1           1.9286
 5182 SESU     SESU     1        CL1     - 376 A        SER      24       HG1           2.3559
 5182 SESU     SESU     1        CL1     - 376 A        SER      24       HG1           2.1351
 5182 SESU     SESU     1        CL1     - 376 A        SER      24       HG1           1.9884
 5182 SESU     SESU     1        CL1     - 376 A        SER      24       HG1           1.8434
 5182 SESU     SESU     1        CL1     - 376 A        SER      24       HG1           1.9363
 5182 SESU     SESU     1        CL1     - 376 A        SER      24       HG1           1.8147
 5182 SESU     SESU     1        CL1     - 376 A        SER      24       HG1           2.1478
 5182 SESU     SESU     1        CL1     - 376 A        SER      24       HG1           2.0523
 5132 SESU     SESU     1        CL      -1576 A        THR      98       HG1           2.2257
 5182 SESU     SESU     1        CL1     - 376 A        SER      24       HG1           1.7029
 5182 SESU     SESU     1        CL1     - 376 A        SER      24       HG1           1.9804
 5182 SESU     SESU     1        CL1     - 376 A        SER      24       HG1           2.0772
 5182 SESU     SESU     1        CL1     - 376 A        SER      24       HG1           2.1691
 5182 SESU     SESU     1        CL1     - 376 A        SER      24       HG1           2.0300
 5182 SESU     SESU     1        CL1     - 376 A        SER      24       HG1           1.8954
 5182 SESU     SESU     1        CL1     - 376 A        SER      24       HG1           2.2972
 5182 SESU     SESU     1        CL1     - 376 A        SER      24       HG1           1.9268
 5182 SESU     SESU     1        CL1     - 376 A        SER      24       HG1           1.8193
 5182 SESU     SESU     1        CL1     - 376 A        SER      24       HG1           1.8411
 5182 SESU     SESU     1        CL1     - 376 A        SER      24       HG1           1.9822
 5182 SESU     SESU     1        CL1     - 376 A        SER      24       HG1           2.1802
 5182 SESU     SESU     1        CL1     - 376 A        SER      24       HG1           2.4829
 5182 SESU     SESU     1        CL1     - 376 A        SER      24       HG1           2.5245
 5182 SESU     SESU     1        CL1     - 376 A        SER      24       HG1           1.8818
 5182 SESU     SESU     1        CL1     - 376 A        SER      24       HG1           2.2047
 5182 SESU     SESU     1        CL1     - 376 A        SER      24       HG1           1.8489
 5182 SESU     SESU     1        CL1     - 376 A        SER      24       HG1           2.0415
 5182 SESU     SESU     1        CL1     - 376 A        SER      24       HG1           2.0028
 5182 SESU     SESU     1        CL1     - 376 A        SER      24       HG1           1.8583
 5182 SESU     SESU     1        CL1     - 376 A        SER      24       HG1           1.8095
 5182 SESU     SESU     1        CL1     - 376 A        SER      24       HG1           1.9695
 5182 SESU     SESU     1        CL1     - 376 A        SER      24       HG1           2.1927
 5182 SESU     SESU     1        CL1     - 376 A        SER      24       HG1           2.2743
 5182 SESU     SESU     1        CL1     - 376 A        SER      24       HG1           2.1359
 5182 SESU     SESU     1        CL1     - 376 A        SER      24       HG1           2.0290
 5182 SESU     SESU     1        CL1     - 376 A        SER      24       HG1           1.8609
 5182 SESU     SESU     1        CL1     - 376 A        SER      24       HG1           1.9176
 5182 SESU     SESU     1        CL1     - 376 A        SER      24       HG1           2.2736
 5182 SESU     SESU     1        CL1     - 376 A        SER      24       HG1           1.8466
 5182 SESU     SESU     1        CL1     - 376 A        SER      24       HG1           2.2739
 5182 SESU     SESU     1        CL1     - 376 A        SER      24       HG1           2.0520
 5182 SESU     SESU     1        CL1     - 376 A        SER      24       HG1           2.2266
 5182 SESU     SESU     1        CL1     - 376 A        SER      24       HG1           2.2337
 5182 SESU     SESU     1        CL1     - 376 A        SER      24       HG1           1.7990
 5182 SESU     SESU     1        CL1     - 376 A        SER      24       HG1           2.5346
 5182 SESU     SESU     1        CL1     - 376 A        SER      24       HG1           2.2554
 5182 SESU     SESU     1        CL1     - 376 A        SER      24       HG1           1.9701
 5182 SESU     SESU     1        CL1     - 376 A        SER      24       HG1           1.8701
 5182 SESU     SESU     1        CL1     - 376 A        SER      24       HG1           1.8357
 5182 SESU     SESU     1        CL1     - 376 A        SER      24       HG1           1.8556
 5182 SESU     SESU     1        CL1     - 376 A        SER      24       HG1           1.9736
 5182 SESU     SESU     1        CL1     - 376 A        SER      24       HG1           1.7824
 5182 SESU     SESU     1        CL1     - 376 A        SER      24       HG1           2.1028
 5182 SESU     SESU     1        CL1     - 376 A        SER      24       HG1           2.1616
 5182 SESU     SESU     1        CL1     - 376 A        SER      24       HG1           1.9576
 5182 SESU     SESU     1        CL1     - 376 A        SER      24       HG1           1.9859
 5182 SESU     SESU     1        CL1     - 376 A        SER      24       HG1           1.6645
 5182 SESU     SESU     1        CL1     - 376 A        SER      24       HG1           1.9890
 5182 SESU     SESU     1        CL1     - 376 A        SER      24       HG1           1.7336
 5182 SESU     SESU     1        CL1     - 376 A        SER      24       HG1           1.7535
 5182 SESU     SESU     1        CL1     - 376 A        SER      24       HG1           1.8833
 5182 SESU     SESU     1        CL1     - 376 A        SER      24       HG1           2.1711
 5182 SESU     SESU     1        CL1     - 376 A        SER      24       HG1           2.1181
 5182 SESU     SESU     1        CL1     - 376 A        SER      24       HG1           2.8304
 5182 SESU     SESU     1        CL1     - 376 A        SER      24       HG1           1.8574
 5182 SESU     SESU     1        CL1     - 376 A        SER      24       HG1           2.3725
 5182 SESU     SESU     1        CL1     - 376 A        SER      24       HG1           2.0545
 5182 SESU     SESU     1        CL1     - 376 A        SER      24       HG1           2.2473
 5182 SESU     SESU     1        CL1     - 376 A        SER      24       HG1           2.4046
 5182 SESU     SESU     1        CL1     - 376 A        SER      24       HG1           2.0702
 5182 SESU     SESU     1        CL1     - 376 A        SER      24       HG1           2.2234
 5182 SESU     SESU     1        CL1     - 376 A        SER      24       HG1           2.0378
 5182 SESU     SESU     1        CL1     - 376 A        SER      24       HG1           2.6041
 5182 SESU     SESU     1        CL1     - 376 A        SER      24       HG1           2.1964
 5182 SESU     SESU     1        CL1     - 376 A        SER      24       HG1           1.9442
 5182 SESU     SESU     1        CL1     - 376 A        SER      24       HG1           2.2508
 5182 SESU     SESU     1        CL1     - 376 A        SER      24       HG1           2.1684
 5182 SESU     SESU     1        CL1     - 376 A        SER      24       HG1           1.8423
 5182 SESU     SESU     1        CL1     - 376 A        SER      24       HG1           2.2238
 5182 SESU     SESU     1        CL1     - 376 A        SER      24       HG1           1.8966
 5182 SESU     SESU     1        CL1     - 376 A        SER      24       HG1           1.8390
 5182 SESU     SESU     1        CL1     - 376 A        SER      24       HG1           2.0739
 5182 SESU     SESU     1        CL1     - 376 A        SER      24       HG1           2.0551
 5182 SESU     SESU     1        CL1     - 376 A        SER      24       HG1           1.9768
 5182 SESU     SESU     1        CL1     - 376 A        SER      24       HG1           2.2956
 5182 SESU     SESU     1        CL1     - 376 A        SER      24       HG1           1.8201
 5182 SESU     SESU     1        CL1     - 376 A        SER      24       HG1           1.8991
 5182 SESU     SESU     1        CL1     - 376 A        SER      24       HG1           1.9613
 5182 SESU     SESU     1        CL1     - 376 A        SER      24       HG1           2.2736
 5182 SESU     SESU     1        CL1     - 376 A        SER      24       HG1           2.2519
 5182 SESU     SESU     1        CL1     - 376 A        SER      24       HG1           2.0929
 5182 SESU     SESU     1        CL1     - 376 A        SER      24       HG1           1.9261
 5182 SESU     SESU     1        CL1     - 376 A        SER      24       HG1           1.8892
 5182 SESU     SESU     1        CL1     - 376 A        SER      24       HG1           2.0279
 5182 SESU     SESU     1        CL1     - 376 A        SER      24       HG1           2.0788
 5182 SESU     SESU     1        CL1     - 376 A        SER      24       HG1           2.9314
 5182 SESU     SESU     1        CL1     - 376 A        SER      24       HG1           2.6692
 5182 SESU     SESU     1        CL1     - 376 A        SER      24       HG1           2.9349
 5182 SESU     SESU     1        CL1     - 376 A        SER      24       HG1           2.4034
 5182 SESU     SESU     1        CL1     - 376 A        SER      24       HG1           2.0713
 5182 SESU     SESU     1        CL1     - 376 A        SER      24       HG1           2.2035
 5182 SESU     SESU     1        CL1     - 376 A        SER      24       HG1           1.8861
 5182 SESU     SESU     1        CL1     - 376 A        SER      24       HG1           2.0100
 5182 SESU     SESU     1        CL1     - 376 A        SER      24       HG1           1.9357
 5182 SESU     SESU     1        CL1     - 376 A        SER      24       HG1           2.4534
 5182 SESU     SESU     1        CL1     - 376 A        SER      24       HG1           2.4438
 5182 SESU     SESU     1        CL1     - 376 A        SER      24       HG1           1.8217
 5182 SESU     SESU     1        CL1     - 376 A        SER      24       HG1           1.8625
 5182 SESU     SESU     1        CL1     - 376 A        SER      24       HG1           1.8857
 5182 SESU     SESU     1        CL1     - 376 A        SER      24       HG1           1.7844
 5182 SESU     SESU     1        CL1     - 376 A        SER      24       HG1           1.9770
 5182 SESU     SESU     1        CL1     - 376 A        SER      24       HG1           2.2052
 5182 SESU     SESU     1        CL1     - 376 A        SER      24       HG1           2.0224
 5182 SESU     SESU     1        CL1     - 376 A        SER      24       HG1           2.0629
 5182 SESU     SESU     1        CL1     - 376 A        SER      24       HG1           2.0389
 5182 SESU     SESU     1        CL1     - 376 A        SER      24       HG1           1.8502
 5182 SESU     SESU     1        CL1     - 376 A        SER      24       HG1           1.8993
 5182 SESU     SESU     1        CL1     - 376 A        SER      24       HG1           2.4322
 5182 SESU     SESU     1        CL1     - 376 A        SER      24       HG1           2.0999
 5182 SESU     SESU     1        CL1     - 376 A        SER      24       HG1           1.9611
 5182 SESU     SESU     1        CL1     - 376 A        SER      24       HG1           1.9284
 5182 SESU     SESU     1        CL1     - 376 A        SER      24       HG1           1.9399
 5182 SESU     SESU     1        CL1     - 376 A        SER      24       HG1           2.4441
 5182 SESU     SESU     1        CL1     - 376 A        SER      24       HG1           1.8725
 5182 SESU     SESU     1        CL1     - 376 A        SER      24       HG1           2.0558
 5182 SESU     SESU     1        CL1     - 376 A        SER      24       HG1           1.7505
 5182 SESU     SESU     1        CL1     - 376 A        SER      24       HG1           2.0075
 5182 SESU     SESU     1        CL1     - 376 A        SER      24       HG1           1.7536
 5182 SESU     SESU     1        CL1     - 376 A        SER      24       HG1           1.9616
 5182 SESU     SESU     1        CL1     - 376 A        SER      24       HG1           1.8130
 5182 SESU     SESU     1        CL1     - 376 A        SER      24       HG1           1.8458
 5182 SESU     SESU     1        CL1     - 376 A        SER      24       HG1           2.1393
 5182 SESU     SESU     1        CL1     - 376 A        SER      24       HG1           1.9613
 5182 SESU     SESU     1        CL1     - 376 A        SER      24       HG1           1.8702
 5182 SESU     SESU     1        CL1     - 376 A        SER      24       HG1           2.7506
 5182 SESU     SESU     1        CL1     - 376 A        SER      24       HG1           2.1439
 5182 SESU     SESU     1        CL1     - 376 A        SER      24       HG1           2.0797
 5182 SESU     SESU     1        CL1     - 376 A        SER      24       HG1           2.0107
 5182 SESU     SESU     1        CL1     - 376 A        SER      24       HG1           2.2220
 5182 SESU     SESU     1        CL1     - 376 A        SER      24       HG1           1.7556
 5182 SESU     SESU     1        CL1     - 376 A        SER      24       HG1           2.0173
 5182 SESU     SESU     1        CL1     - 376 A        SER      24       HG1           2.1078
 5182 SESU     SESU     1        CL1     - 376 A        SER      24       HG1           1.9048
 5182 SESU     SESU     1        CL1     - 376 A        SER      24       HG1           1.8824
 5182 SESU     SESU     1        CL1     - 376 A        SER      24       HG1           2.5185
 5182 SESU     SESU     1        CL1     - 376 A        SER      24       HG1           1.9146
 5182 SESU     SESU     1        CL1     - 376 A        SER      24       HG1           1.9210
 5182 SESU     SESU     1        CL1     - 376 A        SER      24       HG1           1.8348
 5182 SESU     SESU     1        CL1     - 376 A        SER      24       HG1           2.5023
 5182 SESU     SESU     1        CL1     - 376 A        SER      24       HG1           2.5389
 5182 SESU     SESU     1        CL1     - 376 A        SER      24       HG1           2.3839
 5182 SESU     SESU     1        CL1     - 376 A        SER      24       HG1           1.8637
 5182 SESU     SESU     1        CL1     - 376 A        SER      24       HG1           1.8923
 5182 SESU     SESU     1        CL1     - 376 A        SER      24       HG1           2.3666
 5182 SESU     SESU     1        CL1     - 376 A        SER      24       HG1           1.9409
 5182 SESU     SESU     1        CL1     - 376 A        SER      24       HG1           2.0207
 5182 SESU     SESU     1        CL1     - 376 A        SER      24       HG1           1.7742
 5182 SESU     SESU     1        CL1     - 376 A        SER      24       HG1           1.8910
 5182 SESU     SESU     1        CL1     - 376 A        SER      24       HG1           1.7358
 5182 SESU     SESU     1        CL1     - 376 A        SER      24       HG1           2.1334
 5182 SESU     SESU     1        CL1     - 376 A        SER      24       HG1           1.9267
 5182 SESU     SESU     1        CL1     - 376 A        SER      24       HG1           1.8197
 5182 SESU     SESU     1        CL1     - 376 A        SER      24       HG1           1.9645
 5182 SESU     SESU     1        CL1     - 376 A        SER      24       HG1           2.1328
 5182 SESU     SESU     1        CL1     - 376 A        SER      24       HG1           1.7733
 5182 SESU     SESU     1        CL1     - 376 A        SER      24       HG1           1.9425
 5182 SESU     SESU     1        CL1     - 376 A        SER      24       HG1           2.3351
 5182 SESU     SESU     1        CL1     - 376 A        SER      24       HG1           2.0329
 5182 SESU     SESU     1        CL1     - 376 A        SER      24       HG1           1.7735
 5182 SESU     SESU     1        CL1     - 376 A        SER      24       HG1           2.0061
 5182 SESU     SESU     1        CL1     - 376 A        SER      24       HG1           2.0749
 5182 SESU     SESU     1        CL1     - 376 A        SER      24       HG1           1.7963
 5182 SESU     SESU     1        CL1     - 376 A        SER      24       HG1           1.6398
 5182 SESU     SESU     1        CL1     - 376 A        SER      24       HG1           1.8583
 5182 SESU     SESU     1        CL1     - 376 A        SER      24       HG1           1.7626
 5182 SESU     SESU     1        CL1     - 376 A        SER      24       HG1           1.9862
 5182 SESU     SESU     1        CL1     - 376 A        SER      24       HG1           2.4587
 5182 SESU     SESU     1        CL1     - 376 A        SER      24       HG1           1.8795
 5182 SESU     SESU     1        CL1     - 376 A        SER      24       HG1           1.8684
 5182 SESU     SESU     1        CL1     - 376 A        SER      24       HG1           2.0416
 5182 SESU     SESU     1        CL1     - 376 A        SER      24       HG1           1.9190
 5182 SESU     SESU     1        CL1     - 376 A        SER      24       HG1           1.8190
 5182 SESU     SESU     1        CL1     - 376 A        SER      24       HG1           1.8529
 5182 SESU     SESU     1        CL1     - 376 A        SER      24       HG1           1.8543
 5182 SESU     SESU     1        CL1     - 376 A        SER      24       HG1           1.9748
 5182 SESU     SESU     1        CL1     - 376 A        SER      24       HG1           1.9552
 5182 SESU     SESU     1        CL1     - 376 A        SER      24       HG1           1.9074
 5182 SESU     SESU     1        CL1     - 376 A        SER      24       HG1           1.8950
 5182 SESU     SESU     1        CL1     - 376 A        SER      24       HG1           1.8465
 5182 SESU     SESU     1        CL1     - 376 A        SER      24       HG1           2.8791
 5182 SESU     SESU     1        CL1     - 376 A        SER      24       HG1           1.8205
 5182 SESU     SESU     1        CL1     - 376 A        SER      24       HG1           1.7030
 5182 SESU     SESU     1        CL1     - 376 A        SER      24       HG1           1.8916
 5182 SESU     SESU     1        CL1     - 376 A        SER      24       HG1           2.4543
 5182 SESU     SESU     1        CL1     - 376 A        SER      24       HG1           2.3744
 5182 SESU     SESU     1        CL1     - 376 A        SER      24       HG1           2.5544
 5182 SESU     SESU     1        CL1     - 376 A        SER      24       HG1           2.1846
 5182 SESU     SESU     1        CL1     - 376 A        SER      24       HG1           1.8544
 5182 SESU     SESU     1        CL1     - 376 A        SER      24       HG1           2.0186
 5182 SESU     SESU     1        CL1     - 376 A        SER      24       HG1           2.1399
 5182 SESU     SESU     1        CL1     - 376 A        SER      24       HG1           2.0721
 5182 SESU     SESU     1        CL1     - 376 A        SER      24       HG1           2.1771
 5182 SESU     SESU     1        CL1     - 376 A        SER      24       HG1           1.9952
 5182 SESU     SESU     1        CL1     - 376 A        SER      24       HG1           2.0464
 5182 SESU     SESU     1        CL1     - 376 A        SER      24       HG1           1.8639
 5182 SESU     SESU     1        CL1     - 376 A        SER      24       HG1           1.9140
 5182 SESU     SESU     1        CL1     - 376 A        SER      24       HG1           2.1565
 5182 SESU     SESU     1        CL1     - 376 A        SER      24       HG1           2.2565
 5182 SESU     SESU     1        CL1     - 376 A        SER      24       HG1           2.2697
 5182 SESU     SESU     1        CL1     - 376 A        SER      24       HG1           2.0476
 5182 SESU     SESU     1        CL1     - 376 A        SER      24       HG1           2.5547
 5182 SESU     SESU     1        CL1     - 376 A        SER      24       HG1           2.6533
 5182 SESU     SESU     1        CL1     - 376 A        SER      24       HG1           2.4374
 5182 SESU     SESU     1        CL1     - 376 A        SER      24       HG1           2.4292
 5182 SESU     SESU     1        CL1     - 376 A        SER      24       HG1           1.9969
 5182 SESU     SESU     1        CL1     - 376 A        SER      24       HG1           1.9156
 5182 SESU     SESU     1        CL1     - 376 A        SER      24       HG1           1.8515
 5182 SESU     SESU     1        CL1     - 376 A        SER      24       HG1           2.0560
 5182 SESU     SESU     1        CL1     - 376 A        SER      24       HG1           1.7087
 5182 SESU     SESU     1        CL1     - 376 A        SER      24       HG1           1.9037
 5182 SESU     SESU     1        CL1     - 376 A        SER      24       HG1           2.0126
 5182 SESU     SESU     1        CL1     - 376 A        SER      24       HG1           1.6930
 5182 SESU     SESU     1        CL1     - 376 A        SER      24       HG1           2.1026
 5182 SESU     SESU     1        CL1     - 376 A        SER      24       HG1           1.7749
 5182 SESU     SESU     1        CL1     - 376 A        SER      24       HG1           2.7255
 5182 SESU     SESU     1        CL1     - 376 A        SER      24       HG1           1.7260
 5182 SESU     SESU     1        CL1     - 376 A        SER      24       HG1           1.8512
 5182 SESU     SESU     1        CL1     - 376 A        SER      24       HG1           2.0207
 5182 SESU     SESU     1        CL1     - 376 A        SER      24       HG1           2.0655
 5182 SESU     SESU     1        CL1     - 376 A        SER      24       HG1           1.8328
 5182 SESU     SESU     1        CL1     - 376 A        SER      24       HG1           1.9268
 5182 SESU     SESU     1        CL1     - 376 A        SER      24       HG1           1.7544
 5182 SESU     SESU     1        CL1     - 376 A        SER      24       HG1           1.9319
 5182 SESU     SESU     1        CL1     - 376 A        SER      24       HG1           1.8688
 5182 SESU     SESU     1        CL1     - 376 A        SER      24       HG1           1.7813
 5182 SESU     SESU     1        CL1     - 376 A        SER      24       HG1           2.6355
 5182 SESU     SESU     1        CL1     - 376 A        SER      24       HG1           1.7036
 5182 SESU     SESU     1        CL1     - 376 A        SER      24       HG1           1.7564
 5182 SESU     SESU     1        CL1     - 376 A        SER      24       HG1           1.9149
 5182 SESU     SESU     1        CL1     - 376 A        SER      24       HG1           1.8381
 5182 SESU     SESU     1        CL1     - 376 A        SER      24       HG1           1.7889
 5182 SESU     SESU     1        CL1     - 376 A        SER      24       HG1           2.2262
 5182 SESU     SESU     1        CL1     - 376 A        SER      24       HG1           2.3636
 5182 SESU     SESU     1        CL1     - 376 A        SER      24       HG1           2.0174
 5182 SESU     SESU     1        CL1     - 376 A        SER      24       HG1           1.9801
 5182 SESU     SESU     1        CL1     - 376 A        SER      24       HG1           1.8298
 5182 SESU     SESU     1        CL1     - 376 A        SER      24       HG1           2.2611
 5182 SESU     SESU     1        CL1     - 376 A        SER      24       HG1           2.2711
 5182 SESU     SESU     1        CL1     - 376 A        SER      24       HG1           2.0138
 5182 SESU     SESU     1        CL1     - 376 A        SER      24       HG1           1.8926
 5182 SESU     SESU     1        CL1     - 376 A        SER      24       HG1           1.9296
 5182 SESU     SESU     1        CL1     - 376 A        SER      24       HG1           2.3067
 5182 SESU     SESU     1        CL1     - 376 A        SER      24       HG1           2.2582
 5182 SESU     SESU     1        CL1     - 376 A        SER      24       HG1           1.9890
 5182 SESU     SESU     1        CL1     - 376 A        SER      24       HG1           1.7752
 5182 SESU     SESU     1        CL1     - 376 A        SER      24       HG1           2.1863
 5182 SESU     SESU     1        CL1     - 376 A        SER      24       HG1           2.0575
 5182 SESU     SESU     1        CL1     - 376 A        SER      24       HG1           2.1253
 5182 SESU     SESU     1        CL1     - 376 A        SER      24       HG1           1.8997
 5182 SESU     SESU     1        CL1     - 376 A        SER      24       HG1           2.2983
 5182 SESU     SESU     1        CL1     - 376 A        SER      24       HG1           1.8817
 5182 SESU     SESU     1        CL1     - 376 A        SER      24       HG1           2.4192
 5182 SESU     SESU     1        CL1     - 376 A        SER      24       HG1           2.0404
 5182 SESU     SESU     1        CL1     - 376 A        SER      24       HG1           1.9206
 5182 SESU     SESU     1        CL1     - 376 A        SER      24       HG1           1.9114
 5182 SESU     SESU     1        CL1     - 376 A        SER      24       HG1           1.8127
 5182 SESU     SESU     1        CL1     - 376 A        SER      24       HG1           2.3181
 5182 SESU     SESU     1        CL1     - 376 A        SER      24       HG1           1.8034
 5182 SESU     SESU     1        CL1     - 376 A        SER      24       HG1           1.9805
 5182 SESU     SESU     1        CL1     - 376 A        SER      24       HG1           1.7193
 5182 SESU     SESU     1        CL1     - 376 A        SER      24       HG1           1.9643
 5182 SESU     SESU     1        CL1     - 376 A        SER      24       HG1           1.7962
 5182 SESU     SESU     1        CL1     - 376 A        SER      24       HG1           1.9514
 5182 SESU     SESU     1        CL1     - 376 A        SER      24       HG1           2.0062
 5182 SESU     SESU     1        CL1     - 376 A        SER      24       HG1           1.9615
 5182 SESU     SESU     1        CL1     - 376 A        SER      24       HG1           1.8933
 5182 SESU     SESU     1        CL1     - 376 A        SER      24       HG1           1.8072
 5182 SESU     SESU     1        CL1     - 376 A        SER      24       HG1           1.8809
 5182 SESU     SESU     1        CL1     - 376 A        SER      24       HG1           2.6544
 5182 SESU     SESU     1        CL1     - 376 A        SER      24       HG1           1.6763
 5182 SESU     SESU     1        CL1     - 376 A        SER      24       HG1           2.5380
 5182 SESU     SESU     1        CL1     - 376 A        SER      24       HG1           2.4673
 5182 SESU     SESU     1        CL1     - 376 A        SER      24       HG1           2.1021
 5182 SESU     SESU     1        CL1     - 376 A        SER      24       HG1           2.1017
 5182 SESU     SESU     1        CL1     - 376 A        SER      24       HG1           2.3715
 5182 SESU     SESU     1        CL1     - 376 A        SER      24       HG1           1.7351
 5182 SESU     SESU     1        CL1     - 376 A        SER      24       HG1           1.7527
 5182 SESU     SESU     1        CL1     - 376 A        SER      24       HG1           1.7311
 5182 SESU     SESU     1        CL1     - 376 A        SER      24       HG1           1.9798
 5182 SESU     SESU     1        CL1     - 376 A        SER      24       HG1           2.0989
 5182 SESU     SESU     1        CL1     - 376 A        SER      24       HG1           1.8525
 5182 SESU     SESU     1        CL1     - 376 A        SER      24       HG1           2.0727
 5182 SESU     SESU     1        CL1     - 376 A        SER      24       HG1           1.8598
 5182 SESU     SESU     1        CL1     - 376 A        SER      24       HG1           1.8503
 5182 SESU     SESU     1        CL1     - 376 A        SER      24       HG1           1.9142
 5182 SESU     SESU     1        CL1     - 376 A        SER      24       HG1           1.7896
 5182 SESU     SESU     1        CL1     - 376 A        SER      24       HG1           2.1140
 5182 SESU     SESU     1        CL1     - 376 A        SER      24       HG1           2.1680
 5182 SESU     SESU     1        CL1     - 376 A        SER      24       HG1           1.9324
 5182 SESU     SESU     1        CL1     - 376 A        SER      24       HG1           2.1318
 5182 SESU     SESU     1        CL1     - 376 A        SER      24       HG1           2.3579
 5182 SESU     SESU     1        CL1     - 376 A        SER      24       HG1           2.5198
 5182 SESU     SESU     1        CL1     - 376 A        SER      24       HG1           1.8696
 5182 SESU     SESU     1        CL1     - 376 A        SER      24       HG1           2.0654
 5182 SESU     SESU     1        CL1     - 376 A        SER      24       HG1           2.0371
 5182 SESU     SESU     1        CL1     - 376 A        SER      24       HG1           1.7610
 5182 SESU     SESU     1        CL1     - 376 A        SER      24       HG1           2.9026
 5182 SESU     SESU     1        CL1     - 376 A        SER      24       HG1           1.9870
 5182 SESU     SESU     1        CL1     - 376 A        SER      24       HG1           1.9920
 5182 SESU     SESU     1        CL1     - 376 A        SER      24       HG1           1.9735
 5182 SESU     SESU     1        CL1     - 376 A        SER      24       HG1           2.1082
 5182 SESU     SESU     1        CL1     - 376 A        SER      24       HG1           1.7882
 5135 SESU     SESU     1        N1      -4639 A        SER      284      HG1           2.4278
 5139 SESU     SESU     1        N3      -4639 A        SER      284      HG1           2.0709
 5182 SESU     SESU     1        CL1     - 376 A        SER      24       HG1           1.9041
 5135 SESU     SESU     1        N1      -4639 A        SER      284      HG1           2.6278
 5139 SESU     SESU     1        N3      -4639 A        SER      284      HG1           2.2356
 5182 SESU     SESU     1        CL1     - 376 A        SER      24       HG1           1.8868
 5139 SESU     SESU     1        N3      -4639 A        SER      284      HG1           2.9441
 5182 SESU     SESU     1        CL1     - 376 A        SER      24       HG1           1.9617
 5182 SESU     SESU     1        CL1     - 376 A        SER      24       HG1           1.9815
 5182 SESU     SESU     1        CL1     - 376 A        SER      24       HG1           2.2704
 5182 SESU     SESU     1        CL1     - 376 A        SER      24       HG1           1.9104
 5182 SESU     SESU     1        CL1     - 376 A        SER      24       HG1           1.7793
 5182 SESU     SESU     1        CL1     - 376 A        SER      24       HG1           2.2140
 5182 SESU     SESU     1        CL1     - 376 A        SER      24       HG1           2.1442
 5182 SESU     SESU     1        CL1     - 376 A        SER      24       HG1           1.9658
 5182 SESU     SESU     1        CL1     - 376 A        SER      24       HG1           1.9163
 5182 SESU     SESU     1        CL1     - 376 A        SER      24       HG1           1.8310
 5182 SESU     SESU     1        CL1     - 376 A        SER      24       HG1           1.9948
 5182 SESU     SESU     1        CL1     - 376 A        SER      24       HG1           2.0504
 5182 SESU     SESU     1        CL1     - 376 A        SER      24       HG1           2.0522
 5182 SESU     SESU     1        CL1     - 376 A        SER      24       HG1           2.0493
 5182 SESU     SESU     1        CL1     - 376 A        SER      24       HG1           2.0557
 5182 SESU     SESU     1        CL1     - 376 A        SER      24       HG1           2.3458
 5182 SESU     SESU     1        CL1     - 376 A        SER      24       HG1           2.3669
 5182 SESU     SESU     1        CL1     - 376 A        SER      24       HG1           2.4646
 5182 SESU     SESU     1        CL1     - 376 A        SER      24       HG1           1.8006
 5182 SESU     SESU     1        CL1     - 376 A        SER      24       HG1           2.0180
 5182 SESU     SESU     1        CL1     - 376 A        SER      24       HG1           2.0379
 5182 SESU     SESU     1        CL1     - 376 A        SER      24       HG1           1.9729
 5182 SESU     SESU     1        CL1     - 376 A        SER      24       HG1           2.0372
 5182 SESU     SESU     1        CL1     - 376 A        SER      24       HG1           1.7233
 5182 SESU     SESU     1        CL1     - 376 A        SER      24       HG1           1.8412
 5182 SESU     SESU     1        CL1     - 376 A        SER      24       HG1           1.8677
 5182 SESU     SESU     1        CL1     - 376 A        SER      24       HG1           2.1624
 5182 SESU     SESU     1        CL1     - 376 A        SER      24       HG1           2.0017
 5182 SESU     SESU     1        CL1     - 376 A        SER      24       HG1           1.9508
 5182 SESU     SESU     1        CL1     - 376 A        SER      24       HG1           2.1600
 5182 SESU     SESU     1        CL1     - 376 A        SER      24       HG1           2.4335
 5182 SESU     SESU     1        CL1     - 376 A        SER      24       HG1           2.0418
 5182 SESU     SESU     1        CL1     - 376 A        SER      24       HG1           2.0640
 5182 SESU     SESU     1        CL1     - 376 A        SER      24       HG1           1.9774
 5182 SESU     SESU     1        CL1     - 376 A        SER      24       HG1           2.7177
 5182 SESU     SESU     1        CL1     - 376 A        SER      24       HG1           2.5766
 5182 SESU     SESU     1        CL1     - 376 A        SER      24       HG1           1.9798
 5182 SESU     SESU     1        CL1     - 376 A        SER      24       HG1           1.8798
 5182 SESU     SESU     1        CL1     - 376 A        SER      24       HG1           1.9352
 5182 SESU     SESU     1        CL1     - 376 A        SER      24       HG1           1.8995
 5182 SESU     SESU     1        CL1     - 376 A        SER      24       HG1           2.0191
 5182 SESU     SESU     1        CL1     - 376 A        SER      24       HG1           1.7008
 5182 SESU     SESU     1        CL1     - 376 A        SER      24       HG1           2.1584
 5182 SESU     SESU     1        CL1     - 376 A        SER      24       HG1           2.2758
 5182 SESU     SESU     1        CL1     - 376 A        SER      24       HG1           2.2027
 5182 SESU     SESU     1        CL1     - 376 A        SER      24       HG1           1.7033
 5182 SESU     SESU     1        CL1     - 376 A        SER      24       HG1           1.9294
 5182 SESU     SESU     1        CL1     - 376 A        SER      24       HG1           2.0713
 5182 SESU     SESU     1        CL1     - 376 A        SER      24       HG1           2.2764
 5182 SESU     SESU     1        CL1     - 376 A        SER      24       HG1           2.1460
 5182 SESU     SESU     1        CL1     - 376 A        SER      24       HG1           2.2917
 5182 SESU     SESU     1        CL1     - 376 A        SER      24       HG1           2.6464
 5182 SESU     SESU     1        CL1     - 376 A        SER      24       HG1           1.9031
 5182 SESU     SESU     1        CL1     - 376 A        SER      24       HG1           2.0337
 5182 SESU     SESU     1        CL1     - 376 A        SER      24       HG1           1.9655
 5182 SESU     SESU     1        CL1     - 376 A        SER      24       HG1           1.7416
 5182 SESU     SESU     1        CL1     - 376 A        SER      24       HG1           2.1860
 5182 SESU     SESU     1        CL1     - 376 A        SER      24       HG1           1.9969
 5182 SESU     SESU     1        CL1     - 376 A        SER      24       HG1           2.0516
 5182 SESU     SESU     1        CL1     - 376 A        SER      24       HG1           2.4397
 5182 SESU     SESU     1        CL1     - 376 A        SER      24       HG1           1.8534
 5182 SESU     SESU     1        CL1     - 376 A        SER      24       HG1           2.5773
 5182 SESU     SESU     1        CL1     - 376 A        SER      24       HG1           2.1984
 5182 SESU     SESU     1        CL1     - 376 A        SER      24       HG1           2.4531
 5182 SESU     SESU     1        CL1     - 376 A        SER      24       HG1           1.8806
 5182 SESU     SESU     1        CL1     - 376 A        SER      24       HG1           1.8743
 5182 SESU     SESU     1        CL1     - 376 A        SER      24       HG1           1.8709
 5182 SESU     SESU     1        CL1     - 376 A        SER      24       HG1           2.0571
 5182 SESU     SESU     1        CL1     - 376 A        SER      24       HG1           1.8464
 5182 SESU     SESU     1        CL1     - 376 A        SER      24       HG1           2.1689
 5182 SESU     SESU     1        CL1     - 376 A        SER      24       HG1           2.0072
 5182 SESU     SESU     1        CL1     - 376 A        SER      24       HG1           2.1145
 5182 SESU     SESU     1        CL1     - 376 A        SER      24       HG1           2.1571
 5182 SESU     SESU     1        CL1     - 376 A        SER      24       HG1           1.8321
 5182 SESU     SESU     1        CL1     - 376 A        SER      24       HG1           1.9672
 5182 SESU     SESU     1        CL1     - 376 A        SER      24       HG1           1.8431
 5182 SESU     SESU     1        CL1     - 376 A        SER      24       HG1           2.2798
 5182 SESU     SESU     1        CL1     - 376 A        SER      24       HG1           2.2806
 5182 SESU     SESU     1        CL1     - 376 A        SER      24       HG1           1.9213
 5182 SESU     SESU     1        CL1     - 376 A        SER      24       HG1           1.7084
 5182 SESU     SESU     1        CL1     - 376 A        SER      24       HG1           1.7322
 5182 SESU     SESU     1        CL1     - 376 A        SER      24       HG1           1.9882
 5182 SESU     SESU     1        CL1     - 376 A        SER      24       HG1           1.8422
 5182 SESU     SESU     1        CL1     - 376 A        SER      24       HG1           2.1291
 5182 SESU     SESU     1        CL1     - 376 A        SER      24       HG1           1.8672
 5182 SESU     SESU     1        CL1     - 376 A        SER      24       HG1           1.8521
 5182 SESU     SESU     1        CL1     - 376 A        SER      24       HG1           2.2325
 5182 SESU     SESU     1        CL1     - 376 A        SER      24       HG1           2.0830
 5182 SESU     SESU     1        CL1     - 376 A        SER      24       HG1           2.6956
 5182 SESU     SESU     1        CL1     - 376 A        SER      24       HG1           1.7532
 5182 SESU     SESU     1        CL1     - 376 A        SER      24       HG1           1.9193
 5182 SESU     SESU     1        CL1     - 376 A        SER      24       HG1           2.3642
 5182 SESU     SESU     1        CL1     - 376 A        SER      24       HG1           2.5713
 5182 SESU     SESU     1        CL1     - 376 A        SER      24       HG1           1.9532
 5182 SESU     SESU     1        CL1     - 376 A        SER      24       HG1           1.8452
 5182 SESU     SESU     1        CL1     - 376 A        SER      24       HG1           2.2871
 5182 SESU     SESU     1        CL1     - 376 A        SER      24       HG1           1.8375
 5182 SESU     SESU     1        CL1     - 376 A        SER      24       HG1           1.9735
 5182 SESU     SESU     1        CL1     - 376 A        SER      24       HG1           2.0514
 5182 SESU     SESU     1        CL1     - 376 A        SER      24       HG1           2.2336
 5182 SESU     SESU     1        CL1     - 376 A        SER      24       HG1           1.8838
 5182 SESU     SESU     1        CL1     - 376 A        SER      24       HG1           2.8218
 5182 SESU     SESU     1        CL1     - 376 A        SER      24       HG1           2.2786
 5182 SESU     SESU     1        CL1     - 376 A        SER      24       HG1           2.8327
 5182 SESU     SESU     1        CL1     - 376 A        SER      24       HG1           2.1281
 5182 SESU     SESU     1        CL1     - 376 A        SER      24       HG1           1.8161
 5182 SESU     SESU     1        CL1     - 376 A        SER      24       HG1           2.1673
 5182 SESU     SESU     1        CL1     - 376 A        SER      24       HG1           1.8726
 5182 SESU     SESU     1        CL1     - 376 A        SER      24       HG1           2.4653
 5182 SESU     SESU     1        CL1     - 376 A        SER      24       HG1           2.0941
 5182 SESU     SESU     1        CL1     - 376 A        SER      24       HG1           1.9306
 5182 SESU     SESU     1        CL1     - 376 A        SER      24       HG1           2.0063
 5171 SESU     SESU     1        O1      -4639 A        SER      284      HG1           2.9845
 5182 SESU     SESU     1        CL1     - 376 A        SER      24       HG1           1.8754
 5182 SESU     SESU     1        CL1     - 376 A        SER      24       HG1           1.8872
 5182 SESU     SESU     1        CL1     - 376 A        SER      24       HG1           2.0653
 5182 SESU     SESU     1        CL1     - 376 A        SER      24       HG1           1.9943
 5182 SESU     SESU     1        CL1     - 376 A        SER      24       HG1           1.7878
 5139 SESU     SESU     1        N3      -4639 A        SER      284      HG1           2.8073
 5182 SESU     SESU     1        CL1     - 376 A        SER      24       HG1           2.1919
 5182 SESU     SESU     1        CL1     - 376 A        SER      24       HG1           2.0119
 5182 SESU     SESU     1        CL1     - 376 A        SER      24       HG1           2.2129
 5182 SESU     SESU     1        CL1     - 376 A        SER      24       HG1           2.1732
 5182 SESU     SESU     1        CL1     - 376 A        SER      24       HG1           2.0995
 5182 SESU     SESU     1        CL1     - 376 A        SER      24       HG1           1.8088
 5182 SESU     SESU     1        CL1     - 376 A        SER      24       HG1           1.8417
 5182 SESU     SESU     1        CL1     - 376 A        SER      24       HG1           2.1127
 5182 SESU     SESU     1        CL1     - 376 A        SER      24       HG1           1.9605
 5182 SESU     SESU     1        CL1     - 376 A        SER      24       HG1           2.2028
 5182 SESU     SESU     1        CL1     - 376 A        SER      24       HG1           1.7716
 5182 SESU     SESU     1        CL1     - 376 A        SER      24       HG1           2.1150
 5136 SESU     SESU     1        N2      -4639 A        SER      284      HG1           2.5253
 5139 SESU     SESU     1        N3      -4639 A        SER      284      HG1           2.3953
 5182 SESU     SESU     1        CL1     - 376 A        SER      24       HG1           1.9236
 5182 SESU     SESU     1        CL1     - 376 A        SER      24       HG1           2.1428
 5182 SESU     SESU     1        CL1     - 376 A        SER      24       HG1           2.2877
 5182 SESU     SESU     1        CL1     - 376 A        SER      24       HG1           1.9899
 5182 SESU     SESU     1        CL1     - 376 A        SER      24       HG1           2.0222
 5182 SESU     SESU     1        CL1     - 376 A        SER      24       HG1           2.1633
 5182 SESU     SESU     1        CL1     - 376 A        SER      24       HG1           2.0767
 5182 SESU     SESU     1        CL1     - 376 A        SER      24       HG1           1.8405
 5182 SESU     SESU     1        CL1     - 376 A        SER      24       HG1           1.9796
 5182 SESU     SESU     1        CL1     - 376 A        SER      24       HG1           1.9847
 5182 SESU     SESU     1        CL1     - 376 A        SER      24       HG1           1.7941
 5182 SESU     SESU     1        CL1     - 376 A        SER      24       HG1           2.9013
 5182 SESU     SESU     1        CL1     - 376 A        SER      24       HG1           2.2015
 5182 SESU     SESU     1        CL1     - 376 A        SER      24       HG1           2.0855
 5182 SESU     SESU     1        CL1     - 376 A        SER      24       HG1           2.2144
 5182 SESU     SESU     1        CL1     - 376 A        SER      24       HG1           2.7116
 5182 SESU     SESU     1        CL1     - 376 A        SER      24       HG1           2.4364
 5182 SESU     SESU     1        CL1     - 376 A        SER      24       HG1           1.9059
 5182 SESU     SESU     1        CL1     - 376 A        SER      24       HG1           2.3559
 5182 SESU     SESU     1        CL1     - 376 A        SER      24       HG1           2.0348
 5182 SESU     SESU     1        CL1     - 376 A        SER      24       HG1           1.7427
 5182 SESU     SESU     1        CL1     - 376 A        SER      24       HG1           1.8866
 5182 SESU     SESU     1        CL1     - 376 A        SER      24       HG1           2.4938
 5182 SESU     SESU     1        CL1     - 376 A        SER      24       HG1           2.5616
 5182 SESU     SESU     1        CL1     - 376 A        SER      24       HG1           1.8123
 5182 SESU     SESU     1        CL1     - 376 A        SER      24       HG1           1.8919
 5182 SESU     SESU     1        CL1     - 376 A        SER      24       HG1           1.7495
 5182 SESU     SESU     1        CL1     - 376 A        SER      24       HG1           1.7364
 5182 SESU     SESU     1        CL1     - 376 A        SER      24       HG1           2.0836
 5182 SESU     SESU     1        CL1     - 376 A        SER      24       HG1           2.1272
 5182 SESU     SESU     1        CL1     - 376 A        SER      24       HG1           1.9291
 5171 SESU     SESU     1        O1      -4639 A        SER      284      HG1           2.9689
 5182 SESU     SESU     1        CL1     - 376 A        SER      24       HG1           1.9607
 5182 SESU     SESU     1        CL1     - 376 A        SER      24       HG1           1.8898
 5182 SESU     SESU     1        CL1     - 376 A        SER      24       HG1           1.8694
 5182 SESU     SESU     1        CL1     - 376 A        SER      24       HG1           2.0246
 5182 SESU     SESU     1        CL1     - 376 A        SER      24       HG1           1.8812
 5182 SESU     SESU     1        CL1     - 376 A        SER      24       HG1           1.8253
 5182 SESU     SESU     1        CL1     - 376 A        SER      24       HG1           1.8127
 5182 SESU     SESU     1        CL1     - 376 A        SER      24       HG1           2.7787
 5182 SESU     SESU     1        CL1     - 376 A        SER      24       HG1           1.9693
 5182 SESU     SESU     1        CL1     - 376 A        SER      24       HG1           2.0960
 5182 SESU     SESU     1        CL1     - 376 A        SER      24       HG1           1.8868
 5182 SESU     SESU     1        CL1     - 376 A        SER      24       HG1           2.0217
 5182 SESU     SESU     1        CL1     - 376 A        SER      24       HG1           1.8487
 5171 SESU     SESU     1        O1      -4639 A        SER      284      HG1           2.8432
 5182 SESU     SESU     1        CL1     - 376 A        SER      24       HG1           1.8555
 5182 SESU     SESU     1        CL1     - 376 A        SER      24       HG1           2.0273
 5182 SESU     SESU     1        CL1     - 376 A        SER      24       HG1           1.7642
 5182 SESU     SESU     1        CL1     - 376 A        SER      24       HG1           1.9452
 5182 SESU     SESU     1        CL1     - 376 A        SER      24       HG1           1.9634
 5182 SESU     SESU     1        CL1     - 376 A        SER      24       HG1           1.9973
 5182 SESU     SESU     1        CL1     - 376 A        SER      24       HG1           1.9425
 5182 SESU     SESU     1        CL1     - 376 A        SER      24       HG1           2.1986
 5182 SESU     SESU     1        CL1     - 376 A        SER      24       HG1           2.1894
 5182 SESU     SESU     1        CL1     - 376 A        SER      24       HG1           2.4454
 5182 SESU     SESU     1        CL1     - 376 A        SER      24       HG1           1.9092
 5171 SESU     SESU     1        O1      -4639 A        SER      284      HG1           2.9125
 5182 SESU     SESU     1        CL1     - 376 A        SER      24       HG1           1.8871
 5182 SESU     SESU     1        CL1     - 376 A        SER      24       HG1           2.0517
 5182 SESU     SESU     1        CL1     - 376 A        SER      24       HG1           1.7674
 5182 SESU     SESU     1        CL1     - 376 A        SER      24       HG1           1.8936
 5182 SESU     SESU     1        CL1     - 376 A        SER      24       HG1           2.3277
 5182 SESU     SESU     1        CL1     - 376 A        SER      24       HG1           2.2373
 5182 SESU     SESU     1        CL1     - 376 A        SER      24       HG1           1.7506
 5182 SESU     SESU     1        CL1     - 376 A        SER      24       HG1           1.7386
 5182 SESU     SESU     1        CL1     - 376 A        SER      24       HG1           1.9490
 5182 SESU     SESU     1        CL1     - 376 A        SER      24       HG1           1.9921
 5182 SESU     SESU     1        CL1     - 376 A        SER      24       HG1           2.0102
 5182 SESU     SESU     1        CL1     - 376 A        SER      24       HG1           1.7514
 5182 SESU     SESU     1        CL1     - 376 A        SER      24       HG1           2.1602
 5182 SESU     SESU     1        CL1     - 376 A        SER      24       HG1           1.9868
 5182 SESU     SESU     1        CL1     - 376 A        SER      24       HG1           2.4367
 5182 SESU     SESU     1        CL1     - 376 A        SER      24       HG1           1.9565
 5182 SESU     SESU     1        CL1     - 376 A        SER      24       HG1           1.9376
 5182 SESU     SESU     1        CL1     - 376 A        SER      24       HG1           2.1755
 5182 SESU     SESU     1        CL1     - 376 A        SER      24       HG1           1.7014
 5182 SESU     SESU     1        CL1     - 376 A        SER      24       HG1           1.9446
 5182 SESU     SESU     1        CL1     - 376 A        SER      24       HG1           1.9750
 5182 SESU     SESU     1        CL1     - 376 A        SER      24       HG1           2.5586
 5182 SESU     SESU     1        CL1     - 376 A        SER      24       HG1           1.9345
 5182 SESU     SESU     1        CL1     - 376 A        SER      24       HG1           1.9214
 5182 SESU     SESU     1        CL1     - 376 A        SER      24       HG1           2.0441
 5182 SESU     SESU     1        CL1     - 376 A        SER      24       HG1           1.9357
 5182 SESU     SESU     1        CL1     - 376 A        SER      24       HG1           2.1036
 5182 SESU     SESU     1        CL1     - 376 A        SER      24       HG1           1.7414
 5182 SESU     SESU     1        CL1     - 376 A        SER      24       HG1           2.8190
 5182 SESU     SESU     1        CL1     - 376 A        SER      24       HG1           2.0746
 5182 SESU     SESU     1        CL1     - 376 A        SER      24       HG1           1.8742
 5182 SESU     SESU     1        CL1     - 376 A        SER      24       HG1           2.3342
 5182 SESU     SESU     1        CL1     - 376 A        SER      24       HG1           2.0566
 5182 SESU     SESU     1        CL1     - 376 A        SER      24       HG1           2.0821
 5182 SESU     SESU     1        CL1     - 376 A        SER      24       HG1           2.7052
 5182 SESU     SESU     1        CL1     - 376 A        SER      24       HG1           2.6482
 5182 SESU     SESU     1        CL1     - 376 A        SER      24       HG1           2.4550
 5182 SESU     SESU     1        CL1     - 376 A        SER      24       HG1           1.8251
 5182 SESU     SESU     1        CL1     - 376 A        SER      24       HG1           1.7553
 5182 SESU     SESU     1        CL1     - 376 A        SER      24       HG1           2.0247
 5182 SESU     SESU     1        CL1     - 376 A        SER      24       HG1           2.8496
 5182 SESU     SESU     1        CL1     - 376 A        SER      24       HG1           1.9149
 5182 SESU     SESU     1        CL1     - 376 A        SER      24       HG1           2.6390
 5182 SESU     SESU     1        CL1     - 376 A        SER      24       HG1           2.0822
 5182 SESU     SESU     1        CL1     - 376 A        SER      24       HG1           2.1691
 5182 SESU     SESU     1        CL1     - 376 A        SER      24       HG1           2.2386
 5182 SESU     SESU     1        CL1     - 376 A        SER      24       HG1           1.8631
 5182 SESU     SESU     1        CL1     - 376 A        SER      24       HG1           2.0883
 5136 SESU     SESU     1        N2      -4639 A        SER      284      HG1           2.9286
 5139 SESU     SESU     1        N3      -4639 A        SER      284      HG1           2.7320
 5182 SESU     SESU     1        CL1     - 376 A        SER      24       HG1           1.9839
 5182 SESU     SESU     1        CL1     - 376 A        SER      24       HG1           1.7687
 5182 SESU     SESU     1        CL1     - 376 A        SER      24       HG1           2.1172
 5182 SESU     SESU     1        CL1     - 376 A        SER      24       HG1           2.2696
 5182 SESU     SESU     1        CL1     - 376 A        SER      24       HG1           2.1722
 5182 SESU     SESU     1        CL1     - 376 A        SER      24       HG1           2.1407
 5182 SESU     SESU     1        CL1     - 376 A        SER      24       HG1           2.1653
 5182 SESU     SESU     1        CL1     - 376 A        SER      24       HG1           1.6608
 5182 SESU     SESU     1        CL1     - 376 A        SER      24       HG1           1.9716
 5182 SESU     SESU     1        CL1     - 376 A        SER      24       HG1           2.0155
 5182 SESU     SESU     1        CL1     - 376 A        SER      24       HG1           2.2230
 5182 SESU     SESU     1        CL1     - 376 A        SER      24       HG1           1.9090
 5182 SESU     SESU     1        CL1     - 376 A        SER      24       HG1           1.9243
 5182 SESU     SESU     1        CL1     - 376 A        SER      24       HG1           2.0583
 5182 SESU     SESU     1        CL1     - 376 A        SER      24       HG1           1.9067
 5182 SESU     SESU     1        CL1     - 376 A        SER      24       HG1           2.0824
 5182 SESU     SESU     1        CL1     - 376 A        SER      24       HG1           1.9076
 5182 SESU     SESU     1        CL1     - 376 A        SER      24       HG1           2.0327
 5182 SESU     SESU     1        CL1     - 376 A        SER      24       HG1           1.7336
 5182 SESU     SESU     1        CL1     - 376 A        SER      24       HG1           2.1700
 5182 SESU     SESU     1        CL1     - 376 A        SER      24       HG1           1.8690
 5182 SESU     SESU     1        CL1     - 376 A        SER      24       HG1           1.8833
 5182 SESU     SESU     1        CL1     - 376 A        SER      24       HG1           1.8326
 5171 SESU     SESU     1        O1      -4639 A        SER      284      HG1           2.6656
 5182 SESU     SESU     1        CL1     - 376 A        SER      24       HG1           2.1459
 5182 SESU     SESU     1        CL1     - 376 A        SER      24       HG1           2.2215
 5182 SESU     SESU     1        CL1     - 376 A        SER      24       HG1           1.6954
 5182 SESU     SESU     1        CL1     - 376 A        SER      24       HG1           2.3058
 5182 SESU     SESU     1        CL1     - 376 A        SER      24       HG1           2.2167
 5182 SESU     SESU     1        CL1     - 376 A        SER      24       HG1           2.0871
 5182 SESU     SESU     1        CL1     - 376 A        SER      24       HG1           2.1310
 5182 SESU     SESU     1        CL1     - 376 A        SER      24       HG1           2.5621
 5182 SESU     SESU     1        CL1     - 376 A        SER      24       HG1           2.4266
 5182 SESU     SESU     1        CL1     - 376 A        SER      24       HG1           2.1398
 5182 SESU     SESU     1        CL1     - 376 A        SER      24       HG1           2.1969
 5182 SESU     SESU     1        CL1     - 376 A        SER      24       HG1           1.9180
 5182 SESU     SESU     1        CL1     - 376 A        SER      24       HG1           2.5958
 5182 SESU     SESU     1        CL1     - 376 A        SER      24       HG1           2.3830
 5182 SESU     SESU     1        CL1     - 376 A        SER      24       HG1           2.1167
 5182 SESU     SESU     1        CL1     - 376 A        SER      24       HG1           2.0095
 5182 SESU     SESU     1        CL1     - 376 A        SER      24       HG1           2.2771
 5182 SESU     SESU     1        CL1     - 376 A        SER      24       HG1           2.0869
 5182 SESU     SESU     1        CL1     - 376 A        SER      24       HG1           2.3505
 5182 SESU     SESU     1        CL1     - 376 A        SER      24       HG1           1.8339
 5182 SESU     SESU     1        CL1     - 376 A        SER      24       HG1           2.0860
 5182 SESU     SESU     1        CL1     - 376 A        SER      24       HG1           1.8597
 5182 SESU     SESU     1        CL1     - 376 A        SER      24       HG1           1.9067
 5171 SESU     SESU     1        O1      -4639 A        SER      284      HG1           2.9705
 5182 SESU     SESU     1        CL1     - 376 A        SER      24       HG1           2.2512
 5182 SESU     SESU     1        CL1     - 376 A        SER      24       HG1           2.3273
 5182 SESU     SESU     1        CL1     - 376 A        SER      24       HG1           1.8996
 5182 SESU     SESU     1        CL1     - 376 A        SER      24       HG1           2.0497
 5182 SESU     SESU     1        CL1     - 376 A        SER      24       HG1           1.8454
 5182 SESU     SESU     1        CL1     - 376 A        SER      24       HG1           1.9071
 5182 SESU     SESU     1        CL1     - 376 A        SER      24       HG1           2.0794
 5182 SESU     SESU     1        CL1     - 376 A        SER      24       HG1           2.5620
 5182 SESU     SESU     1        CL1     - 376 A        SER      24       HG1           1.8982
 5182 SESU     SESU     1        CL1     - 376 A        SER      24       HG1           1.7922
 5182 SESU     SESU     1        CL1     - 376 A        SER      24       HG1           2.2402
 5182 SESU     SESU     1        CL1     - 376 A        SER      24       HG1           2.3729
 5182 SESU     SESU     1        CL1     - 376 A        SER      24       HG1           2.3152
 5182 SESU     SESU     1        CL1     - 376 A        SER      24       HG1           1.7625
 5182 SESU     SESU     1        CL1     - 376 A        SER      24       HG1           1.8993
 5182 SESU     SESU     1        CL1     - 376 A        SER      24       HG1           2.0197
 5182 SESU     SESU     1        CL1     - 376 A        SER      24       HG1           2.3813
 5182 SESU     SESU     1        CL1     - 376 A        SER      24       HG1           2.0743
 5182 SESU     SESU     1        CL1     - 376 A        SER      24       HG1           2.6325
 5182 SESU     SESU     1        CL1     - 376 A        SER      24       HG1           1.8257
 5182 SESU     SESU     1        CL1     - 376 A        SER      24       HG1           2.3388
 5182 SESU     SESU     1        CL1     - 376 A        SER      24       HG1           2.3738
 5182 SESU     SESU     1        CL1     - 376 A        SER      24       HG1           2.0978
 5182 SESU     SESU     1        CL1     - 376 A        SER      24       HG1           2.0158
 5182 SESU     SESU     1        CL1     - 376 A        SER      24       HG1           2.1723
 5182 SESU     SESU     1        CL1     - 376 A        SER      24       HG1           2.0372
 5182 SESU     SESU     1        CL1     - 376 A        SER      24       HG1           2.4078
 5182 SESU     SESU     1        CL1     - 376 A        SER      24       HG1           2.3206
 5182 SESU     SESU     1        CL1     - 376 A        SER      24       HG1           1.8896
 5182 SESU     SESU     1        CL1     - 376 A        SER      24       HG1           2.1230
 5182 SESU     SESU     1        CL1     - 376 A        SER      24       HG1           1.8293
 5182 SESU     SESU     1        CL1     - 376 A        SER      24       HG1           2.3066
 5182 SESU     SESU     1        CL1     - 376 A        SER      24       HG1           1.9640
 5182 SESU     SESU     1        CL1     - 376 A        SER      24       HG1           2.1122
 5182 SESU     SESU     1        CL1     - 376 A        SER      24       HG1           2.0513
 5182 SESU     SESU     1        CL1     - 376 A        SER      24       HG1           1.9093
 5182 SESU     SESU     1        CL1     - 376 A        SER      24       HG1           2.1401
 5182 SESU     SESU     1        CL1     - 376 A        SER      24       HG1           1.8490
 5182 SESU     SESU     1        CL1     - 376 A        SER      24       HG1           2.1098
 5182 SESU     SESU     1        CL1     - 376 A        SER      24       HG1           1.9674
 5182 SESU     SESU     1        CL1     - 376 A        SER      24       HG1           1.8098
 5182 SESU     SESU     1        CL1     - 376 A        SER      24       HG1           2.3160
 5182 SESU     SESU     1        CL1     - 376 A        SER      24       HG1           1.9630
 5182 SESU     SESU     1        CL1     - 376 A        SER      24       HG1           2.0495
 5182 SESU     SESU     1        CL1     - 376 A        SER      24       HG1           2.1894
 5182 SESU     SESU     1        CL1     - 376 A        SER      24       HG1           2.3002
 5182 SESU     SESU     1        CL1     - 376 A        SER      24       HG1           2.0064
 5182 SESU     SESU     1        CL1     - 376 A        SER      24       HG1           2.3551
 5182 SESU     SESU     1        CL1     - 376 A        SER      24       HG1           2.0238
 5182 SESU     SESU     1        CL1     - 376 A        SER      24       HG1           1.8993
 5182 SESU     SESU     1        CL1     - 376 A        SER      24       HG1           2.3635
 5182 SESU     SESU     1        CL1     - 376 A        SER      24       HG1           2.1142
 5182 SESU     SESU     1        CL1     - 376 A        SER      24       HG1           1.8555
 5182 SESU     SESU     1        CL1     - 376 A        SER      24       HG1           2.0013
 5182 SESU     SESU     1        CL1     - 376 A        SER      24       HG1           2.1749
 5182 SESU     SESU     1        CL1     - 376 A        SER      24       HG1           2.7527
 5182 SESU     SESU     1        CL1     - 376 A        SER      24       HG1           2.0510
 5182 SESU     SESU     1        CL1     - 376 A        SER      24       HG1           2.0165
 5182 SESU     SESU     1        CL1     - 376 A        SER      24       HG1           1.7641
 5182 SESU     SESU     1        CL1     - 376 A        SER      24       HG1           1.9230
 5182 SESU     SESU     1        CL1     - 376 A        SER      24       HG1           1.9741
 5182 SESU     SESU     1        CL1     - 376 A        SER      24       HG1           1.6531
 5182 SESU     SESU     1        CL1     - 376 A        SER      24       HG1           1.6726
 5182 SESU     SESU     1        CL1     - 376 A        SER      24       HG1           2.5431
 5182 SESU     SESU     1        CL1     - 376 A        SER      24       HG1           1.7680
 5182 SESU     SESU     1        CL1     - 376 A        SER      24       HG1           2.5459
 5182 SESU     SESU     1        CL1     - 376 A        SER      24       HG1           1.9877
 5182 SESU     SESU     1        CL1     - 376 A        SER      24       HG1           1.8088
 5182 SESU     SESU     1        CL1     - 376 A        SER      24       HG1           2.1879
 5182 SESU     SESU     1        CL1     - 376 A        SER      24       HG1           1.7651
 5182 SESU     SESU     1        CL1     - 376 A        SER      24       HG1           2.1271
 5182 SESU     SESU     1        CL1     - 376 A        SER      24       HG1           2.5350
 5182 SESU     SESU     1        CL1     - 376 A        SER      24       HG1           2.1267
 5182 SESU     SESU     1        CL1     - 376 A        SER      24       HG1           2.2024
 5182 SESU     SESU     1        CL1     - 376 A        SER      24       HG1           1.8553
 5182 SESU     SESU     1        CL1     - 376 A        SER      24       HG1           2.2057
 5182 SESU     SESU     1        CL1     - 376 A        SER      24       HG1           2.2295
 5182 SESU     SESU     1        CL1     - 376 A        SER      24       HG1           1.9528
 5182 SESU     SESU     1        CL1     - 376 A        SER      24       HG1           2.3508
 5182 SESU     SESU     1        CL1     - 376 A        SER      24       HG1           2.4818
 5182 SESU     SESU     1        CL1     - 376 A        SER      24       HG1           1.9975
 5182 SESU     SESU     1        CL1     - 376 A        SER      24       HG1           1.7030
 5182 SESU     SESU     1        CL1     - 376 A        SER      24       HG1           2.0038
 5182 SESU     SESU     1        CL1     - 376 A        SER      24       HG1           2.0371
 5182 SESU     SESU     1        CL1     - 376 A        SER      24       HG1           2.0843
 5182 SESU     SESU     1        CL1     - 376 A        SER      24       HG1           1.9255
 5182 SESU     SESU     1        CL1     - 376 A        SER      24       HG1           2.8352
 5182 SESU     SESU     1        CL1     - 376 A        SER      24       HG1           2.1016
 5182 SESU     SESU     1        CL1     - 376 A        SER      24       HG1           1.8346
 5182 SESU     SESU     1        CL1     - 376 A        SER      24       HG1           2.6569
 5182 SESU     SESU     1        CL1     - 376 A        SER      24       HG1           2.4330
 5182 SESU     SESU     1        CL1     - 376 A        SER      24       HG1           1.8535
 5182 SESU     SESU     1        CL1     - 376 A        SER      24       HG1           1.9154
 5182 SESU     SESU     1        CL1     - 376 A        SER      24       HG1           1.8032
 5182 SESU     SESU     1        CL1     - 376 A        SER      24       HG1           2.0191
 5182 SESU     SESU     1        CL1     - 376 A        SER      24       HG1           2.0898
[truncated: 2,780,366 more chars]
