# Supplementary material for: Unlocking Selenium Chemical Space via a Programmable Synthesis Platform Bearing Cannabinoid Receptor Recognition Motifs
Source: J Am Chem Soc. 2026 Apr 28;148(18):18649–59. doi: 10.1021/jacs.5c16359 (PMC13185125; doi:10.1021/jacs.5c16359)
Supplement: Supplementary file 3 [file ja5c16359_si_001.zip › Feb2426simulations_and_analysis_package/sele-simu-1/equilibration_small.inp]

structure               input_small.psf
coordinates             input_small.pdb

set temp                310.15;   # EDIT
set outputname          XXXX_EQ;  # EDIT

set a 93                        ; #ok cell size in the x direction
set b 93                        ; #ok                  y
set c 93                        ; #ok                  z 
set xcen  0                      ; #ok cell centered at this x value
set ycen  0                      ; #ok                       y
set zcen  0                      ; #ok                       z

temperature             $temp;

outputName              equi/$outputname;        # base name for output from this run
                                                        # NAMD writes two files at the end, final coord and vel
                                                        # in the format of first-dyn.coor and first-dyn.vel

# ADDED BY SERGIO
binaryoutput            yes;                # coordinate are saves in text (PDB) format (no binary)
                                            # if 'no' is not specified, the coordinates are sabed in binary
                                            # these binaries files are needed for the subsequent stage, which
                                            # is production

firsttimestep           0;                  # last step of previous run

restartfreq             500;                # 500 steps = every 1ps
dcdfreq                 5000;
dcdUnitCell             yes;                # the file will contain unit cell info in the style of
                                            # charmm dcd files. if yes, the dcd files will contain
                                            # unit cell information in the style of charmm DCD files.
xstFreq                 5000;               # XSTFreq: control how often the extended systen configuration
                                            # will be appended to the XST file
outputEnergies          125;                # 125 steps = every 0.25ps
                                            # The number of timesteps between each energy output of NAMD
outputTiming            1000;               # The number of timesteps between each timing output shows
                                            # time per step and time to completion

# Force-Field Parameters
paraTypeCharmm          on;                 # We're using charmm type parameter file(s)
                                            # multiple definitions may be used but only one file per definition
parameters              par_all22_ligands_lipids2.inp
#parameters              toppar/par_all36m_prot.prm
#parameters              toppar/par_all36_na.prm
#parameters              toppar/par_all36_carb.prm
#parameters              toppar/par_all36_lipid.prm
#parameters              toppar/par_all36_cgenff.prm
#parameters              toppar/par_interface.prm
#parameters              toppar/toppar_all36_moreions.str
#parameters              toppar/toppar_all36_nano_lig.str
#parameters              toppar/toppar_all36_nano_lig_patch.str
#parameters              toppar/toppar_all36_synthetic_polymer.str
#parameters              toppar/toppar_all36_synthetic_polymer_patch.str
#parameters              toppar/toppar_all36_polymer_solvent.str
#parameters              toppar/toppar_water_ions.str
#parameters              toppar/toppar_dum_noble_gases.str
#parameters              toppar/toppar_ions_won.str
#parameters              toppar/cam.str
#parameters              toppar/toppar_all36_prot_arg0.str
#parameters              toppar/toppar_all36_prot_c36m_d_aminoacids.str
#parameters              toppar/toppar_all36_prot_fluoro_alkanes.str
#parameters              toppar/toppar_all36_prot_heme.str
#parameters              toppar/toppar_all36_prot_na_combined.str
#parameters              toppar/toppar_all36_prot_retinol.str
#parameters              toppar/toppar_all36_prot_model.str
#parameters              toppar/toppar_all36_prot_modify_res.str
#parameters              toppar/toppar_all36_na_nad_ppi.str
#parameters              toppar/toppar_all36_na_rna_modified.str
#parameters              toppar/toppar_all36_lipid_sphingo.str
#parameters              toppar/toppar_all36_lipid_archaeal.str
#parameters              toppar/toppar_all36_lipid_bacterial.str
#parameters              toppar/toppar_all36_lipid_cardiolipin.str
#parameters              toppar/toppar_all36_lipid_cholesterol.str
#parameters              toppar/toppar_all36_lipid_dag.str
#parameters              toppar/toppar_all36_lipid_inositol.str
#parameters              toppar/toppar_all36_lipid_lnp.str
#parameters              toppar/toppar_all36_lipid_lps.str
#parameters              toppar/toppar_all36_lipid_mycobacterial.str
#parameters              toppar/toppar_all36_lipid_miscellaneous.str
#parameters              toppar/toppar_all36_lipid_model.str
#parameters              toppar/toppar_all36_lipid_prot.str
#parameters              toppar/toppar_all36_lipid_tag.str
#parameters              toppar/toppar_all36_lipid_yeast.str
#parameters              toppar/toppar_all36_lipid_hmmm.str
#parameters              toppar/toppar_all36_lipid_detergent.str
#parameters              toppar/toppar_all36_lipid_ether.str
#parameters              toppar/toppar_all36_carb_glycolipid.str
#parameters              toppar/toppar_all36_carb_glycopeptide.str
#parameters              toppar/toppar_all36_carb_imlab.str
#parameters              toppar/toppar_all36_label_spin.str
#parameters              toppar/toppar_all36_label_fluorophore.str

# Nonbonded Parameters
exclude                 scaled1-4           # non-bonded exclusion policy to use "none,1-2,1-3,1-4,or scaled1-4"
                                            # 1-2: all atoms pairs that are bonded are going to be ignored
                                            # 1-3: 3 consecutively bonded are excluded
                                            # scaled1-4: include all the 1-3, and modified 1-4 interactions
                                            # electrostatic scaled by 1-4scaling factor 1.0
                                            # vdW special 1-4 parameters in charmm parameter file.
1-4scaling              1.0
switching               on
vdwForceSwitching       on;                 # New option for force-based switching of vdW
                                            # if both switching and vdwForceSwitching are on CHARMM force
                                            # switching is used for vdW forces.

# You have some freedom choosing the cutoff
cutoff                  12.0;               # may use smaller, maybe 10., with PME
switchdist              10.0;               # cutoff - 2.
                                            # switchdist - where you start to switch
                                            # cutoff - where you stop accounting for nonbond interactions.
                                            # correspondence in charmm:
                                            # (cutnb,ctofnb,ctonnb = pairlistdist,cutoff,switchdist)
pairlistdist            16.0;               # stores the all the pairs with in the distance it should be larger
                                            # than cutoff( + 2.)
stepspercycle           20;                 # 20 redo pairlists every ten steps
pairlistsPerCycle       2;                  # 2 is the default
                                            # cycle represents the number of steps between atom reassignments
                                            # this means every 20/2=10 steps the pairlist will be updated

# Integrator Parameters
timestep                2.0;                # fs/step
rigidBonds              all;                # Bound constraint all bonds involving H are fixed in length
nonbondedFreq           1;                  # nonbonded forces every step
fullElectFrequency      1;                  # PME every step

# Constant Temperature Control ONLY DURING EQUILB
reassignFreq            500;                # reassignFreq:  use this to reassign velocity every 500 steps
reassignTemp            $temp;

# Periodic Boundary conditions. Need this since for a start...
cellBasisVector1     $a   0.0   0.0;        # vector to the next image
cellBasisVector2    0.0    $b   0.0;
cellBasisVector3    0.0   0.0    $c;
cellOrigin          $xcen $ycen  $zcen;        # the *center* of the cell

wrapWater               on;                 # wrap water to central cell
wrapAll                 on;                 # wrap other molecules too
wrapNearest             off;                # use for non-rectangular cells (wrap to the nearest image)

# PME (for full-system periodic electrostatics)
PME                     yes;
PMEInterpOrder          6;                  # interpolation order (spline order 6 in charmm)
PMEGridSpacing          1.0;                # maximum PME grid space / used to calculate grid size

# Constant Temperature Control
langevin                on
langevinDamping         1.0
langevinTemp            $temp
langevinHydrogen        off

# SAH chnages from on to off
constraints             off                 ; # when 'on', this command onstraints the structure with a harmonic potential to each atom
                                              # it may be applied durig minimization and equilibration, but not production                                           
consexp                 2
consref                 reference_structure.pdb    ; # the pdb structure used to constrain the atoms
conskfile               reference_structure.pdb
conskcol                B
constraintScaling       1.0

# start minimization
minimize                10000
file copy -force  equi/$outputname.restart.coor equi/$outputname.minimized.pdb

# start equilibration (multiple sub-dynamics)
set x 1
while {$x <= 50} {
run                     10000    
file copy -force  equi/$outputname.restart.coor  equi/$outputname.equilibrated-$x.pdb
    set x [expr {$x + 1}]
}
