# Supplementary material for: Unlocking Selenium Chemical Space via a Programmable Synthesis Platform Bearing Cannabinoid Receptor Recognition Motifs
Source: J Am Chem Soc. 2026 Apr 28;148(18):18649–59. doi: 10.1021/jacs.5c16359 (PMC13185125; doi:10.1021/jacs.5c16359)
Supplement: Supplementary file 7 [file ja5c16359_si_006.pdb]

ATOM      1  CL  SESU    1      -8.335  -0.416  -0.950  1.00  0.00           C
ATOM      2  C   SESU    1      -2.368   0.164  -0.454  1.00  0.00           C
ATOM      3  SE  SESU    1      -0.082  -3.105   0.574  1.00  0.00          Se
ATOM      4  N1  SESU    1      -1.634  -0.857  -0.154  1.00  0.00           N
ATOM      5  N2  SESU    1       1.879  -0.896  -0.004  1.00  0.00           N
ATOM      6  C1  SESU    1      -0.103   0.897  -0.596  1.00  0.00           C
ATOM      7  C2  SESU    1      -3.823   0.038  -0.562  1.00  0.00           C
ATOM      8  N3  SESU    1      -0.316  -0.494  -0.162  1.00  0.00           N
ATOM      9  C3  SESU    1       1.442  -4.275   0.994  1.00  0.00           C
ATOM     10  C4  SESU    1      -1.847   2.542   0.339  1.00  0.00           C
ATOM     11  C5  SESU    1      -1.557   1.444  -0.675  1.00  0.00           C
ATOM     12  C6  SESU    1      -1.927   2.253   1.709  1.00  0.00           C
ATOM     13  H   SESU    1      -1.817   1.228   2.052  1.00  0.00           H
ATOM     14  C7  SESU    1      -2.000   3.869  -0.080  1.00  0.00           C
ATOM     15  H1  SESU    1      -1.935   4.107  -1.139  1.00  0.00           H
ATOM     16  C8  SESU    1      -4.442  -1.208  -0.346  1.00  0.00           C
ATOM     17  C9  SESU    1      -6.009   1.005  -1.021  1.00  0.00           C
ATOM     18  H2  SESU    1      -6.625   1.858  -1.280  1.00  0.00           H
ATOM     19  C10 SESU    1       0.678  -1.388   0.108  1.00  0.00           C
ATOM     20  C11 SESU    1      -2.229   4.888   0.845  1.00  0.00           C
ATOM     21  H3  SESU    1      -2.345   5.912   0.502  1.00  0.00           H
ATOM     22  C12 SESU    1      -4.627   1.138  -0.900  1.00  0.00           C
ATOM     23  H4  SESU    1      -4.181   2.113  -1.057  1.00  0.00           H
ATOM     24  C13 SESU    1      -2.156   3.270   2.635  1.00  0.00           C
ATOM     25  H5  SESU    1      -2.218   3.031   3.692  1.00  0.00           H
ATOM     26  C14 SESU    1      -2.307   4.591   2.206  1.00  0.00           C
ATOM     27  C15 SESU    1      -5.818  -1.350  -0.462  1.00  0.00           C
ATOM     28  H6  SESU    1      -6.290  -2.312  -0.295  1.00  0.00           H
ATOM     29  C16 SESU    1      -6.595  -0.239  -0.801  1.00  0.00           C
ATOM     30  H8  SESU    1       0.411   0.905  -1.561  1.00  0.00           H
ATOM     31  H9  SESU    1       0.517   1.426   0.127  1.00  0.00           H
ATOM     32  H10 SESU    1      -1.755   1.839  -1.677  1.00  0.00           H
ATOM     33  H11 SESU    1      -2.487   5.382   2.928  1.00  0.00           H
ATOM     34  H12 SESU    1      -3.826  -2.062  -0.089  1.00  0.00           H
ATOM     35  H13 SESU    1       0.948  -5.209   1.271  1.00  0.00           H
ATOM     36  H14 SESU    1       2.010  -3.876   1.830  1.00  0.00           H
ATOM     37  H15 SESU    1       2.069  -4.413   0.117  1.00  0.00           H
ATOM     38  S   SESU    1       3.312  -1.687   0.254  1.00  0.00           S
ATOM     39  O   SESU    1       3.487  -2.006   1.682  1.00  0.00           O
ATOM     40  O1  SESU    1       3.525  -2.741  -0.751  1.00  0.00           O
ATOM     41  C17 SESU    1       5.804   0.821  -1.737  1.00  0.00           C
ATOM     42  C18 SESU    1       4.916  -0.209  -1.436  1.00  0.00           C
ATOM     43  C19 SESU    1       4.442  -0.348  -0.132  1.00  0.00           C
ATOM     44  C20 SESU    1       4.854   0.514   0.883  1.00  0.00           C
ATOM     45  C21 SESU    1       5.741   1.547   0.586  1.00  0.00           C
ATOM     46  C22 SESU    1       6.203   1.691  -0.722  1.00  0.00           C
ATOM     47  H16 SESU    1       6.188   0.946  -2.743  1.00  0.00           H
ATOM     48  H17 SESU    1       4.602  -0.912  -2.200  1.00  0.00           H
ATOM     49  H18 SESU    1       4.493   0.366   1.894  1.00  0.00           H
ATOM     50  H19 SESU    1       6.077   2.228   1.360  1.00  0.00           H
ATOM     51  CL1 SESU    1       7.321   2.993  -1.098  1.00  0.00           C
TER
ATOM      1  CL  SLV3    1      -8.297  -0.858  -1.078  1.00  0.00           C
ATOM      2  C   SLV3    1      -2.362  -0.208  -0.304  1.00  0.00           C
ATOM      3  N   SLV3    1       0.261  -2.896   0.845  1.00  0.00           N
ATOM      4  N1  SLV3    1      -1.625  -1.180   0.129  1.00  0.00           N
ATOM      5  N2  SLV3    1       1.901  -1.160   0.343  1.00  0.00           N
ATOM      6  C1  SLV3    1      -0.105   0.535  -0.454  1.00  0.00           C
ATOM      7  C2  SLV3    1      -3.809  -0.359  -0.479  1.00  0.00           C
ATOM      8  N3  SLV3    1      -0.316  -0.779   0.168  1.00  0.00           N
ATOM      9  C3  SLV3    1       1.038  -4.032   1.334  1.00  0.00           C
ATOM     10  C4  SLV3    1      -1.882   2.216   0.354  1.00  0.00           C
ATOM     11  C5  SLV3    1      -1.560   1.064  -0.591  1.00  0.00           C
ATOM     12  C6  SLV3    1      -1.981   2.008   1.736  1.00  0.00           C
ATOM     13  H   SLV3    1      -1.860   1.007   2.141  1.00  0.00           H
ATOM     14  C7  SLV3    1      -2.046   3.513  -0.146  1.00  0.00           C
ATOM     15  H1  SLV3    1      -1.966   3.689  -1.216  1.00  0.00           H
ATOM     16  C8  SLV3    1      -4.443  -1.588  -0.208  1.00  0.00           C
ATOM     17  C9  SLV3    1      -5.970   0.562  -1.125  1.00  0.00           C
ATOM     18  H2  SLV3    1      -6.570   1.393  -1.478  1.00  0.00           H
ATOM     19  C10 SLV3    1       0.697  -1.676   0.467  1.00  0.00           C
ATOM     20  C11 SLV3    1      -2.304   4.582   0.713  1.00  0.00           C
ATOM     21  H3  SLV3    1      -2.428   5.582   0.307  1.00  0.00           H
ATOM     22  C12 SLV3    1      -4.596   0.708  -0.939  1.00  0.00           C
ATOM     23  H4  SLV3    1      -4.143   1.671  -1.142  1.00  0.00           H
ATOM     24  C13 SLV3    1      -2.238   3.075   2.596  1.00  0.00           C
ATOM     25  H5  SLV3    1      -2.313   2.898   3.665  1.00  0.00           H
ATOM     26  C14 SLV3    1      -2.401   4.365   2.087  1.00  0.00           C
ATOM     27  C15 SLV3    1      -5.810  -1.744  -0.387  1.00  0.00           C
ATOM     28  H6  SLV3    1      -6.291  -2.693  -0.177  1.00  0.00           H
ATOM     29  C16 SLV3    1      -6.568  -0.664  -0.848  1.00  0.00           C
ATOM     30  H7  SLV3    1      -0.742  -2.995   0.786  1.00  0.00           H
ATOM     31  H8  SLV3    1       0.392   0.414  -1.422  1.00  0.00           H
ATOM     32  H9  SLV3    1       0.522   1.162   0.178  1.00  0.00           H
ATOM     33  H10 SLV3    1      -1.742   1.400  -1.616  1.00  0.00           H
ATOM     34  H11 SLV3    1      -2.602   5.195   2.758  1.00  0.00           H
ATOM     35  H12 SLV3    1      -3.848  -2.422   0.144  1.00  0.00           H
ATOM     36  H13 SLV3    1       0.331  -4.748   1.756  1.00  0.00           H
ATOM     37  H14 SLV3    1       1.737  -3.720   2.113  1.00  0.00           H
ATOM     38  H15 SLV3    1       1.607  -4.508   0.532  1.00  0.00           H
ATOM     39  S   SLV3    1       3.321  -1.973   0.529  1.00  0.00           S
ATOM     40  O   SLV3    1       3.619  -2.217   1.953  1.00  0.00           O
ATOM     41  O1  SLV3    1       3.429  -3.099  -0.418  1.00  0.00           O
ATOM     42  C17 SLV3    1       5.774   0.278  -1.794  1.00  0.00           C
ATOM     43  C18 SLV3    1       4.887  -0.704  -1.356  1.00  0.00           C
ATOM     44  C19 SLV3    1       4.451  -0.695  -0.032  1.00  0.00           C
ATOM     45  C20 SLV3    1       4.900   0.269   0.869  1.00  0.00           C
ATOM     46  C21 SLV3    1       5.785   1.254   0.436  1.00  0.00           C
ATOM     47  C22 SLV3    1       6.209   1.249  -0.893  1.00  0.00           C
ATOM     48  H16 SLV3    1       6.129   0.288  -2.818  1.00  0.00           H
ATOM     49  H17 SLV3    1       4.544  -1.483  -2.028  1.00  0.00           H
ATOM     50  H18 SLV3    1       4.570   0.237   1.901  1.00  0.00           H
ATOM     51  H19 SLV3    1       6.149   2.013   1.120  1.00  0.00           H
ATOM     52  CL1 SLV3    1       7.324   2.492  -1.442  1.00  0.00           C
TER
