# Supplementary material for: Unlocking Selenium Chemical Space via a Programmable Synthesis Platform Bearing Cannabinoid Receptor Recognition Motifs
Source: J Am Chem Soc. 2026 Apr 28;148(18):18649–59. doi: 10.1021/jacs.5c16359 (PMC13185125; doi:10.1021/jacs.5c16359)
Supplement: Supplementary file 8 [file ja5c16359_si_007.pdb]

ATOM      1  CL  SESU    1      -8.083  -0.586  -1.757  1.00  0.00           C
ATOM      2  C   SESU    1      -2.275   0.180  -0.377  1.00  0.00           C
ATOM      3  SE  SESU    1       0.187  -3.115   0.459  1.00  0.00          Se
ATOM      4  N1  SESU    1      -1.527  -0.843  -0.121  1.00  0.00           N
ATOM      5  N2  SESU    1       1.935  -0.716   0.586  1.00  0.00           N
ATOM      6  C1  SESU    1      -0.075   1.040  -0.099  1.00  0.00           C
ATOM      7  C2  SESU    1      -3.694   0.003  -0.702  1.00  0.00           C
ATOM      8  N3  SESU    1      -0.240  -0.414   0.104  1.00  0.00           N
ATOM      9  C3  SESU    1       1.429  -3.907   1.761  1.00  0.00           C
ATOM     10  C4  SESU    1      -2.044   2.423   0.816  1.00  0.00           C
ATOM     11  C5  SESU    1      -1.538   1.516  -0.298  1.00  0.00           C
ATOM     12  C6  SESU    1      -2.215   1.938   2.121  1.00  0.00           C
ATOM     13  H   SESU    1      -2.010   0.894   2.342  1.00  0.00           H
ATOM     14  C7  SESU    1      -2.316   3.772   0.555  1.00  0.00           C
ATOM     15  H1  SESU    1      -2.183   4.159  -0.451  1.00  0.00           H
ATOM     16  C8  SESU    1      -4.284  -1.274  -0.636  1.00  0.00           C
ATOM     17  C9  SESU    1      -5.830   0.918  -1.427  1.00  0.00           C
ATOM     18  H2  SESU    1      -6.434   1.764  -1.735  1.00  0.00           H
ATOM     19  C10 SESU    1       0.761  -1.271   0.395  1.00  0.00           C
ATOM     20  C11 SESU    1      -2.750   4.621   1.575  1.00  0.00           C
ATOM     21  H3  SESU    1      -2.956   5.665   1.355  1.00  0.00           H
ATOM     22  C12 SESU    1      -4.486   1.092  -1.101  1.00  0.00           C
ATOM     23  H4  SESU    1      -4.063   2.088  -1.160  1.00  0.00           H
ATOM     24  C13 SESU    1      -2.650   2.786   3.140  1.00  0.00           C
ATOM     25  H5  SESU    1      -2.780   2.395   4.146  1.00  0.00           H
ATOM     26  C14 SESU    1      -2.919   4.130   2.870  1.00  0.00           C
ATOM     27  C15 SESU    1      -5.622  -1.459  -0.957  1.00  0.00           C
ATOM     28  H6  SESU    1      -6.069  -2.446  -0.902  1.00  0.00           H
ATOM     29  C16 SESU    1      -6.384  -0.357  -1.350  1.00  0.00           C
ATOM     30  H8  SESU    1       0.549   1.213  -0.979  1.00  0.00           H
ATOM     31  H9  SESU    1       0.407   1.487   0.769  1.00  0.00           H
ATOM     32  H10 SESU    1      -1.634   2.048  -1.249  1.00  0.00           H
ATOM     33  H11 SESU    1      -3.258   4.789   3.665  1.00  0.00           H
ATOM     34  H12 SESU    1      -3.684  -2.123  -0.329  1.00  0.00           H
ATOM     35  H13 SESU    1       0.876  -4.769   2.142  1.00  0.00           H
ATOM     36  H14 SESU    1       1.612  -3.202   2.570  1.00  0.00           H
ATOM     37  H15 SESU    1       2.351  -4.227   1.283  1.00  0.00           H
ATOM     38  S   SESU    1       3.385  -1.492   0.568  1.00  0.00           S
ATOM     39  O   SESU    1       3.861  -1.711   1.950  1.00  0.00           O
ATOM     40  O1  SESU    1       3.410  -2.648  -0.354  1.00  0.00           O
ATOM     41  C17 SESU    1       5.594   0.687  -2.044  1.00  0.00           C
ATOM     42  C18 SESU    1       4.785  -0.301  -1.487  1.00  0.00           C
ATOM     43  C19 SESU    1       4.412  -0.208  -0.147  1.00  0.00           C
ATOM     44  C20 SESU    1       4.839   0.852   0.653  1.00  0.00           C
ATOM     45  C21 SESU    1       5.645   1.845   0.101  1.00  0.00           C
ATOM     46  C22 SESU    1       6.011   1.748  -1.241  1.00  0.00           C
ATOM     47  H16 SESU    1       5.897   0.628  -3.083  1.00  0.00           H
ATOM     48  H17 SESU    1       4.455  -1.139  -2.091  1.00  0.00           H
ATOM     49  H18 SESU    1       4.556   0.906   1.699  1.00  0.00           H
ATOM     50  H19 SESU    1       5.986   2.676   0.708  1.00  0.00           H
ATOM     51  CL1 SESU    1       7.033   3.000  -1.942  1.00  0.00           C
TER
ATOM      1  CL  SLV3    1      -8.192  -0.871  -1.278  1.00  0.00           C
ATOM      2  C   SLV3    1      -2.290  -0.219  -0.277  1.00  0.00           C
ATOM      3  N   SLV3    1       0.328  -2.969   0.740  1.00  0.00           N
ATOM      4  N1  SLV3    1      -1.564  -1.214   0.119  1.00  0.00           N
ATOM      5  N2  SLV3    1       1.944  -1.158   0.613  1.00  0.00           N
ATOM      6  C1  SLV3    1      -0.041   0.570  -0.253  1.00  0.00           C
ATOM      7  C2  SLV3    1      -3.730  -0.372  -0.506  1.00  0.00           C
ATOM      8  N3  SLV3    1      -0.255  -0.808   0.221  1.00  0.00           N
ATOM      9  C3  SLV3    1       1.060  -4.054   1.383  1.00  0.00           C
ATOM     10  C4  SLV3    1      -1.908   2.185   0.492  1.00  0.00           C
ATOM     11  C5  SLV3    1      -1.496   1.074  -0.465  1.00  0.00           C
ATOM     12  C6  SLV3    1      -2.041   1.944   1.868  1.00  0.00           C
ATOM     13  H   SLV3    1      -1.875   0.944   2.261  1.00  0.00           H
ATOM     14  C7  SLV3    1      -2.128   3.482   0.011  1.00  0.00           C
ATOM     15  H1  SLV3    1      -2.024   3.683  -1.051  1.00  0.00           H
ATOM     16  C8  SLV3    1      -4.393  -1.563  -0.153  1.00  0.00           C
ATOM     17  C9  SLV3    1      -5.840   0.512  -1.340  1.00  0.00           C
ATOM     18  H2  SLV3    1      -6.405   1.315  -1.800  1.00  0.00           H
ATOM     19  C10 SLV3    1       0.733  -1.703   0.537  1.00  0.00           C
ATOM     20  C11 SLV3    1      -2.474   4.517   0.883  1.00  0.00           C
ATOM     21  H3  SLV3    1      -2.640   5.517   0.492  1.00  0.00           H
ATOM     22  C12 SLV3    1      -4.475   0.659  -1.099  1.00  0.00           C
ATOM     23  H4  SLV3    1      -3.996   1.590  -1.381  1.00  0.00           H
ATOM     24  C13 SLV3    1      -2.388   2.976   2.739  1.00  0.00           C
ATOM     25  H5  SLV3    1      -2.489   2.772   3.801  1.00  0.00           H
ATOM     26  C14 SLV3    1      -2.606   4.267   2.249  1.00  0.00           C
ATOM     27  C15 SLV3    1      -5.753  -1.721  -0.386  1.00  0.00           C
ATOM     28  H6  SLV3    1      -6.255  -2.642  -0.108  1.00  0.00           H
ATOM     29  C16 SLV3    1      -6.465  -0.677  -0.980  1.00  0.00           C
ATOM     30  H7  SLV3    1      -0.659  -3.114   0.574  1.00  0.00           H
ATOM     31  H8  SLV3    1       0.534   0.560  -1.182  1.00  0.00           H
ATOM     32  H9  SLV3    1       0.502   1.151   0.491  1.00  0.00           H
ATOM     33  H10 SLV3    1      -1.619   1.438  -1.489  1.00  0.00           H
ATOM     34  H11 SLV3    1      -2.877   5.070   2.928  1.00  0.00           H
ATOM     35  H12 SLV3    1      -3.835  -2.370   0.309  1.00  0.00           H
ATOM     36  H13 SLV3    1       0.329  -4.696   1.879  1.00  0.00           H
ATOM     37  H14 SLV3    1       1.748  -3.668   2.137  1.00  0.00           H
ATOM     38  H15 SLV3    1       1.625  -4.649   0.661  1.00  0.00           H
ATOM     39  S   SLV3    1       3.363  -1.954   0.585  1.00  0.00           S
ATOM     40  O   SLV3    1       3.845  -2.268   1.952  1.00  0.00           O
ATOM     41  O1  SLV3    1       3.388  -3.063  -0.397  1.00  0.00           O
ATOM     42  C17 SLV3    1       5.658   0.320  -1.872  1.00  0.00           C
ATOM     43  C18 SLV3    1       4.821  -0.681  -1.381  1.00  0.00           C
ATOM     44  C19 SLV3    1       4.429  -0.653  -0.043  1.00  0.00           C
ATOM     45  C20 SLV3    1       4.866   0.354   0.818  1.00  0.00           C
ATOM     46  C21 SLV3    1       5.699   1.359   0.332  1.00  0.00           C
ATOM     47  C22 SLV3    1       6.083   1.328  -1.009  1.00  0.00           C
ATOM     48  H16 SLV3    1       5.974   0.311  -2.909  1.00  0.00           H
ATOM     49  H17 SLV3    1       4.484  -1.478  -2.033  1.00  0.00           H
ATOM     50  H18 SLV3    1       4.569   0.357   1.861  1.00  0.00           H
ATOM     51  H19 SLV3    1       6.047   2.149   0.988  1.00  0.00           H
ATOM     52  CL1 SLV3    1       7.140   2.595  -1.626  1.00  0.00           C
TER
