# Supplementary material for: Unlocking Selenium Chemical Space via a Programmable Synthesis Platform Bearing Cannabinoid Receptor Recognition Motifs
Source: J Am Chem Soc. 2026 Apr 28;148(18):18649–59. doi: 10.1021/jacs.5c16359 (PMC13185125; doi:10.1021/jacs.5c16359)
Supplement: Supplementary file 9 [file ja5c16359_si_008.pdb]

ATOM      1  CL  SESU    1      -8.110  -0.582  -1.530  1.00  0.00           C
ATOM      2  C   SESU    1      -2.259   0.110  -0.302  1.00  0.00           C
ATOM      3  SE  SESU    1       0.286  -3.228   0.263  1.00  0.00          Se
ATOM      4  N1  SESU    1      -1.518  -0.923  -0.067  1.00  0.00           N
ATOM      5  N2  SESU    1       1.953  -0.811   0.638  1.00  0.00           N
ATOM      6  C1  SESU    1      -0.062   0.959   0.033  1.00  0.00           C
ATOM      7  C2  SESU    1      -3.689  -0.049  -0.586  1.00  0.00           C
ATOM      8  N3  SESU    1      -0.219  -0.508   0.132  1.00  0.00           N
ATOM      9  C3  SESU    1       1.448  -4.026   1.633  1.00  0.00           C
ATOM     10  C4  SESU    1      -2.039   2.457   0.710  1.00  0.00           C
ATOM     11  C5  SESU    1      -1.502   1.435  -0.282  1.00  0.00           C
ATOM     12  C6  SESU    1      -2.285   2.106   2.046  1.00  0.00           C
ATOM     13  H   SESU    1      -2.115   1.086   2.378  1.00  0.00           H
ATOM     14  C7  SESU    1      -2.266   3.778   0.304  1.00  0.00           C
ATOM     15  H1  SESU    1      -2.077   4.060  -0.727  1.00  0.00           H
ATOM     16  C8  SESU    1      -4.449   1.023  -1.082  1.00  0.00           C
ATOM     17  C9  SESU    1      -5.671  -1.460  -0.672  1.00  0.00           C
ATOM     18  H2  SESU    1      -6.151  -2.418  -0.512  1.00  0.00           H
ATOM     19  C10 SESU    1       0.790  -1.368   0.371  1.00  0.00           C
ATOM     20  C11 SESU    1      -2.730   4.732   1.213  1.00  0.00           C
ATOM     21  H3  SESU    1      -2.899   5.752   0.882  1.00  0.00           H
ATOM     22  C12 SESU    1      -4.322  -1.291  -0.385  1.00  0.00           C
ATOM     23  H4  SESU    1      -3.750  -2.127   0.000  1.00  0.00           H
ATOM     24  C13 SESU    1      -2.750   3.058   2.954  1.00  0.00           C
ATOM     25  H5  SESU    1      -2.939   2.771   3.984  1.00  0.00           H
ATOM     26  C14 SESU    1      -2.974   4.374   2.540  1.00  0.00           C
ATOM     27  C15 SESU    1      -5.802   0.865  -1.376  1.00  0.00           C
ATOM     28  H6  SESU    1      -6.379   1.697  -1.762  1.00  0.00           H
ATOM     29  C16 SESU    1      -6.398  -0.375  -1.166  1.00  0.00           C
ATOM     30  H8  SESU    1       0.649   1.196  -0.758  1.00  0.00           H
ATOM     31  H9  SESU    1       0.315   1.353   0.977  1.00  0.00           H
ATOM     32  H10 SESU    1      -1.540   1.875  -1.283  1.00  0.00           H
ATOM     33  H11 SESU    1      -3.337   5.114   3.247  1.00  0.00           H
ATOM     34  H12 SESU    1      -3.990   1.990  -1.250  1.00  0.00           H
ATOM     35  H13 SESU    1       0.915  -4.932   1.924  1.00  0.00           H
ATOM     36  H14 SESU    1       1.517  -3.349   2.483  1.00  0.00           H
ATOM     37  H15 SESU    1       2.425  -4.274   1.228  1.00  0.00           H
ATOM     38  S   SESU    1       3.416  -1.546   0.518  1.00  0.00           S
ATOM     39  O   SESU    1       3.934  -1.862   1.869  1.00  0.00           O
ATOM     40  O1  SESU    1       3.451  -2.635  -0.485  1.00  0.00           O
ATOM     41  C17 SESU    1       5.460   0.907  -1.982  1.00  0.00           C
ATOM     42  C18 SESU    1       4.688  -0.141  -1.484  1.00  0.00           C
ATOM     43  C19 SESU    1       4.403  -0.193  -0.119  1.00  0.00           C
ATOM     44  C20 SESU    1       4.878   0.781   0.760  1.00  0.00           C
ATOM     45  C21 SESU    1       5.646   1.832   0.265  1.00  0.00           C
ATOM     46  C22 SESU    1       5.925   1.880  -1.100  1.00  0.00           C
ATOM     47  H16 SESU    1       5.694   0.961  -3.039  1.00  0.00           H
ATOM     48  H17 SESU    1       4.322  -0.910  -2.154  1.00  0.00           H
ATOM     49  H18 SESU    1       4.661   0.725   1.820  1.00  0.00           H
ATOM     50  H19 SESU    1       6.024   2.597   0.934  1.00  0.00           H
ATOM     51  CL1 SESU    1       6.900   3.206  -1.727  1.00  0.00           C
TER
ATOM      1  CL  SLV3    1      -8.167  -0.841  -1.182  1.00  0.00           C
ATOM      2  C   SLV3    1      -2.251  -0.255  -0.222  1.00  0.00           C
ATOM      3  N   SLV3    1       0.383  -3.072   0.549  1.00  0.00           N
ATOM      4  N1  SLV3    1      -1.532  -1.268   0.136  1.00  0.00           N
ATOM      5  N2  SLV3    1       1.975  -1.248   0.683  1.00  0.00           N
ATOM      6  C1  SLV3    1      -0.007   0.545  -0.105  1.00  0.00           C
ATOM      7  C2  SLV3    1      -3.695  -0.391  -0.441  1.00  0.00           C
ATOM      8  N3  SLV3    1      -0.217  -0.872   0.245  1.00  0.00           N
ATOM      9  C3  SLV3    1       1.101  -4.169   1.191  1.00  0.00           C
ATOM     10  C4  SLV3    1      -1.908   2.182   0.484  1.00  0.00           C
ATOM     11  C5  SLV3    1      -1.450   1.033  -0.404  1.00  0.00           C
ATOM     12  C6  SLV3    1      -2.092   2.002   1.863  1.00  0.00           C
ATOM     13  H   SLV3    1      -1.927   1.024   2.307  1.00  0.00           H
ATOM     14  C7  SLV3    1      -2.127   3.451  -0.065  1.00  0.00           C
ATOM     15  H1  SLV3    1      -1.986   3.601  -1.132  1.00  0.00           H
ATOM     16  C8  SLV3    1      -4.419   0.620  -1.092  1.00  0.00           C
ATOM     17  C9  SLV3    1      -5.745  -1.690  -0.244  1.00  0.00           C
ATOM     18  H2  SLV3    1      -6.266  -2.581   0.087  1.00  0.00           H
ATOM     19  C10 SLV3    1       0.768  -1.784   0.496  1.00  0.00           C
ATOM     20  C11 SLV3    1      -2.519   4.520   0.742  1.00  0.00           C
ATOM     21  H3  SLV3    1      -2.683   5.498   0.300  1.00  0.00           H
ATOM     22  C12 SLV3    1      -4.381  -1.546  -0.020  1.00  0.00           C
ATOM     23  H4  SLV3    1      -3.842  -2.335   0.492  1.00  0.00           H
ATOM     24  C13 SLV3    1      -2.485   3.068   2.671  1.00  0.00           C
ATOM     25  H5  SLV3    1      -2.626   2.912   3.737  1.00  0.00           H
ATOM     26  C14 SLV3    1      -2.700   4.332   2.114  1.00  0.00           C
ATOM     27  C15 SLV3    1      -5.787   0.487  -1.325  1.00  0.00           C
ATOM     28  H6  SLV3    1      -6.335   1.273  -1.833  1.00  0.00           H
ATOM     29  C16 SLV3    1      -6.435  -0.667  -0.897  1.00  0.00           C
ATOM     30  H7  SLV3    1      -0.602  -3.214   0.364  1.00  0.00           H
ATOM     31  H8  SLV3    1       0.649   0.622  -0.974  1.00  0.00           H
ATOM     32  H9  SLV3    1       0.447   1.079   0.728  1.00  0.00           H
ATOM     33  H10 SLV3    1      -1.528   1.355  -1.447  1.00  0.00           H
ATOM     34  H11 SLV3    1      -3.007   5.161   2.744  1.00  0.00           H
ATOM     35  H12 SLV3    1      -3.920   1.521  -1.430  1.00  0.00           H
ATOM     36  H13 SLV3    1       0.361  -4.845   1.622  1.00  0.00           H
ATOM     37  H14 SLV3    1       1.739  -3.795   1.993  1.00  0.00           H
ATOM     38  H15 SLV3    1       1.715  -4.725   0.480  1.00  0.00           H
ATOM     39  S   SLV3    1       3.387  -2.018   0.460  1.00  0.00           S
ATOM     40  O   SLV3    1       3.963  -2.506   1.740  1.00  0.00           O
ATOM     41  O1  SLV3    1       3.345  -3.001  -0.652  1.00  0.00           O
ATOM     42  C17 SLV3    1       5.343   0.679  -1.857  1.00  0.00           C
ATOM     43  C18 SLV3    1       4.539  -0.377  -1.435  1.00  0.00           C
ATOM     44  C19 SLV3    1       4.425  -0.653  -0.072  1.00  0.00           C
ATOM     45  C20 SLV3    1       5.107   0.106   0.879  1.00  0.00           C
ATOM     46  C21 SLV3    1       5.910   1.167   0.463  1.00  0.00           C
ATOM     47  C22 SLV3    1       6.015   1.439  -0.900  1.00  0.00           C
ATOM     48  H16 SLV3    1       5.445   0.904  -2.912  1.00  0.00           H
ATOM     49  H17 SLV3    1       4.016  -0.983  -2.166  1.00  0.00           H
ATOM     50  H18 SLV3    1       5.023  -0.125   1.934  1.00  0.00           H
ATOM     51  H19 SLV3    1       6.446   1.766   1.189  1.00  0.00           H
ATOM     52  CL1 SLV3    1       7.032   2.776  -1.429  1.00  0.00           C
TER
